# Supplementary material for: Data on environmental analysis of natural antioxidant production from walnut husk by a solar photovoltaic-driven system as a replacement for potentially carcinogenic synthetic antioxidants
Source: Data Brief. 2019 Dec 4;28:104933. doi: 10.1016/j.dib.2019.104933 (PMC6921098; doi:10.1016/j.dib.2019.104933)
Supplement: Characterization-B100 production.csv [file mmc1.csv]

Inventory Data for 1 kg B100 production from well to tank based on characterization
Carcinogens
No	Substance	Compartment	Unit	Total	Water	Potassium hydroxide	Methanol	Used vegetable cooking oil, purified	Transport	Electricity	Wastewater, from residence (Treatment)	Used vegetable cooking oil (residual) (Treatment)	Soybean oil, refined (Avoided)
1	Hydrocarbons, aromatic	Air	kg C2H3Cl eq	1.91E-02	5.72E-05	3.51E-04	1.39E-02	1.34E-02	4.05E-07	1.39E-03	3.04E-05	4.06E-05	-1.00E-02
2	Formaldehyde	Water	kg C2H3Cl eq	1.85E-08	2.60E-14	1.64E-13	1.25E-08	6.53E-09	5.93E-15	4.33E-14	6.08E-15	3.08E-11	-5.89E-10
3	Cadmium	Water	kg C2H3Cl eq	-3.62E-21	1.23E-24	4.59E-24	1.12E-22	1.15E-22	1.56E-25	1.52E-23	9.44E-23	3.50E-25	-3.97E-21
4	Carbaryl	Water	kg C2H3Cl eq	-2.05E-17	2.70E-19	9.57E-19	2.72E-19	5.01E-21	2.36E-21	3.98E-20	4.41E-25	4.60E-21	-2.20E-17
5	Phenol, pentachloro-	Soil	kg C2H3Cl eq	-1.06E-15	3.22E-17	1.20E-16	6.14E-16	1.42E-17	7.26E-19	6.40E-18	4.14E-20	2.12E-18	-1.85E-15
6	Chloridazon	Soil	kg C2H3Cl eq	-6.20E-15	1.28E-16	4.56E-16	1.28E-16	2.09E-21	1.16E-18	1.91E-17	4.58E-22	2.18E-18	-6.93E-15
7	Diethylene glycol	Air	kg C2H3Cl eq	-6.64E-14	1.10E-15	5.23E-15	3.46E-15	2.63E-19	4.13E-17	2.89E-16	6.51E-21	3.70E-17	-7.66E-14
8	Hydrogen peroxide	Air	kg C2H3Cl eq	-2.87E-13	5.99E-15	4.65E-14	1.20E-14	4.30E-16	1.40E-16	3.42E-16	1.49E-17	1.66E-16	-3.52E-13
9	Ethene, tetrachloro-	Air	kg C2H3Cl eq	-3.13E-13	5.74E-15	2.07E-14	2.25E-14	8.82E-14	4.24E-17	8.28E-16	2.90E-15	2.04E-16	-4.54E-13
10	Benzo(k)fluoranthene	Air	kg C2H3Cl eq	-3.69E-13	1.91E-14	7.79E-15	7.27E-15	1.39E-13	4.87E-17	3.48E-16	2.82E-14	2.17E-15	-5.73E-13
11	Pronamide	Soil	kg C2H3Cl eq	-5.81E-13	5.25E-15	5.41E-14	7.37E-15	0.00E+00	4.78E-16	2.74E-15	0.00E+00	1.74E-16	-6.51E-13
12	Atrazine	Water	kg C2H3Cl eq	-1.46E-12	1.92E-14	6.81E-14	1.93E-14	3.56E-16	1.68E-16	2.83E-15	3.14E-20	3.27E-16	-1.57E-12
13	Dibenz(a,h)anthracene	Air	kg C2H3Cl eq	-2.32E-12	1.20E-13	4.90E-14	4.57E-14	8.73E-13	3.06E-16	2.19E-15	1.77E-13	1.37E-14	-3.60E-12
14	Acetamide	Soil	kg C2H3Cl eq	-9.03E-12	1.03E-14	3.64E-14	1.07E-14	3.02E-15	9.12E-17	1.53E-15	7.03E-18	1.77E-16	-9.10E-12
15	Hydrogen peroxide	Water	kg C2H3Cl eq	-9.47E-12	3.09E-14	1.91E-13	4.74E-14	5.61E-14	5.43E-16	1.82E-15	2.19E-15	7.68E-16	-9.80E-12
16	Benzaldehyde	Air	kg C2H3Cl eq	-2.08E-11	5.33E-15	8.27E-14	3.71E-13	7.18E-13	3.66E-13	4.98E-15	2.57E-15	1.26E-15	-2.24E-11
17	Butadiene	Air	kg C2H3Cl eq	-3.90E-11	8.17E-16	2.89E-15	8.78E-16	1.04E-14	7.11E-18	1.20E-16	8.83E-18	1.43E-17	-3.90E-11
18	Benzene, ethyl-	Air	kg C2H3Cl eq	-5.66E-11	5.19E-15	2.61E-14	3.78E-14	1.13E-13	1.87E-14	1.29E-13	2.00E-15	2.86E-16	-5.69E-11
19	Prochloraz	Soil	kg C2H3Cl eq	-3.39E-10	5.25E-13	3.15E-12	5.67E-13	3.38E-13	1.20E-14	1.11E-13	7.41E-14	1.21E-14	-3.44E-10
20	Acifluorfen	Soil	kg C2H3Cl eq	-4.28E-10	1.48E-16	5.19E-16	1.48E-16	1.20E-13	1.60E-18	2.30E-17	1.12E-17	2.49E-18	-4.29E-10
21	Toluene	Air	kg C2H3Cl eq	-6.06E-10	2.62E-13	1.54E-12	3.79E-11	3.51E-11	1.04E-13	9.09E-13	1.37E-13	1.13E-13	-6.82E-10
22	Chlorothalonil	Soil	kg C2H3Cl eq	-8.48E-10	8.18E-12	2.96E-11	1.16E-11	1.16E-11	7.31E-14	1.19E-12	1.93E-13	1.58E-13	-9.11E-10
23	Acephate	Soil	kg C2H3Cl eq	-1.00E-09	1.58E-12	5.57E-12	1.63E-12	2.61E-13	1.39E-14	2.36E-13	8.65E-16	2.71E-14	-1.01E-09
24	Ethanol	Air	kg C2H3Cl eq	-1.34E-09	4.67E-12	3.75E-12	1.86E-12	1.25E-11	8.83E-15	5.14E-11	4.17E-13	2.74E-14	-1.42E-09
25	Benzene	Air	kg C2H3Cl eq	-1.58E-09	7.46E-13	4.27E-12	4.78E-11	4.94E-11	1.54E-13	1.58E-12	3.70E-13	1.53E-13	-1.68E-09
26	Benzene, pentachloronitro-	Soil	kg C2H3Cl eq	-1.88E-09	2.25E-11	7.90E-11	2.31E-11	0.00E+00	1.94E-13	3.33E-12	0.00E+00	3.83E-13	-2.01E-09
27	Benzene, ethyl-	Water	kg C2H3Cl eq	-3.00E-09	6.35E-12	3.23E-11	2.52E-10	3.31E-10	2.88E-11	2.18E-10	2.69E-12	9.46E-13	-3.88E-09
28	Benzene, hexachloro-	Air	kg C2H3Cl eq	-3.56E-09	1.34E-11	6.34E-12	1.00E-11	2.07E-11	1.98E-14	2.12E-13	4.72E-12	6.30E-14	-3.62E-09
29	Acetaldehyde	Water	kg C2H3Cl eq	-4.51E-09	1.09E-13	1.27E-13	2.82E-13	2.06E-12	1.72E-14	1.28E-13	5.03E-15	3.06E-15	-4.51E-09
30	Styrene	Air	kg C2H3Cl eq	-5.83E-09	2.75E-12	4.27E-11	1.95E-10	3.78E-10	1.91E-10	2.68E-12	1.46E-12	6.66E-13	-6.65E-09
31	Ethene, chloro-	Water	kg C2H3Cl eq	-6.23E-09	3.72E-10	1.04E-12	5.34E-12	8.32E-12	4.71E-15	2.23E-14	1.78E-14	1.80E-14	-6.62E-09
32	Ethanol	Water	kg C2H3Cl eq	-6.57E-09	2.16E-14	7.08E-14	6.95E-14	1.42E-12	5.10E-15	3.85E-14	1.92E-15	5.45E-16	-6.57E-09
33	Aniline	Water	kg C2H3Cl eq	-9.93E-09	1.29E-13	4.57E-13	1.39E-13	9.13E-12	1.15E-15	1.90E-14	2.77E-15	2.72E-15	-9.94E-09
34	Methane, dichloro-, HCC-30	Air	kg C2H3Cl eq	-1.04E-08	8.50E-12	2.72E-11	1.89E-11	1.37E-10	5.18E-14	1.03E-12	4.67E-12	2.64E-13	-1.06E-08
35	Propylene oxide	Air	kg C2H3Cl eq	-1.24E-08	5.60E-11	6.78E-11	2.57E-11	4.80E-11	5.45E-12	3.69E-11	4.90E-13	3.32E-13	-1.27E-08
36	Ethene, chloro-	Air	kg C2H3Cl eq	-1.77E-08	3.23E-10	5.19E-10	7.31E-10	1.77E-11	2.00E-12	6.94E-12	8.91E-14	3.28E-12	-1.93E-08
37	Methane, dichloro-, HCC-30	Water	kg C2H3Cl eq	-1.94E-08	5.53E-14	1.88E-13	6.14E-14	4.05E-12	5.83E-16	8.65E-15	3.25E-15	9.83E-16	-1.94E-08
38	Chloroform	Water	kg C2H3Cl eq	-2.30E-08	9.55E-14	4.31E-13	1.26E-13	6.14E-12	1.25E-15	1.27E-14	5.01E-15	2.01E-15	-2.30E-08
39	Beryllium	Air	kg C2H3Cl eq	-2.30E-08	8.43E-11	9.75E-10	3.97E-10	1.65E-09	4.41E-12	2.40E-10	7.90E-11	4.81E-12	-2.65E-08
40	Aniline	Air	kg C2H3Cl eq	-2.38E-08	3.10E-13	1.10E-12	3.33E-13	2.19E-11	2.76E-15	4.56E-14	6.65E-15	6.53E-15	-2.38E-08
41	Propylene oxide	Water	kg C2H3Cl eq	-4.09E-08	1.79E-10	1.98E-10	7.75E-11	1.59E-10	1.81E-11	1.22E-10	1.59E-12	9.67E-13	-4.16E-08
42	Toluene	Water	kg C2H3Cl eq	-5.30E-08	6.38E-11	3.41E-10	5.78E-09	6.23E-09	2.21E-10	2.07E-09	2.89E-11	1.87E-11	-6.78E-08
43	Ethylene oxide	Air	kg C2H3Cl eq	-7.02E-08	5.84E-11	1.35E-11	2.03E-11	9.85E-11	9.59E-13	7.24E-12	4.06E-13	1.51E-13	-7.04E-08
44	Ethylene oxide	Water	kg C2H3Cl eq	-7.35E-08	2.73E-11	2.07E-12	1.23E-12	6.66E-11	6.81E-15	6.67E-14	2.98E-14	1.81E-14	-7.36E-08
45	Carbaryl	Soil	kg C2H3Cl eq	-1.06E-07	1.70E-12	5.98E-12	1.75E-12	7.18E-10	1.48E-14	2.52E-13	5.94E-14	2.90E-14	-1.07E-07
46	Phenol, pentachloro-	Air	kg C2H3Cl eq	-2.83E-07	2.91E-09	1.23E-08	4.70E-09	3.47E-08	4.20E-11	6.10E-10	1.27E-09	6.82E-11	-3.40E-07
47	Cadmium	Air	kg C2H3Cl eq	-2.95E-07	4.96E-09	7.64E-09	3.02E-08	4.43E-08	1.58E-09	2.33E-08	7.38E-10	1.28E-10	-4.07E-07
48	Chloroform	Air	kg C2H3Cl eq	-3.35E-07	7.31E-11	4.38E-10	1.56E-10	9.75E-10	1.23E-12	7.22E-12	1.85E-11	2.21E-12	-3.36E-07
49	Ethane, 1,2-dichloro-	Air	kg C2H3Cl eq	-3.41E-07	1.67E-09	2.53E-09	3.52E-09	8.90E-09	1.21E-11	5.43E-11	9.36E-12	1.56E-10	-3.57E-07
50	Chromium VI	Air	kg C2H3Cl eq	-3.64E-07	3.94E-09	1.96E-08	1.53E-08	5.85E-08	8.10E-11	6.23E-09	2.14E-09	1.43E-10	-4.70E-07
51	Acifluorfen	Air	kg C2H3Cl eq	-4.26E-07	1.47E-13	5.16E-13	1.47E-13	1.19E-10	1.59E-15	2.29E-14	1.11E-14	2.48E-15	-4.26E-07
52	PAH, polycyclic aromatic hydrocarbons	Soil	kg C2H3Cl eq	-4.33E-07	1.53E-10	2.94E-09	1.44E-08	2.77E-08	1.43E-08	1.91E-10	8.86E-11	4.80E-11	-4.93E-07
53	Acephate	Air	kg C2H3Cl eq	-4.88E-07	1.68E-13	5.91E-13	1.69E-13	1.37E-10	1.82E-15	2.62E-14	1.27E-14	2.84E-15	-4.89E-07
54	Acetamide	Air	kg C2H3Cl eq	-5.72E-07	1.97E-13	6.93E-13	1.98E-13	1.60E-10	2.13E-15	3.08E-14	1.49E-14	3.33E-15	-5.73E-07
55	Methane, tetrachloro-, CFC-10	Air	kg C2H3Cl eq	-7.10E-07	1.55E-09	9.74E-10	1.21E-09	7.90E-09	4.73E-12	3.38E-11	3.27E-09	1.80E-11	-7.25E-07
56	Benzene	Water	kg C2H3Cl eq	-8.33E-07	9.96E-11	5.16E-10	1.03E-08	1.08E-08	2.11E-10	2.45E-09	4.90E-11	3.17E-11	-8.57E-07
57	Atrazine	Soil	kg C2H3Cl eq	-9.94E-07	1.32E-09	5.35E-09	2.60E-09	1.40E-08	1.14E-11	1.25E-10	4.52E-10	3.89E-11	-1.02E-06
58	Benzene, chloro-	Water	kg C2H3Cl eq	-1.96E-06	2.10E-11	5.62E-11	1.27E-10	1.08E-09	1.12E-12	5.22E-12	2.82E-11	6.10E-13	-1.96E-06
59	PAH, polycyclic aromatic hydrocarbons	Water	kg C2H3Cl eq	-2.41E-06	4.42E-09	2.04E-08	4.12E-08	1.06E-07	2.10E-08	1.45E-07	1.68E-09	2.77E-10	-2.75E-06
60	Ethane, 1,2-dichloro-	Water	kg C2H3Cl eq	-3.24E-06	1.18E-09	7.36E-10	1.72E-10	1.03E-07	1.19E-12	1.48E-11	7.20E-12	1.69E-09	-3.35E-06
61	Furan	Air	kg C2H3Cl eq	-3.44E-06	2.39E-12	8.42E-12	2.47E-12	4.97E-10	3.16E-14	3.91E-13	8.42E-14	2.32E-13	-3.44E-06
62	Chromium	Air	kg C2H3Cl eq	-4.11E-06	6.03E-08	1.95E-07	3.80E-07	6.79E-07	7.38E-09	2.35E-07	1.83E-08	2.04E-09	-5.69E-06
63	Acetaldehyde	Air	kg C2H3Cl eq	-4.25E-06	6.67E-11	4.06E-10	9.62E-10	2.94E-09	8.10E-10	2.55E-09	3.09E-11	4.80E-12	-4.26E-06
64	Trifluralin	Air	kg C2H3Cl eq	-5.01E-06	1.73E-12	6.07E-12	1.73E-12	1.40E-09	1.87E-14	2.69E-13	1.31E-13	2.92E-14	-5.02E-06
65	Carbaryl	Air	kg C2H3Cl eq	-5.61E-06	2.08E-12	7.30E-12	2.08E-12	1.57E-09	2.22E-14	3.23E-13	1.46E-13	3.51E-14	-5.62E-06
66	Trifluralin	Soil	kg C2H3Cl eq	-3.01E-05	7.25E-11	2.56E-10	7.62E-11	7.70E-08	6.67E-13	1.09E-11	6.44E-12	1.24E-12	-3.02E-05
67	Atrazine	Air	kg C2H3Cl eq	-3.55E-05	1.51E-11	5.30E-11	1.51E-11	9.92E-09	1.57E-13	2.33E-12	9.25E-13	2.55E-13	-3.55E-05
68	Arsenic	Air	kg C2H3Cl eq	-4.16E-05	6.53E-07	1.80E-06	3.12E-06	5.77E-06	7.04E-08	1.39E-06	1.78E-07	1.73E-08	-5.46E-05
69	Arsenic	Water	kg C2H3Cl eq	-5.52E-05	1.30E-06	5.01E-07	1.14E-05	2.19E-05	5.48E-09	1.16E-06	7.65E-06	1.92E-07	-9.93E-05
70	Formaldehyde	Air	kg C2H3Cl eq	-1.28E-04	4.94E-09	3.09E-08	4.25E-08	1.46E-07	1.99E-08	1.11E-07	2.08E-09	2.81E-10	-1.29E-04
71	Aldrin	Soil	kg C2H3Cl eq	-1.31E-04	3.79E-07	1.55E-06	8.64E-07	5.32E-06	2.92E-09	3.05E-08	1.82E-07	1.28E-08	-1.39E-04
72	Arsenic	Soil	kg C2H3Cl eq	-1.79E-04	6.96E-07	2.86E-06	1.53E-06	9.28E-06	1.23E-07	5.41E-08	2.96E-05	2.23E-08	-2.23E-04
73	Dioxin, 2,3,7,8 Tetrachlorodibenzo-p-	Air	kg C2H3Cl eq	-2.10E-04	2.13E-05	8.05E-06	1.70E-04	1.59E-04	2.19E-08	3.58E-06	7.80E-07	5.17E-07	-5.73E-04
74	Benzo(a)pyrene	Air	kg C2H3Cl eq	-2.12E-04	1.83E-06	7.79E-06	2.96E-06	2.16E-05	2.79E-08	4.68E-07	7.89E-07	4.29E-08	-2.47E-04
75	Hydrocarbons, aromatic	Water	kg C2H3Cl eq	-2.64E-04	4.49E-07	2.22E-06	4.52E-06	1.16E-05	2.31E-06	1.60E-05	1.82E-07	3.03E-08	-3.01E-04
76	PAH, polycyclic aromatic hydrocarbons	Air	kg C2H3Cl eq	-8.89E-03	1.12E-06	5.25E-06	1.15E-05	4.64E-05	1.88E-07	8.20E-06	4.91E-07	8.03E-08	-8.97E-03
	Total		kg C2H3Cl eq	8.93E-03
Non-carcinogens
No	Substance	Compartment	Unit	Total	Water	Potassium hydroxide	Methanol	Used vegetable cooking oil, purified	Transport	Electricity	Wastewater, from residence (Treatment)	Used vegetable cooking oil (residual) (Treatment)	Soybean oil, refined (avoided)
1	Zinc	Soil	kg C2H3Cl eq	1.16E-01	1.81E-06	1.31E-05	2.01E-05	1.18E-04	1.77E-05	5.08E-07	8.51E-04	1.12E-07	1.15E-01
2	Copper	Soil	kg C2H3Cl eq	9.18E-04	5.04E-09	2.55E-08	1.50E-08	3.23E-07	9.10E-09	8.70E-10	6.22E-06	1.91E-10	9.11E-04
3	Barium	Water	kg C2H3Cl eq	8.69E-04	2.94E-06	1.81E-05	7.01E-04	6.74E-04	1.25E-06	7.96E-05	1.60E-06	2.05E-06	-6.11E-04
4	Nickel	Soil	kg C2H3Cl eq	5.71E-04	2.05E-09	1.15E-08	5.97E-09	3.38E-08	3.39E-09	8.38E-10	1.14E-06	7.64E-11	5.69E-04
5	Molybdenum	Soil	kg C2H3Cl eq	9.83E-05	7.85E-08	4.71E-07	2.31E-07	2.51E-06	1.23E-07	7.74E-09	1.08E-04	3.78E-09	-1.33E-05
6	Aluminium	Soil	kg C2H3Cl eq	4.64E-05	6.48E-08	3.79E-07	9.25E-08	1.30E-06	5.03E-09	5.52E-09	5.23E-05	2.37E-09	-7.77E-06
7	Aluminium	Water	kg C2H3Cl eq	3.15E-06	2.06E-08	8.26E-08	1.88E-06	1.91E-06	1.91E-10	1.92E-07	1.22E-06	5.70E-09	-2.16E-06
8	Methanol	Water	kg C2H3Cl eq	1.03E-09	3.35E-14	5.96E-14	2.06E-09	1.10E-09	3.09E-15	2.33E-14	2.27E-15	5.30E-12	-2.13E-09
9	Hydrogen sulfide	Air	kg C2H3Cl eq	6.95E-07	2.63E-09	1.67E-08	4.72E-07	4.84E-07	2.37E-11	6.33E-08	8.29E-10	1.41E-09	-3.46E-07
10	Formaldehyde	Water	kg C2H3Cl eq	2.37E-07	3.32E-13	2.10E-12	1.60E-07	8.36E-08	7.59E-14	5.54E-13	7.79E-14	3.94E-10	-7.54E-09
11	Chromium VI	Water	kg C2H3Cl eq	2.35E-08	6.07E-09	1.27E-09	2.59E-09	4.83E-08	6.48E-12	4.36E-11	1.60E-07	7.41E-10	-1.96E-07
12	Carbon disulfide	Air	kg C2H3Cl eq	1.64E-08	5.76E-11	7.48E-11	1.44E-08	8.09E-09	7.97E-13	5.51E-12	3.62E-12	3.84E-11	-6.26E-09
13	Beryllium	Water	kg C2H3Cl eq	1.11E-08	3.52E-11	2.14E-10	7.91E-09	7.60E-09	3.95E-13	8.07E-10	1.98E-11	2.31E-11	-5.47E-09
14	Hydrocarbons, aromatic	Air	kg C2H3Cl eq	2.86E-09	8.56E-12	5.25E-11	2.09E-09	2.00E-09	6.06E-14	2.08E-10	4.55E-12	6.07E-12	-1.50E-09
15	Phenol	Water	kg C2H3Cl eq	2.59E-10	4.53E-13	2.22E-12	6.61E-10	3.59E-10	1.76E-12	1.40E-11	1.79E-13	1.65E-12	-7.81E-10
16	Methane, bromo-, Halon 1001	Air	kg C2H3Cl eq	2.36E-13	8.50E-16	5.02E-15	1.94E-13	1.73E-13	4.65E-18	1.02E-15	5.06E-16	5.62E-16	-1.39E-13
17	Lambda-cyhalothrin	Water	kg C2H3Cl eq	-1.52E-24	3.14E-26	1.12E-25	3.16E-26	5.13E-31	2.85E-28	4.70E-27	1.12E-31	5.37E-28	-1.70E-24
18	Ethephon	Water	kg C2H3Cl eq	-3.10E-21	6.39E-23	2.28E-22	6.42E-23	1.04E-27	5.80E-25	9.56E-24	2.29E-28	1.09E-24	-3.46E-21
19	Methomyl	Water	kg C2H3Cl eq	-3.96E-21	8.16E-23	2.91E-22	8.20E-23	1.33E-27	7.40E-25	1.22E-23	2.92E-28	1.39E-24	-4.42E-21
20	Propiconazole	Water	kg C2H3Cl eq	-1.02E-19	8.35E-23	2.96E-22	9.01E-23	4.63E-28	7.40E-25	1.25E-23	1.01E-28	1.45E-24	-1.02E-19
21	Diethyl ether	Air	kg C2H3Cl eq	-1.29E-19	2.04E-21	8.89E-21	4.34E-21	3.91E-24	3.06E-23	2.48E-22	9.68E-26	6.68E-23	-1.44E-19
22	Asulam	Soil	kg C2H3Cl eq	-1.99E-19	3.47E-21	1.25E-20	3.93E-21	1.77E-26	3.27E-23	5.23E-22	4.16E-29	6.07E-23	-2.20E-19
23	Carbaryl	Water	kg C2H3Cl eq	-4.44E-19	5.85E-21	2.07E-20	5.89E-21	1.08E-22	5.10E-23	8.63E-22	9.56E-27	9.96E-23	-4.77E-19
24	Phenmedipham	Soil	kg C2H3Cl eq	-1.12E-18	1.10E-20	3.91E-20	1.12E-20	7.87E-23	9.77E-23	1.65E-21	6.75E-27	1.89E-22	-1.19E-18
25	Pendimethalin	Water	kg C2H3Cl eq	-5.75E-18	7.57E-20	2.68E-19	7.63E-20	1.40E-21	6.61E-22	1.12E-20	1.24E-25	1.29E-21	-6.18E-18
26	Lambda-cyhalothrin	Air	kg C2H3Cl eq	-2.94E-17	6.07E-19	2.16E-18	6.10E-19	9.92E-24	5.50E-21	9.08E-20	2.17E-24	1.04E-20	-3.29E-17
27	Methomyl	Air	kg C2H3Cl eq	-9.72E-17	2.01E-18	7.16E-18	2.01E-18	3.28E-23	1.82E-20	3.00E-19	7.18E-24	3.43E-20	-1.09E-16
28	Methomyl	Soil	kg C2H3Cl eq	-1.56E-16	3.22E-18	1.15E-17	3.23E-18	5.26E-23	2.92E-20	4.81E-19	1.15E-23	5.50E-20	-1.74E-16
29	Acenaphthylene	Air	kg C2H3Cl eq	-1.84E-16	9.53E-18	3.89E-18	3.63E-18	6.93E-17	2.43E-20	1.74E-19	1.41E-17	1.08E-18	-2.86E-16
30	Phenol, pentachloro-	Soil	kg C2H3Cl eq	-2.26E-16	6.85E-18	2.57E-17	1.31E-16	3.03E-18	1.55E-19	1.36E-18	8.81E-21	4.52E-19	-3.95E-16
31	Fluorene	Air	kg C2H3Cl eq	-2.77E-16	1.44E-17	5.86E-18	5.46E-18	1.04E-16	3.66E-20	2.62E-19	2.12E-17	1.63E-18	-4.30E-16
32	Methane, trichlorofluoro-, CFC-11	Air	kg C2H3Cl eq	-2.88E-16	5.87E-18	4.77E-17	1.11E-17	6.71E-20	1.43E-19	3.23E-19	2.32E-21	1.63E-19	-3.53E-16
33	Ethephon	Air	kg C2H3Cl eq	-1.03E-15	2.13E-17	7.60E-17	2.14E-17	3.48E-22	1.93E-19	3.19E-18	7.63E-23	3.64E-19	-1.16E-15
34	Bromoxynil	Water	kg C2H3Cl eq	-1.18E-15	2.71E-17	9.55E-17	2.70E-17	3.71E-25	2.35E-19	4.01E-18	1.60E-27	4.60E-19	-1.33E-15
35	Dicamba	Water	kg C2H3Cl eq	-1.37E-15	1.81E-17	6.42E-17	1.82E-17	3.36E-19	1.58E-19	2.67E-18	2.96E-23	3.08E-19	-1.48E-15
36	Benzo(g,h,i)perylene	Air	kg C2H3Cl eq	-1.54E-15	7.97E-17	3.23E-17	3.03E-17	5.79E-16	2.02E-19	1.45E-18	1.18E-16	9.06E-18	-2.39E-15
37	Ethane, 1,1,2-trichloro-1,2,2-trifluoro-, CFC-113	Air	kg C2H3Cl eq	-2.20E-15	3.63E-17	1.72E-16	1.22E-16	2.19E-18	9.07E-19	6.52E-18	8.34E-20	1.21E-18	-2.54E-15
38	Chlorsulfuron	Soil	kg C2H3Cl eq	-6.83E-15	1.41E-16	5.03E-16	1.42E-16	2.30E-21	1.28E-18	2.11E-17	5.05E-22	2.41E-18	-7.64E-15
39	MCPB	Water	kg C2H3Cl eq	-7.61E-15	1.75E-16	6.18E-16	1.75E-16	2.73E-24	1.52E-18	2.60E-17	8.33E-26	2.97E-18	-8.61E-15
40	Phosphoric acid	Air	kg C2H3Cl eq	-1.67E-14	2.75E-16	1.31E-15	8.70E-16	6.61E-20	1.04E-17	7.27E-17	1.64E-21	9.29E-18	-1.92E-14
41	Phenanthrene	Air	kg C2H3Cl eq	-2.06E-14	1.07E-15	4.36E-16	4.07E-16	7.77E-15	2.72E-18	1.95E-17	1.58E-15	1.22E-16	-3.20E-14
42	Acenaphthylene	Water	kg C2H3Cl eq	-2.53E-14	4.30E-17	2.12E-16	4.33E-16	1.11E-15	2.21E-16	1.53E-15	1.74E-17	2.90E-18	-2.88E-14
43	Acenaphthene	Air	kg C2H3Cl eq	-2.55E-14	5.78E-16	2.21E-15	3.34E-15	1.65E-14	3.84E-18	1.59E-15	3.48E-16	2.87E-17	-5.00E-14
44	Pyrene	Air	kg C2H3Cl eq	-3.40E-14	1.76E-15	7.18E-16	6.70E-16	1.28E-14	4.49E-18	3.21E-17	2.60E-15	2.00E-16	-5.28E-14
45	Indeno(1,2,3-cd)pyrene	Air	kg C2H3Cl eq	-3.48E-14	1.80E-15	7.34E-16	6.85E-16	1.31E-14	4.59E-18	3.28E-17	2.66E-15	2.05E-16	-5.40E-14
46	Pronamide	Soil	kg C2H3Cl eq	-3.59E-14	3.25E-16	3.35E-15	4.56E-16	0.00E+00	2.96E-17	1.70E-16	0.00E+00	1.08E-17	-4.03E-14
47	Maleic hydrazide	Soil	kg C2H3Cl eq	-3.71E-14	4.43E-16	1.56E-15	4.56E-16	0.00E+00	3.83E-18	6.57E-17	0.00E+00	7.56E-18	-3.96E-14
48	Fluoranthene	Air	kg C2H3Cl eq	-3.73E-14	1.93E-15	7.89E-16	7.36E-16	1.41E-14	4.93E-18	3.52E-17	2.86E-15	2.20E-16	-5.79E-14
49	Rotenone	Soil	kg C2H3Cl eq	-4.97E-14	5.94E-16	2.09E-15	6.11E-16	0.00E+00	5.13E-18	8.80E-17	0.00E+00	1.01E-17	-5.30E-14
50	Triasulfuron	Soil	kg C2H3Cl eq	-7.78E-14	1.61E-15	5.73E-15	1.61E-15	2.62E-20	1.46E-17	2.40E-16	5.75E-21	2.74E-17	-8.71E-14
51	MCPB	Air	kg C2H3Cl eq	-8.25E-14	1.90E-15	6.70E-15	1.90E-15	2.99E-23	1.65E-17	2.81E-16	9.75E-25	3.22E-17	-9.33E-14
52	Chrysene	Air	kg C2H3Cl eq	-9.22E-14	4.78E-15	1.94E-15	1.82E-15	3.48E-14	1.22E-17	8.71E-17	7.07E-15	5.44E-16	-1.43E-13
53	Bentazone	Water	kg C2H3Cl eq	-1.15E-13	7.07E-20	2.49E-19	7.11E-20	1.68E-17	7.03E-22	1.08E-20	1.73E-21	1.20E-21	-1.15E-13
54	Methyl ethyl ketone	Air	kg C2H3Cl eq	-1.62E-13	2.40E-15	9.27E-15	1.40E-14	1.44E-15	1.02E-16	7.26E-16	4.95E-17	1.10E-16	-1.90E-13
55	Atrazine	Water	kg C2H3Cl eq	-2.03E-13	2.67E-15	9.48E-15	2.69E-15	4.96E-17	2.33E-17	3.94E-16	4.37E-21	4.55E-17	-2.18E-13
56	Dimethylamine	Air	kg C2H3Cl eq	-2.09E-13	1.26E-14	1.28E-16	1.28E-16	2.78E-16	3.60E-19	7.98E-19	5.94E-19	7.43E-19	-2.22E-13
57	Mepiquat chloride	Soil	kg C2H3Cl eq	-2.17E-13	5.72E-16	2.02E-15	5.97E-16	8.88E-18	5.05E-18	8.53E-17	3.01E-19	9.83E-18	-2.21E-13
58	2-Methyl-4-chlorophenoxyacetic acid	Water	kg C2H3Cl eq	-2.41E-13	5.54E-15	1.96E-14	5.54E-15	8.76E-23	4.81E-17	8.21E-16	2.90E-24	9.41E-17	-2.73E-13
59	Benzo(b)fluoranthene	Air	kg C2H3Cl eq	-2.90E-13	1.50E-14	6.12E-15	5.71E-15	1.09E-13	3.82E-17	2.73E-16	2.22E-14	1.71E-15	-4.50E-13
60	Flutolanil	Soil	kg C2H3Cl eq	-3.18E-13	3.80E-15	1.34E-14	3.91E-15	0.00E+00	3.28E-17	5.63E-16	0.00E+00	6.49E-17	-3.40E-13
61	MCPB	Soil	kg C2H3Cl eq	-3.40E-13	6.30E-15	2.59E-14	1.45E-14	3.35E-19	9.98E-17	1.12E-15	7.90E-22	1.35E-16	-3.88E-13
62	Methane, dichlorodifluoro-, CFC-12	Air	kg C2H3Cl eq	-3.91E-13	8.39E-16	6.47E-15	7.01E-15	4.40E-16	2.03E-17	5.26E-17	8.39E-19	3.58E-17	-4.06E-13
63	Butyric acid, 4-(2,4-dichlorophenoxy)-	Air	kg C2H3Cl eq	-5.05E-13	8.74E-15	3.10E-14	8.81E-15	3.41E-22	7.64E-17	1.29E-15	9.73E-24	1.49E-16	-5.55E-13
64	Maneb	Soil	kg C2H3Cl eq	-5.49E-13	6.57E-15	2.31E-14	6.76E-15	0.00E+00	5.67E-17	9.73E-16	0.00E+00	1.12E-16	-5.87E-13
65	Propargite	Soil	kg C2H3Cl eq	-6.51E-13	7.79E-15	2.74E-14	8.02E-15	0.00E+00	6.72E-17	1.15E-15	0.00E+00	1.33E-16	-6.96E-13
66	Quizalofop ethyl ester	Soil	kg C2H3Cl eq	-6.58E-13	1.12E-18	4.05E-18	1.24E-18	2.48E-14	1.12E-20	1.69E-19	2.04E-18	1.99E-20	-6.83E-13
67	Triallate	Soil	kg C2H3Cl eq	-7.15E-13	1.47E-14	5.26E-14	1.48E-14	2.41E-19	1.34E-16	2.21E-15	5.28E-20	2.52E-16	-7.99E-13
68	Acenaphthene	Water	kg C2H3Cl eq	-7.42E-13	1.26E-15	6.23E-15	1.27E-14	3.25E-14	6.49E-15	4.49E-14	5.12E-16	8.51E-17	-8.47E-13
69	Ethyl acetate	Air	kg C2H3Cl eq	-9.03E-13	6.55E-16	2.37E-15	3.90E-15	1.35E-15	2.85E-17	2.07E-16	1.40E-17	3.03E-17	-9.12E-13
70	Benzo(a)anthracene	Air	kg C2H3Cl eq	-1.01E-12	5.23E-14	2.13E-14	1.99E-14	3.80E-13	1.33E-16	9.53E-16	7.73E-14	5.95E-15	-1.57E-12
71	PAH, polycyclic aromatic hydrocarbons	Soil	kg C2H3Cl eq	-1.01E-12	3.58E-16	6.87E-15	3.37E-14	6.46E-14	3.34E-14	4.45E-16	2.07E-16	1.12E-16	-1.15E-12
72	Acrylic acid	Air	kg C2H3Cl eq	-1.07E-12	1.07E-14	9.78E-14	1.64E-14	9.15E-17	8.37E-16	4.90E-15	3.18E-18	3.48E-16	-1.20E-12
73	Metolachlor	Water	kg C2H3Cl eq	-1.16E-12	1.47E-17	5.21E-17	1.48E-17	1.69E-16	1.29E-19	2.17E-18	1.75E-20	2.50E-19	-1.16E-12
74	Endothall	Soil	kg C2H3Cl eq	-1.36E-12	2.08E-17	7.36E-17	2.18E-17	9.47E-14	1.85E-19	3.09E-18	7.79E-18	3.58E-19	-1.45E-12
75	Metsulfuron-methyl	Soil	kg C2H3Cl eq	-1.61E-12	8.50E-16	3.00E-15	9.46E-16	6.39E-14	3.41E-17	2.21E-16	4.84E-17	6.27E-16	-1.68E-12
76	Chromium VI	Soil	kg C2H3Cl eq	-1.78E-12	8.16E-14	4.93E-14	1.19E-13	2.39E-13	2.86E-15	4.37E-14	6.46E-16	5.66E-16	-2.32E-12
77	Butyric acid, 4-(2,4-dichlorophenoxy)-	Soil	kg C2H3Cl eq	-2.04E-12	2.76E-14	9.80E-14	2.79E-14	2.84E-21	2.41E-16	4.08E-15	4.18E-22	4.71E-16	-2.20E-12
78	Bromoxynil	Air	kg C2H3Cl eq	-2.35E-12	3.90E-14	1.38E-13	3.90E-14	3.41E-21	3.39E-16	5.78E-15	6.33E-22	6.62E-16	-2.57E-12
79	Mecoprop	Soil	kg C2H3Cl eq	-2.62E-12	5.41E-14	1.93E-13	5.44E-14	8.85E-19	4.91E-16	8.10E-15	1.94E-19	9.25E-16	-2.94E-12
80	Oryzalin	Soil	kg C2H3Cl eq	-2.63E-12	3.14E-14	1.11E-13	3.24E-14	0.00E+00	2.72E-16	4.66E-15	0.00E+00	5.37E-16	-2.81E-12
81	Thiram	Soil	kg C2H3Cl eq	-3.10E-12	1.52E-15	5.24E-15	1.69E-15	1.31E-13	6.83E-17	4.23E-16	9.83E-17	1.30E-15	-3.24E-12
82	Phosmet	Soil	kg C2H3Cl eq	-3.59E-12	4.29E-14	1.51E-13	4.41E-14	0.00E+00	3.70E-16	6.36E-15	0.00E+00	7.32E-16	-3.83E-12
83	Ethane, 1,1-difluoro-, HFC-152a	Air	kg C2H3Cl eq	-3.61E-12	1.50E-13	1.05E-13	2.76E-14	2.52E-14	1.74E-16	1.86E-15	2.13E-16	3.34E-16	-3.92E-12
84	2-Methyl-4-chlorophenoxyacetic acid	Air	kg C2H3Cl eq	-4.15E-12	7.84E-14	2.77E-13	7.84E-14	4.15E-21	6.81E-16	1.16E-14	6.79E-22	1.33E-15	-4.60E-12
85	Metalaxil	Soil	kg C2H3Cl eq	-5.42E-12	4.76E-14	1.67E-13	4.90E-14	6.33E-14	4.37E-16	7.15E-15	4.76E-17	1.43E-15	-5.76E-12
86	Allyl chloride	Water	kg C2H3Cl eq	-5.67E-12	3.32E-14	8.21E-15	1.92E-15	5.14E-14	1.41E-17	8.47E-17	4.09E-16	2.66E-16	-5.76E-12
87	Benzene, pentachloro-	Air	kg C2H3Cl eq	-7.63E-12	2.30E-14	3.94E-14	1.25E-14	2.25E-14	1.49E-16	2.18E-15	1.93E-13	1.98E-16	-7.93E-12
88	2-Methyl-1-propanol	Air	kg C2H3Cl eq	-8.23E-12	2.73E-17	9.83E-17	3.29E-17	2.47E-15	2.42E-19	3.85E-18	1.83E-18	5.54E-19	-8.23E-12
89	t-Butyl methyl ether	Water	kg C2H3Cl eq	-1.06E-11	2.75E-14	2.65E-14	1.45E-14	5.15E-13	3.25E-15	1.22E-14	4.19E-15	2.51E-15	-1.12E-11
90	Napropamide	Soil	kg C2H3Cl eq	-1.06E-11	4.98E-16	2.05E-15	1.19E-15	1.93E-11	7.92E-18	8.90E-17	1.58E-15	1.09E-17	-2.99E-11
91	Benzaldehyde	Air	kg C2H3Cl eq	-1.07E-11	2.72E-15	4.23E-14	1.90E-13	3.67E-13	1.87E-13	2.55E-15	1.31E-15	6.45E-16	-1.15E-11
92	t-Butyl methyl ether	Air	kg C2H3Cl eq	-1.14E-11	8.48E-15	2.45E-14	1.95E-14	5.69E-14	9.28E-15	3.39E-14	3.26E-15	2.20E-16	-1.16E-11
93	Methane, chlorodifluoro-, HCFC-22	Air	kg C2H3Cl eq	-1.29E-11	8.13E-13	5.78E-12	2.07E-11	2.51E-11	1.46E-14	1.63E-13	1.20E-13	7.93E-14	-6.57E-11
94	Imazaquin	Soil	kg C2H3Cl eq	-1.42E-11	4.88E-18	1.71E-17	4.89E-18	3.96E-15	5.28E-20	7.61E-19	3.69E-19	8.23E-20	-1.42E-11
95	Ethane, 1,1,1,2-tetrafluoro-, HFC-134a	Air	kg C2H3Cl eq	-1.50E-11	9.88E-14	4.05E-12	1.58E-13	5.51E-13	1.79E-15	1.54E-14	3.86E-15	9.42E-15	-1.99E-11
96	Ethyl acetate	Water	kg C2H3Cl eq	-2.02E-11	3.39E-16	1.17E-15	3.67E-16	2.29E-14	4.44E-18	5.96E-17	6.30E-18	7.04E-18	-2.02E-11
97	Hydramethylnon	Soil	kg C2H3Cl eq	-2.07E-11	2.47E-13	8.68E-13	2.54E-13	0.00E+00	2.13E-15	3.66E-14	0.00E+00	4.22E-15	-2.21E-11
98	Dipropylthiocarbamic acid S-ethyl ester	Soil	kg C2H3Cl eq	-2.42E-11	2.89E-13	1.02E-12	2.97E-13	0.00E+00	2.49E-15	4.28E-14	0.00E+00	4.93E-15	-2.58E-11
99	1-Butanol	Air	kg C2H3Cl eq	-3.09E-11	4.94E-17	1.80E-16	5.95E-17	5.91E-15	4.59E-19	6.91E-18	3.81E-18	1.04E-18	-3.09E-11
100	Glyphosate	Water	kg C2H3Cl eq	-3.11E-11	8.12E-17	2.87E-16	8.17E-17	4.55E-15	7.32E-19	1.21E-17	4.71E-19	1.38E-18	-3.11E-11
101	Toluene, 2-chloro-	Air	kg C2H3Cl eq	-3.52E-11	2.75E-16	9.79E-16	3.04E-16	4.25E-14	2.46E-18	4.02E-17	1.04E-17	5.68E-18	-3.52E-11
102	Oxamyl	Soil	kg C2H3Cl eq	-3.57E-11	4.27E-13	1.50E-12	4.40E-13	0.00E+00	3.69E-15	6.33E-14	0.00E+00	7.29E-15	-3.82E-11
103	Styrene	Air	kg C2H3Cl eq	-3.64E-11	1.71E-14	2.66E-13	1.22E-12	2.36E-12	1.19E-12	1.68E-14	9.10E-15	4.16E-15	-4.15E-11
104	2-Methyl-1-propanol	Water	kg C2H3Cl eq	-4.69E-11	1.56E-16	5.60E-16	1.87E-16	1.41E-14	1.38E-18	2.19E-17	1.05E-17	3.16E-18	-4.69E-11
105	Sethoxydim	Air	kg C2H3Cl eq	-4.77E-11	1.64E-17	5.77E-17	1.65E-17	1.33E-14	1.78E-19	2.56E-18	1.24E-18	2.77E-19	-4.77E-11
106	Ethene, tetrachloro-	Air	kg C2H3Cl eq	-4.96E-11	9.12E-13	3.29E-12	3.58E-12	1.40E-11	6.74E-15	1.31E-13	4.60E-13	3.23E-14	-7.21E-11
107	Prochloraz	Soil	kg C2H3Cl eq	-4.97E-11	7.71E-14	4.62E-13	8.32E-14	4.96E-14	1.76E-15	1.62E-14	1.09E-14	1.78E-15	-5.04E-11
108	Flusilazole	Soil	kg C2H3Cl eq	-5.21E-11	4.35E-14	1.94E-13	4.74E-14	1.06E-14	6.13E-16	7.49E-15	2.32E-15	8.51E-16	-5.25E-11
109	Glufosinate ammonium	Soil	kg C2H3Cl eq	-5.42E-11	6.48E-13	2.28E-12	6.67E-13	0.00E+00	5.59E-15	9.60E-14	0.00E+00	1.11E-14	-5.79E-11
110	Malathion	Soil	kg C2H3Cl eq	-5.81E-11	2.34E-13	8.22E-13	2.42E-13	1.85E-12	2.62E-15	3.69E-14	1.11E-15	1.79E-14	-6.13E-11
111	Butadiene	Air	kg C2H3Cl eq	-6.01E-11	1.26E-15	4.46E-15	1.35E-15	1.61E-14	1.10E-17	1.85E-16	1.36E-17	2.20E-17	-6.01E-11
112	Thifensulfuron-methyl	Soil	kg C2H3Cl eq	-6.49E-11	6.10E-16	2.36E-15	6.19E-16	1.82E-14	6.64E-18	9.61E-17	1.26E-17	1.09E-17	-6.50E-11
113	Benzene, 1,2-dichloro-	Air	kg C2H3Cl eq	-7.07E-11	1.86E-16	6.66E-16	2.19E-16	1.47E-14	1.65E-18	2.63E-17	1.18E-17	3.56E-18	-7.07E-11
114	Lactofen	Soil	kg C2H3Cl eq	-7.27E-11	2.51E-17	8.80E-17	2.51E-17	2.03E-14	2.71E-19	3.90E-18	1.89E-18	4.23E-19	-7.27E-11
115	Benfluralin	Soil	kg C2H3Cl eq	-7.59E-11	9.08E-13	3.19E-12	9.35E-13	0.00E+00	7.84E-15	1.35E-13	0.00E+00	1.55E-14	-8.11E-11
116	Propiconazole	Soil	kg C2H3Cl eq	-1.05E-10	1.05E-14	3.87E-14	1.13E-14	2.65E-14	1.01E-16	1.60E-15	7.26E-17	1.86E-16	-1.05E-10
117	Prometryn	Soil	kg C2H3Cl eq	-1.05E-10	1.01E-12	3.55E-12	1.04E-12	2.05E-14	8.90E-15	1.50E-13	6.95E-16	1.73E-14	-1.10E-10
118	Benomyl	Soil	kg C2H3Cl eq	-1.26E-10	6.19E-14	2.14E-13	6.88E-14	5.32E-12	2.78E-15	1.72E-14	4.00E-15	5.31E-14	-1.32E-10
119	Cyfluthrin	Soil	kg C2H3Cl eq	-1.30E-10	9.75E-14	3.43E-13	1.01E-13	3.80E-14	8.53E-16	1.45E-14	4.39E-17	1.66E-15	-1.31E-10
120	Cumene	Air	kg C2H3Cl eq	-1.33E-10	1.69E-14	6.70E-14	9.07E-14	1.47E-13	8.39E-15	6.16E-14	2.74E-15	5.30E-16	-1.34E-10
121	Permethrin	Soil	kg C2H3Cl eq	-1.77E-10	6.52E-15	2.28E-14	6.76E-15	5.12E-14	5.65E-17	9.47E-16	4.76E-18	1.11E-16	-1.77E-10
122	Dicamba	Soil	kg C2H3Cl eq	-1.82E-10	9.11E-14	3.32E-13	9.62E-14	8.43E-14	8.33E-16	1.28E-14	4.62E-17	1.57E-15	-1.83E-10
123	Iprodione	Soil	kg C2H3Cl eq	-1.83E-10	2.32E-13	8.15E-13	2.49E-13	1.14E-11	1.98E-15	3.39E-14	9.36E-16	4.07E-15	-1.95E-10
124	Tribufos	Soil	kg C2H3Cl eq	-1.90E-10	1.83E-12	6.44E-12	1.88E-12	3.71E-14	1.61E-14	2.72E-13	1.26E-15	3.13E-14	-2.00E-10
125	PAH, polycyclic aromatic hydrocarbons	Water	kg C2H3Cl eq	-2.20E-10	4.03E-13	1.86E-12	3.76E-12	9.64E-12	1.92E-12	1.32E-11	1.53E-13	2.52E-14	-2.51E-10
126	Ethephon	Soil	kg C2H3Cl eq	-2.32E-10	1.29E-12	4.72E-12	1.34E-12	6.29E-14	1.23E-14	1.97E-13	9.85E-15	2.25E-14	-2.39E-10
127	Imazaquin	Air	kg C2H3Cl eq	-3.07E-10	1.06E-16	3.72E-16	1.06E-16	8.60E-14	1.15E-18	1.65E-17	8.01E-18	1.79E-18	-3.08E-10
128	Chloroform	Air	kg C2H3Cl eq	-3.09E-10	6.74E-14	4.04E-13	1.44E-13	9.00E-13	1.14E-15	6.66E-15	1.71E-14	2.04E-15	-3.10E-10
129	Hydrogen sulfide	Water	kg C2H3Cl eq	-3.11E-10	3.17E-12	1.48E-11	4.91E-12	3.17E-11	5.04E-14	6.03E-13	1.16E-12	7.48E-14	-3.68E-10
130	Bromoxynil	Soil	kg C2H3Cl eq	-3.24E-10	9.07E-13	3.20E-12	9.22E-13	1.59E-13	7.92E-15	1.33E-13	1.43E-17	1.54E-14	-3.30E-10
131	Phorate	Soil	kg C2H3Cl eq	-3.26E-10	3.90E-12	1.37E-11	4.01E-12	0.00E+00	3.36E-14	5.78E-13	0.00E+00	6.65E-14	-3.48E-10
132	Tribenuron-methyl	Soil	kg C2H3Cl eq	-3.61E-10	3.12E-14	1.11E-13	3.34E-14	9.17E-14	2.78E-16	4.65E-15	8.60E-18	5.41E-16	-3.62E-10
133	1-Butanol	Water	kg C2H3Cl eq	-3.76E-10	9.84E-15	2.41E-14	7.91E-14	2.79E-13	7.80E-15	5.71E-14	1.26E-15	3.56E-16	-3.76E-10
134	2-Methyl-4-chlorophenoxyacetic acid	Soil	kg C2H3Cl eq	-4.44E-10	7.21E-13	2.58E-12	7.49E-13	7.53E-15	6.52E-15	1.08E-13	1.65E-15	1.25E-14	-4.48E-10
135	Ametryn	Soil	kg C2H3Cl eq	-4.63E-10	5.54E-12	1.95E-11	5.70E-12	0.00E+00	4.78E-14	8.21E-13	0.00E+00	9.45E-14	-4.95E-10
136	Benzene, ethyl-	Air	kg C2H3Cl eq	-4.79E-10	4.38E-14	2.21E-13	3.19E-13	9.59E-13	1.58E-13	1.09E-12	1.69E-14	2.42E-15	-4.81E-10
137	Simazine	Soil	kg C2H3Cl eq	-4.92E-10	3.06E-13	1.06E-12	3.26E-13	4.85E-13	2.66E-15	4.14E-14	4.26E-17	5.10E-15	-4.94E-10
138	Imazethapyr	Soil	kg C2H3Cl eq	-5.91E-10	3.66E-16	1.29E-15	3.69E-16	8.34E-14	3.64E-18	5.59E-17	8.70E-18	6.20E-18	-5.91E-10
139	Chlorimuron-ethyl	Air	kg C2H3Cl eq	-5.95E-10	2.05E-16	7.20E-16	2.06E-16	1.66E-13	2.22E-18	3.20E-17	1.55E-17	3.46E-18	-5.95E-10
140	Benzene, pentachloronitro-	Soil	kg C2H3Cl eq	-6.98E-10	8.34E-12	2.93E-11	8.59E-12	0.00E+00	7.20E-14	1.24E-12	0.00E+00	1.42E-13	-7.45E-10
141	Vinclozolin	Soil	kg C2H3Cl eq	-8.22E-10	2.35E-15	8.54E-15	2.63E-15	5.73E-11	2.33E-17	3.55E-16	4.72E-15	4.22E-17	-8.80E-10
142	Sethoxydim	Soil	kg C2H3Cl eq	-9.02E-10	7.64E-15	2.71E-14	8.03E-15	4.61E-11	6.86E-17	1.14E-15	3.80E-15	1.32E-16	-9.48E-10
143	Amitraz	Soil	kg C2H3Cl eq	-9.05E-10	1.08E-11	3.80E-11	1.11E-11	0.00E+00	9.34E-14	1.60E-12	0.00E+00	1.85E-13	-9.67E-10
144	Acetone	Water	kg C2H3Cl eq	-9.36E-10	4.31E-14	2.56E-13	3.26E-12	3.70E-12	5.85E-16	3.28E-13	7.02E-15	9.97E-15	-9.44E-10
145	Imazethapyr	Air	kg C2H3Cl eq	-9.96E-10	3.43E-16	1.21E-15	3.44E-16	2.79E-13	3.71E-18	5.35E-17	2.60E-17	5.79E-18	-9.96E-10
146	Acetaldehyde	Water	kg C2H3Cl eq	-1.07E-09	2.58E-14	3.02E-14	6.70E-14	4.90E-13	4.09E-15	3.03E-14	1.19E-15	7.27E-16	-1.07E-09
147	Propylene oxide	Water	kg C2H3Cl eq	-1.09E-09	4.78E-12	5.30E-12	2.07E-12	4.24E-12	4.84E-13	3.26E-12	4.25E-14	2.58E-14	-1.11E-09
148	Paraquat	Soil	kg C2H3Cl eq	-1.18E-09	7.51E-14	2.64E-13	7.78E-14	4.61E-13	7.12E-16	1.12E-14	1.62E-16	2.47E-15	-1.18E-09
149	Bifenthrin	Soil	kg C2H3Cl eq	-1.28E-09	7.94E-13	2.74E-12	8.46E-13	1.26E-12	6.91E-15	1.08E-13	1.10E-16	1.32E-14	-1.28E-09
150	Ethene, chloro-	Air	kg C2H3Cl eq	-1.28E-09	2.33E-11	3.75E-11	5.28E-11	1.28E-12	1.44E-13	5.01E-13	6.43E-15	2.37E-13	-1.40E-09
151	PAH, polycyclic aromatic hydrocarbons	Air	kg C2H3Cl eq	-1.33E-09	1.67E-13	7.86E-13	1.72E-12	6.94E-12	2.81E-14	1.23E-12	7.35E-14	1.20E-14	-1.34E-09
152	Xylene	Water	kg C2H3Cl eq	-1.50E-09	4.06E-12	2.12E-11	2.69E-10	3.07E-10	1.61E-11	1.36E-10	1.78E-12	9.01E-13	-2.26E-09
153	Carbon disulfide	Water	kg C2H3Cl eq	-1.70E-09	5.41E-14	1.95E-13	7.05E-14	5.95E-13	4.55E-16	7.45E-15	2.05E-15	1.09E-15	-1.70E-09
154	Acetonitrile	Water	kg C2H3Cl eq	-1.72E-09	3.23E-15	1.16E-14	3.88E-15	2.99E-13	2.89E-17	4.53E-16	2.47E-16	6.30E-17	-1.72E-09
155	Benzene, ethyl-	Water	kg C2H3Cl eq	-1.95E-09	4.12E-12	2.10E-11	1.63E-10	2.14E-10	1.87E-11	1.42E-10	1.74E-12	6.14E-13	-2.51E-09
156	Carbaryl	Soil	kg C2H3Cl eq	-2.30E-09	3.68E-14	1.30E-13	3.78E-14	1.56E-11	3.21E-16	5.46E-15	1.29E-15	6.28E-16	-2.32E-09
157	Chloroform	Water	kg C2H3Cl eq	-2.33E-09	9.71E-15	4.38E-14	1.28E-14	6.24E-13	1.27E-16	1.29E-15	5.09E-16	2.04E-16	-2.34E-09
158	Methane, dichloro-, HCC-30	Air	kg C2H3Cl eq	-2.42E-09	1.99E-12	6.35E-12	4.42E-12	3.19E-11	1.21E-14	2.40E-13	1.09E-12	6.17E-14	-2.47E-09
159	Nitrobenzene	Air	kg C2H3Cl eq	-2.50E-09	2.95E-14	1.05E-13	3.18E-14	2.04E-12	2.63E-16	4.34E-15	6.71E-16	6.16E-16	-2.51E-09
160	Propachlor	Soil	kg C2H3Cl eq	-2.55E-09	3.05E-11	1.07E-10	3.14E-11	0.00E+00	2.63E-13	4.52E-12	0.00E+00	5.20E-13	-2.72E-09
161	Ethane, 1,2-dichloro-	Air	kg C2H3Cl eq	-2.72E-09	1.33E-11	2.02E-11	2.80E-11	7.10E-11	9.63E-14	4.33E-13	7.47E-14	1.25E-12	-2.85E-09
162	Dicrotophos	Soil	kg C2H3Cl eq	-3.28E-09	3.16E-11	1.11E-10	3.26E-11	6.41E-13	2.79E-13	4.71E-12	2.18E-14	5.40E-13	-3.46E-09
163	Propylene oxide	Air	kg C2H3Cl eq	-3.52E-09	1.59E-11	1.92E-11	7.29E-12	1.36E-11	1.54E-12	1.05E-11	1.39E-13	9.43E-14	-3.59E-09
164	Terbacil	Soil	kg C2H3Cl eq	-3.82E-09	4.57E-11	1.61E-10	4.70E-11	0.00E+00	3.95E-13	6.78E-12	0.00E+00	7.80E-13	-4.08E-09
165	Toluene, 2-chloro-	Water	kg C2H3Cl eq	-4.08E-09	4.01E-14	1.42E-13	4.37E-14	6.90E-12	3.58E-16	5.88E-15	1.37E-15	8.30E-16	-4.09E-09
166	Fenamiphos	Soil	kg C2H3Cl eq	-5.16E-09	6.17E-11	2.17E-10	6.35E-11	0.00E+00	5.33E-13	9.15E-12	0.00E+00	1.05E-12	-5.51E-09
167	Dimethylamine	Water	kg C2H3Cl eq	-5.17E-09	3.04E-13	5.68E-14	2.06E-14	1.35E-12	1.41E-16	2.14E-15	9.75E-16	3.16E-16	-5.17E-09
168	Chlorothalonil	Soil	kg C2H3Cl eq	-5.17E-09	4.98E-11	1.80E-10	7.04E-11	7.05E-11	4.45E-13	7.26E-12	1.17E-12	9.62E-13	-5.55E-09
169	Captan	Soil	kg C2H3Cl eq	-5.74E-09	6.86E-11	2.41E-10	7.07E-11	0.00E+00	5.93E-13	1.02E-11	0.00E+00	1.17E-12	-6.13E-09
170	Phenol	Air	kg C2H3Cl eq	-5.81E-09	2.20E-13	9.56E-13	3.65E-13	1.64E-12	7.29E-15	4.95E-14	3.32E-14	4.55E-15	-5.81E-09
171	Chromium VI	Air	kg C2H3Cl eq	-5.90E-09	6.38E-11	3.18E-10	2.48E-10	9.49E-10	1.31E-12	1.01E-10	3.47E-11	2.31E-12	-7.62E-09
172	Alachlor	Soil	kg C2H3Cl eq	-6.07E-09	4.49E-13	2.45E-12	6.65E-13	1.99E-12	6.70E-15	4.43E-14	3.03E-15	9.80E-15	-6.08E-09
173	Bentazone	Soil	kg C2H3Cl eq	-7.37E-09	9.04E-15	5.77E-14	1.04E-14	1.15E-12	3.55E-16	2.59E-15	4.93E-16	2.16E-16	-7.37E-09
174	Acetochlor	Soil	kg C2H3Cl eq	-8.56E-09	5.32E-12	1.84E-11	5.67E-12	8.44E-12	4.63E-14	7.21E-13	7.41E-16	8.87E-14	-8.60E-09
175	Toluene	Water	kg C2H3Cl eq	-9.85E-09	1.18E-11	6.34E-11	1.07E-09	1.16E-09	4.10E-11	3.84E-10	5.37E-12	3.47E-12	-1.26E-08
176	Aniline	Water	kg C2H3Cl eq	-1.22E-08	1.59E-13	5.62E-13	1.71E-13	1.12E-11	1.42E-15	2.34E-14	3.41E-15	3.35E-15	-1.22E-08
177	Cypermethrin	Soil	kg C2H3Cl eq	-1.58E-08	1.52E-11	5.40E-11	1.61E-11	8.86E-09	2.14E-13	2.55E-12	8.83E-13	2.03E-12	-2.47E-08
178	Quizalofop ethyl ester	Air	kg C2H3Cl eq	-2.29E-08	7.88E-15	2.77E-14	7.90E-15	6.39E-12	8.53E-17	1.23E-15	5.96E-16	1.33E-16	-2.29E-08
179	Methane, tetrachloro-, CFC-10	Air	kg C2H3Cl eq	-2.33E-08	5.11E-11	3.20E-11	3.97E-11	2.60E-10	1.55E-13	1.11E-12	1.08E-10	5.93E-13	-2.38E-08
180	Hydrocarbons, aromatic	Water	kg C2H3Cl eq	-2.41E-08	4.10E-11	2.02E-10	4.12E-10	1.05E-09	2.11E-10	1.46E-09	1.66E-11	2.76E-12	-2.75E-08
181	Methane, dichloro-, HCC-30	Water	kg C2H3Cl eq	-2.54E-08	7.23E-14	2.45E-13	8.02E-14	5.30E-12	7.62E-16	1.13E-14	4.25E-15	1.28E-15	-2.54E-08
182	Cumene	Water	kg C2H3Cl eq	-2.63E-08	3.29E-12	1.31E-11	1.78E-11	2.83E-11	1.66E-12	1.21E-11	5.17E-13	1.03E-13	-2.64E-08
183	Aniline	Air	kg C2H3Cl eq	-3.00E-08	3.90E-13	1.38E-12	4.20E-13	2.77E-11	3.48E-15	5.75E-14	8.39E-15	8.23E-15	-3.01E-08
184	Carbofuran	Soil	kg C2H3Cl eq	-3.11E-08	1.54E-11	5.33E-11	1.71E-11	1.36E-09	6.55E-13	4.15E-12	9.39E-13	1.23E-11	-3.26E-08
185	Diuron	Soil	kg C2H3Cl eq	-3.25E-08	3.78E-10	1.33E-09	3.90E-10	8.09E-13	3.28E-12	5.61E-11	2.75E-14	6.46E-12	-3.46E-08
186	Beryllium	Air	kg C2H3Cl eq	-3.42E-08	1.25E-10	1.45E-09	5.90E-10	2.45E-09	6.55E-12	3.56E-10	1.17E-10	7.14E-12	-3.93E-08
187	Chlorimuron-ethyl	Soil	kg C2H3Cl eq	-3.54E-08	2.17E-14	7.65E-14	2.18E-14	4.96E-12	2.16E-16	3.32E-15	5.18E-16	3.68E-16	-3.54E-08
188	Parathion, methyl	Soil	kg C2H3Cl eq	-4.21E-08	1.45E-14	5.10E-14	1.45E-14	1.18E-11	1.57E-16	2.26E-15	1.10E-15	2.45E-16	-4.21E-08
189	Xylene	Air	kg C2H3Cl eq	-4.84E-08	1.87E-10	8.16E-10	9.37E-09	1.01E-08	2.86E-11	2.55E-10	9.14E-11	3.05E-11	-6.92E-08
190	Phenol, pentachloro-	Air	kg C2H3Cl eq	-6.03E-08	6.19E-10	2.63E-09	1.00E-09	7.39E-09	8.95E-12	1.30E-10	2.71E-10	1.45E-11	-7.24E-08
191	Cyfluthrin	Air	kg C2H3Cl eq	-6.13E-08	2.11E-14	7.42E-14	2.12E-14	1.71E-11	2.29E-16	3.29E-15	1.60E-15	3.57E-16	-6.13E-08
192	Toluene	Air	kg C2H3Cl eq	-1.00E-07	4.34E-11	2.55E-10	6.28E-09	5.81E-09	1.72E-11	1.51E-10	2.26E-11	1.87E-11	-1.13E-07
193	Furan	Air	kg C2H3Cl eq	-1.04E-07	7.20E-14	2.54E-13	7.46E-14	1.50E-11	9.53E-16	1.18E-14	2.54E-15	7.00E-15	-1.04E-07
194	Ethane, 1,2-dichloro-	Water	kg C2H3Cl eq	-1.09E-07	3.97E-11	2.47E-11	5.77E-12	3.47E-09	4.01E-14	4.98E-13	2.42E-13	5.68E-11	-1.13E-07
195	Carbaryl	Air	kg C2H3Cl eq	-1.22E-07	4.50E-14	1.58E-13	4.51E-14	3.40E-11	4.80E-16	6.99E-15	3.17E-15	7.60E-16	-1.22E-07
196	Aldicarb	Soil	kg C2H3Cl eq	-1.31E-07	1.27E-09	4.47E-09	1.31E-09	2.52E-11	1.12E-11	1.89E-10	8.55E-13	2.17E-11	-1.39E-07
197	Propiconazole	Air	kg C2H3Cl eq	-1.34E-07	4.63E-14	1.63E-13	4.64E-14	3.76E-11	5.01E-16	7.22E-15	3.50E-15	7.81E-16	-1.34E-07
198	Atrazine	Soil	kg C2H3Cl eq	-1.38E-07	1.83E-10	7.45E-10	3.62E-10	1.94E-09	1.58E-12	1.73E-11	6.29E-11	5.41E-12	-1.42E-07
199	Metribuzin	Soil	kg C2H3Cl eq	-1.40E-07	5.18E-13	1.85E-12	6.57E-13	2.02E-11	4.67E-15	7.63E-14	9.78E-15	9.56E-15	-1.40E-07
200	Ethene, chloro-	Water	kg C2H3Cl eq	-1.42E-07	8.51E-09	2.37E-11	1.22E-10	1.90E-10	1.08E-13	5.10E-13	4.07E-13	4.11E-13	-1.51E-07
201	Benzene, 1,2-dichloro-	Water	kg C2H3Cl eq	-1.84E-07	1.86E-12	4.23E-12	8.42E-12	9.64E-11	8.03E-14	4.11E-13	1.78E-12	4.50E-14	-1.84E-07
202	Molybdenum	Water	kg C2H3Cl eq	-2.24E-07	1.08E-08	3.34E-08	5.44E-08	1.41E-07	1.44E-10	7.13E-09	1.90E-07	3.28E-10	-6.62E-07
203	Cyhalothrin, gamma-	Soil	kg C2H3Cl eq	-3.15E-07	1.09E-13	3.81E-13	1.09E-13	8.81E-11	1.17E-15	1.69E-14	8.21E-15	1.83E-15	-3.15E-07
204	Permethrin	Air	kg C2H3Cl eq	-3.16E-07	1.09E-13	3.82E-13	1.09E-13	8.83E-11	1.18E-15	1.70E-14	8.23E-15	1.84E-15	-3.16E-07
205	Antimony	Soil	kg C2H3Cl eq	-3.21E-07	6.31E-09	1.59E-09	7.83E-09	1.50E-08	7.70E-09	1.03E-10	4.80E-11	2.61E-11	-3.59E-07
206	Benzene, chloro-	Water	kg C2H3Cl eq	-3.33E-07	3.57E-12	9.55E-12	2.16E-11	1.83E-10	1.90E-13	8.87E-13	4.79E-12	1.04E-13	-3.34E-07
207	Dimethoate	Soil	kg C2H3Cl eq	-3.37E-07	3.69E-09	1.31E-08	3.80E-09	3.17E-11	3.26E-11	5.51E-10	6.94E-12	6.33E-11	-3.58E-07
208	Dicamba	Air	kg C2H3Cl eq	-4.61E-07	1.12E-12	3.97E-12	1.13E-12	1.29E-10	1.01E-14	1.67E-13	1.20E-14	1.91E-14	-4.61E-07
209	Acephate	Soil	kg C2H3Cl eq	-4.91E-07	7.76E-10	2.73E-09	8.00E-10	1.28E-10	6.81E-12	1.15E-10	4.24E-13	1.33E-11	-4.96E-07
210	Methanol	Air	kg C2H3Cl eq	-5.29E-07	7.38E-12	3.62E-11	1.87E-07	9.79E-08	3.45E-13	3.21E-10	3.20E-12	4.61E-10	-8.15E-07
211	Lead	Air	kg C2H3Cl eq	-5.64E-07	2.69E-09	1.52E-08	2.80E-08	6.23E-08	9.44E-09	1.42E-08	1.33E-09	1.75E-10	-6.97E-07
212	Parathion, methyl	Air	kg C2H3Cl eq	-5.83E-07	2.01E-13	7.05E-13	2.01E-13	1.63E-10	2.17E-15	3.13E-14	1.52E-14	3.39E-15	-5.83E-07
213	Cypermethrin	Air	kg C2H3Cl eq	-6.03E-07	2.08E-13	7.30E-13	2.08E-13	1.69E-10	2.25E-15	3.24E-14	1.57E-14	3.51E-15	-6.03E-07
214	Chromium	Air	kg C2H3Cl eq	-6.07E-07	8.89E-09	2.88E-08	5.61E-08	1.00E-07	1.09E-09	3.47E-08	2.70E-09	3.01E-10	-8.40E-07
215	Glyphosate	Air	kg C2H3Cl eq	-6.22E-07	2.15E-13	7.54E-13	2.15E-13	1.74E-10	2.32E-15	3.35E-14	1.62E-14	3.62E-15	-6.23E-07
216	Benzene, hexachloro-	Air	kg C2H3Cl eq	-6.26E-07	2.35E-09	1.11E-09	1.76E-09	3.64E-09	3.48E-12	3.72E-11	8.30E-10	1.11E-11	-6.36E-07
217	Metribuzin	Air	kg C2H3Cl eq	-6.48E-07	2.24E-13	7.85E-13	2.24E-13	1.81E-10	2.42E-15	3.48E-14	1.69E-14	3.77E-15	-6.49E-07
218	Barium	Soil	kg C2H3Cl eq	-6.52E-07	2.70E-09	4.20E-09	2.05E-08	3.94E-08	2.03E-08	3.97E-10	1.28E-10	6.84E-11	-7.39E-07
219	Bentazone	Air	kg C2H3Cl eq	-6.53E-07	2.26E-13	7.93E-13	2.26E-13	1.83E-10	2.44E-15	3.52E-14	1.70E-14	3.81E-15	-6.54E-07
220	Acetone	Air	kg C2H3Cl eq	-6.82E-07	1.06E-11	4.54E-11	2.19E-11	2.35E-10	1.26E-13	4.23E-10	4.80E-12	3.47E-13	-6.83E-07
221	Phenol, 2,4-dichloro-	Air	kg C2H3Cl eq	-6.94E-07	2.27E-11	3.04E-12	1.12E-12	1.15E-10	8.58E-15	1.15E-13	5.43E-14	1.83E-14	-6.94E-07
222	Pendimethalin	Air	kg C2H3Cl eq	-9.61E-07	3.38E-13	1.19E-12	3.38E-13	2.69E-10	3.64E-15	5.26E-14	2.51E-14	5.70E-15	-9.61E-07
223	Acetaldehyde	Air	kg C2H3Cl eq	-1.01E-06	1.58E-11	9.65E-11	2.28E-10	6.97E-10	1.92E-10	6.06E-10	7.33E-12	1.14E-12	-1.01E-06
224	Alachlor	Air	kg C2H3Cl eq	-1.02E-06	3.51E-13	1.23E-12	3.52E-13	2.85E-10	3.80E-15	5.48E-14	2.66E-14	5.93E-15	-1.02E-06
225	Copper	Water	kg C2H3Cl eq	-1.61E-06	5.96E-10	3.80E-09	2.97E-08	3.77E-08	4.70E-11	4.72E-09	3.80E-07	1.01E-10	-2.06E-06
226	Lambda-cyhalothrin	Soil	kg C2H3Cl eq	-1.64E-06	3.65E-11	1.29E-10	3.77E-11	4.64E-09	3.20E-13	5.43E-12	4.07E-13	6.25E-13	-1.64E-06
227	Copper	Air	kg C2H3Cl eq	-1.93E-06	1.56E-09	1.66E-08	7.29E-08	1.30E-07	5.82E-08	1.55E-08	7.59E-10	2.55E-10	-2.23E-06
228	Lactofen	Air	kg C2H3Cl eq	-1.98E-06	6.84E-13	2.40E-12	6.85E-13	5.55E-10	7.40E-15	1.07E-13	5.17E-14	1.15E-14	-1.98E-06
229	Selenium	Soil	kg C2H3Cl eq	-2.03E-06	7.20E-10	1.38E-08	6.77E-08	1.30E-07	6.71E-08	8.96E-10	4.16E-10	2.26E-10	-2.32E-06
230	Acetonitrile	Air	kg C2H3Cl eq	-2.06E-06	1.43E-12	5.03E-12	1.48E-12	2.97E-10	1.89E-14	2.34E-13	5.04E-14	1.39E-13	-2.06E-06
231	Chromium	Water	kg C2H3Cl eq	-2.37E-06	1.01E-09	8.64E-09	1.14E-07	1.13E-07	1.72E-10	1.47E-08	8.68E-10	3.49E-10	-2.62E-06
232	Nickel	Air	kg C2H3Cl eq	-2.38E-06	1.19E-08	6.12E-08	9.27E-08	2.09E-07	4.55E-09	3.83E-07	5.89E-09	6.03E-10	-3.15E-06
233	Pendimethalin	Soil	kg C2H3Cl eq	-2.75E-06	8.56E-12	3.03E-11	8.79E-12	3.88E-10	7.77E-14	1.28E-12	4.69E-14	1.46E-13	-2.75E-06
234	Lead	Water	kg C2H3Cl eq	-2.85E-06	4.41E-09	2.10E-08	1.76E-07	2.03E-07	5.52E-10	2.92E-08	9.82E-08	6.03E-10	-3.38E-06
235	Mercury	Air	kg C2H3Cl eq	-3.34E-06	4.87E-08	1.62E-07	1.59E-07	6.17E-07	3.54E-09	4.05E-08	2.19E-08	1.42E-09	-4.39E-06
236	Glyphosate	Soil	kg C2H3Cl eq	-3.46E-06	5.86E-12	2.09E-11	6.43E-12	5.08E-10	5.84E-14	8.71E-13	2.30E-13	2.18E-13	-3.47E-06
237	Paraquat	Air	kg C2H3Cl eq	-3.59E-06	1.24E-12	4.35E-12	1.24E-12	1.00E-09	1.34E-14	1.93E-13	9.37E-14	2.09E-14	-3.59E-06
238	Nitrobenzene	Water	kg C2H3Cl eq	-3.61E-06	4.26E-11	1.51E-10	4.59E-11	2.94E-09	3.80E-13	6.26E-12	9.68E-13	8.89E-13	-3.61E-06
239	Selenium	Water	kg C2H3Cl eq	-3.89E-06	1.00E-07	1.09E-07	1.81E-07	4.50E-07	2.39E-09	3.33E-08	1.37E-07	1.08E-09	-4.91E-06
240	Acrolein	Air	kg C2H3Cl eq	-4.05E-06	2.40E-09	2.95E-08	1.36E-07	2.66E-07	1.24E-07	1.84E-09	1.43E-09	4.76E-10	-4.61E-06
241	Nickel	Water	kg C2H3Cl eq	-4.37E-06	2.35E-09	1.22E-08	9.97E-08	1.14E-07	1.61E-10	3.85E-08	4.15E-07	3.32E-10	-5.05E-06
242	Cadmium	Air	kg C2H3Cl eq	-4.53E-06	7.62E-08	1.18E-07	4.64E-07	6.81E-07	2.44E-08	3.59E-07	1.14E-08	1.97E-09	-6.27E-06
243	Atrazine	Air	kg C2H3Cl eq	-4.94E-06	2.10E-12	7.38E-12	2.11E-12	1.38E-09	2.19E-14	3.24E-13	1.29E-13	3.55E-14	-4.94E-06
244	Selenium	Air	kg C2H3Cl eq	-5.25E-06	7.08E-08	3.03E-07	2.28E-07	1.14E-06	8.28E-09	1.59E-07	3.92E-08	2.43E-09	-7.20E-06
245	Aluminium	Air	kg C2H3Cl eq	-5.57E-06	3.20E-08	2.30E-07	3.41E-07	6.03E-07	1.73E-09	9.38E-09	2.61E-08	2.06E-09	-6.81E-06
246	Barium	Air	kg C2H3Cl eq	-5.85E-06	9.81E-09	8.35E-08	1.82E-07	4.45E-07	1.62E-07	3.81E-09	6.87E-09	8.40E-10	-6.74E-06
247	Hexane	Air	kg C2H3Cl eq	-6.46E-06	3.74E-11	1.94E-10	7.24E-10	4.11E-09	4.98E-11	9.26E-10	1.59E-11	4.82E-12	-6.47E-06
248	Metolachlor	Air	kg C2H3Cl eq	-6.60E-06	2.31E-12	8.11E-12	2.31E-12	1.84E-09	2.49E-14	3.60E-13	1.72E-13	3.90E-14	-6.60E-06
249	Benzene	Water	kg C2H3Cl eq	-9.57E-06	1.14E-09	5.93E-09	1.18E-07	1.25E-07	2.42E-09	2.81E-08	5.63E-10	3.65E-10	-9.85E-06
250	Mercury	Soil	kg C2H3Cl eq	-1.68E-05	9.13E-11	4.50E-10	1.77E-10	7.80E-08	3.57E-11	2.48E-10	6.60E-07	1.03E-11	-1.76E-05
251	Trifluralin	Air	kg C2H3Cl eq	-1.92E-05	6.61E-12	2.32E-11	6.62E-12	5.36E-09	7.15E-14	1.03E-12	5.00E-13	1.12E-13	-1.92E-05
252	Antimony	Water	kg C2H3Cl eq	-1.96E-05	6.90E-07	9.38E-08	4.88E-07	7.33E-07	6.60E-10	5.21E-08	5.84E-08	2.14E-09	-2.17E-05
253	Cyhalothrin, gamma-	Air	kg C2H3Cl eq	-2.44E-05	8.41E-12	2.95E-11	8.43E-12	6.82E-09	9.10E-14	1.31E-12	6.36E-13	1.42E-13	-2.44E-05
254	Chromium	Soil	kg C2H3Cl eq	-2.45E-05	7.73E-10	4.31E-09	1.43E-09	2.24E-08	4.42E-10	6.71E-11	2.53E-07	2.40E-11	-2.48E-05
255	Ammonia	Air	kg C2H3Cl eq	-2.77E-05	3.99E-09	1.68E-08	2.11E-08	1.44E-07	4.75E-10	1.78E-09	1.74E-07	1.54E-10	-2.80E-05
256	Cadmium	Water	kg C2H3Cl eq	-3.72E-05	1.26E-08	4.71E-08	1.15E-06	1.18E-06	1.60E-09	1.56E-07	9.68E-07	3.59E-09	-4.07E-05
257	Mercury	Water	kg C2H3Cl eq	-3.89E-05	3.63E-09	6.44E-09	1.17E-08	4.91E-08	3.51E-11	1.53E-08	4.74E-07	8.33E-11	-3.95E-05
258	Lead	Soil	kg C2H3Cl eq	-5.55E-05	1.29E-09	6.92E-09	1.04E-08	5.62E-08	9.01E-09	1.16E-09	9.82E-07	6.70E-11	-5.65E-05
259	Endosulfan	Soil	kg C2H3Cl eq	-6.01E-05	3.81E-11	1.34E-10	3.83E-11	8.33E-09	3.77E-13	5.82E-12	8.71E-13	6.45E-13	-6.01E-05
260	Zinc	Air	kg C2H3Cl eq	-6.28E-05	2.48E-07	9.54E-07	2.34E-06	6.04E-06	1.25E-06	3.95E-07	7.21E-08	1.90E-08	-7.41E-05
261	Chlorpyrifos	Air	kg C2H3Cl eq	-6.66E-05	2.30E-11	8.06E-11	2.30E-11	1.86E-08	2.48E-13	3.58E-12	1.74E-12	3.87E-13	-6.66E-05
262	2,4-D	Air	kg C2H3Cl eq	-7.28E-05	2.51E-11	8.81E-11	2.51E-11	2.04E-08	2.71E-13	3.91E-12	1.90E-12	4.23E-13	-7.28E-05
263	Chlorpyrifos	Soil	kg C2H3Cl eq	-8.70E-05	5.31E-09	1.87E-08	5.48E-09	1.30E-08	4.69E-11	7.90E-10	4.73E-12	9.08E-11	-8.71E-05
264	Trifluralin	Soil	kg C2H3Cl eq	-1.15E-04	2.77E-10	9.80E-10	2.91E-10	2.94E-07	2.55E-12	4.17E-11	2.46E-11	4.76E-12	-1.15E-04
265	Aldrin	Soil	kg C2H3Cl eq	-1.22E-04	3.55E-07	1.46E-06	8.10E-07	4.98E-06	2.73E-09	2.86E-08	1.70E-07	1.20E-08	-1.30E-04
266	2,4-D	Soil	kg C2H3Cl eq	-1.23E-04	8.47E-11	3.03E-10	9.49E-11	1.72E-08	8.47E-13	1.25E-11	5.39E-12	2.06E-12	-1.23E-04
267	Zinc	Water	kg C2H3Cl eq	-1.38E-04	9.87E-08	4.80E-07	3.93E-06	5.46E-06	2.71E-07	2.33E-06	4.28E-05	1.47E-08	-1.94E-04
268	Acephate	Air	kg C2H3Cl eq	-2.39E-04	8.25E-11	2.90E-10	8.27E-11	6.69E-08	8.93E-13	1.29E-11	6.24E-12	1.39E-12	-2.39E-04
269	Antimony	Air	kg C2H3Cl eq	-2.73E-04	1.76E-07	1.87E-06	9.08E-06	1.74E-05	8.96E-06	1.20E-07	5.78E-08	3.03E-08	-3.11E-04
270	Molybdenum	Air	kg C2H3Cl eq	-2.89E-04	1.87E-07	2.42E-06	9.45E-06	1.90E-05	9.18E-06	2.15E-06	1.18E-07	3.39E-08	-3.31E-04
271	Benzene	Air	kg C2H3Cl eq	-3.05E-04	1.44E-07	8.25E-07	9.23E-06	9.54E-06	2.97E-08	3.04E-07	7.15E-08	2.95E-08	-3.25E-04
272	Metolachlor	Soil	kg C2H3Cl eq	-3.06E-04	5.17E-11	1.95E-10	5.93E-11	4.20E-08	7.42E-13	7.82E-12	5.01E-12	9.42E-13	-3.06E-04
273	Arsenic	Air	kg C2H3Cl eq	-4.17E-04	6.55E-06	1.81E-05	3.13E-05	5.79E-05	7.06E-07	1.39E-05	1.79E-06	1.74E-07	-5.48E-04
274	Formaldehyde	Air	kg C2H3Cl eq	-4.63E-04	1.78E-08	1.11E-07	1.53E-07	5.27E-07	7.19E-08	3.99E-07	7.50E-09	1.01E-09	-4.64E-04
275	Arsenic	Water	kg C2H3Cl eq	-5.74E-04	1.35E-05	5.21E-06	1.19E-04	2.28E-04	5.70E-08	1.20E-05	7.95E-05	2.00E-06	-1.03E-03
276	Dioxin, 2,3,7,8 Tetrachlorodibenzo-p-	Air	kg C2H3Cl eq	-1.06E-03	1.08E-04	4.07E-05	8.58E-04	8.03E-04	1.10E-07	1.81E-05	3.94E-06	2.61E-06	-2.90E-03
277	Linuron	Soil	kg C2H3Cl eq	-1.15E-03	6.61E-09	2.50E-08	1.06E-08	2.00E-07	5.49E-11	7.75E-10	1.47E-09	1.64E-10	-1.15E-03
278	Arsenic	Soil	kg C2H3Cl eq	-1.86E-03	7.24E-06	2.97E-05	1.59E-05	9.65E-05	1.28E-06	5.63E-07	3.08E-04	2.31E-07	-2.32E-03
279	Cadmium	Soil	kg C2H3Cl eq	-6.04E-03	1.05E-07	5.49E-07	1.99E-07	6.65E-07	6.85E-08	1.58E-08	9.11E-06	2.84E-09	-6.05E-03
	Total		kg C2H3Cl eq	1.04E-01
Respiratory inorganics
No	Substance	Compartment	Unit	Total	Water	Potassium hydroxide	Methanol	Used vegetable cooking oil, purified	Transport	Electricity	Wastewater, from residence (Treatment)	Used vegetable cooking oil (residual) (Treatment)	Soybean oil, refined (Avoided)
1	Sulfur trioxide	Air	kg PM2.5 eq	-2.22E-08	3.00E-13	1.06E-12	3.23E-13	2.08E-11	2.70E-15	4.42E-14	6.02E-15	6.33E-15	-2.23E-08
2	Ammonia	Air	kg PM2.5 eq	-6.58E-05	9.49E-09	3.99E-08	5.01E-08	3.43E-07	1.13E-09	4.25E-09	4.13E-07	3.65E-10	-6.67E-05
3	Sulfur dioxide	Air	kg PM2.5 eq	-8.59E-05	1.10E-06	5.14E-06	2.96E-05	4.07E-05	1.58E-07	8.50E-06	1.20E-06	1.17E-07	-1.72E-04
4	Nitrogen oxides	Air	kg PM2.5 eq	-3.88E-04	1.03E-06	4.90E-06	1.07E-05	2.72E-05	1.25E-06	6.74E-06	1.37E-06	6.08E-08	-4.42E-04
5	Particulates, < 2.5 um	Air	kg PM2.5 eq	-1.38E-03	5.39E-06	2.03E-05	1.62E-05	9.95E-05	7.16E-07	4.41E-06	3.36E-06	1.95E-07	-1.53E-03
	Total		kg PM2.5 eq	-1.92E-03
Ionizing radiation
No	Substance	Compartment	Unit	Total	Water	Potassium hydroxide	Methanol	Used vegetable cooking oil, purified	Transport	Electricity	Wastewater, from residence (Treatment)	Used vegetable cooking oil (residual) (Treatment)	Soybean oil, refined (Avoided)
1	Plutonium-238	Air	Bq C-14 eq	-1.88E-11	5.12E-13	1.84E-12	8.47E-13	6.06E-12	4.54E-15	1.27E-13	1.87E-13	1.19E-14	-2.84E-11
2	Plutonium-alpha	Air	Bq C-14 eq	-5.35E-11	1.45E-12	5.22E-12	2.40E-12	1.72E-11	1.29E-14	3.61E-13	5.31E-13	3.38E-14	-8.07E-11
3	Cobalt-58	Air	Bq C-14 eq	-1.02E-09	2.31E-11	8.44E-11	4.65E-11	2.80E-10	2.19E-13	1.07E-11	9.03E-12	5.87E-13	-1.48E-09
4	Iodine-133	Air	Bq C-14 eq	-1.64E-09	3.72E-11	1.35E-10	7.10E-11	4.46E-10	3.30E-13	2.43E-11	1.46E-11	9.32E-13	-2.37E-09
5	Xenon-133m	Air	Bq C-14 eq	-7.09E-09	1.82E-10	6.65E-10	3.39E-10	1.95E-09	1.85E-12	1.29E-11	6.13E-11	4.23E-12	-1.03E-08
6	Cesium-134	Air	Bq C-14 eq	-1.04E-08	2.32E-10	8.60E-10	5.14E-10	2.88E-09	2.47E-12	1.94E-11	9.01E-11	6.06E-12	-1.50E-08
7	Krypton-85	Air	Bq C-14 eq	-1.32E-07	5.29E-09	1.87E-08	5.36E-09	3.47E-08	4.80E-11	2.09E-10	1.13E-09	8.67E-11	-1.98E-07
8	Cesium-137	Air	Bq C-14 eq	-2.04E-07	4.56E-09	1.69E-08	1.00E-08	5.66E-08	4.82E-11	4.98E-10	1.77E-09	1.19E-10	-2.94E-07
9	Krypton-85m	Air	Bq C-14 eq	-2.16E-07	4.91E-09	1.79E-08	9.87E-09	5.93E-08	4.68E-11	2.12E-09	1.91E-09	1.24E-10	-3.12E-07
10	Cobalt-60	Air	Bq C-14 eq	-2.85E-07	6.40E-09	2.35E-08	1.34E-08	7.84E-08	6.35E-11	2.03E-09	2.50E-09	1.64E-10	-4.11E-07
11	Manganese-54	Water	Bq C-14 eq	-1.33E-06	3.07E-08	1.13E-07	6.30E-08	3.72E-07	3.11E-10	7.54E-09	1.17E-08	7.75E-10	-1.93E-06
12	Cobalt-58	Water	Bq C-14 eq	-4.68E-06	1.08E-07	3.93E-07	2.03E-07	1.29E-06	9.72E-10	6.67E-08	4.18E-08	2.68E-09	-6.78E-06
13	Uranium-235	Air	Bq C-14 eq	-7.80E-06	2.22E-07	8.03E-07	3.42E-07	2.38E-06	2.15E-09	6.85E-08	7.02E-08	4.77E-09	-1.17E-05
14	Xenon-133	Air	Bq C-14 eq	-1.05E-05	2.41E-07	8.79E-07	4.70E-07	2.88E-06	2.23E-09	1.24E-07	9.32E-08	6.04E-09	-1.52E-05
15	Iodine-131	Air	Bq C-14 eq	-1.09E-05	4.74E-07	1.67E-06	4.23E-07	2.82E-06	4.23E-09	1.73E-08	9.24E-08	7.31E-09	-1.64E-05
16	Iodine-131	Water	Bq C-14 eq	-2.35E-05	4.84E-07	1.76E-06	1.05E-06	7.62E-06	3.08E-09	3.91E-08	2.63E-07	1.47E-08	-3.47E-05
17	Silver-110	Water	Bq C-14 eq	-2.72E-05	6.28E-07	2.32E-06	1.33E-06	7.67E-06	6.67E-09	5.40E-08	2.36E-07	1.60E-08	-3.94E-05
18	Uranium-234	Water	Bq C-14 eq	-4.99E-05	1.42E-06	5.14E-06	2.19E-06	1.52E-05	1.38E-08	4.39E-07	4.49E-07	3.05E-08	-7.48E-05
19	Uranium-235	Water	Bq C-14 eq	-5.34E-05	1.52E-06	5.50E-06	2.34E-06	1.63E-05	1.47E-08	4.69E-07	4.80E-07	3.27E-08	-8.00E-05
20	Antimony-124	Water	Bq C-14 eq	-1.97E-04	4.06E-06	1.48E-05	8.76E-06	6.39E-05	2.58E-08	3.27E-07	2.21E-06	1.24E-07	-2.91E-04
21	Cesium-134	Water	Bq C-14 eq	-3.07E-04	7.58E-06	2.74E-05	1.36E-05	1.00E-04	6.16E-08	1.17E-06	3.19E-06	1.93E-07	-4.60E-04
22	Hydrogen-3, Tritium	Air	Bq C-14 eq	-3.62E-04	7.35E-06	2.67E-05	1.44E-05	8.18E-05	1.49E-06	1.07E-05	2.06E-06	1.62E-07	-5.07E-04
23	Radium-226	Air	Bq C-14 eq	-3.99E-04	1.98E-06	8.02E-06	3.87E-06	3.74E-05	2.18E-08	4.11E-07	9.50E-07	2.21E-07	-4.51E-04
24	Lead-210	Air	Bq C-14 eq	-8.01E-04	7.77E-06	3.53E-05	1.79E-05	1.35E-04	9.74E-08	1.32E-06	4.65E-06	3.80E-07	-1.00E-03
25	Hydrogen-3, Tritium	Water	Bq C-14 eq	-1.01E-03	2.43E-05	8.76E-05	4.51E-05	3.27E-04	1.88E-07	4.46E-06	1.07E-05	6.37E-07	-1.51E-03
26	Polonium-210	Air	Bq C-14 eq	-1.23E-03	1.37E-05	6.28E-05	3.15E-05	2.33E-04	1.75E-07	2.33E-06	8.22E-06	5.91E-07	-1.59E-03
27	Radium-226	Water	Bq C-14 eq	-1.43E-03	2.31E-05	8.25E-05	7.73E-05	3.51E-04	1.70E-06	2.12E-05	7.17E-06	1.76E-06	-1.99E-03
28	Iodine-129	Air	Bq C-14 eq	-1.94E-03	5.27E-05	1.89E-04	8.71E-05	6.24E-04	4.67E-07	1.31E-05	1.92E-05	1.22E-06	-2.92E-03
29	Uranium-238	Air	Bq C-14 eq	-3.17E-03	1.20E-05	4.98E-05	2.50E-05	2.62E-04	1.34E-07	2.12E-06	6.34E-06	1.75E-06	-3.53E-03
30	Cobalt-60	Water	Bq C-14 eq	-3.33E-03	7.64E-05	2.80E-04	1.54E-04	9.32E-04	7.35E-07	2.78E-05	2.97E-05	1.94E-06	-4.83E-03
31	Uranium-238	Water	Bq C-14 eq	-4.48E-03	9.06E-06	1.60E-05	6.07E-06	5.97E-04	3.66E-08	1.01E-06	1.26E-06	9.38E-06	-5.12E-03
32	Thorium-230	Air	Bq C-14 eq	-1.37E-02	1.10E-05	2.58E-05	1.38E-05	5.54E-04	5.49E-08	1.43E-06	3.11E-06	7.80E-06	-1.43E-02
33	Uranium-234	Air	Bq C-14 eq	-3.03E-02	4.54E-05	1.34E-04	7.06E-05	1.48E-03	3.08E-07	8.60E-06	1.58E-05	1.74E-05	-3.21E-02
34	Radon-222	Air	Bq C-14 eq	-5.58E-02	1.55E-03	5.61E-03	2.43E-03	1.68E-02	1.68E-05	4.92E-04	4.90E-04	3.61E-05	-8.33E-02
35	Cesium-137	Water	Bq C-14 eq	-7.02E-02	1.89E-03	6.78E-03	3.17E-03	2.24E-02	1.69E-05	4.70E-04	6.91E-04	4.41E-05	-1.06E-01
36	Carbon-14	Air	Bq C-14 eq	-2.40E+00	3.03E-02	1.14E-01	9.64E-02	4.10E-01	1.19E-02	8.74E-02	1.12E-02	8.89E-04	-3.17E+00
	Total		Bq C-14 eq	-2.59E+00
Ozone layer depletion
No	Substance	Compartment	Unit	Total	Water	Potassium hydroxide	Methanol	Used vegetable cooking oil, purified	Transport	Electricity	Wastewater, from residence (Treatment)	Used vegetable cooking oil (residual) (Treatment)	Soybean oil, refined (Avoided)
1	Methane, bromochlorodifluoro-, Halon 1211	Air	kg CFC-11 eq	5.81E-09	4.33E-11	3.17E-10	4.50E-09	5.26E-09	7.02E-13	2.86E-11	1.05E-11	1.44E-11	-4.37E-09
2	Methane, bromo-, Halon 1001	Air	kg CFC-11 eq	4.06E-15	1.46E-17	8.64E-17	3.34E-15	2.97E-15	8.00E-20	1.75E-17	8.71E-18	9.67E-18	-2.39E-15
3	Methane, dichlorofluoro-, HCFC-21	Air	kg CFC-11 eq	-2.25E-14	4.55E-16	3.70E-15	8.57E-16	8.01E-18	1.13E-17	2.64E-17	2.77E-19	1.27E-17	-2.76E-14
4	Ethane, 2-chloro-1,1,1,2-tetrafluoro-, HCFC-124	Air	kg CFC-11 eq	-7.33E-13	1.21E-14	5.74E-14	4.07E-14	7.32E-16	3.02E-16	2.17E-15	2.78E-17	4.03E-16	-8.47E-13
5	Methane, trichlorofluoro-, CFC-11	Air	kg CFC-11 eq	-8.99E-13	1.84E-14	1.49E-13	3.46E-14	2.10E-16	4.45E-16	1.01E-15	7.25E-18	5.09E-16	-1.10E-12
6	Ethane, 1,1,1-trichloro-, HCFC-140	Air	kg CFC-11 eq	-1.73E-11	3.10E-13	1.12E-12	7.97E-13	5.68E-12	2.08E-15	4.33E-14	1.94E-13	1.07E-14	-2.55E-11
7	Ethane, 1,1,2-trichloro-1,2,2-trifluoro-, CFC-113	Air	kg CFC-11 eq	-3.67E-11	6.07E-13	2.88E-12	2.03E-12	3.66E-14	1.51E-14	1.09E-13	1.39E-15	2.01E-14	-4.24E-11
8	Methane, monochloro-, R-40	Air	kg CFC-11 eq	-7.64E-11	1.37E-12	4.95E-12	3.52E-12	2.51E-11	9.18E-15	1.91E-13	8.55E-13	4.72E-14	-1.12E-10
9	Methane, chlorodifluoro-, HCFC-22	Air	kg CFC-11 eq	-7.97E-11	5.03E-12	3.58E-11	1.28E-10	1.55E-10	9.04E-14	1.01E-12	7.44E-13	4.91E-13	-4.07E-10
10	Methane, dichlorodifluoro-, CFC-12	Air	kg CFC-11 eq	-1.73E-09	3.71E-12	2.86E-11	3.10E-11	1.95E-12	8.99E-14	2.33E-13	3.71E-15	1.58E-13	-1.80E-09
11	Ethane, 1,2-dichloro-1,1,2,2-tetrafluoro-, CFC-114	Air	kg CFC-11 eq	-3.58E-09	1.03E-10	3.73E-10	1.57E-10	1.09E-09	1.01E-12	3.37E-11	3.18E-11	2.18E-12	-5.37E-09
12	Methane, tetrachloro-, CFC-10	Air	kg CFC-11 eq	-1.37E-08	3.01E-11	1.89E-11	2.33E-11	1.53E-10	9.15E-14	6.54E-13	6.33E-11	3.49E-13	-1.40E-08
13	Methane, bromotrifluoro-, Halon 1301	Air	kg CFC-11 eq	-2.90E-08	9.70E-11	5.12E-10	8.06E-09	8.54E-09	3.41E-10	2.85E-09	4.44E-11	2.58E-11	-4.95E-08
	Total		kg CFC-11 eq	-4.25E-08
Respiratory organics
No	Substance	Compartment	Unit	Total	Water	Potassium hydroxide	Methanol	Used vegetable cooking oil, purified	Transport	Electricity	Wastewater, from residence (Treatment)	Used vegetable cooking oil (residual) (Treatment)	Soybean oil, refined (Avoided)
1	Hydrocarbons, aromatic	Air	kg C2H4 eq	5.34E-06	1.60E-08	9.79E-08	3.89E-06	3.72E-06	1.13E-10	3.87E-07	8.48E-09	1.13E-08	-2.79E-06
2	Dichlorprop	Air	kg C2H4 eq	-2.51E-14	5.78E-16	2.04E-15	5.77E-16	8.44E-24	5.02E-18	8.57E-17	1.49E-25	9.81E-18	-2.84E-14
3	Diethyl ether	Air	kg C2H4 eq	-2.75E-14	4.37E-16	1.90E-15	9.28E-16	8.36E-19	6.53E-18	5.30E-17	2.07E-20	1.43E-17	-3.09E-14
4	4-Methyl-2-pentanone	Air	kg C2H4 eq	-2.24E-13	1.45E-16	6.55E-16	2.35E-16	7.07E-16	2.72E-18	1.84E-17	3.62E-18	7.02E-18	-2.25E-13
5	Methane	Air	kg C2H4 eq	-2.41E-13	4.10E-15	1.35E-14	7.99E-15	2.83E-14	3.92E-17	4.83E-16	1.08E-15	1.17E-16	-2.97E-13
6	Cyclohexane	Air	kg C2H4 eq	-2.90E-13	5.93E-15	1.62E-14	9.82E-15	3.22E-14	6.68E-17	6.53E-16	1.03E-15	2.06E-16	-3.56E-13
7	Ethane, 1,1,1-trichloro-, HCFC-140	Air	kg C2H4 eq	-1.33E-12	2.38E-14	8.60E-14	6.11E-14	4.36E-13	1.59E-16	3.32E-15	1.49E-14	8.19E-16	-1.95E-12
8	2-Butene, 2-methyl-	Air	kg C2H4 eq	-2.35E-12	1.95E-16	4.19E-16	2.94E-16	2.04E-15	1.18E-18	1.64E-17	1.40E-16	7.43E-18	-2.35E-12
9	Pentane, 3-methyl-	Air	kg C2H4 eq	-5.68E-12	9.59E-14	3.44E-13	1.96E-13	6.34E-13	9.45E-16	1.22E-14	2.57E-14	2.43E-15	-6.99E-12
10	Ethene, tetrachloro-	Air	kg C2H4 eq	-1.09E-11	2.01E-13	7.25E-13	7.89E-13	3.09E-12	1.49E-15	2.90E-14	1.01E-13	7.13E-15	-1.59E-11
11	Methane, monochloro-, R-40	Air	kg C2H4 eq	-1.99E-11	3.57E-13	1.29E-12	9.16E-13	6.54E-12	2.39E-15	4.98E-14	2.23E-13	1.23E-14	-2.93E-11
12	Methyl formate	Air	kg C2H4 eq	-1.07E-10	4.94E-16	1.81E-15	6.17E-16	3.50E-14	4.87E-18	7.28E-17	2.47E-17	9.45E-18	-1.08E-10
13	Methyl acetate	Air	kg C2H4 eq	-1.49E-10	4.09E-16	1.47E-15	4.96E-16	3.98E-14	3.60E-18	5.70E-17	3.20E-17	8.01E-18	-1.49E-10
14	Methyl ethyl ketone	Air	kg C2H4 eq	-2.58E-10	3.83E-12	1.48E-11	2.23E-11	2.29E-12	1.63E-13	1.16E-12	7.88E-14	1.76E-13	-3.03E-10
15	t-Butyl methyl ether	Air	kg C2H4 eq	-1.35E-09	9.99E-13	2.88E-12	2.30E-12	6.70E-12	1.09E-12	3.99E-12	3.84E-13	2.60E-14	-1.37E-09
16	2-Propanol	Air	kg C2H4 eq	-1.86E-09	4.53E-12	1.69E-11	5.69E-12	6.38E-13	5.51E-14	7.42E-13	7.50E-15	8.25E-14	-1.89E-09
17	Ethyl acetate	Air	kg C2H4 eq	-2.92E-09	2.11E-12	7.65E-12	1.26E-11	4.37E-12	9.20E-14	6.69E-13	4.51E-14	9.79E-14	-2.94E-09
18	Butadiene	Air	kg C2H4 eq	-2.96E-09	6.21E-14	2.20E-13	6.67E-14	7.94E-13	5.40E-16	9.12E-15	6.71E-16	1.09E-15	-2.96E-09
19	Chloroform	Air	kg C2H4 eq	-3.43E-09	7.51E-13	4.50E-12	1.60E-12	1.00E-11	1.27E-14	7.42E-14	1.90E-13	2.27E-14	-3.45E-09
20	Methane, dichloro-, HCC-30	Air	kg C2H4 eq	-3.65E-09	2.99E-12	9.56E-12	6.65E-12	4.81E-11	1.82E-14	3.61E-13	1.64E-12	9.29E-14	-3.72E-09
21	1-Pentene	Air	kg C2H4 eq	-3.96E-09	2.46E-14	8.76E-14	3.06E-14	1.31E-12	2.31E-16	3.54E-15	1.51E-15	4.86E-16	-3.96E-09
22	Aldehydes, unspecified	Air	kg C2H4 eq	-5.35E-09	1.39E-10	3.98E-10	1.72E-09	2.88E-09	1.43E-12	2.65E-11	5.68E-11	7.41E-12	-1.06E-08
23	2-Methyl-1-propanol	Air	kg C2H4 eq	-6.44E-09	2.14E-14	7.70E-14	2.57E-14	1.94E-12	1.90E-16	3.02E-15	1.44E-15	4.34E-16	-6.45E-09
24	1-Butanol	Air	kg C2H4 eq	-3.28E-08	5.24E-14	1.91E-13	6.31E-14	6.26E-12	4.87E-16	7.33E-15	4.04E-15	1.10E-15	-3.28E-08
25	o-Xylene	Air	kg C2H4 eq	-3.37E-08	1.17E-11	2.28E-10	1.12E-09	2.15E-09	1.11E-09	1.48E-11	6.85E-12	3.73E-12	-3.84E-08
26	1-Propanol	Air	kg C2H4 eq	-8.24E-08	1.17E-12	2.70E-12	7.73E-12	1.62E-11	1.09E-14	1.07E-13	1.35E-14	1.07E-13	-8.24E-08
27	Propanal	Air	kg C2H4 eq	-8.81E-08	3.43E-12	1.69E-11	3.66E-12	4.04E-11	5.49E-14	2.68E-13	6.61E-13	7.35E-14	-8.82E-08
28	m-Xylene	Air	kg C2H4 eq	-1.16E-07	2.42E-10	1.85E-09	3.13E-09	6.99E-09	2.83E-09	5.49E-11	7.93E-11	1.51E-11	-1.31E-07
29	Cumene	Air	kg C2H4 eq	-2.46E-07	3.12E-11	1.24E-10	1.68E-10	2.72E-10	1.55E-11	1.14E-10	5.07E-12	9.78E-13	-2.47E-07
30	Hydrocarbons, chlorinated	Air	kg C2H4 eq	-3.04E-07	1.75E-08	1.66E-10	3.94E-10	4.71E-10	5.51E-13	2.32E-12	3.55E-12	1.61E-12	-3.22E-07
31	Ethyne	Air	kg C2H4 eq	-3.72E-07	2.97E-11	1.03E-09	3.35E-11	3.22E-10	6.24E-12	2.77E-11	4.92E-11	2.58E-12	-3.74E-07
32	Butene	Air	kg C2H4 eq	-3.75E-07	1.77E-10	8.72E-10	1.72E-09	4.54E-09	9.10E-10	6.28E-09	7.17E-11	1.18E-11	-3.90E-07
33	Hydrocarbons, aliphatic, alkanes, unspecified	Air	kg C2H4 eq	-7.61E-07	4.69E-09	2.40E-08	3.14E-08	6.96E-08	3.90E-10	5.55E-08	1.54E-09	2.01E-10	-9.49E-07
34	Ethanol	Air	kg C2H4 eq	-7.66E-07	2.66E-09	2.14E-09	1.06E-09	7.11E-09	5.04E-12	2.93E-08	2.38E-10	1.56E-11	-8.08E-07
35	Butane	Air	kg C2H4 eq	-1.21E-06	6.77E-09	4.56E-08	2.04E-07	5.86E-07	1.23E-08	1.69E-07	2.86E-09	1.06E-09	-2.24E-06
36	Heptane	Air	kg C2H4 eq	-1.40E-06	8.07E-10	4.03E-09	8.16E-09	2.13E-08	4.49E-09	2.82E-08	3.25E-10	5.44E-11	-1.47E-06
37	Isoprene	Air	kg C2H4 eq	-1.70E-06	1.18E-12	4.17E-12	1.23E-12	2.46E-10	1.57E-14	1.94E-13	4.17E-14	1.15E-13	-1.71E-06
38	Benzene, ethyl-	Air	kg C2H4 eq	-1.72E-06	1.57E-10	7.91E-10	1.14E-09	3.44E-09	5.67E-10	3.90E-09	6.06E-11	8.68E-12	-1.73E-06
39	PAH, polycyclic aromatic hydrocarbons	Air	kg C2H4 eq	-2.48E-06	3.11E-10	1.46E-09	3.20E-09	1.29E-08	5.23E-11	2.29E-09	1.37E-10	2.24E-11	-2.50E-06
40	Propane	Air	kg C2H4 eq	-2.71E-06	5.04E-09	4.08E-08	4.94E-07	6.92E-07	6.25E-09	1.22E-07	2.20E-09	1.71E-09	-4.07E-06
41	Formic acid	Air	kg C2H4 eq	-3.39E-06	2.36E-12	8.30E-12	2.44E-12	4.90E-10	3.12E-14	3.86E-13	8.30E-14	2.29E-13	-3.39E-06
42	Pentane	Air	kg C2H4 eq	-4.63E-06	9.98E-09	5.75E-08	1.74E-07	6.48E-07	1.71E-08	2.31E-07	4.17E-09	1.11E-09	-5.77E-06
43	Acetone	Air	kg C2H4 eq	-5.67E-06	8.80E-11	3.78E-10	1.83E-10	1.96E-09	1.05E-12	3.52E-09	3.99E-11	2.89E-12	-5.68E-06
44	Xylene	Air	kg C2H4 eq	-5.97E-06	2.31E-08	1.01E-07	1.16E-06	1.25E-06	3.53E-09	3.15E-08	1.13E-08	3.77E-09	-8.55E-06
45	Benzene	Air	kg C2H4 eq	-9.03E-06	4.27E-09	2.44E-08	2.73E-07	2.83E-07	8.81E-10	9.02E-09	2.12E-09	8.75E-10	-9.63E-06
46	Ethane	Air	kg C2H4 eq	-1.31E-05	1.02E-08	6.20E-08	9.46E-07	1.24E-06	1.36E-09	1.43E-07	2.99E-09	3.12E-09	-1.55E-05
47	Methanol	Air	kg C2H4 eq	-1.65E-05	2.30E-10	1.13E-09	5.83E-06	3.05E-06	1.08E-11	1.00E-08	9.95E-11	1.44E-08	-2.54E-05
48	Toluene	Air	kg C2H4 eq	-1.90E-05	8.20E-09	4.81E-08	1.19E-06	1.10E-06	3.25E-09	2.85E-08	4.27E-09	3.53E-09	-2.14E-05
49	Acetic acid	Air	kg C2H4 eq	-2.01E-05	3.98E-10	2.06E-09	4.36E-09	2.12E-08	1.27E-11	1.80E-08	1.82E-10	3.24E-11	-2.02E-05
50	Acetaldehyde	Air	kg C2H4 eq	-4.00E-05	6.28E-10	3.82E-09	9.05E-09	2.76E-08	7.63E-09	2.40E-08	2.91E-10	4.51E-11	-4.01E-05
51	Propene	Air	kg C2H4 eq	-5.96E-05	1.15E-09	1.63E-08	5.13E-09	3.15E-08	1.85E-09	1.26E-08	9.19E-10	1.66E-10	-5.96E-05
52	Formaldehyde	Air	kg C2H4 eq	-7.38E-05	2.84E-09	1.78E-08	2.45E-08	8.41E-08	1.15E-08	6.36E-08	1.20E-09	1.61E-10	-7.40E-05
53	NMVOC, non-methane volatile organic compounds, unspecified origin	Air	kg C2H4 eq	-1.28E-04	3.35E-07	1.70E-06	2.71E-05	2.99E-05	4.29E-07	4.98E-06	1.31E-07	8.58E-08	-1.93E-04
54	Ethene	Air	kg C2H4 eq	-1.88E-04	9.72E-09	7.24E-08	6.49E-09	5.43E-08	2.02E-09	1.29E-08	3.49E-09	2.11E-10	-1.89E-04
55	Hexane	Air	kg C2H4 eq	-1.05E-03	6.04E-09	3.14E-08	1.17E-07	6.65E-07	8.06E-09	1.50E-07	2.57E-09	7.80E-10	-1.05E-03
	Total		kg C2H4 eq	-1.64E-03
Aquatic ecotoxicity
No	Substance	Compartment	Unit	Total	Water	Potassium hydroxide	Methanol	Used vegetable cooking oil, purified	Transport	Electricity	Wastewater, from residence (Treatment)	Used vegetable cooking oil (residual) (Treatment)	Soybean oil, refined (avoided)
1	Copper	Soil	kg TEG water	3.06E+02	1.79E-03	1.03E-02	1.35E-02	1.25E-01	1.14E-02	6.32E-04	2.08E+00	1.02E-04	3.04E+02
2	Zinc	Soil	kg TEG water	5.21E+01	1.10E-03	1.12E-02	3.44E-02	1.02E-01	3.31E-02	7.15E-04	3.87E-01	1.35E-04	5.15E+01
3	Aluminium	Soil	kg TEG water	1.67E+01	2.34E-02	1.37E-01	3.57E-02	4.75E-01	4.06E-03	2.02E-03	1.89E+01	8.63E-04	-2.88E+00
4	Nickel	Soil	kg TEG water	6.03E+00	2.32E-05	1.42E-04	1.55E-04	5.36E-04	1.24E-04	2.81E-05	1.20E-02	1.13E-06	6.02E+00
5	Aluminium	Water	kg TEG water	5.52E+00	3.62E-02	1.45E-01	3.30E+00	3.35E+00	3.36E-04	3.38E-01	2.14E+00	1.00E-02	-3.79E+00
6	Barium	Water	kg TEG water	1.40E+00	4.75E-03	2.93E-02	1.13E+00	1.09E+00	2.02E-03	1.28E-01	2.59E-03	3.31E-03	-9.86E-01
7	Hydrocarbons, aromatic	Air	kg TEG water	1.35E-02	4.04E-05	2.48E-04	9.83E-03	9.42E-03	2.86E-07	9.80E-04	2.15E-05	2.86E-05	-7.07E-03
8	Methanol	Water	kg TEG water	9.41E-06	3.05E-10	5.42E-10	1.87E-05	9.98E-06	2.81E-11	2.12E-10	2.07E-11	4.82E-08	-1.94E-05
9	Formaldehyde	Water	kg TEG water	8.05E-03	1.13E-08	7.14E-08	5.45E-03	2.84E-03	2.58E-09	1.88E-08	2.65E-09	1.34E-05	-2.56E-04
10	Cobalt	Soil	kg TEG water	4.25E-03	2.39E-05	1.62E-04	1.90E-04	6.45E-04	1.58E-04	1.40E-05	1.12E-02	1.26E-06	-8.16E-03
11	Chromium VI	Water	kg TEG water	4.00E-03	1.03E-03	2.17E-04	4.41E-04	8.23E-03	1.10E-06	7.42E-06	2.73E-02	1.26E-04	-3.34E-02
12	Cobalt	Water	kg TEG water	2.19E-03	6.20E-04	6.29E-04	4.38E-03	4.83E-03	2.45E-05	7.01E-04	3.01E-02	1.46E-05	-3.91E-02
13	Phenol	Water	kg TEG water	5.77E-05	1.01E-07	4.95E-07	1.47E-04	7.98E-05	3.92E-07	3.11E-06	3.99E-08	3.66E-07	-1.74E-04
14	Carbetamide	Soil	kg TEG water	4.44E-05	1.12E-09	4.73E-09	2.92E-09	4.59E-05	1.94E-11	2.07E-10	3.77E-09	2.53E-11	-1.48E-06
15	o-Xylene	Water	kg TEG water	1.50E-05	4.01E-08	2.52E-07	1.04E-05	9.90E-06	2.26E-10	1.05E-06	2.23E-08	3.02E-08	-6.68E-06
16	Triethylene glycol	Water	kg TEG water	7.03E-10	1.75E-12	1.18E-11	5.43E-10	4.79E-10	5.99E-15	2.69E-12	6.19E-13	1.65E-12	-3.38E-10
17	Methane, bromochlorodifluoro-, Halon 1211	Air	kg TEG water	6.27E-10	4.67E-12	3.43E-11	4.86E-10	5.68E-10	7.58E-14	3.09E-12	1.14E-12	1.55E-12	-4.72E-10
18	Methane, bromo-, Halon 1001	Air	kg TEG water	7.04E-13	2.53E-15	1.50E-14	5.78E-13	5.15E-13	1.39E-17	3.04E-15	1.51E-15	1.68E-15	-4.13E-13
19	Ethephon	Water	kg TEG water	-3.78E-18	7.80E-20	2.78E-19	7.83E-20	1.27E-24	7.07E-22	1.17E-20	2.79E-25	1.33E-21	-4.23E-18
20	Asulam	Soil	kg TEG water	-1.13E-17	1.98E-19	7.12E-19	2.24E-19	1.01E-24	1.86E-21	2.98E-20	2.37E-27	3.45E-21	-1.25E-17
21	Lambda-cyhalothrin	Water	kg TEG water	-2.55E-17	5.26E-19	1.88E-18	5.28E-19	8.60E-24	4.77E-21	7.87E-20	1.88E-24	8.99E-21	-2.85E-17
22	Tebuconazole	Water	kg TEG water	-1.04E-16	2.14E-18	7.62E-18	2.15E-18	3.49E-23	1.94E-20	3.20E-19	7.65E-24	3.65E-20	-1.16E-16
23	Ethephon	Air	kg TEG water	-1.06E-16	2.18E-18	7.79E-18	2.19E-18	3.57E-23	1.98E-20	3.27E-19	7.82E-24	3.73E-20	-1.18E-16
24	2,4-D, dimethylamine salt	Air	kg TEG water	-9.23E-16	2.12E-17	7.49E-17	2.12E-17	3.21E-25	1.84E-19	3.15E-18	7.79E-27	3.60E-19	-1.04E-15
25	Tebuconazole	Air	kg TEG water	-1.67E-15	3.44E-17	1.23E-16	3.45E-17	5.62E-22	3.12E-19	5.14E-18	1.23E-22	5.87E-19	-1.86E-15
26	Methomyl	Water	kg TEG water	-1.20E-14	2.47E-16	8.81E-16	2.48E-16	4.04E-21	2.24E-18	3.69E-17	8.84E-22	4.22E-18	-1.34E-14
27	Acenaphthylene	Air	kg TEG water	-8.25E-14	4.27E-15	1.74E-15	1.63E-15	3.11E-14	1.09E-17	7.79E-17	6.32E-15	4.86E-16	-1.28E-13
28	Propiconazole	Water	kg TEG water	-8.75E-14	7.17E-17	2.54E-16	7.74E-17	3.97E-22	6.36E-19	1.07E-17	8.68E-23	1.25E-18	-8.80E-14
29	Tefluthrin	Water	kg TEG water	-1.21E-13	7.51E-17	2.60E-16	8.02E-17	1.12E-16	6.55E-19	1.02E-17	9.82E-21	1.25E-18	-1.22E-13
30	Lambda-cyhalothrin	Air	kg TEG water	-1.35E-13	2.79E-15	9.97E-15	2.81E-15	4.57E-20	2.53E-17	4.18E-16	1.00E-20	4.77E-17	-1.51E-13
31	Ethane, 1,1,1-trichloro-, HCFC-140	Water	kg TEG water	-3.11E-13	5.13E-15	2.45E-14	1.62E-14	1.23E-18	1.93E-16	1.35E-15	3.05E-20	1.73E-16	-3.58E-13
32	Methane, dichlorofluoro-, HCFC-21	Air	kg TEG water	-3.29E-13	6.66E-15	5.41E-14	1.25E-14	1.17E-16	1.64E-16	3.86E-16	4.05E-18	1.85E-16	-4.03E-13
33	Phenmedipham	Soil	kg TEG water	-7.51E-13	7.37E-15	2.61E-14	7.50E-15	5.25E-17	6.52E-17	1.10E-15	4.51E-21	1.26E-16	-7.93E-13
34	Carbaryl	Water	kg TEG water	-1.03E-12	1.36E-14	4.81E-14	1.37E-14	2.52E-16	1.18E-16	2.00E-15	2.22E-20	2.31E-16	-1.11E-12
35	Fluorene	Air	kg TEG water	-1.34E-12	6.94E-14	2.83E-14	2.64E-14	5.05E-13	1.77E-16	1.27E-15	1.03E-13	7.90E-15	-2.08E-12
36	Methomyl	Air	kg TEG water	-1.85E-12	3.82E-14	1.36E-13	3.84E-14	6.24E-19	3.47E-16	5.71E-15	1.37E-19	6.53E-16	-2.07E-12
37	Methane, trichlorofluoro-, CFC-11	Air	kg TEG water	-3.05E-12	6.23E-14	5.05E-13	1.17E-13	7.11E-16	1.51E-15	3.42E-15	2.46E-17	1.73E-15	-3.74E-12
38	Butadiene	Air	kg TEG water	-5.83E-12	1.22E-16	4.32E-16	1.31E-16	1.56E-15	1.06E-18	1.79E-17	1.32E-18	2.14E-18	-5.83E-12
39	Flumiclorac-pentyl	Soil	kg TEG water	-5.88E-12	2.03E-18	7.12E-18	2.03E-18	1.64E-15	2.19E-20	3.16E-19	1.53E-19	3.42E-20	-5.88E-12
40	Ethane, 2-chloro-1,1,1,2-tetrafluoro-, HCFC-124	Air	kg TEG water	-7.08E-12	1.17E-13	5.54E-13	3.92E-13	7.06E-15	2.91E-15	2.09E-14	2.69E-16	3.88E-15	-8.18E-12
41	Phenol, pentachloro-	Soil	kg TEG water	-8.68E-12	2.63E-13	9.85E-13	5.02E-12	1.16E-13	5.93E-15	5.24E-14	3.38E-16	1.73E-14	-1.51E-11
42	Fluoranthene	Air	kg TEG water	-8.97E-12	4.65E-13	1.90E-13	1.77E-13	3.38E-12	1.18E-15	8.46E-15	6.87E-13	5.28E-14	-1.39E-11
43	2-Methyl-4-chlorophenoxyacetic acid	Air	kg TEG water	-9.61E-12	1.81E-13	6.40E-13	1.81E-13	9.61E-21	1.58E-15	2.69E-14	1.57E-21	3.08E-15	-1.06E-11
44	Methane, chlorodifluoro-, HCFC-22	Air	kg TEG water	-1.49E-11	9.42E-13	6.70E-12	2.40E-11	2.91E-11	1.69E-14	1.89E-13	1.39E-13	9.19E-14	-7.62E-11
45	Methane, tetrafluoro-, CFC-14	Air	kg TEG water	-1.78E-11	2.07E-13	5.36E-13	1.27E-12	2.07E-12	1.82E-15	2.75E-14	4.85E-14	7.52E-15	-2.20E-11
46	Chrysene	Air	kg TEG water	-2.03E-11	1.05E-12	4.26E-13	4.00E-13	7.64E-12	2.67E-15	1.91E-14	1.55E-12	1.20E-13	-3.15E-11
47	Heptane	Air	kg TEG water	-2.28E-11	1.31E-14	6.56E-14	1.33E-13	3.47E-13	7.31E-14	4.59E-13	5.29E-15	8.85E-16	-2.39E-11
48	Dicamba	Water	kg TEG water	-3.95E-11	5.20E-13	1.84E-12	5.24E-13	9.65E-15	4.54E-15	7.67E-14	8.50E-19	8.85E-15	-4.25E-11
49	Benzo(b)fluoranthene	Air	kg TEG water	-4.06E-11	2.10E-12	8.58E-13	8.01E-13	1.53E-11	5.36E-15	3.83E-14	3.11E-12	2.39E-13	-6.31E-11
50	Pronamide	Soil	kg TEG water	-4.28E-11	3.87E-13	3.99E-12	5.44E-13	0.00E+00	3.52E-14	2.02E-13	0.00E+00	1.28E-14	-4.80E-11
51	Butyric acid, 4-(2,4-dichlorophenoxy)-	Air	kg TEG water	-5.09E-11	8.82E-13	3.13E-12	8.89E-13	3.44E-20	7.70E-15	1.30E-13	9.82E-22	1.50E-14	-5.60E-11
52	Methomyl	Soil	kg TEG water	-5.82E-11	1.20E-12	4.28E-12	1.21E-12	1.96E-17	1.09E-14	1.80E-13	4.30E-18	2.05E-14	-6.51E-11
53	Pendimethalin	Water	kg TEG water	-6.27E-11	8.26E-13	2.93E-12	8.33E-13	1.53E-14	7.21E-15	1.22E-13	1.35E-18	1.41E-14	-6.75E-11
54	Benzo(g,h,i)perylene	Air	kg TEG water	-6.50E-11	3.37E-12	1.37E-12	1.28E-12	2.45E-11	8.57E-15	6.14E-14	4.99E-12	3.84E-13	-1.01E-10
55	Dimethylamine	Air	kg TEG water	-8.78E-11	5.28E-12	5.40E-14	5.41E-14	1.17E-13	1.52E-16	3.36E-16	2.50E-16	3.13E-16	-9.33E-11
56	Methyl ethyl ketone	Air	kg TEG water	-9.51E-11	1.41E-12	5.44E-12	8.22E-12	8.43E-13	6.01E-14	4.26E-13	2.90E-14	6.49E-14	-1.12E-10
57	Benzo(a)anthracene	Air	kg TEG water	-1.15E-10	5.95E-12	2.43E-12	2.26E-12	4.32E-11	1.52E-14	1.08E-13	8.79E-12	6.77E-13	-1.78E-10
58	Pyrene	Air	kg TEG water	-1.23E-10	6.37E-12	2.60E-12	2.42E-12	4.63E-11	1.62E-14	1.16E-13	9.41E-12	7.24E-13	-1.91E-10
59	Chlorsulfuron	Soil	kg TEG water	-1.27E-10	2.62E-12	9.36E-12	2.63E-12	4.29E-17	2.38E-14	3.92E-13	9.39E-18	4.48E-14	-1.42E-10
60	Bromuconazole	Soil	kg TEG water	-1.48E-10	3.06E-12	1.09E-11	3.07E-12	5.00E-17	2.78E-14	4.58E-13	1.10E-17	5.23E-14	-1.66E-10
61	Indeno(1,2,3-cd)pyrene	Air	kg TEG water	-1.57E-10	8.15E-12	3.32E-12	3.10E-12	5.92E-11	2.08E-14	1.48E-13	1.20E-11	9.27E-13	-2.44E-10
62	Fenoxaprop ethyl ester	Soil	kg TEG water	-1.74E-10	1.54E-13	5.48E-13	1.66E-13	9.83E-19	1.37E-15	2.30E-14	2.15E-19	2.68E-15	-1.75E-10
63	Phenanthrene	Air	kg TEG water	-1.99E-10	1.03E-11	4.20E-12	3.92E-12	7.49E-11	2.63E-14	1.88E-13	1.52E-11	1.17E-12	-3.09E-10
64	Imazapyr	Soil	kg TEG water	-2.01E-10	1.25E-13	4.33E-13	1.33E-13	1.99E-13	1.09E-15	1.70E-14	1.74E-17	2.09E-15	-2.02E-10
65	Dimethenamid	Water	kg TEG water	-2.28E-10	3.01E-12	1.07E-11	3.03E-12	5.58E-14	2.63E-14	4.44E-13	4.92E-18	5.12E-14	-2.46E-10
66	Dibenz(a,h)anthracene	Air	kg TEG water	-2.36E-10	1.22E-11	5.00E-12	4.66E-12	8.90E-11	3.12E-14	2.23E-13	1.81E-11	1.39E-12	-3.67E-10
67	Ethene, chloro-	Air	kg TEG water	-2.89E-10	5.28E-12	8.48E-12	1.19E-11	2.89E-13	3.26E-14	1.13E-13	1.45E-15	5.35E-14	-3.16E-10
68	Ethane, 1,1-difluoro-, HFC-152a	Air	kg TEG water	-3.12E-10	1.29E-11	9.03E-12	2.38E-12	2.17E-12	1.50E-14	1.61E-13	1.84E-14	2.88E-14	-3.38E-10
69	Dimethenamid	Air	kg TEG water	-3.71E-10	4.89E-12	1.73E-11	4.93E-12	9.07E-14	4.27E-14	7.21E-13	7.99E-18	8.33E-14	-3.99E-10
70	Benzo(k)fluoranthene	Air	kg TEG water	-4.15E-10	2.15E-11	8.76E-12	8.17E-12	1.56E-10	5.47E-14	3.91E-13	3.17E-11	2.44E-12	-6.44E-10
71	Butene	Air	kg TEG water	-4.38E-10	2.07E-13	1.02E-12	2.01E-12	5.30E-12	1.06E-12	7.33E-12	8.37E-14	1.37E-14	-4.55E-10
72	Ethene, tetrachloro-	Air	kg TEG water	-4.57E-10	8.40E-12	3.03E-11	3.30E-11	1.29E-10	6.21E-14	1.21E-12	4.24E-12	2.98E-13	-6.64E-10
73	Bromoxynil	Water	kg TEG water	-5.07E-10	1.17E-11	4.11E-11	1.16E-11	1.60E-19	1.01E-13	1.73E-12	6.88E-22	1.98E-13	-5.73E-10
74	Sulfosulfuron	Soil	kg TEG water	-5.16E-10	1.06E-11	3.79E-11	1.07E-11	1.74E-16	9.65E-14	1.59E-12	3.81E-17	1.82E-13	-5.77E-10
75	Acenaphthene	Air	kg TEG water	-5.34E-10	1.21E-11	4.64E-11	7.01E-11	3.45E-10	8.05E-14	3.34E-11	7.31E-12	6.02E-13	-1.05E-09
76	Mecoprop	Soil	kg TEG water	-5.66E-10	1.17E-11	4.16E-11	1.17E-11	1.91E-16	1.06E-13	1.75E-12	4.18E-17	1.99E-13	-6.33E-10
77	Triasulfuron	Soil	kg TEG water	-5.77E-10	1.19E-11	4.25E-11	1.20E-11	1.95E-16	1.08E-13	1.78E-12	4.26E-17	2.04E-13	-6.46E-10
78	Triallate	Soil	kg TEG water	-5.80E-10	1.20E-11	4.27E-11	1.20E-11	1.96E-16	1.09E-13	1.79E-12	4.28E-17	2.05E-13	-6.49E-10
79	Pymetrozine	Soil	kg TEG water	-6.65E-10	7.95E-12	2.79E-11	8.18E-12	0.00E+00	6.86E-14	1.18E-12	0.00E+00	1.36E-13	-7.10E-10
80	Tefluthrin	Air	kg TEG water	-6.72E-10	8.85E-12	3.14E-11	8.92E-12	1.64E-13	7.73E-14	1.31E-12	1.45E-17	1.51E-13	-7.23E-10
81	Methane, dichlorodifluoro-, CFC-12	Air	kg TEG water	-7.15E-10	1.53E-12	1.18E-11	1.28E-11	8.04E-13	3.71E-14	9.61E-14	1.53E-15	6.54E-14	-7.42E-10
82	Ethane, 1,1,1-trichloro-, HCFC-140	Air	kg TEG water	-8.18E-10	1.47E-11	5.29E-11	3.76E-11	2.68E-10	9.82E-14	2.04E-12	9.15E-12	5.04E-13	-1.20E-09
83	Triadimenol	Soil	kg TEG water	-8.65E-10	1.24E-12	7.69E-12	1.34E-12	8.68E-13	2.97E-14	2.67E-13	1.90E-13	2.92E-14	-8.76E-10
84	Bromoxynil	Air	kg TEG water	-1.06E-09	1.77E-11	6.24E-11	1.77E-11	1.55E-18	1.54E-13	2.62E-12	2.87E-19	3.01E-13	-1.17E-09
85	2-Methyl-4-chlorophenoxyacetic acid	Water	kg TEG water	-1.15E-09	2.64E-11	9.31E-11	2.64E-11	4.17E-19	2.29E-13	3.91E-12	1.38E-20	4.48E-13	-1.30E-09
86	Bentazone	Water	kg TEG water	-1.69E-09	1.04E-15	3.67E-15	1.05E-15	2.47E-13	1.04E-17	1.59E-16	2.55E-17	1.76E-17	-1.69E-09
87	Methane, bromotrifluoro-, Halon 1301	Air	kg TEG water	-1.78E-09	5.94E-12	3.13E-11	4.93E-10	5.22E-10	2.09E-11	1.74E-10	2.72E-12	1.58E-12	-3.03E-09
88	Flutolanil	Soil	kg TEG water	-1.83E-09	2.19E-11	7.70E-11	2.26E-11	0.00E+00	1.89E-13	3.25E-12	0.00E+00	3.74E-13	-1.96E-09
89	Styrene	Air	kg TEG water	-2.05E-09	9.67E-13	1.50E-11	6.88E-11	1.33E-10	6.72E-11	9.45E-13	5.13E-13	2.34E-13	-2.34E-09
90	Ethyl acetate	Air	kg TEG water	-2.46E-09	1.79E-12	6.47E-12	1.06E-11	3.69E-12	7.77E-14	5.65E-13	3.81E-14	8.28E-14	-2.49E-09
91	Ethane, 1,1,1,2-tetrafluoro-, HFC-134a	Air	kg TEG water	-2.87E-09	1.89E-11	7.73E-10	3.03E-11	1.05E-10	3.42E-13	2.95E-12	7.38E-13	1.80E-12	-3.81E-09
92	t-Butyl methyl ether	Air	kg TEG water	-2.89E-09	2.15E-12	6.19E-12	4.94E-12	1.44E-11	2.35E-12	8.57E-12	8.24E-13	5.57E-14	-2.93E-09
93	Fenbuconazole	Soil	kg TEG water	-3.04E-09	3.25E-12	2.33E-11	3.63E-12	3.10E-12	9.57E-14	7.80E-13	6.80E-13	8.45E-14	-3.07E-09
94	Kresoxim-methyl	Soil	kg TEG water	-4.27E-09	5.63E-12	3.37E-11	6.11E-12	3.62E-12	1.28E-13	1.18E-12	7.95E-13	1.30E-13	-4.33E-09
95	Trichlorfon	Soil	kg TEG water	-4.42E-09	5.28E-11	1.86E-10	5.44E-11	0.00E+00	4.56E-13	7.83E-12	0.00E+00	9.01E-13	-4.72E-09
96	Cyproconazole	Soil	kg TEG water	-4.51E-09	6.58E-12	3.30E-11	7.02E-12	2.51E-12	1.14E-13	1.22E-12	5.50E-13	1.36E-13	-4.56E-09
97	Benzene, pentachloro-	Air	kg TEG water	-5.32E-09	1.60E-11	2.75E-11	8.74E-12	1.57E-11	1.04E-13	1.52E-12	1.34E-10	1.38E-13	-5.53E-09
98	Metalaxil	Soil	kg TEG water	-5.56E-09	4.88E-11	1.71E-10	5.03E-11	6.49E-11	4.48E-13	7.33E-12	4.88E-14	1.47E-12	-5.90E-09
99	Maleic hydrazide	Soil	kg TEG water	-5.92E-09	7.08E-11	2.49E-10	7.29E-11	0.00E+00	6.11E-13	1.05E-11	0.00E+00	1.21E-12	-6.33E-09
100	Butyric acid, 4-(2,4-dichlorophenoxy)-	Soil	kg TEG water	-6.30E-09	8.53E-11	3.02E-10	8.60E-11	8.75E-18	7.45E-13	1.26E-11	1.29E-18	1.45E-12	-6.79E-09
101	o-Xylene	Air	kg TEG water	-6.61E-09	2.30E-12	4.48E-11	2.20E-10	4.22E-10	2.18E-10	2.91E-12	1.34E-12	7.32E-13	-7.52E-09
102	Oxydemeton methyl	Soil	kg TEG water	-7.17E-09	7.68E-12	5.50E-11	8.57E-12	7.33E-12	2.26E-13	1.84E-12	1.61E-12	2.00E-13	-7.26E-09
103	Thidiazuron	Soil	kg TEG water	-7.18E-09	6.92E-11	2.44E-10	7.13E-11	1.40E-12	6.10E-13	1.03E-11	4.76E-14	1.18E-12	-7.57E-09
104	Maneb	Soil	kg TEG water	-7.71E-09	9.22E-11	3.24E-10	9.49E-11	0.00E+00	7.96E-13	1.37E-11	0.00E+00	1.57E-12	-8.24E-09
105	Ethane, 1,1,2-trichloro-1,2,2-trifluoro-, CFC-113	Air	kg TEG water	-7.79E-09	1.29E-10	6.10E-10	4.31E-10	7.76E-12	3.21E-12	2.31E-11	2.95E-13	4.27E-12	-8.99E-09
106	Propargite	Soil	kg TEG water	-8.05E-09	9.63E-11	3.38E-10	9.91E-11	0.00E+00	8.31E-13	1.43E-11	0.00E+00	1.64E-12	-8.60E-09
107	Dipropylthiocarbamic acid S-ethyl ester	Soil	kg TEG water	-9.53E-09	1.14E-10	4.00E-10	1.17E-10	0.00E+00	9.83E-13	1.69E-11	0.00E+00	1.94E-12	-1.02E-08
108	Acenaphthylene	Water	kg TEG water	-1.17E-08	1.99E-11	9.83E-11	2.01E-10	5.13E-10	1.03E-10	7.08E-10	8.09E-12	1.34E-12	-1.34E-08
109	Bifenox	Soil	kg TEG water	-1.41E-08	1.56E-11	5.54E-11	1.65E-11	1.32E-16	1.39E-13	2.33E-12	2.89E-17	2.70E-13	-1.42E-08
110	Pyrithiobac sodium salt	Soil	kg TEG water	-1.42E-08	1.37E-10	4.83E-10	1.41E-10	2.78E-12	1.21E-12	2.04E-11	9.44E-14	2.35E-12	-1.50E-08
111	Diclofop-methyl	Soil	kg TEG water	-1.46E-08	1.31E-11	4.65E-11	1.40E-11	8.54E-17	1.16E-13	1.95E-12	1.87E-17	2.27E-13	-1.47E-08
112	Phosmet	Soil	kg TEG water	-1.77E-08	2.12E-10	7.44E-10	2.18E-10	0.00E+00	1.83E-12	3.14E-11	0.00E+00	3.61E-12	-1.89E-08
113	Propene	Air	kg TEG water	-1.89E-08	3.66E-13	5.18E-12	1.63E-12	1.00E-11	5.90E-13	4.02E-12	2.92E-13	5.28E-14	-1.90E-08
114	Ethyne	Air	kg TEG water	-1.96E-08	1.57E-12	5.43E-11	1.76E-12	1.70E-11	3.29E-13	1.46E-12	2.59E-12	1.36E-13	-1.97E-08
115	Propanal	Air	kg TEG water	-2.07E-08	8.06E-13	3.97E-12	8.62E-13	9.51E-12	1.29E-14	6.30E-14	1.56E-13	1.73E-14	-2.07E-08
116	m-Xylene	Air	kg TEG water	-2.11E-08	4.41E-11	3.36E-10	5.72E-10	1.27E-09	5.15E-10	1.00E-11	1.45E-11	2.76E-12	-2.39E-08
117	Fluroxypyr	Soil	kg TEG water	-2.13E-08	1.17E-10	4.28E-10	1.19E-10	3.02E-12	1.12E-12	1.78E-11	6.62E-13	2.03E-12	-2.20E-08
118	Butane	Air	kg TEG water	-2.19E-08	1.23E-10	8.27E-10	3.69E-09	1.06E-08	2.24E-10	3.07E-09	5.18E-11	1.92E-11	-4.06E-08
119	Pyrethrin	Soil	kg TEG water	-2.26E-08	2.70E-10	9.49E-10	2.78E-10	0.00E+00	2.33E-12	4.00E-11	0.00E+00	4.61E-12	-2.41E-08
120	Bifenthrin	Soil	kg TEG water	-2.30E-08	1.43E-11	4.94E-11	1.52E-11	2.27E-11	1.24E-13	1.94E-12	1.99E-15	2.38E-13	-2.31E-08
121	Methoxyfenozide	Soil	kg TEG water	-2.92E-08	3.49E-10	1.23E-09	3.59E-10	0.00E+00	3.01E-12	5.17E-11	0.00E+00	5.96E-12	-3.12E-08
122	Quizalofop ethyl ester	Soil	kg TEG water	-3.98E-08	6.77E-14	2.45E-13	7.50E-14	1.50E-09	6.77E-16	1.02E-14	1.24E-13	1.21E-15	-4.13E-08
123	Glufosinate ammonium	Soil	kg TEG water	-4.18E-08	5.00E-10	1.76E-09	5.14E-10	0.00E+00	4.31E-12	7.41E-11	0.00E+00	8.53E-12	-4.46E-08
124	Methane, dichloro-, HCC-30	Air	kg TEG water	-4.51E-08	3.69E-11	1.18E-10	8.22E-11	5.94E-10	2.25E-13	4.46E-12	2.03E-11	1.15E-12	-4.60E-08
125	Dioxin, 2,3,7,8 Tetrachlorodibenzo-p-	Air	kg TEG water	-4.81E-08	4.87E-09	1.84E-09	3.88E-08	3.63E-08	5.00E-12	8.19E-10	1.78E-10	1.18E-10	-1.31E-07
126	Benfluralin	Soil	kg TEG water	-5.26E-08	6.29E-10	2.21E-09	6.48E-10	0.00E+00	5.43E-12	9.33E-11	0.00E+00	1.07E-11	-5.62E-08
127	Benomyl	Soil	kg TEG water	-5.63E-08	2.76E-11	9.51E-11	3.07E-11	2.37E-09	1.24E-12	7.67E-12	1.78E-12	2.36E-11	-5.89E-08
128	Methane, tetrachloro-, CFC-10	Air	kg TEG water	-5.87E-08	1.29E-10	8.06E-11	9.98E-11	6.53E-10	3.91E-13	2.80E-12	2.71E-10	1.49E-12	-5.99E-08
129	Fludioxonil	Soil	kg TEG water	-6.50E-08	7.19E-10	2.54E-09	7.41E-10	3.35E-17	6.23E-12	1.06E-10	7.32E-18	1.23E-11	-6.91E-08
130	Benzene, hexachloro-	Air	kg TEG water	-7.11E-08	2.66E-10	1.26E-10	2.00E-10	4.14E-10	3.95E-13	4.23E-12	9.42E-11	1.26E-12	-7.22E-08
131	Propane	Air	kg TEG water	-7.35E-08	1.37E-10	1.11E-09	1.34E-08	1.88E-08	1.70E-10	3.31E-09	5.98E-11	4.64E-11	-1.11E-07
132	Dimethomorph	Soil	kg TEG water	-7.51E-08	8.98E-10	3.16E-09	9.24E-10	0.00E+00	7.75E-12	1.33E-10	0.00E+00	1.53E-11	-8.02E-08
133	t-Butyl methyl ether	Water	kg TEG water	-7.52E-08	1.95E-10	1.88E-10	1.03E-10	3.66E-09	2.31E-11	8.64E-11	2.98E-11	1.78E-11	-7.95E-08
134	Atrazine	Water	kg TEG water	-8.19E-08	1.08E-09	3.82E-09	1.09E-09	2.00E-11	9.41E-12	1.59E-10	1.76E-15	1.84E-11	-8.80E-08
135	Pentane	Air	kg TEG water	-9.11E-08	1.96E-10	1.13E-09	3.42E-09	1.28E-08	3.36E-10	4.55E-09	8.20E-11	2.19E-11	-1.14E-07
136	Polychlorinated biphenyls	Air	kg TEG water	-9.21E-08	8.40E-10	2.05E-09	9.63E-10	6.45E-10	4.79E-12	7.30E-11	2.29E-11	1.26E-11	-9.67E-08
137	Malathion	Soil	kg TEG water	-1.01E-07	4.06E-10	1.43E-09	4.20E-10	3.21E-09	4.55E-12	6.39E-11	1.92E-12	3.11E-11	-1.06E-07
138	Tribufos	Soil	kg TEG water	-1.05E-07	1.01E-09	3.57E-09	1.05E-09	2.06E-11	8.95E-12	1.51E-10	6.98E-13	1.73E-11	-1.11E-07
139	Endothall	Soil	kg TEG water	-1.07E-07	1.64E-12	5.78E-12	1.71E-12	7.45E-09	1.45E-14	2.43E-13	6.13E-13	2.82E-14	-1.14E-07
140	Metalaxyl-M	Soil	kg TEG water	-1.21E-07	1.44E-09	5.07E-09	1.49E-09	0.00E+00	1.25E-11	2.14E-10	0.00E+00	2.46E-11	-1.29E-07
141	Hexane	Air	kg TEG water	-1.36E-07	7.89E-13	4.10E-12	1.53E-11	8.68E-11	1.05E-12	1.96E-11	3.35E-13	1.02E-13	-1.37E-07
142	Trinexapac-ethyl	Soil	kg TEG water	-1.43E-07	1.17E-10	4.53E-10	1.27E-10	1.02E-11	1.25E-12	1.84E-11	2.24E-12	2.12E-12	-1.43E-07
143	Mepiquat chloride	Soil	kg TEG water	-1.47E-07	3.88E-10	1.37E-09	4.05E-10	6.03E-12	3.43E-12	5.79E-11	2.05E-13	6.67E-12	-1.50E-07
144	Napropamide	Soil	kg TEG water	-1.55E-07	7.30E-12	3.00E-11	1.74E-11	2.82E-07	1.16E-13	1.30E-12	2.32E-11	1.60E-13	-4.38E-07
145	Flumiclorac-pentyl	Air	kg TEG water	-1.97E-07	6.79E-14	2.38E-13	6.80E-14	5.51E-11	7.35E-16	1.06E-14	5.14E-15	1.15E-15	-1.97E-07
146	Chloridazon	Soil	kg TEG water	-2.25E-07	4.64E-09	1.66E-08	4.66E-09	7.58E-14	4.21E-11	6.94E-10	1.66E-14	7.93E-11	-2.52E-07
147	2-Methyl-4-chlorophenoxyacetic acid	Soil	kg TEG water	-2.25E-07	3.66E-10	1.31E-09	3.80E-10	3.82E-12	3.31E-12	5.48E-11	8.38E-13	6.32E-12	-2.27E-07
148	Amitraz	Soil	kg TEG water	-2.28E-07	2.73E-09	9.60E-09	2.81E-09	0.00E+00	2.36E-11	4.05E-10	0.00E+00	4.66E-11	-2.44E-07
149	Chromium VI	Soil	kg TEG water	-2.40E-07	1.10E-08	6.63E-09	1.61E-08	3.22E-08	3.84E-10	5.88E-09	8.69E-11	7.62E-11	-3.12E-07
150	Ethanol	Air	kg TEG water	-2.56E-07	8.89E-10	7.14E-10	3.54E-10	2.37E-09	1.68E-12	9.79E-09	7.94E-11	5.21E-12	-2.70E-07
151	Benzene, ethyl-	Air	kg TEG water	-2.65E-07	2.42E-11	1.22E-10	1.76E-10	5.30E-10	8.74E-11	6.02E-10	9.34E-12	1.34E-12	-2.66E-07
152	Prosulfuron	Soil	kg TEG water	-2.68E-07	1.57E-10	8.41E-10	2.29E-10	1.80E-10	2.30E-12	1.58E-11	9.63E-13	3.39E-12	-2.70E-07
153	Ethephon	Soil	kg TEG water	-2.82E-07	1.58E-09	5.75E-09	1.63E-09	7.67E-11	1.51E-11	2.40E-10	1.20E-11	2.75E-11	-2.92E-07
154	Bromacil	Soil	kg TEG water	-2.96E-07	3.54E-09	1.25E-08	3.65E-09	0.00E+00	3.06E-11	5.25E-10	0.00E+00	6.05E-11	-3.17E-07
155	Rimsulfuron	Soil	kg TEG water	-3.02E-07	5.39E-10	1.88E-09	5.61E-10	2.67E-10	4.66E-12	7.77E-11	2.35E-14	9.13E-12	-3.05E-07
156	Ethene	Air	kg TEG water	-3.49E-07	1.80E-11	1.34E-10	1.20E-11	1.00E-10	3.74E-12	2.39E-11	6.47E-12	3.91E-13	-3.49E-07
157	Xylene	Air	kg TEG water	-3.54E-07	1.37E-09	5.98E-09	6.87E-08	7.41E-08	2.09E-10	1.87E-09	6.70E-10	2.24E-10	-5.08E-07
158	Oryzalin	Soil	kg TEG water	-3.62E-07	4.32E-09	1.52E-08	4.45E-09	0.00E+00	3.73E-11	6.41E-10	0.00E+00	7.38E-11	-3.86E-07
159	Ethane, 1,2-dichloro-	Air	kg TEG water	-3.71E-07	1.82E-09	2.76E-09	3.83E-09	9.70E-09	1.32E-11	5.92E-11	1.02E-11	1.70E-10	-3.90E-07
160	Chloroform	Air	kg TEG water	-3.74E-07	8.18E-11	4.90E-10	1.74E-10	1.09E-09	1.38E-12	8.08E-12	2.07E-11	2.47E-12	-3.76E-07
161	PAH, polycyclic aromatic hydrocarbons	Soil	kg TEG water	-5.04E-07	1.78E-10	3.43E-09	1.68E-08	3.22E-08	1.66E-08	2.22E-10	1.03E-10	5.59E-11	-5.74E-07
162	Difenoconazole	Soil	kg TEG water	-5.21E-07	3.01E-09	1.06E-08	3.15E-09	1.87E-08	2.59E-11	4.45E-10	1.55E-12	5.19E-11	-5.57E-07
163	Oxamyl	Soil	kg TEG water	-6.19E-07	7.40E-09	2.60E-08	7.62E-09	0.00E+00	6.39E-11	1.10E-09	0.00E+00	1.26E-10	-6.61E-07
164	Prochloraz	Soil	kg TEG water	-7.81E-07	1.21E-09	7.26E-09	1.31E-09	7.79E-10	2.76E-11	2.55E-10	1.71E-10	2.80E-11	-7.92E-07
165	Polychlorinated biphenyls	Water	kg TEG water	-8.07E-07	7.17E-10	2.82E-09	1.71E-09	1.24E-08	5.26E-12	6.08E-11	1.39E-10	2.47E-11	-8.25E-07
166	Terbufos	Soil	kg TEG water	-9.11E-07	5.58E-10	2.15E-09	6.41E-10	8.34E-10	5.55E-12	7.13E-11	7.93E-13	9.87E-12	-9.15E-07
167	Phenol	Air	kg TEG water	-9.21E-07	3.48E-11	1.51E-10	5.79E-11	2.60E-10	1.15E-12	7.84E-12	5.26E-12	7.21E-13	-9.21E-07
168	Azinphos-methyl	Soil	kg TEG water	-9.27E-07	1.11E-08	3.90E-08	1.14E-08	0.00E+00	9.57E-11	1.64E-09	0.00E+00	1.89E-10	-9.90E-07
169	Flumetsulam	Soil	kg TEG water	-9.83E-07	1.18E-10	4.07E-10	1.25E-10	4.08E-10	1.02E-12	1.59E-11	3.70E-14	1.96E-12	-9.84E-07
170	Benzene	Air	kg TEG water	-1.00E-06	4.74E-10	2.71E-09	3.03E-08	3.14E-08	9.78E-11	1.00E-09	2.35E-10	9.72E-11	-1.07E-06
171	Permethrin	Soil	kg TEG water	-1.14E-06	4.21E-11	1.47E-10	4.37E-11	3.31E-10	3.65E-13	6.12E-12	3.07E-14	7.14E-13	-1.15E-06
172	Isoxaflutole	Soil	kg TEG water	-1.18E-06	7.33E-10	2.53E-09	7.80E-10	1.16E-09	6.37E-12	9.91E-11	1.02E-13	1.22E-11	-1.18E-06
173	Ethofumesate	Soil	kg TEG water	-1.23E-06	1.19E-08	4.21E-08	1.21E-08	9.24E-11	1.05E-10	1.78E-09	7.93E-15	2.03E-10	-1.30E-06
174	Acetone	Water	kg TEG water	-1.23E-06	5.69E-11	3.38E-10	4.30E-09	4.87E-09	7.71E-13	4.33E-10	9.25E-12	1.31E-11	-1.24E-06
175	Dicrotophos	Soil	kg TEG water	-1.34E-06	1.29E-08	4.56E-08	1.33E-08	2.62E-10	1.14E-10	1.93E-09	8.91E-12	2.21E-10	-1.42E-06
176	Vinclozolin	Soil	kg TEG water	-1.36E-06	3.90E-12	1.42E-11	4.37E-12	9.50E-08	3.87E-14	5.88E-13	7.82E-12	6.99E-14	-1.46E-06
177	Cymoxanil	Soil	kg TEG water	-1.41E-06	1.68E-08	5.91E-08	1.73E-08	0.00E+00	1.45E-10	2.49E-09	0.00E+00	2.87E-10	-1.50E-06
178	Toluene	Air	kg TEG water	-1.60E-06	6.90E-10	4.05E-09	9.99E-08	9.25E-08	2.74E-10	2.39E-09	3.60E-10	2.97E-10	-1.80E-06
179	Metolachlor	Water	kg TEG water	-1.62E-06	2.05E-11	7.28E-11	2.07E-11	2.37E-10	1.81E-13	3.04E-12	2.45E-14	3.50E-13	-1.62E-06
180	Benzene, 1,2-dichloro-	Air	kg TEG water	-1.74E-06	4.58E-12	1.64E-11	5.39E-12	3.63E-10	4.07E-14	6.48E-13	2.90E-13	8.77E-14	-1.74E-06
181	Ethyl acetate	Water	kg TEG water	-1.81E-06	3.03E-11	1.05E-10	3.28E-11	2.05E-09	3.97E-13	5.33E-12	5.63E-13	6.29E-13	-1.81E-06
182	Tefluthrin	Soil	kg TEG water	-1.81E-06	1.15E-09	3.99E-09	1.23E-09	1.78E-09	1.00E-11	1.56E-10	1.57E-13	1.92E-11	-1.82E-06
183	Bentazone	Air	kg TEG water	-1.84E-06	6.35E-13	2.23E-12	6.36E-13	5.13E-10	6.86E-15	9.89E-14	4.78E-14	1.07E-14	-1.84E-06
184	Iprodione	Soil	kg TEG water	-1.89E-06	2.39E-09	8.42E-09	2.57E-09	1.18E-07	2.05E-11	3.51E-10	9.67E-12	4.20E-11	-2.02E-06
185	Glyphosate	Water	kg TEG water	-2.15E-06	5.60E-12	1.98E-11	5.63E-12	3.14E-10	5.04E-14	8.34E-13	3.25E-14	9.52E-14	-2.15E-06
186	Phorate	Soil	kg TEG water	-2.31E-06	2.76E-08	9.71E-08	2.84E-08	0.00E+00	2.38E-10	4.09E-09	0.00E+00	4.71E-10	-2.47E-06
187	Flumetsulam	Air	kg TEG water	-2.53E-06	8.71E-13	3.06E-12	8.72E-13	7.06E-10	9.42E-15	1.36E-13	6.58E-14	1.47E-14	-2.53E-06
188	Deltamethrin	Soil	kg TEG water	-2.70E-06	2.09E-11	7.62E-11	2.27E-11	1.87E-07	2.02E-13	3.16E-12	1.55E-11	3.70E-13	-2.88E-06
189	Benzene, pentachloronitro-	Soil	kg TEG water	-2.73E-06	3.27E-08	1.15E-07	3.36E-08	0.00E+00	2.82E-10	4.85E-09	0.00E+00	5.58E-10	-2.92E-06
190	Ethalfluralin	Soil	kg TEG water	-2.84E-06	8.12E-12	2.95E-11	9.10E-12	1.98E-07	8.06E-14	1.23E-12	1.63E-11	1.46E-13	-3.04E-06
191	Acenaphthene	Water	kg TEG water	-3.00E-06	5.11E-09	2.52E-08	5.14E-08	1.31E-07	2.63E-08	1.81E-07	2.07E-09	3.44E-10	-3.42E-06
192	Sethoxydim	Air	kg TEG water	-3.01E-06	1.04E-12	3.64E-12	1.04E-12	8.42E-10	1.12E-14	1.62E-13	7.85E-14	1.75E-14	-3.01E-06
193	Cyfluthrin	Soil	kg TEG water	-3.23E-06	2.42E-09	8.50E-09	2.49E-09	9.42E-10	2.11E-11	3.58E-10	1.09E-12	4.13E-11	-3.25E-06
194	Azoxystrobin	Soil	kg TEG water	-3.37E-06	7.91E-10	2.85E-09	8.22E-10	1.12E-09	7.35E-12	1.19E-10	4.06E-12	1.59E-11	-3.37E-06
195	Ethoprop	Soil	kg TEG water	-3.53E-06	4.22E-08	1.48E-07	4.34E-08	0.00E+00	3.64E-10	6.26E-09	0.00E+00	7.20E-10	-3.77E-06
196	Simazine	Soil	kg TEG water	-3.61E-06	2.25E-09	7.76E-09	2.39E-09	3.56E-09	1.95E-11	3.04E-10	3.13E-13	3.74E-11	-3.63E-06
197	Ioxynil	Soil	kg TEG water	-4.11E-06	4.06E-08	1.44E-07	4.18E-08	2.76E-10	3.60E-10	6.06E-09	6.05E-11	6.96E-10	-4.35E-06
198	Acetone	Air	kg TEG water	-4.46E-06	6.93E-11	2.97E-10	1.44E-10	1.54E-09	8.23E-13	2.77E-09	3.14E-11	2.27E-12	-4.47E-06
199	Parathion	Soil	kg TEG water	-4.62E-06	7.76E-09	2.97E-08	8.52E-09	2.45E-07	3.20E-10	2.46E-09	5.00E-11	1.38E-10	-4.92E-06
200	Flufenacet	Soil	kg TEG water	-4.88E-06	5.11E-10	1.81E-09	5.51E-10	1.19E-09	4.53E-12	7.62E-11	1.12E-13	8.87E-12	-4.89E-06
201	Dicamba	Soil	kg TEG water	-5.12E-06	2.57E-09	9.36E-09	2.71E-09	2.37E-09	2.35E-11	3.61E-10	1.30E-12	4.43E-11	-5.14E-06
202	Pirimicarb	Soil	kg TEG water	-5.14E-06	6.12E-08	2.15E-07	6.30E-08	2.24E-11	5.30E-10	9.08E-09	4.90E-12	1.04E-09	-5.49E-06
203	Fentin hydroxide	Soil	kg TEG water	-5.26E-06	6.29E-08	2.21E-07	6.48E-08	0.00E+00	5.43E-10	9.33E-09	0.00E+00	1.07E-09	-5.62E-06
204	Dicamba	Air	kg TEG water	-5.41E-06	1.31E-11	4.65E-11	1.32E-11	1.51E-09	1.19E-13	1.95E-12	1.41E-13	2.24E-13	-5.41E-06
205	Imazamox	Air	kg TEG water	-5.57E-06	1.92E-12	6.74E-12	1.92E-12	1.56E-09	2.08E-14	2.99E-13	1.45E-13	3.24E-14	-5.57E-06
206	Captan	Soil	kg TEG water	-7.24E-06	8.65E-08	3.04E-07	8.91E-08	0.00E+00	7.47E-10	1.28E-08	0.00E+00	1.48E-09	-7.73E-06
207	Propanal	Water	kg TEG water	-7.36E-06	2.70E-11	9.72E-11	3.25E-11	2.18E-09	2.39E-13	3.82E-12	1.67E-12	5.18E-13	-7.37E-06
208	Tebuconazole	Soil	kg TEG water	-9.36E-06	6.51E-11	2.90E-10	7.12E-11	6.50E-07	9.64E-13	1.13E-11	5.65E-11	1.28E-12	-1.00E-05
209	Imazethapyr	Air	kg TEG water	-9.83E-06	3.39E-12	1.19E-11	3.39E-12	2.75E-09	3.67E-14	5.28E-13	2.56E-13	5.72E-14	-9.83E-06
210	Acephate	Soil	kg TEG water	-1.04E-05	1.64E-08	5.77E-08	1.69E-08	2.70E-09	1.44E-10	2.44E-09	8.95E-12	2.80E-10	-1.05E-05
211	Bromoxynil	Soil	kg TEG water	-1.07E-05	3.00E-08	1.06E-07	3.04E-08	5.25E-09	2.62E-10	4.40E-09	4.72E-13	5.09E-10	-1.09E-05
212	Quizalofop ethyl ester	Air	kg TEG water	-1.10E-05	3.79E-12	1.33E-11	3.80E-12	3.08E-09	4.10E-14	5.91E-13	2.87E-13	6.40E-14	-1.10E-05
213	Ametryn	Soil	kg TEG water	-1.11E-05	1.33E-07	4.66E-07	1.36E-07	0.00E+00	1.14E-09	1.97E-08	0.00E+00	2.26E-09	-1.18E-05
214	Alachlor	Soil	kg TEG water	-1.20E-05	8.88E-10	4.83E-09	1.31E-09	3.94E-09	1.32E-11	8.74E-11	5.99E-12	1.93E-11	-1.20E-05
215	Hydramethylnon	Soil	kg TEG water	-1.21E-05	1.45E-07	5.10E-07	1.49E-07	0.00E+00	1.25E-09	2.15E-08	0.00E+00	2.48E-09	-1.30E-05
216	Methanol	Air	kg TEG water	-1.29E-05	1.80E-10	8.83E-10	4.57E-06	2.39E-06	8.42E-12	7.83E-09	7.79E-11	1.12E-08	-1.99E-05
217	Thiodicarb	Soil	kg TEG water	-1.29E-05	4.46E-12	1.56E-11	4.46E-12	3.61E-09	4.82E-14	6.95E-13	3.37E-13	7.52E-14	-1.29E-05
218	Carbaryl	Soil	kg TEG water	-1.30E-05	2.07E-10	7.31E-10	2.13E-10	8.77E-08	1.81E-12	3.08E-11	7.25E-12	3.54E-12	-1.31E-05
219	Terbacil	Soil	kg TEG water	-1.40E-05	1.67E-07	5.87E-07	1.72E-07	0.00E+00	1.44E-09	2.47E-08	0.00E+00	2.85E-09	-1.49E-05
220	Sethoxydim	Soil	kg TEG water	-1.51E-05	1.28E-10	4.52E-10	1.34E-10	7.70E-07	1.14E-12	1.90E-11	6.34E-11	2.20E-12	-1.58E-05
221	Thifensulfuron-methyl	Soil	kg TEG water	-1.67E-05	1.57E-10	6.09E-10	1.59E-10	4.69E-09	1.71E-12	2.48E-11	3.25E-12	2.81E-12	-1.67E-05
222	Clomazone	Soil	kg TEG water	-1.68E-05	4.79E-11	1.74E-10	5.37E-11	1.17E-06	4.76E-13	7.24E-12	9.62E-11	8.60E-13	-1.79E-05
223	Dimethenamid	Soil	kg TEG water	-1.69E-05	1.43E-08	5.71E-08	1.65E-08	1.44E-08	1.47E-10	1.86E-09	2.42E-11	2.59E-10	-1.70E-05
224	Parathion, methyl	Soil	kg TEG water	-1.74E-05	5.99E-12	2.10E-11	6.00E-12	4.86E-09	6.48E-14	9.34E-13	4.53E-13	1.01E-13	-1.74E-05
225	Prometryn	Soil	kg TEG water	-1.77E-05	1.71E-07	6.03E-07	1.76E-07	3.47E-09	1.51E-09	2.55E-08	1.18E-10	2.93E-09	-1.87E-05
226	Metamitron	Soil	kg TEG water	-1.84E-05	1.77E-07	6.26E-07	1.80E-07	1.42E-09	1.57E-09	2.64E-08	1.22E-13	3.02E-09	-1.94E-05
227	Cyprodinil	Soil	kg TEG water	-2.41E-05	1.67E-07	5.90E-07	1.73E-07	2.08E-10	1.45E-09	2.48E-08	4.55E-11	2.86E-09	-2.51E-05
228	Phenol, pentachloro-	Air	kg TEG water	-2.43E-05	2.50E-07	1.06E-06	4.04E-07	2.98E-06	3.61E-09	5.24E-08	1.09E-07	5.86E-09	-2.92E-05
229	Acephate	Air	kg TEG water	-2.47E-05	8.51E-12	2.99E-11	8.52E-12	6.90E-09	9.20E-14	1.33E-12	6.43E-13	1.44E-13	-2.47E-05
230	Ethene, chloro-	Water	kg TEG water	-2.51E-05	1.50E-06	4.17E-09	2.15E-08	3.34E-08	1.89E-11	8.98E-11	7.17E-11	7.23E-11	-2.66E-05
231	Fenamiphos	Soil	kg TEG water	-2.52E-05	3.02E-07	1.06E-06	3.11E-07	0.00E+00	2.61E-09	4.48E-08	0.00E+00	5.15E-09	-2.70E-05
232	Acetochlor	Soil	kg TEG water	-2.75E-05	1.71E-08	5.92E-08	1.82E-08	2.72E-08	1.49E-10	2.32E-09	2.38E-12	2.85E-10	-2.77E-05
233	Thiram	Soil	kg TEG water	-2.80E-05	1.37E-08	4.73E-08	1.52E-08	1.18E-06	6.16E-10	3.81E-09	8.86E-10	1.17E-08	-2.92E-05
234	Acetaldehyde	Air	kg TEG water	-2.81E-05	4.40E-10	2.68E-09	6.35E-09	1.94E-08	5.34E-09	1.68E-08	2.04E-10	3.16E-11	-2.81E-05
235	Bentazone	Soil	kg TEG water	-3.02E-05	3.70E-11	2.36E-10	4.27E-11	4.72E-09	1.45E-12	1.06E-11	2.02E-12	8.82E-13	-3.02E-05
236	Thiodicarb	Air	kg TEG water	-3.20E-05	1.10E-11	3.88E-11	1.11E-11	8.96E-09	1.19E-13	1.72E-12	8.35E-13	1.86E-13	-3.20E-05
237	Cypermethrin	Soil	kg TEG water	-3.56E-05	3.43E-08	1.22E-07	3.65E-08	2.00E-05	4.84E-10	5.77E-09	2.00E-09	4.59E-09	-5.58E-05
238	Chlorothalonil	Soil	kg TEG water	-4.37E-05	4.21E-07	1.52E-06	5.95E-07	5.96E-07	3.77E-09	6.14E-08	9.93E-09	8.14E-09	-4.69E-05
239	2,4-D	Air	kg TEG water	-4.39E-05	1.51E-11	5.31E-11	1.52E-11	1.23E-08	1.64E-13	2.36E-12	1.14E-12	2.55E-13	-4.39E-05
240	Propachlor	Soil	kg TEG water	-4.53E-05	5.42E-07	1.91E-06	5.58E-07	0.00E+00	4.68E-09	8.03E-08	0.00E+00	9.25E-09	-4.84E-05
241	Dimethoate	Soil	kg TEG water	-4.72E-05	5.17E-07	1.84E-06	5.33E-07	4.44E-09	4.56E-09	7.71E-08	9.72E-10	8.87E-09	-5.02E-05
242	Azoxystrobin	Air	kg TEG water	-4.78E-05	1.65E-11	5.78E-11	1.65E-11	1.34E-08	1.78E-13	2.57E-12	1.25E-12	2.78E-13	-4.78E-05
243	Carbaryl	Air	kg TEG water	-5.11E-05	1.89E-11	6.64E-11	1.89E-11	1.43E-08	2.02E-13	2.94E-12	1.33E-12	3.19E-13	-5.11E-05
244	Chloroform	Water	kg TEG water	-5.76E-05	2.39E-10	1.08E-09	3.16E-10	1.54E-08	3.13E-12	3.19E-11	1.26E-11	5.03E-12	-5.76E-05
245	Flufenacet	Air	kg TEG water	-6.74E-05	2.32E-11	8.16E-11	2.33E-11	1.88E-08	2.51E-13	3.62E-12	1.76E-12	3.92E-13	-6.74E-05
246	Paraquat	Soil	kg TEG water	-6.95E-05	4.42E-09	1.55E-08	4.58E-09	2.71E-08	4.19E-11	6.62E-10	9.53E-12	1.46E-10	-6.95E-05
247	Ethanol	Water	kg TEG water	-7.22E-05	2.37E-10	7.79E-10	7.65E-10	1.56E-08	5.60E-11	4.23E-10	2.11E-11	6.00E-12	-7.22E-05
248	Propiconazole	Soil	kg TEG water	-7.87E-05	7.94E-09	2.91E-08	8.48E-09	2.00E-08	7.59E-11	1.21E-09	5.46E-11	1.40E-10	-7.88E-05
249	Methane, dichloro-, HCC-30	Water	kg TEG water	-9.89E-05	2.81E-10	9.55E-10	3.12E-10	2.06E-08	2.96E-12	4.40E-11	1.65E-11	5.00E-12	-9.89E-05
250	Isoproturon	Soil	kg TEG water	-1.04E-04	9.53E-08	4.48E-07	1.05E-07	2.23E-08	1.63E-09	1.77E-08	4.88E-09	1.92E-09	-1.04E-04
251	Mancozeb	Soil	kg TEG water	-1.05E-04	1.19E-06	4.23E-06	1.34E-06	4.11E-07	1.04E-08	1.76E-07	6.85E-09	2.10E-08	-1.13E-04
252	Paraquat	Air	kg TEG water	-1.08E-04	3.71E-11	1.30E-10	3.72E-11	3.01E-08	4.02E-13	5.79E-12	2.81E-12	6.27E-13	-1.08E-04
253	Propiconazole	Air	kg TEG water	-1.14E-04	3.94E-11	1.38E-10	3.94E-11	3.19E-08	4.26E-13	6.13E-12	2.97E-12	6.64E-13	-1.14E-04
254	Dimethylamine	Water	kg TEG water	-1.25E-04	7.36E-09	1.37E-09	4.98E-10	3.27E-08	3.42E-12	5.18E-11	2.36E-11	7.64E-12	-1.25E-04
255	Acrolein	Air	kg TEG water	-1.34E-04	7.97E-08	9.80E-07	4.51E-06	8.82E-06	4.11E-06	6.11E-08	4.75E-08	1.58E-08	-1.53E-04
256	Parathion, methyl	Air	kg TEG water	-1.42E-04	4.90E-11	1.72E-10	4.90E-11	3.97E-08	5.29E-13	7.63E-12	3.70E-12	8.26E-13	-1.42E-04
257	Benzo(a)pyrene	Air	kg TEG water	-1.49E-04	1.29E-06	5.50E-06	2.09E-06	1.52E-05	1.97E-08	3.30E-07	5.57E-07	3.03E-08	-1.74E-04
258	Diuron	Soil	kg TEG water	-1.63E-04	1.90E-06	6.69E-06	1.96E-06	4.07E-09	1.65E-08	2.82E-07	1.38E-10	3.25E-08	-1.74E-04
259	Carbofuran	Soil	kg TEG water	-1.64E-04	8.14E-08	2.81E-07	9.01E-08	7.15E-06	3.46E-09	2.19E-08	4.96E-09	6.51E-08	-1.72E-04
260	Ethene	Water	kg TEG water	-1.67E-04	3.87E-08	1.35E-07	4.68E-07	6.49E-07	4.67E-08	3.42E-07	7.51E-09	2.06E-09	-1.69E-04
261	Chromium VI	Air	kg TEG water	-1.99E-04	2.15E-06	1.07E-05	8.37E-06	3.20E-05	4.43E-08	3.40E-06	1.17E-06	7.80E-08	-2.57E-04
262	m-Xylene	Water	kg TEG water	-2.08E-04	7.41E-08	4.63E-07	1.89E-05	1.82E-05	4.24E-10	1.93E-06	4.09E-08	5.51E-08	-2.48E-04
263	Thiazole, 2-(thiocyanatemethylthio)benzo-	Soil	kg TEG water	-2.09E-04	2.50E-06	8.78E-06	2.57E-06	0.00E+00	2.16E-08	3.70E-07	0.00E+00	4.26E-08	-2.23E-04
264	Alachlor	Air	kg TEG water	-2.11E-04	7.28E-11	2.56E-10	7.29E-11	5.90E-08	7.87E-13	1.13E-11	5.50E-12	1.23E-12	-2.11E-04
265	Imazethapyr	Soil	kg TEG water	-2.24E-04	1.39E-10	4.90E-10	1.40E-10	3.17E-08	1.38E-12	2.12E-11	3.30E-12	2.36E-12	-2.24E-04
266	Formaldehyde	Air	kg TEG water	-2.36E-04	9.09E-09	5.68E-08	7.82E-08	2.69E-07	3.67E-08	2.03E-07	3.83E-09	5.16E-10	-2.37E-04
267	Fipronil	Soil	kg TEG water	-2.37E-04	2.22E-06	7.83E-06	2.29E-06	5.16E-08	1.96E-08	3.31E-07	1.53E-09	3.80E-08	-2.50E-04
268	Sulfentrazone	Air	kg TEG water	-2.86E-04	9.86E-11	3.46E-10	9.88E-11	8.00E-08	1.07E-12	1.54E-11	7.46E-12	1.66E-12	-2.86E-04
269	Butene	Water	kg TEG water	-2.86E-04	8.12E-10	3.02E-09	2.16E-09	5.97E-08	1.60E-11	1.57E-10	4.50E-11	2.31E-11	-2.86E-04
270	Acetaldehyde	Water	kg TEG water	-3.42E-04	8.23E-09	9.63E-09	2.14E-08	1.56E-07	1.31E-09	9.68E-09	3.81E-10	2.32E-10	-3.42E-04
271	Cyhalothrin, gamma-	Soil	kg TEG water	-3.66E-04	1.26E-10	4.44E-10	1.27E-10	1.02E-07	1.37E-12	1.97E-11	9.55E-12	2.13E-12	-3.67E-04
272	Imazamox	Soil	kg TEG water	-3.82E-04	2.37E-10	8.34E-10	2.38E-10	5.33E-08	2.35E-12	3.62E-11	5.57E-12	4.01E-12	-3.82E-04
273	Ethane, 1,2-dichloro-	Water	kg TEG water	-4.04E-04	1.47E-07	9.17E-08	2.14E-08	1.28E-05	1.48E-10	1.84E-09	8.97E-10	2.11E-07	-4.17E-04
274	Antimony	Soil	kg TEG water	-4.72E-04	4.93E-06	2.76E-06	1.35E-05	2.60E-05	1.34E-05	1.78E-07	8.30E-08	4.50E-08	-5.33E-04
275	Benzene, ethyl-	Water	kg TEG water	-5.40E-04	1.14E-06	5.81E-06	4.53E-05	5.94E-05	5.17E-06	3.93E-05	4.83E-07	1.70E-07	-6.97E-04
276	Xylene	Water	kg TEG water	-6.95E-04	1.88E-06	9.82E-06	1.24E-04	1.42E-04	7.47E-06	6.27E-05	8.25E-07	4.17E-07	-1.04E-03
277	Aldicarb	Soil	kg TEG water	-7.44E-04	7.21E-06	2.54E-05	7.43E-06	1.43E-07	6.35E-08	1.07E-06	4.85E-09	1.23E-07	-7.86E-04
278	Acetic acid	Air	kg TEG water	-7.82E-04	1.54E-08	7.99E-08	1.69E-07	8.25E-07	4.91E-10	7.01E-07	7.06E-09	1.26E-09	-7.84E-04
279	Acetic acid	Water	kg TEG water	-1.03E-03	5.14E-08	3.60E-08	2.19E-08	4.19E-07	1.33E-09	9.71E-09	3.55E-10	2.02E-10	-1.03E-03
280	Barium	Soil	kg TEG water	-1.03E-03	3.90E-06	6.66E-06	3.25E-05	6.25E-05	3.22E-05	6.11E-07	2.02E-07	1.08E-07	-1.17E-03
281	Diazinon	Soil	kg TEG water	-1.48E-03	1.77E-05	6.23E-05	1.82E-05	0.00E+00	1.53E-07	2.63E-06	0.00E+00	3.02E-07	-1.58E-03
282	Metribuzin	Air	kg TEG water	-1.57E-03	5.42E-10	1.90E-09	5.43E-10	4.40E-07	5.86E-12	8.45E-11	4.10E-11	9.15E-12	-1.57E-03
283	Permethrin	Air	kg TEG water	-1.67E-03	5.77E-10	2.03E-09	5.78E-10	4.68E-07	6.25E-12	9.00E-11	4.37E-11	9.74E-12	-1.68E-03
284	Propene	Water	kg TEG water	-1.75E-03	8.46E-06	4.44E-07	9.64E-07	1.25E-05	3.42E-08	2.44E-07	9.29E-09	1.91E-07	-1.77E-03
285	Arsenic	Soil	kg TEG water	-1.79E-03	6.59E-06	2.76E-05	1.80E-05	9.42E-05	4.73E-06	5.57E-07	2.79E-04	2.22E-07	-2.22E-03
286	Arsenic	Air	kg TEG water	-1.83E-03	2.88E-05	7.95E-05	1.37E-04	2.54E-04	3.10E-06	6.12E-05	7.85E-06	7.64E-07	-2.41E-03
287	Lambda-cyhalothrin	Soil	kg TEG water	-1.90E-03	4.25E-08	1.50E-07	4.38E-08	5.40E-06	3.72E-10	6.31E-09	4.73E-10	7.26E-10	-1.91E-03
288	Pendimethalin	Soil	kg TEG water	-2.11E-03	6.58E-09	2.32E-08	6.75E-09	2.98E-07	5.96E-11	9.84E-10	3.60E-11	1.12E-10	-2.11E-03
289	Ammonia	Air	kg TEG water	-2.11E-03	3.05E-07	1.28E-06	1.61E-06	1.10E-05	3.63E-08	1.36E-07	1.33E-05	1.17E-08	-2.14E-03
290	Chromium	Air	kg TEG water	-2.27E-03	3.32E-05	1.08E-04	2.10E-04	3.74E-04	4.06E-06	1.29E-04	1.01E-05	1.12E-06	-3.14E-03
291	Toluene	Water	kg TEG water	-2.31E-03	2.77E-06	1.48E-05	2.51E-04	2.71E-04	9.59E-06	8.98E-05	1.26E-06	8.11E-07	-2.95E-03
292	PAH, polycyclic aromatic hydrocarbons	Water	kg TEG water	-2.65E-03	4.87E-06	2.24E-05	4.54E-05	1.16E-04	2.31E-05	1.60E-04	1.85E-06	3.05E-07	-3.03E-03
293	Pendimethalin	Air	kg TEG water	-2.87E-03	1.01E-09	3.54E-09	1.01E-09	8.03E-07	1.09E-11	1.57E-10	7.48E-11	1.70E-11	-2.87E-03
294	Cypermethrin	Air	kg TEG water	-2.97E-03	1.02E-09	3.59E-09	1.02E-09	8.29E-07	1.11E-11	1.59E-10	7.73E-11	1.72E-11	-2.97E-03
295	Cadmium	Air	kg TEG water	-3.53E-03	5.95E-05	9.17E-05	3.62E-04	5.31E-04	1.90E-05	2.80E-04	8.86E-06	1.54E-06	-4.89E-03
296	Cyfluthrin	Air	kg TEG water	-3.73E-03	1.29E-09	4.52E-09	1.29E-09	1.04E-06	1.39E-11	2.00E-10	9.72E-11	2.17E-11	-3.73E-03
297	Carbendazim	Soil	kg TEG water	-4.13E-03	1.62E-08	6.16E-08	1.81E-08	2.87E-04	3.02E-10	2.98E-09	2.41E-08	3.23E-09	-4.42E-03
298	Glyphosate	Air	kg TEG water	-4.48E-03	1.55E-09	5.43E-09	1.55E-09	1.25E-06	1.67E-11	2.41E-10	1.17E-10	2.61E-11	-4.48E-03
299	Metolachlor	Air	kg TEG water	-5.25E-03	1.84E-09	6.46E-09	1.84E-09	1.47E-06	1.98E-11	2.86E-10	1.37E-10	3.10E-11	-5.26E-03
300	PAH, polycyclic aromatic hydrocarbons	Air	kg TEG water	-6.27E-03	7.87E-07	3.71E-06	8.10E-06	3.27E-05	1.32E-07	5.78E-06	3.46E-07	5.66E-08	-6.33E-03
301	Cobalt	Air	kg TEG water	-6.40E-03	9.63E-05	4.03E-04	8.44E-04	1.88E-03	2.21E-05	2.97E-03	4.59E-05	5.66E-06	-1.27E-02
302	Selenium	Soil	kg TEG water	-6.53E-03	2.31E-06	4.44E-05	2.17E-04	4.17E-04	2.16E-04	2.88E-06	1.34E-06	7.24E-07	-7.43E-03
303	Mercury	Air	kg TEG water	-6.88E-03	1.00E-04	3.33E-04	3.27E-04	1.27E-03	7.30E-06	8.35E-05	4.52E-05	2.94E-06	-9.05E-03
304	Benzene	Water	kg TEG water	-7.63E-03	9.13E-07	4.73E-06	9.42E-05	9.94E-05	1.93E-06	2.24E-05	4.49E-07	2.91E-07	-7.85E-03
305	Atrazine	Air	kg TEG water	-7.64E-03	3.25E-09	1.14E-08	3.26E-09	2.14E-06	3.39E-11	5.01E-10	1.99E-10	5.49E-11	-7.65E-03
306	Chlorpyrifos	Soil	kg TEG water	-8.41E-03	5.13E-07	1.81E-06	5.30E-07	1.26E-06	4.53E-09	7.64E-08	4.57E-10	8.78E-09	-8.41E-03
307	Lead	Air	kg TEG water	-8.68E-03	4.13E-05	2.35E-04	4.31E-04	9.59E-04	1.45E-04	2.19E-04	2.04E-05	2.69E-06	-1.07E-02
308	Barium	Air	kg TEG water	-8.78E-03	1.47E-05	1.25E-04	2.73E-04	6.68E-04	2.43E-04	5.72E-06	1.03E-05	1.26E-06	-1.01E-02
309	Trifluralin	Air	kg TEG water	-9.95E-03	3.43E-09	1.20E-08	3.44E-09	2.78E-06	3.71E-11	5.35E-10	2.59E-10	5.79E-11	-9.96E-03
310	Selenium	Air	kg TEG water	-1.39E-02	1.88E-04	8.04E-04	6.04E-04	3.01E-03	2.20E-05	4.20E-04	1.04E-04	6.44E-06	-1.91E-02
311	Selenium	Water	kg TEG water	-1.42E-02	3.65E-04	3.96E-04	6.58E-04	1.64E-03	8.71E-06	1.21E-04	4.99E-04	3.92E-06	-1.79E-02
312	Trifluralin	Soil	kg TEG water	-1.56E-02	3.75E-08	1.32E-07	3.94E-08	3.98E-05	3.45E-10	5.64E-09	3.33E-09	6.43E-10	-1.56E-02
313	Sulfentrazone	Soil	kg TEG water	-1.60E-02	9.85E-09	3.47E-08	9.91E-09	2.24E-06	9.80E-11	1.51E-09	2.34E-10	1.67E-10	-1.60E-02
314	Arsenic	Water	kg TEG water	-2.16E-02	5.08E-04	1.96E-04	4.46E-03	8.58E-03	2.14E-06	4.53E-04	2.99E-03	7.52E-05	-3.88E-02
315	Chlorpyrifos	Air	kg TEG water	-2.71E-02	9.36E-09	3.28E-08	9.37E-09	7.59E-06	1.01E-10	1.46E-09	7.07E-10	1.58E-10	-2.71E-02
316	2,4-D	Soil	kg TEG water	-4.54E-02	3.12E-08	1.12E-07	3.50E-08	6.35E-06	3.12E-10	4.60E-09	1.99E-09	7.60E-10	-4.54E-02
317	Nickel	Air	kg TEG water	-4.80E-02	2.40E-04	1.23E-03	1.87E-03	4.20E-03	9.17E-05	7.71E-03	1.19E-04	1.21E-05	-6.35E-02
318	Antimony	Water	kg TEG water	-5.18E-02	1.83E-03	2.48E-04	1.29E-03	1.94E-03	1.75E-06	1.38E-04	1.55E-04	5.66E-06	-5.74E-02
319	Atrazine	Soil	kg TEG water	-5.52E-02	7.31E-05	2.97E-04	1.44E-04	7.75E-04	6.30E-07	6.91E-06	2.51E-05	2.16E-06	-5.65E-02
320	Aldrin	Soil	kg TEG water	-6.46E-02	1.87E-04	7.68E-04	4.28E-04	2.63E-03	1.44E-06	1.51E-05	8.98E-05	6.35E-06	-6.87E-02
321	Metribuzin	Soil	kg TEG water	-6.58E-02	2.43E-07	8.71E-07	3.09E-07	9.51E-06	2.20E-09	3.59E-08	4.60E-09	4.49E-09	-6.59E-02
322	Lead	Water	kg TEG water	-7.00E-02	1.08E-04	5.15E-04	4.32E-03	4.99E-03	1.35E-05	7.16E-04	2.41E-03	1.48E-05	-8.31E-02
323	Endosulfan	Soil	kg TEG water	-1.04E-01	6.62E-08	2.33E-07	6.66E-08	1.45E-05	6.56E-10	1.01E-08	1.51E-09	1.12E-09	-1.04E-01
324	Cyhalothrin, gamma-	Air	kg TEG water	-1.12E-01	3.87E-08	1.36E-07	3.88E-08	3.14E-05	4.18E-10	6.03E-09	2.92E-09	6.53E-10	-1.12E-01
325	Benzene, 1,2-dichloro-	Water	kg TEG water	-1.31E-01	1.33E-06	3.02E-06	6.02E-06	6.89E-05	5.74E-08	2.94E-07	1.27E-06	3.22E-08	-1.31E-01
326	Linuron	Soil	kg TEG water	-1.35E-01	7.73E-07	2.93E-06	1.25E-06	2.34E-05	6.43E-09	9.07E-08	1.72E-07	1.92E-08	-1.35E-01
327	Zinc	Air	kg TEG water	-1.38E-01	5.45E-04	2.10E-03	5.16E-03	1.33E-02	2.74E-03	8.69E-04	1.59E-04	4.17E-05	-1.63E-01
328	Cadmium	Water	kg TEG water	-1.52E-01	5.15E-05	1.92E-04	4.70E-03	4.81E-03	6.52E-06	6.35E-04	3.96E-03	1.47E-05	-1.66E-01
329	Benzene, chloro-	Water	kg TEG water	-1.65E-01	1.76E-06	4.72E-06	1.07E-05	9.05E-05	9.37E-08	4.38E-07	2.37E-06	5.13E-08	-1.65E-01
330	Mercury	Soil	kg TEG water	-2.04E-01	1.14E-06	5.64E-06	2.50E-06	9.47E-04	6.20E-07	4.31E-06	8.00E-03	1.27E-07	-2.13E-01
331	Chromium	Water	kg TEG water	-2.38E-01	1.02E-04	8.68E-04	1.15E-02	1.14E-02	1.73E-05	1.47E-03	8.72E-05	3.51E-05	-2.64E-01
332	Glyphosate	Soil	kg TEG water	-2.39E-01	4.04E-07	1.44E-06	4.43E-07	3.50E-05	4.02E-09	6.00E-08	1.59E-08	1.50E-08	-2.39E-01
333	Hydrocarbons, aromatic	Water	kg TEG water	-2.91E-01	4.95E-04	2.44E-03	4.98E-03	1.27E-02	2.54E-03	1.76E-02	2.01E-04	3.33E-05	-3.32E-01
334	Lead	Soil	kg TEG water	-4.22E-01	1.08E-05	7.02E-05	1.63E-04	5.88E-04	1.50E-04	1.85E-05	7.43E-03	7.94E-07	-4.31E-01
335	Antimony	Air	kg TEG water	-5.00E-01	3.22E-04	3.42E-03	1.66E-02	3.19E-02	1.64E-02	2.20E-04	1.06E-04	5.56E-05	-5.69E-01
336	Nickel	Water	kg TEG water	-5.08E-01	2.73E-04	1.41E-03	1.16E-02	1.32E-02	1.87E-05	4.47E-03	4.83E-02	3.86E-05	-5.87E-01
337	Mercury	Water	kg TEG water	-7.73E-01	7.22E-05	1.28E-04	2.32E-04	9.77E-04	6.98E-07	3.05E-04	9.43E-03	1.65E-06	-7.84E-01
338	Chromium	Soil	kg TEG water	-9.62E-01	3.05E-05	1.72E-04	7.34E-05	9.12E-04	3.46E-05	2.86E-06	9.92E-03	9.99E-07	-9.73E-01
339	Cadmium	Soil	kg TEG water	-9.83E-01	1.75E-05	9.63E-05	6.63E-05	1.74E-04	4.44E-05	5.94E-06	1.48E-03	5.77E-07	-9.85E-01
340	Zinc	Water	kg TEG water	-1.45E+00	1.04E-03	5.05E-03	4.13E-02	5.75E-02	2.85E-03	2.45E-02	4.50E-01	1.54E-04	-2.04E+00
341	Metolachlor	Soil	kg TEG water	-2.12E+00	3.58E-07	1.35E-06	4.10E-07	2.91E-04	5.13E-09	5.41E-08	3.47E-08	6.52E-09	-2.12E+00
342	Copper	Air	kg TEG water	-2.79E+00	2.25E-03	2.39E-02	1.05E-01	1.87E-01	8.39E-02	2.23E-02	1.09E-03	3.68E-04	-3.21E+00
343	Aluminium	Air	kg TEG water	-5.65E+00	3.24E-02	2.33E-01	3.46E-01	6.11E-01	1.76E-03	9.51E-03	2.65E-02	2.09E-03	-6.91E+00
344	Copper	Water	kg TEG water	-8.00E+00	2.97E-03	1.89E-02	1.48E-01	1.88E-01	2.34E-04	2.35E-02	1.89E+00	5.03E-04	-1.03E+01
	Total		kg TEG water	3.61E+02
Terrestrial ecotoxicity
No	Substance	Compartment	Unit	Total	Water	Potassium hydroxide	Methanol	Used vegetable cooking oil, purified	Transport	Electricity	Wastewater, from residence (Treatment)	Used vegetable cooking oil (residual) (Treatment)	Soybean oil, refined (Avoided)
1	Zinc	Soil	kg TEG soil	2.20E+02	4.65E-03	4.72E-02	1.46E-01	4.33E-01	1.40E-01	3.03E-03	1.64E+00	5.72E-04	2.18E+02
2	Copper	Soil	kg TEG soil	1.04E+02	6.06E-04	3.48E-03	4.57E-03	4.23E-02	3.85E-03	2.14E-04	7.04E-01	3.45E-05	1.03E+02
3	Nickel	Soil	kg TEG soil	1.57E+01	6.04E-05	3.70E-04	4.03E-04	1.40E-03	3.24E-04	7.33E-05	3.14E-02	2.95E-06	1.57E+01
4	Aluminium	Soil	kg TEG soil	3.62E+00	5.08E-03	2.98E-02	7.74E-03	1.03E-01	8.80E-04	4.39E-04	4.10E+00	1.87E-04	-6.26E-01
5	Cobalt	Soil	kg TEG soil	1.38E-03	7.73E-06	5.25E-05	6.15E-05	2.09E-04	5.11E-05	4.53E-06	3.63E-03	4.08E-07	-2.64E-03
6	Carbetamide	Soil	kg TEG soil	1.52E-04	3.83E-09	1.62E-08	1.00E-08	1.57E-04	6.65E-11	7.10E-10	1.29E-08	8.68E-11	-5.09E-06
7	Hydrocarbons, aromatic	Air	kg TEG soil	1.31E-05	3.92E-08	2.41E-07	9.55E-06	9.15E-06	2.78E-10	9.52E-07	2.08E-08	2.78E-08	-6.87E-06
8	Methanol	Water	kg TEG soil	8.33E-10	2.70E-14	4.80E-14	1.66E-09	8.84E-10	2.49E-15	1.88E-14	1.83E-15	4.27E-12	-1.71E-09
9	Formaldehyde	Water	kg TEG soil	5.19E-08	7.28E-14	4.60E-13	3.51E-08	1.83E-08	1.66E-14	1.21E-13	1.71E-14	8.63E-11	-1.65E-09
10	Methane, bromochlorodifluoro-, Halon 1211	Air	kg TEG soil	8.48E-10	6.32E-12	4.64E-11	6.57E-10	7.69E-10	1.03E-13	4.18E-12	1.54E-12	2.10E-12	-6.38E-10
11	Phenol	Water	kg TEG soil	2.92E-10	5.11E-13	2.51E-12	7.45E-10	4.05E-10	1.99E-12	1.58E-11	2.02E-13	1.86E-12	-8.80E-10
12	o-Xylene	Water	kg TEG soil	4.32E-12	1.15E-14	7.25E-14	2.99E-12	2.85E-12	6.52E-17	3.04E-13	6.43E-15	8.69E-15	-1.92E-12
13	Methane, bromo-, Halon 1001	Air	kg TEG soil	4.63E-13	1.67E-15	9.85E-15	3.81E-13	3.39E-13	9.12E-18	2.00E-15	9.93E-16	1.10E-15	-2.72E-13
14	Aluminium	Water	kg TEG soil	3.49E-14	2.28E-16	9.14E-16	2.08E-14	2.11E-14	2.12E-18	2.13E-15	1.35E-14	6.31E-17	-2.39E-14
15	Barium	Water	kg TEG soil	2.67E-15	9.03E-18	5.57E-17	2.15E-15	2.07E-15	3.83E-18	2.44E-16	4.91E-18	6.29E-18	-1.87E-15
16	Triethylene glycol	Water	kg TEG soil	2.71E-17	6.73E-20	4.54E-19	2.09E-17	1.84E-17	2.31E-22	1.03E-19	2.38E-20	6.37E-20	-1.30E-17
17	Cobalt	Water	kg TEG soil	6.56E-19	1.86E-19	1.89E-19	1.31E-18	1.45E-18	7.37E-21	2.11E-19	9.03E-18	4.40E-21	-1.17E-17
18	Ethephon	Water	kg TEG soil	-9.49E-32	1.96E-33	6.99E-33	1.97E-33	3.20E-38	1.78E-35	2.93E-34	7.01E-39	3.35E-35	-1.06E-31
19	Glyphosate	Water	kg TEG soil	-1.01E-28	2.63E-34	9.31E-34	2.65E-34	1.48E-32	2.37E-36	3.92E-35	1.53E-36	4.48E-36	-1.01E-28
20	Propiconazole	Water	kg TEG soil	-2.46E-28	2.01E-31	7.14E-31	2.17E-31	1.11E-36	1.78E-33	3.00E-32	2.44E-37	3.49E-33	-2.47E-28
21	Lambda-cyhalothrin	Water	kg TEG soil	-1.18E-26	2.44E-28	8.69E-28	2.45E-28	3.98E-33	2.21E-30	3.64E-29	8.72E-34	4.16E-30	-1.32E-26
22	Tebuconazole	Water	kg TEG soil	-1.97E-26	4.07E-28	1.45E-27	4.08E-28	6.65E-33	3.69E-30	6.08E-29	1.46E-33	6.95E-30	-2.20E-26
23	Dicamba	Water	kg TEG soil	-2.54E-23	3.34E-25	1.18E-24	3.37E-25	6.20E-27	2.92E-27	4.93E-26	5.46E-31	5.69E-27	-2.73E-23
24	Bromoxynil	Water	kg TEG soil	-1.25E-22	2.88E-24	1.02E-23	2.88E-24	3.94E-32	2.50E-26	4.27E-25	1.70E-34	4.89E-26	-1.42E-22
25	2-Methyl-4-chlorophenoxyacetic acid	Water	kg TEG soil	-2.30E-22	5.28E-24	1.86E-23	5.28E-24	8.35E-32	4.59E-26	7.83E-25	2.76E-33	8.97E-26	-2.60E-22
26	Tefluthrin	Water	kg TEG soil	-3.18E-22	1.98E-25	6.84E-25	2.11E-25	2.93E-25	1.72E-27	2.68E-26	2.58E-29	3.30E-27	-3.20E-22
27	Methomyl	Water	kg TEG soil	-1.34E-21	2.76E-23	9.85E-23	2.77E-23	4.51E-28	2.51E-25	4.13E-24	9.89E-29	4.72E-25	-1.50E-21
28	Bentazone	Water	kg TEG soil	-6.76E-21	4.17E-27	1.47E-26	4.19E-27	9.88E-25	4.14E-29	6.37E-28	1.02E-28	7.06E-29	-6.76E-21
29	Atrazine	Water	kg TEG soil	-2.30E-20	3.03E-22	1.07E-21	3.05E-22	5.62E-24	2.64E-24	4.46E-23	4.95E-28	5.15E-24	-2.47E-20
30	Carbaryl	Water	kg TEG soil	-2.48E-19	3.26E-21	1.16E-20	3.29E-21	6.06E-23	2.85E-23	4.82E-22	5.34E-27	5.56E-23	-2.67E-19
31	Pendimethalin	Water	kg TEG soil	-8.72E-19	1.15E-20	4.07E-20	1.16E-20	2.13E-22	1.00E-22	1.70E-21	1.88E-26	1.96E-22	-9.38E-19
32	Lambda-cyhalothrin	Air	kg TEG soil	-8.33E-18	1.72E-19	6.13E-19	1.73E-19	2.81E-24	1.56E-21	2.57E-20	6.15E-25	2.94E-21	-9.32E-18
33	Tebuconazole	Air	kg TEG soil	-2.34E-17	4.83E-19	1.72E-18	4.86E-19	7.90E-24	4.39E-21	7.23E-20	1.73E-24	8.26E-21	-2.62E-17
34	Antimony	Water	kg TEG soil	-3.00E-17	1.06E-18	1.44E-19	7.49E-19	1.12E-18	1.01E-21	7.99E-20	8.97E-20	3.28E-21	-3.33E-17
35	Cadmium	Water	kg TEG soil	-7.91E-17	2.69E-20	1.00E-19	2.45E-18	2.51E-18	3.40E-21	3.31E-19	2.06E-18	7.64E-21	-8.66E-17
36	Ethane, 1,1,1-trichloro-, HCFC-140	Water	kg TEG soil	-8.80E-17	1.45E-18	6.93E-18	4.59E-18	3.49E-22	5.47E-20	3.83E-19	8.63E-24	4.90E-20	-1.01E-16
37	Dimethenamid	Water	kg TEG soil	-2.64E-16	3.48E-18	1.23E-17	3.50E-18	6.45E-20	3.04E-20	5.13E-19	5.69E-24	5.92E-20	-2.84E-16
38	Ethephon	Air	kg TEG soil	-4.46E-16	9.20E-18	3.28E-17	9.24E-18	1.50E-22	8.34E-20	1.38E-18	3.29E-23	1.57E-19	-4.99E-16
39	Acenaphthylene	Air	kg TEG soil	-8.49E-16	4.40E-17	1.79E-17	1.67E-17	3.20E-16	1.12E-19	8.01E-19	6.50E-17	5.00E-18	-1.32E-15
40	Acenaphthylene	Water	kg TEG soil	-1.29E-15	2.19E-18	1.08E-17	2.21E-17	5.64E-17	1.13E-17	7.79E-17	8.90E-19	1.48E-19	-1.47E-15
41	Mercury	Water	kg TEG soil	-3.39E-15	3.17E-19	5.61E-19	1.02E-18	4.28E-18	3.06E-21	1.34E-18	4.14E-17	7.26E-21	-3.44E-15
42	2,4-D, dimethylamine salt	Air	kg TEG soil	-4.24E-15	9.76E-17	3.44E-16	9.74E-17	1.47E-24	8.47E-19	1.45E-17	3.58E-26	1.66E-18	-4.80E-15
43	Polychlorinated biphenyls	Water	kg TEG soil	-4.74E-15	4.21E-18	1.65E-17	1.00E-17	7.27E-17	3.09E-20	3.57E-19	8.15E-19	1.45E-19	-4.85E-15
44	Fluorene	Air	kg TEG soil	-5.88E-15	3.05E-16	1.24E-16	1.16E-16	2.21E-15	7.77E-19	5.55E-18	4.50E-16	3.46E-17	-9.13E-15
45	Fluoranthene	Air	kg TEG soil	-1.13E-14	5.84E-16	2.38E-16	2.22E-16	4.24E-15	1.49E-18	1.06E-17	8.63E-16	6.64E-17	-1.75E-14
46	Chrysene	Air	kg TEG soil	-1.78E-14	9.23E-16	3.74E-16	3.51E-16	6.71E-15	2.35E-18	1.68E-17	1.36E-15	1.05E-16	-2.77E-14
47	Phenol, pentachloro-	Soil	kg TEG soil	-2.22E-14	6.72E-16	2.52E-15	1.28E-14	2.97E-16	1.52E-17	1.34E-16	8.65E-19	4.43E-17	-3.87E-14
48	Indeno(1,2,3-cd)pyrene	Air	kg TEG soil	-2.76E-14	1.43E-15	5.84E-16	5.44E-16	1.04E-14	3.65E-18	2.61E-17	2.11E-15	1.63E-16	-4.29E-14
49	Benzo(g,h,i)perylene	Air	kg TEG soil	-4.78E-14	2.48E-15	1.01E-15	9.44E-16	1.80E-14	6.31E-18	4.52E-17	3.67E-15	2.82E-16	-7.43E-14
50	Benzo(a)anthracene	Air	kg TEG soil	-6.01E-14	3.11E-15	1.27E-15	1.18E-15	2.26E-14	7.93E-18	5.67E-17	4.60E-15	3.54E-16	-9.33E-14
51	Pyrene	Air	kg TEG soil	-1.51E-13	7.84E-15	3.20E-15	2.98E-15	5.70E-14	2.00E-17	1.43E-16	1.16E-14	8.92E-16	-2.35E-13
52	Benzo(b)fluoranthene	Air	kg TEG soil	-1.56E-13	8.08E-15	3.29E-15	3.07E-15	5.87E-14	2.06E-17	1.47E-16	1.19E-14	9.19E-16	-2.42E-13
53	Methane, dichlorofluoro-, HCFC-21	Air	kg TEG soil	-1.89E-13	3.82E-15	3.10E-14	7.19E-15	6.72E-17	9.43E-17	2.22E-16	2.32E-18	1.06E-16	-2.31E-13
54	2-Methyl-4-chlorophenoxyacetic acid	Air	kg TEG soil	-1.95E-13	3.68E-15	1.30E-14	3.68E-15	1.95E-22	3.20E-17	5.46E-16	3.19E-23	6.26E-17	-2.16E-13
55	Asulam	Soil	kg TEG soil	-2.64E-13	4.61E-15	1.66E-14	5.22E-15	2.35E-20	4.34E-17	6.94E-16	5.52E-23	8.05E-17	-2.92E-13
56	Tefluthrin	Air	kg TEG soil	-2.66E-13	3.50E-15	1.24E-14	3.53E-15	6.50E-17	3.06E-17	5.17E-16	5.72E-21	5.96E-17	-2.86E-13
57	Methomyl	Air	kg TEG soil	-3.12E-13	6.44E-15	2.30E-14	6.47E-15	1.05E-19	5.85E-17	9.64E-16	2.31E-20	1.10E-16	-3.49E-13
58	Benzo(k)fluoranthene	Air	kg TEG soil	-3.99E-13	2.07E-14	8.44E-15	7.87E-15	1.50E-13	5.27E-17	3.77E-16	3.06E-14	2.35E-15	-6.20E-13
59	Metolachlor	Water	kg TEG soil	-4.39E-13	5.57E-18	1.98E-17	5.62E-18	6.42E-17	4.90E-20	8.24E-19	6.64E-21	9.49E-20	-4.39E-13
60	Phenanthrene	Air	kg TEG soil	-4.83E-13	2.50E-14	1.02E-14	9.51E-15	1.82E-13	6.37E-17	4.55E-16	3.69E-14	2.84E-15	-7.49E-13
61	Dibenz(a,h)anthracene	Air	kg TEG soil	-6.05E-13	3.13E-14	1.28E-14	1.19E-14	2.28E-13	7.99E-17	5.71E-16	4.63E-14	3.56E-15	-9.39E-13
62	Butyric acid, 4-(2,4-dichlorophenoxy)-	Air	kg TEG soil	-7.60E-13	1.32E-14	4.67E-14	1.33E-14	5.14E-22	1.15E-16	1.95E-15	1.47E-23	2.25E-16	-8.36E-13
63	Methane, trichlorofluoro-, CFC-11	Air	kg TEG soil	-2.35E-12	4.79E-14	3.89E-13	9.03E-14	5.47E-16	1.16E-15	2.63E-15	1.89E-17	1.33E-15	-2.88E-12
64	Bromoxynil	Air	kg TEG soil	-3.26E-12	5.42E-14	1.91E-13	5.42E-14	4.75E-21	4.71E-16	8.03E-15	8.81E-22	9.21E-16	-3.57E-12
65	Heptane	Air	kg TEG soil	-3.60E-12	2.08E-15	1.04E-14	2.10E-14	5.48E-14	1.16E-14	7.26E-14	8.35E-16	1.40E-16	-3.78E-12
66	Triallate	Soil	kg TEG soil	-3.80E-12	7.83E-14	2.79E-13	7.87E-14	1.28E-18	7.10E-16	1.17E-14	2.80E-19	1.34E-15	-4.25E-12
67	Acenaphthene	Air	kg TEG soil	-3.90E-12	8.84E-14	3.39E-13	5.12E-13	2.52E-12	5.87E-16	2.44E-13	5.33E-14	4.40E-15	-7.66E-12
68	Butadiene	Air	kg TEG soil	-5.30E-12	1.11E-16	3.93E-16	1.19E-16	1.42E-15	9.67E-19	1.63E-17	1.20E-18	1.94E-18	-5.31E-12
69	t-Butyl methyl ether	Water	kg TEG soil	-6.24E-12	1.62E-14	1.56E-14	8.55E-15	3.04E-13	1.92E-15	7.18E-15	2.47E-15	1.48E-15	-6.60E-12
70	Acenaphthene	Water	kg TEG soil	-6.61E-12	1.12E-14	5.54E-14	1.13E-13	2.89E-13	5.78E-14	3.99E-13	4.56E-15	7.57E-16	-7.54E-12
71	Ethane, 2-chloro-1,1,1,2-tetrafluoro-, HCFC-124	Air	kg TEG soil	-9.96E-12	1.65E-13	7.80E-13	5.53E-13	9.94E-15	4.10E-15	2.95E-14	3.78E-16	5.47E-15	-1.15E-11
72	Pronamide	Soil	kg TEG soil	-1.02E-11	9.25E-14	9.53E-13	1.30E-13	0.00E+00	8.42E-15	4.83E-14	0.00E+00	3.07E-15	-1.15E-11
73	Polychlorinated biphenyls	Air	kg TEG soil	-1.03E-11	9.35E-14	2.28E-13	1.07E-13	7.18E-14	5.34E-16	8.12E-15	2.55E-15	1.41E-15	-1.08E-11
74	Butene	Water	kg TEG soil	-1.08E-11	3.05E-17	1.13E-16	8.11E-17	2.24E-15	6.00E-19	5.90E-18	1.69E-18	8.67E-19	-1.08E-11
75	Methomyl	Soil	kg TEG soil	-1.31E-11	2.70E-13	9.64E-13	2.71E-13	4.42E-18	2.45E-15	4.04E-14	9.67E-19	4.62E-15	-1.46E-11
76	Methyl ethyl ketone	Air	kg TEG soil	-1.58E-11	2.35E-13	9.06E-13	1.37E-12	1.40E-13	1.00E-14	7.10E-14	4.83E-15	1.08E-14	-1.86E-11
77	Benzene, pentachloro-	Air	kg TEG soil	-1.72E-11	5.18E-14	8.88E-14	2.82E-14	5.06E-14	3.36E-16	4.91E-15	4.34E-13	4.45E-16	-1.78E-11
78	Propanal	Water	kg TEG soil	-1.84E-11	6.76E-17	2.43E-16	8.13E-17	5.46E-15	5.98E-19	9.55E-18	4.17E-18	1.30E-18	-1.84E-11
79	Phenmedipham	Soil	kg TEG soil	-2.35E-11	2.31E-13	8.15E-13	2.35E-13	1.64E-15	2.04E-15	3.44E-14	1.41E-19	3.93E-15	-2.48E-11
80	Dioxin, 2,3,7,8 Tetrachlorodibenzo-p-	Air	kg TEG soil	-3.17E-11	3.21E-12	1.21E-12	2.56E-11	2.39E-11	3.29E-15	5.39E-13	1.17E-13	7.77E-14	-8.63E-11
81	Chlorsulfuron	Soil	kg TEG soil	-3.77E-11	7.78E-13	2.77E-12	7.81E-13	1.27E-17	7.05E-15	1.16E-13	2.78E-18	1.33E-14	-4.22E-11
82	Mecoprop	Soil	kg TEG soil	-4.35E-11	8.98E-13	3.20E-12	9.02E-13	1.47E-17	8.14E-15	1.34E-13	3.21E-18	1.53E-14	-4.87E-11
83	m-Xylene	Water	kg TEG soil	-4.81E-11	1.71E-14	1.07E-13	4.37E-12	4.19E-12	9.79E-17	4.45E-13	9.44E-15	1.27E-14	-5.73E-11
84	Ethyl acetate	Water	kg TEG soil	-6.20E-11	1.04E-15	3.59E-15	1.13E-15	7.03E-14	1.36E-17	1.83E-16	1.93E-17	2.16E-17	-6.21E-11
85	Ethene, tetrachloro-	Air	kg TEG soil	-8.19E-11	1.50E-12	5.43E-12	5.91E-12	2.31E-11	1.11E-14	2.17E-13	7.59E-13	5.34E-14	-1.19E-10
86	Styrene	Air	kg TEG soil	-8.88E-11	4.18E-14	6.50E-13	2.98E-12	5.75E-12	2.91E-12	4.09E-14	2.22E-14	1.01E-14	-1.01E-10
87	Dimethenamid	Air	kg TEG soil	-8.89E-11	1.17E-12	4.15E-12	1.18E-12	2.17E-14	1.02E-14	1.73E-13	1.91E-18	1.99E-14	-9.56E-11
88	Ethene, chloro-	Water	kg TEG soil	-9.31E-11	5.56E-12	1.55E-14	7.98E-14	1.24E-13	7.03E-17	3.34E-16	2.66E-16	2.68E-16	-9.89E-11
89	Bromuconazole	Soil	kg TEG soil	-1.01E-10	2.08E-12	7.44E-12	2.09E-12	3.41E-17	1.89E-14	3.12E-13	7.46E-18	3.56E-14	-1.13E-10
90	Dimethylamine	Air	kg TEG soil	-1.05E-10	6.30E-12	6.45E-14	6.45E-14	1.40E-13	1.81E-16	4.01E-16	2.98E-16	3.73E-16	-1.11E-10
91	Xylene	Water	kg TEG soil	-1.06E-10	2.85E-13	1.49E-12	1.89E-11	2.16E-11	1.13E-12	9.53E-12	1.25E-13	6.33E-14	-1.59E-10
92	Acetone	Water	kg TEG soil	-1.17E-10	5.38E-15	3.20E-14	4.07E-13	4.61E-13	7.30E-17	4.09E-14	8.76E-16	1.24E-15	-1.18E-10
93	Benzene, ethyl-	Water	kg TEG soil	-1.29E-10	2.73E-13	1.39E-12	1.08E-11	1.42E-11	1.24E-12	9.39E-12	1.16E-13	4.07E-14	-1.67E-10
94	Flumiclorac-pentyl	Air	kg TEG soil	-1.55E-10	5.36E-17	1.88E-16	5.37E-17	4.34E-14	5.79E-19	8.35E-18	4.05E-18	9.04E-19	-1.55E-10
95	Ethane, 1,1,1-trichloro-, HCFC-140	Air	kg TEG soil	-1.85E-10	3.31E-12	1.20E-11	8.51E-12	6.07E-11	2.22E-14	4.62E-13	2.07E-12	1.14E-13	-2.72E-10
96	Flumiclorac-pentyl	Soil	kg TEG soil	-1.87E-10	6.44E-17	2.26E-16	6.45E-17	5.22E-14	6.96E-19	1.00E-17	4.87E-18	1.09E-18	-1.87E-10
97	Acetic acid	Water	kg TEG soil	-2.21E-10	1.11E-14	7.75E-15	4.71E-15	9.02E-14	2.87E-16	2.09E-15	7.63E-17	4.35E-17	-2.21E-10
98	Ethene	Water	kg TEG soil	-2.42E-10	5.60E-14	1.96E-13	6.78E-13	9.40E-13	6.77E-14	4.95E-13	1.09E-14	2.98E-15	-2.44E-10
99	Amitraz	Soil	kg TEG soil	-2.61E-10	3.12E-12	1.10E-11	3.21E-12	0.00E+00	2.69E-14	4.62E-13	0.00E+00	5.32E-14	-2.79E-10
100	Propene	Water	kg TEG soil	-2.61E-10	1.26E-12	6.63E-14	1.44E-13	1.87E-12	5.10E-15	3.64E-14	1.39E-15	2.86E-14	-2.65E-10
101	o-Xylene	Air	kg TEG soil	-2.62E-10	9.08E-14	1.77E-12	8.71E-12	1.67E-11	8.64E-12	1.15E-13	5.32E-14	2.90E-14	-2.98E-10
102	Ethene, chloro-	Air	kg TEG soil	-2.64E-10	4.82E-12	7.75E-12	1.09E-11	2.64E-13	2.98E-14	1.03E-13	1.33E-15	4.89E-14	-2.88E-10
103	Butyric acid, 4-(2,4-dichlorophenoxy)-	Soil	kg TEG soil	-2.85E-10	3.85E-12	1.37E-11	3.89E-12	3.96E-19	3.37E-14	5.69E-13	5.83E-20	6.57E-14	-3.07E-10
104	Benzene, hexachloro-	Air	kg TEG soil	-2.95E-10	1.10E-12	5.24E-13	8.29E-13	1.72E-12	1.64E-15	1.75E-14	3.90E-13	5.21E-15	-2.99E-10
105	Methane, chlorodifluoro-, HCFC-22	Air	kg TEG soil	-2.95E-10	1.86E-11	1.33E-10	4.75E-10	5.76E-10	3.35E-13	3.75E-12	2.76E-12	1.82E-12	-1.51E-09
106	Butene	Air	kg TEG soil	-3.43E-10	1.62E-13	7.97E-13	1.57E-12	4.15E-12	8.31E-13	5.73E-12	6.55E-14	1.07E-14	-3.56E-10
107	PAH, polycyclic aromatic hydrocarbons	Water	kg TEG soil	-3.52E-10	6.45E-13	2.97E-12	6.02E-12	1.54E-11	3.07E-12	2.11E-11	2.45E-13	4.04E-14	-4.01E-10
108	Tribufos	Soil	kg TEG soil	-3.62E-10	3.49E-12	1.23E-11	3.60E-12	7.08E-14	3.08E-14	5.20E-13	2.40E-15	5.97E-14	-3.82E-10
109	Fenoxaprop ethyl ester	Soil	kg TEG soil	-3.67E-10	3.24E-13	1.15E-12	3.48E-13	2.07E-18	2.88E-15	4.84E-14	4.52E-19	5.63E-15	-3.69E-10
110	Ethyl acetate	Air	kg TEG soil	-3.94E-10	2.86E-13	1.03E-12	1.70E-12	5.91E-13	1.24E-14	9.04E-14	6.10E-15	1.32E-14	-3.98E-10
111	Triadimenol	Soil	kg TEG soil	-6.01E-10	8.61E-13	5.35E-12	9.35E-13	6.03E-13	2.07E-14	1.86E-13	1.32E-13	2.03E-14	-6.09E-10
112	t-Butyl methyl ether	Air	kg TEG soil	-6.02E-10	4.47E-13	1.29E-12	1.03E-12	3.00E-12	4.89E-13	1.78E-12	1.72E-13	1.16E-14	-6.10E-10
113	Sulfosulfuron	Soil	kg TEG soil	-7.98E-10	1.65E-11	5.87E-11	1.65E-11	2.69E-16	1.49E-13	2.46E-12	5.90E-17	2.81E-13	-8.93E-10
114	Triasulfuron	Soil	kg TEG soil	-8.02E-10	1.66E-11	5.91E-11	1.66E-11	2.71E-16	1.50E-13	2.48E-12	5.93E-17	2.83E-13	-8.97E-10
115	Ethane, 1,1-difluoro-, HFC-152a	Air	kg TEG soil	-9.10E-10	3.77E-11	2.64E-11	6.96E-12	6.33E-12	4.37E-14	4.69E-13	5.36E-14	8.40E-14	-9.88E-10
116	m-Xylene	Air	kg TEG soil	-9.26E-10	1.93E-12	1.48E-11	2.51E-11	5.59E-11	2.26E-11	4.39E-13	6.34E-13	1.21E-13	-1.05E-09
117	Toluene	Water	kg TEG soil	-1.09E-09	1.31E-12	7.00E-12	1.18E-10	1.28E-10	4.52E-12	4.23E-11	5.92E-13	3.82E-13	-1.39E-09
118	Ethanol	Water	kg TEG soil	-1.12E-09	3.67E-15	1.20E-14	1.18E-14	2.42E-13	8.67E-16	6.54E-15	3.27E-16	9.27E-17	-1.12E-09
119	Flutolanil	Soil	kg TEG soil	-1.22E-09	1.46E-11	5.14E-11	1.50E-11	0.00E+00	1.26E-13	2.17E-12	0.00E+00	2.49E-13	-1.31E-09
120	Imazapyr	Soil	kg TEG soil	-1.39E-09	8.68E-13	3.00E-12	9.24E-13	1.38E-12	7.55E-15	1.17E-13	1.21E-16	1.45E-14	-1.40E-09
121	Methane, dichlorodifluoro-, CFC-12	Air	kg TEG soil	-1.59E-09	3.41E-12	2.63E-11	2.85E-11	1.79E-12	8.25E-14	2.14E-13	3.41E-15	1.45E-13	-1.65E-09
122	Fenbuconazole	Soil	kg TEG soil	-1.62E-09	1.73E-12	1.24E-11	1.93E-12	1.65E-12	5.09E-14	4.15E-13	3.62E-13	4.50E-14	-1.64E-09
123	Dimethylamine	Water	kg TEG soil	-1.64E-09	9.66E-14	1.80E-14	6.55E-15	4.29E-13	4.49E-17	6.80E-16	3.10E-16	1.00E-16	-1.64E-09
124	Pyrethrin	Soil	kg TEG soil	-2.33E-09	2.79E-11	9.80E-11	2.87E-11	0.00E+00	2.41E-13	4.13E-12	0.00E+00	4.76E-13	-2.49E-09
125	Prochloraz	Soil	kg TEG soil	-2.37E-09	3.67E-12	2.20E-11	3.96E-12	2.36E-12	8.36E-14	7.73E-13	5.18E-13	8.48E-14	-2.40E-09
126	Prosulfuron	Soil	kg TEG soil	-2.48E-09	1.45E-12	7.76E-12	2.12E-12	1.66E-12	2.12E-14	1.46E-13	8.89E-15	3.13E-14	-2.49E-09
127	Propanal	Air	kg TEG soil	-2.66E-09	1.03E-13	5.09E-13	1.10E-13	1.22E-12	1.65E-15	8.07E-15	1.99E-14	2.22E-15	-2.66E-09
128	Propargite	Soil	kg TEG soil	-3.07E-09	3.68E-11	1.29E-10	3.78E-11	0.00E+00	3.17E-13	5.45E-12	0.00E+00	6.27E-13	-3.28E-09
129	Cyproconazole	Soil	kg TEG soil	-3.13E-09	4.57E-12	2.29E-11	4.88E-12	1.74E-12	7.90E-14	8.51E-13	3.82E-13	9.48E-14	-3.17E-09
130	Ethane, 1,1,1,2-tetrafluoro-, HFC-134a	Air	kg TEG soil	-3.54E-09	2.32E-11	9.52E-10	3.72E-11	1.29E-10	4.21E-13	3.63E-12	9.07E-13	2.21E-12	-4.68E-09
131	Ethane, 1,1,2-trichloro-1,2,2-trifluoro-, CFC-113	Air	kg TEG soil	-4.48E-09	7.40E-11	3.51E-10	2.48E-10	4.46E-12	1.85E-12	1.33E-11	1.70E-13	2.46E-12	-5.17E-09
132	Benzene	Water	kg TEG soil	-4.77E-09	5.71E-13	2.96E-12	5.89E-11	6.22E-11	1.21E-12	1.40E-11	2.81E-13	1.82E-13	-4.91E-09
133	Sethoxydim	Air	kg TEG soil	-4.79E-09	1.65E-15	5.80E-15	1.65E-15	1.34E-12	1.79E-17	2.57E-16	1.25E-16	2.78E-17	-4.79E-09
134	Acetaldehyde	Water	kg TEG soil	-5.03E-09	1.21E-13	1.42E-13	3.15E-13	2.30E-12	1.92E-14	1.42E-13	5.60E-15	3.41E-15	-5.03E-09
135	Pymetrozine	Soil	kg TEG soil	-5.18E-09	6.19E-11	2.18E-10	6.37E-11	0.00E+00	5.34E-13	9.17E-12	0.00E+00	1.06E-12	-5.53E-09
136	Bifenox	Soil	kg TEG soil	-5.79E-09	6.40E-12	2.28E-11	6.78E-12	5.42E-17	5.71E-14	9.56E-13	1.19E-17	1.11E-13	-5.83E-09
137	Dipropylthiocarbamic acid S-ethyl ester	Soil	kg TEG soil	-6.18E-09	7.39E-11	2.60E-10	7.61E-11	0.00E+00	6.38E-13	1.10E-11	0.00E+00	1.26E-12	-6.60E-09
138	Chloroform	Water	kg TEG soil	-6.32E-09	2.63E-14	1.18E-13	3.47E-14	1.69E-12	3.43E-16	3.49E-15	1.38E-15	5.52E-16	-6.32E-09
139	Benfluralin	Soil	kg TEG soil	-7.19E-09	8.60E-11	3.02E-10	8.85E-11	0.00E+00	7.42E-13	1.27E-11	0.00E+00	1.47E-12	-7.68E-09
140	Xylene	Air	kg TEG soil	-8.91E-09	3.45E-11	1.50E-10	1.73E-09	1.86E-09	5.27E-12	4.70E-11	1.68E-11	5.62E-12	-1.28E-08
141	2-Methyl-4-chlorophenoxyacetic acid	Soil	kg TEG soil	-8.97E-09	1.46E-11	5.22E-11	1.51E-11	1.52E-13	1.32E-13	2.18E-12	3.34E-14	2.52E-13	-9.06E-09
142	Methane, bromotrifluoro-, Halon 1301	Air	kg TEG soil	-9.81E-09	3.28E-11	1.73E-10	2.72E-09	2.88E-09	1.15E-10	9.62E-10	1.50E-11	8.73E-12	-1.67E-08
143	Kresoxim-methyl	Soil	kg TEG soil	-9.90E-09	1.30E-11	7.81E-11	1.42E-11	8.39E-12	2.97E-13	2.74E-12	1.84E-12	3.01E-13	-1.00E-08
144	PAH, polycyclic aromatic hydrocarbons	Soil	kg TEG soil	-1.06E-08	3.75E-12	7.20E-11	3.53E-10	6.77E-10	3.50E-10	4.66E-12	2.17E-12	1.17E-12	-1.21E-08
145	Diclofop-methyl	Soil	kg TEG soil	-1.13E-08	1.01E-11	3.59E-11	1.08E-11	6.60E-17	8.98E-14	1.51E-12	1.44E-17	1.75E-13	-1.13E-08
146	Oxydemeton methyl	Soil	kg TEG soil	-1.13E-08	1.21E-11	8.65E-11	1.35E-11	1.15E-11	3.55E-13	2.89E-12	2.53E-12	3.14E-13	-1.14E-08
147	Methane, tetrafluoro-, CFC-14	Air	kg TEG soil	-1.15E-08	1.34E-10	3.47E-10	8.20E-10	1.34E-09	1.18E-12	1.78E-11	3.14E-11	4.87E-12	-1.42E-08
148	Bifenthrin	Soil	kg TEG soil	-1.29E-08	8.01E-12	2.77E-11	8.53E-12	1.27E-11	6.97E-14	1.08E-12	1.11E-15	1.33E-13	-1.29E-08
149	Benzene, ethyl-	Air	kg TEG soil	-1.32E-08	1.21E-12	6.07E-12	8.79E-12	2.64E-11	4.35E-12	3.00E-11	4.65E-13	6.67E-14	-1.33E-08
150	Trichlorfon	Soil	kg TEG soil	-1.53E-08	1.82E-10	6.41E-10	1.88E-10	0.00E+00	1.58E-12	2.70E-11	0.00E+00	3.11E-12	-1.63E-08
151	Metalaxil	Soil	kg TEG soil	-1.86E-08	1.64E-10	5.75E-10	1.69E-10	2.18E-10	1.50E-12	2.46E-11	1.64E-13	4.92E-12	-1.98E-08
152	Methoxyfenozide	Soil	kg TEG soil	-1.96E-08	2.34E-10	8.22E-10	2.41E-10	0.00E+00	2.02E-12	3.47E-11	0.00E+00	3.99E-12	-2.09E-08
153	Methane, tetrachloro-, CFC-10	Air	kg TEG soil	-2.04E-08	4.46E-11	2.79E-11	3.46E-11	2.27E-10	1.36E-13	9.69E-13	9.38E-11	5.17E-13	-2.08E-08
154	Thidiazuron	Soil	kg TEG soil	-2.25E-08	2.17E-10	7.65E-10	2.24E-10	4.41E-12	1.92E-12	3.24E-11	1.50E-13	3.71E-12	-2.38E-08
155	Ethanol	Air	kg TEG soil	-2.60E-08	9.02E-11	7.25E-11	3.60E-11	2.41E-10	1.71E-13	9.94E-10	8.06E-12	5.29E-13	-2.74E-08
156	Phenol, pentachloro-	Air	kg TEG soil	-2.62E-08	2.69E-10	1.14E-09	4.35E-10	3.21E-09	3.89E-12	5.65E-11	1.18E-10	6.32E-12	-3.15E-08
157	Methane, dichloro-, HCC-30	Air	kg TEG soil	-2.66E-08	2.18E-11	6.98E-11	4.85E-11	3.51E-10	1.33E-13	2.63E-12	1.20E-11	6.78E-13	-2.71E-08
158	Methane, dichloro-, HCC-30	Water	kg TEG soil	-2.94E-08	8.38E-14	2.84E-13	9.29E-14	6.14E-12	8.83E-16	1.31E-14	4.92E-15	1.49E-15	-2.94E-08
159	Propene	Air	kg TEG soil	-3.02E-08	5.84E-13	8.25E-12	2.60E-12	1.60E-11	9.39E-13	6.40E-12	4.65E-13	8.41E-14	-3.02E-08
160	Butane	Air	kg TEG soil	-3.04E-08	1.70E-10	1.15E-09	5.12E-09	1.47E-08	3.10E-10	4.25E-09	7.18E-11	2.66E-11	-5.62E-08
161	Pyrithiobac sodium salt	Soil	kg TEG soil	-3.19E-08	3.08E-10	1.08E-09	3.17E-10	6.24E-12	2.71E-12	4.58E-11	2.12E-13	5.26E-12	-3.37E-08
162	Hexane	Air	kg TEG soil	-3.47E-08	2.01E-13	1.04E-12	3.89E-12	2.21E-11	2.67E-13	4.97E-12	8.53E-14	2.59E-14	-3.47E-08
163	Fluroxypyr	Soil	kg TEG soil	-3.76E-08	2.06E-10	7.55E-10	2.09E-10	5.32E-12	1.98E-12	3.13E-11	1.17E-12	3.58E-12	-3.88E-08
164	Hydrocarbons, aromatic	Water	kg TEG soil	-3.85E-08	6.56E-11	3.23E-10	6.60E-10	1.69E-09	3.37E-10	2.33E-09	2.66E-11	4.42E-12	-4.40E-08
165	Quizalofop ethyl ester	Air	kg TEG soil	-4.19E-08	1.45E-14	5.08E-14	1.45E-14	1.17E-11	1.56E-16	2.25E-15	1.09E-15	2.44E-16	-4.19E-08
166	Fludioxonil	Soil	kg TEG soil	-4.22E-08	4.68E-10	1.65E-09	4.82E-10	2.18E-17	4.05E-12	6.92E-11	4.76E-18	7.99E-12	-4.49E-08
167	Phosmet	Soil	kg TEG soil	-4.26E-08	5.10E-10	1.79E-09	5.25E-10	0.00E+00	4.40E-12	7.56E-11	0.00E+00	8.70E-12	-4.55E-08
168	Pentane	Air	kg TEG soil	-4.31E-08	9.29E-11	5.35E-10	1.62E-09	6.03E-09	1.59E-10	2.15E-09	3.88E-11	1.04E-11	-5.38E-08
169	Chloridazon	Soil	kg TEG soil	-4.47E-08	9.21E-10	3.29E-09	9.25E-10	1.51E-14	8.36E-12	1.38E-10	3.30E-15	1.57E-11	-4.99E-08
170	Maneb	Soil	kg TEG soil	-4.88E-08	5.84E-10	2.05E-09	6.01E-10	0.00E+00	5.04E-12	8.65E-11	0.00E+00	9.96E-12	-5.21E-08
171	Maleic hydrazide	Soil	kg TEG soil	-5.06E-08	6.05E-10	2.13E-09	6.22E-10	0.00E+00	5.22E-12	8.96E-11	0.00E+00	1.03E-11	-5.40E-08
172	Tefluthrin	Soil	kg TEG soil	-5.08E-08	3.24E-11	1.12E-10	3.44E-11	5.01E-11	2.82E-13	4.39E-12	4.40E-15	5.39E-13	-5.11E-08
173	Ioxynil	Soil	kg TEG soil	-5.23E-08	5.16E-10	1.83E-09	5.32E-10	3.51E-12	4.58E-12	7.71E-11	7.70E-13	8.85E-12	-5.53E-08
174	Dimethomorph	Soil	kg TEG soil	-5.34E-08	6.39E-10	2.25E-09	6.57E-10	0.00E+00	5.51E-12	9.47E-11	0.00E+00	1.09E-11	-5.71E-08
175	Benzene, 1,2-dichloro-	Air	kg TEG soil	-5.47E-08	1.44E-13	5.15E-13	1.69E-13	1.14E-11	1.28E-15	2.03E-14	9.11E-15	2.75E-15	-5.47E-08
176	Bromoxynil	Soil	kg TEG soil	-5.55E-08	1.55E-10	5.47E-10	1.58E-10	2.72E-11	1.36E-12	2.28E-11	2.45E-15	2.64E-12	-5.64E-08
177	Ethyne	Air	kg TEG soil	-5.67E-08	4.53E-12	1.57E-10	5.10E-12	4.90E-11	9.50E-13	4.22E-12	7.49E-12	3.93E-13	-5.69E-08
178	Sethoxydim	Soil	kg TEG soil	-5.90E-08	5.00E-13	1.77E-12	5.26E-13	3.02E-09	4.49E-15	7.45E-14	2.48E-13	8.64E-15	-6.21E-08
179	Quizalofop ethyl ester	Soil	kg TEG soil	-8.84E-08	1.50E-13	5.44E-13	1.67E-13	3.33E-09	1.50E-15	2.27E-14	2.74E-13	2.68E-15	-9.18E-08
180	Endothall	Soil	kg TEG soil	-1.02E-07	1.57E-12	5.54E-12	1.64E-12	7.13E-09	1.39E-14	2.33E-13	5.87E-13	2.70E-14	-1.09E-07
181	Chloroform	Air	kg TEG soil	-1.02E-07	2.24E-11	1.34E-10	4.77E-11	2.99E-10	3.78E-13	2.21E-12	5.67E-12	6.76E-13	-1.03E-07
182	Ethane, 1,2-dichloro-	Air	kg TEG soil	-1.10E-07	5.40E-10	8.18E-10	1.13E-09	2.87E-09	3.90E-12	1.75E-11	3.02E-12	5.04E-11	-1.15E-07
183	Permethrin	Soil	kg TEG soil	-1.16E-07	4.26E-12	1.49E-11	4.42E-12	3.35E-11	3.70E-14	6.19E-13	3.11E-15	7.23E-14	-1.16E-07
184	Benomyl	Soil	kg TEG soil	-1.18E-07	5.78E-11	2.00E-10	6.43E-11	4.98E-09	2.60E-12	1.61E-11	3.74E-12	4.96E-11	-1.24E-07
185	Toluene	Air	kg TEG soil	-1.24E-07	5.34E-11	3.13E-10	7.73E-09	7.16E-09	2.12E-11	1.85E-10	2.78E-11	2.30E-11	-1.39E-07
186	Ethane, 1,2-dichloro-	Water	kg TEG soil	-1.24E-07	4.51E-11	2.81E-11	6.56E-12	3.94E-09	4.56E-14	5.66E-13	2.75E-13	6.47E-11	-1.28E-07
187	Benzene, pentachloronitro-	Soil	kg TEG soil	-1.30E-07	1.56E-09	5.48E-09	1.61E-09	0.00E+00	1.35E-11	2.31E-10	0.00E+00	2.66E-11	-1.39E-07
188	Cyprodinil	Soil	kg TEG soil	-1.31E-07	9.10E-10	3.21E-09	9.39E-10	1.13E-12	7.91E-12	1.35E-10	2.48E-13	1.56E-11	-1.36E-07
189	Permethrin	Air	kg TEG soil	-1.32E-07	4.55E-14	1.60E-13	4.55E-14	3.69E-11	4.92E-16	7.08E-15	3.44E-15	7.67E-16	-1.32E-07
190	Deltamethrin	Soil	kg TEG soil	-1.44E-07	1.12E-12	4.08E-12	1.21E-12	1.00E-08	1.08E-14	1.69E-13	8.29E-13	1.98E-14	-1.54E-07
191	Benzo(a)pyrene	Air	kg TEG soil	-1.45E-07	1.25E-09	5.34E-09	2.03E-09	1.48E-08	1.91E-11	3.21E-10	5.41E-10	2.94E-11	-1.69E-07
192	Benzene	Air	kg TEG soil	-1.94E-07	9.17E-11	5.25E-10	5.88E-09	6.07E-09	1.89E-11	1.94E-10	4.55E-11	1.88E-11	-2.07E-07
193	Prometryn	Soil	kg TEG soil	-2.03E-07	1.96E-09	6.91E-09	2.02E-09	3.98E-11	1.73E-11	2.92E-10	1.35E-12	3.35E-11	-2.15E-07
194	Oryzalin	Soil	kg TEG soil	-2.39E-07	2.85E-09	1.00E-08	2.94E-09	0.00E+00	2.46E-11	4.23E-10	0.00E+00	4.87E-11	-2.55E-07
195	Trinexapac-ethyl	Soil	kg TEG soil	-2.42E-07	1.99E-10	7.70E-10	2.15E-10	1.74E-11	2.13E-12	3.13E-11	3.81E-12	3.61E-12	-2.44E-07
196	Propane	Air	kg TEG soil	-2.50E-07	4.66E-10	3.77E-09	4.57E-08	6.40E-08	5.78E-10	1.13E-08	2.04E-10	1.58E-10	-3.76E-07
197	Bentazone	Air	kg TEG soil	-2.88E-07	9.96E-14	3.50E-13	9.98E-14	8.05E-11	1.08E-15	1.55E-14	7.50E-15	1.68E-15	-2.88E-07
198	Difenoconazole	Soil	kg TEG soil	-3.33E-07	1.92E-09	6.76E-09	2.01E-09	1.20E-08	1.66E-11	2.84E-10	9.91E-13	3.31E-11	-3.56E-07
199	Ethoprop	Soil	kg TEG soil	-3.38E-07	4.04E-09	1.42E-08	4.16E-09	0.00E+00	3.49E-11	5.99E-10	0.00E+00	6.90E-11	-3.61E-07
200	Glufosinate ammonium	Soil	kg TEG soil	-3.42E-07	4.09E-09	1.44E-08	4.21E-09	0.00E+00	3.53E-11	6.07E-10	0.00E+00	6.98E-11	-3.66E-07
201	Ethalfluralin	Soil	kg TEG soil	-3.50E-07	1.00E-12	3.63E-12	1.12E-12	2.44E-08	9.93E-15	1.51E-13	2.01E-12	1.80E-14	-3.74E-07
202	Napropamide	Soil	kg TEG soil	-3.65E-07	1.72E-11	7.07E-11	4.10E-11	6.64E-07	2.73E-13	3.07E-12	5.45E-11	3.76E-13	-1.03E-06
203	Cyfluthrin	Soil	kg TEG soil	-3.76E-07	2.81E-10	9.89E-10	2.90E-10	1.10E-10	2.46E-12	4.17E-11	1.27E-13	4.80E-12	-3.78E-07
204	Metalaxyl-M	Soil	kg TEG soil	-3.91E-07	4.67E-09	1.64E-08	4.81E-09	0.00E+00	4.04E-11	6.93E-10	0.00E+00	7.98E-11	-4.18E-07
205	Ametryn	Soil	kg TEG soil	-4.10E-07	4.90E-09	1.72E-08	5.05E-09	0.00E+00	4.23E-11	7.27E-10	0.00E+00	8.37E-11	-4.38E-07
206	Malathion	Soil	kg TEG soil	-4.18E-07	1.68E-09	5.91E-09	1.74E-09	1.33E-08	1.89E-11	2.65E-10	7.97E-12	1.29E-10	-4.41E-07
207	Propiconazole	Air	kg TEG soil	-4.58E-07	1.58E-13	5.55E-13	1.58E-13	1.28E-10	1.71E-15	2.46E-14	1.19E-14	2.67E-15	-4.58E-07
208	Fentin hydroxide	Soil	kg TEG soil	-4.63E-07	5.53E-09	1.94E-08	5.69E-09	0.00E+00	4.77E-11	8.20E-10	0.00E+00	9.44E-11	-4.94E-07
209	Imazethapyr	Air	kg TEG soil	-4.91E-07	1.69E-13	5.95E-13	1.70E-13	1.37E-10	1.83E-15	2.64E-14	1.28E-14	2.86E-15	-4.91E-07
210	Propiconazole	Soil	kg TEG soil	-4.93E-07	4.98E-11	1.82E-10	5.32E-11	1.25E-10	4.76E-13	7.57E-12	3.43E-13	8.76E-13	-4.94E-07
211	Cyfluthrin	Air	kg TEG soil	-5.05E-07	1.74E-13	6.11E-13	1.74E-13	1.41E-10	1.88E-15	2.71E-14	1.32E-14	2.94E-15	-5.05E-07
212	Terbufos	Soil	kg TEG soil	-5.45E-07	3.34E-10	1.29E-09	3.84E-10	4.99E-10	3.33E-12	4.27E-11	4.74E-13	5.91E-12	-5.48E-07
213	Dicamba	Air	kg TEG soil	-5.96E-07	1.45E-12	5.13E-12	1.46E-12	1.67E-10	1.31E-14	2.15E-13	1.55E-14	2.46E-14	-5.96E-07
214	Dicamba	Soil	kg TEG soil	-7.65E-07	3.83E-10	1.40E-09	4.04E-10	3.54E-10	3.50E-12	5.39E-11	1.94E-13	6.61E-12	-7.67E-07
215	Rimsulfuron	Soil	kg TEG soil	-7.66E-07	1.37E-09	4.78E-09	1.42E-09	6.78E-10	1.18E-11	1.97E-10	5.95E-14	2.31E-11	-7.74E-07
216	Flumetsulam	Soil	kg TEG soil	-7.72E-07	9.25E-11	3.20E-10	9.85E-11	3.21E-10	8.05E-13	1.25E-11	2.91E-14	1.54E-12	-7.73E-07
217	Bromacil	Soil	kg TEG soil	-8.03E-07	9.61E-09	3.38E-08	9.89E-09	0.00E+00	8.29E-11	1.42E-09	0.00E+00	1.64E-10	-8.58E-07
218	Acetone	Air	kg TEG soil	-8.19E-07	1.27E-11	5.45E-11	2.63E-11	2.83E-10	1.51E-13	5.08E-10	5.76E-12	4.16E-13	-8.19E-07
219	Ethofumesate	Soil	kg TEG soil	-8.62E-07	8.34E-09	2.95E-08	8.49E-09	6.48E-11	7.39E-11	1.24E-09	5.56E-15	1.42E-10	-9.10E-07
220	Vinclozolin	Soil	kg TEG soil	-9.13E-07	2.61E-12	9.48E-12	2.92E-12	6.36E-08	2.59E-14	3.94E-13	5.24E-12	4.68E-14	-9.76E-07
221	Isoxaflutole	Soil	kg TEG soil	-9.13E-07	5.68E-10	1.96E-09	6.05E-10	9.00E-10	4.94E-12	7.69E-11	7.90E-14	9.46E-12	-9.17E-07
222	Simazine	Soil	kg TEG soil	-9.79E-07	6.09E-10	2.10E-09	6.49E-10	9.66E-10	5.30E-12	8.25E-11	8.48E-14	1.01E-11	-9.84E-07
223	Benzene, chloro-	Water	kg TEG soil	-1.07E-06	1.14E-11	3.06E-11	6.91E-11	5.86E-10	6.07E-13	2.84E-12	1.53E-11	3.32E-13	-1.07E-06
224	Parathion	Soil	kg TEG soil	-1.19E-06	1.99E-09	7.64E-09	2.19E-09	6.29E-08	8.22E-11	6.31E-10	1.29E-11	3.55E-11	-1.26E-06
225	Chromium VI	Soil	kg TEG soil	-1.20E-06	5.50E-08	3.32E-08	8.04E-08	1.61E-07	1.92E-09	2.94E-08	4.35E-10	3.82E-10	-1.56E-06
226	Benzene, 1,2-dichloro-	Water	kg TEG soil	-1.21E-06	1.22E-11	2.78E-11	5.53E-11	6.33E-10	5.28E-13	2.70E-12	1.17E-11	2.96E-13	-1.21E-06
227	Flumetsulam	Air	kg TEG soil	-1.21E-06	4.18E-13	1.47E-12	4.19E-13	3.39E-10	4.52E-15	6.52E-14	3.16E-14	7.05E-15	-1.21E-06
228	Mepiquat chloride	Soil	kg TEG soil	-1.24E-06	3.27E-09	1.15E-08	3.41E-09	5.07E-11	2.88E-11	4.87E-10	1.72E-12	5.61E-11	-1.26E-06
229	Ethene	Air	kg TEG soil	-1.38E-06	7.13E-11	5.31E-10	4.76E-11	3.98E-10	1.48E-11	9.45E-11	2.56E-11	1.55E-12	-1.38E-06
230	Pendimethalin	Air	kg TEG soil	-1.97E-06	6.93E-13	2.43E-12	6.94E-13	5.52E-10	7.47E-15	1.08E-13	5.14E-14	1.17E-14	-1.97E-06
231	Phorate	Soil	kg TEG soil	-2.14E-06	2.56E-08	8.99E-08	2.63E-08	0.00E+00	2.21E-10	3.79E-09	0.00E+00	4.36E-10	-2.29E-06
232	Cypermethrin	Air	kg TEG soil	-2.17E-06	7.49E-13	2.63E-12	7.50E-13	6.07E-10	8.10E-15	1.17E-13	5.66E-14	1.26E-14	-2.17E-06
233	Ethephon	Soil	kg TEG soil	-2.26E-06	1.26E-08	4.59E-08	1.30E-08	6.13E-10	1.20E-10	1.92E-09	9.60E-11	2.19E-10	-2.33E-06
234	Oxamyl	Soil	kg TEG soil	-2.90E-06	3.47E-08	1.22E-07	3.57E-08	0.00E+00	3.00E-10	5.14E-09	0.00E+00	5.92E-10	-3.10E-06
235	Hydramethylnon	Soil	kg TEG soil	-3.03E-06	3.62E-08	1.27E-07	3.73E-08	0.00E+00	3.13E-10	5.37E-09	0.00E+00	6.18E-10	-3.24E-06
236	Phenol	Air	kg TEG soil	-3.11E-06	1.17E-10	5.11E-10	1.95E-10	8.78E-10	3.90E-12	2.65E-11	1.77E-11	2.44E-12	-3.11E-06
237	Azinphos-methyl	Soil	kg TEG soil	-3.25E-06	3.89E-08	1.37E-07	4.00E-08	0.00E+00	3.36E-10	5.77E-09	0.00E+00	6.64E-10	-3.47E-06
238	Flufenacet	Soil	kg TEG soil	-3.29E-06	3.44E-10	1.22E-09	3.71E-10	8.02E-10	3.05E-12	5.13E-11	7.52E-14	5.97E-12	-3.29E-06
239	Trifluralin	Air	kg TEG soil	-3.35E-06	1.16E-12	4.06E-12	1.16E-12	9.38E-10	1.25E-14	1.80E-13	8.74E-14	1.95E-14	-3.35E-06
240	Flufenacet	Air	kg TEG soil	-3.54E-06	1.22E-12	4.29E-12	1.22E-12	9.90E-10	1.32E-14	1.90E-13	9.23E-14	2.06E-14	-3.54E-06
241	Cymoxanil	Soil	kg TEG soil	-3.70E-06	4.43E-08	1.56E-07	4.56E-08	0.00E+00	3.82E-10	6.56E-09	0.00E+00	7.55E-10	-3.96E-06
242	Acetaldehyde	Air	kg TEG soil	-4.74E-06	7.43E-11	4.53E-10	1.07E-09	3.27E-09	9.03E-10	2.84E-09	3.44E-11	5.35E-12	-4.75E-06
243	Alachlor	Air	kg TEG soil	-5.64E-06	1.95E-12	6.83E-12	1.95E-12	1.58E-09	2.10E-14	3.03E-13	1.47E-13	3.28E-14	-5.65E-06
244	Acephate	Air	kg TEG soil	-5.75E-06	1.98E-12	6.96E-12	1.99E-12	1.61E-09	2.14E-14	3.09E-13	1.50E-13	3.35E-14	-5.75E-06
245	Thiodicarb	Air	kg TEG soil	-6.01E-06	2.07E-12	7.28E-12	2.08E-12	1.68E-09	2.24E-14	3.23E-13	1.57E-13	3.50E-14	-6.01E-06
246	Pirimicarb	Soil	kg TEG soil	-6.04E-06	7.20E-08	2.53E-07	7.41E-08	2.63E-11	6.24E-10	1.07E-08	5.77E-12	1.23E-09	-6.46E-06
247	PAH, polycyclic aromatic hydrocarbons	Air	kg TEG soil	-6.09E-06	7.64E-10	3.60E-09	7.87E-09	3.18E-08	1.29E-10	5.62E-09	3.37E-10	5.50E-11	-6.14E-06
248	Acephate	Soil	kg TEG soil	-6.11E-06	9.64E-09	3.40E-08	9.94E-09	1.59E-09	8.47E-11	1.44E-09	5.27E-12	1.65E-10	-6.16E-06
249	Bentazone	Soil	kg TEG soil	-6.15E-06	7.54E-12	4.81E-11	8.69E-12	9.61E-10	2.96E-13	2.16E-12	4.11E-13	1.80E-13	-6.15E-06
250	Tebuconazole	Soil	kg TEG soil	-6.26E-06	4.35E-11	1.94E-10	4.77E-11	4.35E-07	6.45E-13	7.59E-12	3.78E-11	8.55E-13	-6.70E-06
251	Parathion, methyl	Soil	kg TEG soil	-6.63E-06	2.29E-12	8.03E-12	2.29E-12	1.85E-09	2.47E-14	3.56E-13	1.73E-13	3.86E-14	-6.63E-06
252	Iprodione	Soil	kg TEG soil	-6.72E-06	8.52E-09	3.00E-08	9.15E-09	4.18E-07	7.29E-11	1.25E-09	3.44E-11	1.50E-10	-7.19E-06
253	Cyhalothrin, gamma-	Air	kg TEG soil	-6.91E-06	2.38E-12	8.36E-12	2.39E-12	1.93E-09	2.58E-14	3.71E-13	1.80E-13	4.02E-14	-6.91E-06
254	Imazamox	Air	kg TEG soil	-7.04E-06	2.43E-12	8.53E-12	2.43E-12	1.97E-09	2.63E-14	3.78E-13	1.84E-13	4.10E-14	-7.04E-06
255	Cyhalothrin, gamma-	Soil	kg TEG soil	-7.48E-06	2.58E-12	9.06E-12	2.58E-12	2.09E-09	2.79E-14	4.02E-13	1.95E-13	4.35E-14	-7.48E-06
256	Methanol	Air	kg TEG soil	-7.74E-06	1.08E-10	5.30E-10	2.74E-06	1.43E-06	5.06E-12	4.70E-09	4.68E-11	6.75E-09	-1.19E-05
257	Parathion, methyl	Air	kg TEG soil	-7.89E-06	2.72E-12	9.55E-12	2.72E-12	2.21E-09	2.94E-14	4.24E-13	2.06E-13	4.59E-14	-7.89E-06
258	Alachlor	Soil	kg TEG soil	-7.93E-06	5.87E-10	3.19E-09	8.68E-10	2.60E-09	8.75E-12	5.78E-11	3.96E-12	1.28E-11	-7.94E-06
259	Azoxystrobin	Soil	kg TEG soil	-8.40E-06	1.97E-09	7.12E-09	2.05E-09	2.79E-09	1.83E-11	2.98E-10	1.01E-11	3.97E-11	-8.41E-06
260	Cypermethrin	Soil	kg TEG soil	-8.46E-06	8.16E-09	2.90E-08	8.67E-09	4.76E-06	1.15E-10	1.37E-09	4.74E-10	1.09E-09	-1.33E-05
261	Thiazole, 2-(thiocyanatemethylthio)benzo-	Soil	kg TEG soil	-8.96E-06	1.07E-07	3.77E-07	1.10E-07	0.00E+00	9.25E-10	1.59E-08	0.00E+00	1.83E-09	-9.58E-06
262	Azoxystrobin	Air	kg TEG soil	-9.59E-06	3.31E-12	1.16E-11	3.31E-12	2.68E-09	3.58E-14	5.15E-13	2.50E-13	5.58E-14	-9.59E-06
263	Diazinon	Soil	kg TEG soil	-1.02E-05	1.22E-07	4.29E-07	1.26E-07	0.00E+00	1.05E-09	1.81E-08	0.00E+00	2.08E-09	-1.09E-05
264	Dicrotophos	Soil	kg TEG soil	-1.06E-05	1.02E-07	3.60E-07	1.05E-07	2.07E-09	9.01E-10	1.52E-08	7.03E-11	1.75E-09	-1.12E-05
265	2,4-D	Air	kg TEG soil	-1.16E-05	3.98E-12	1.40E-11	3.99E-12	3.23E-09	4.31E-14	6.21E-13	3.01E-13	6.72E-14	-1.16E-05
266	Thifensulfuron-methyl	Soil	kg TEG soil	-1.16E-05	1.09E-10	4.21E-10	1.10E-10	3.24E-09	1.18E-12	1.71E-11	2.25E-12	1.94E-12	-1.16E-05
267	Clomazone	Soil	kg TEG soil	-1.18E-05	3.39E-11	1.23E-10	3.80E-11	8.26E-07	3.36E-13	5.11E-12	6.80E-11	6.08E-13	-1.27E-05
268	Acrolein	Air	kg TEG soil	-1.32E-05	7.83E-09	9.62E-08	4.43E-07	8.66E-07	4.04E-07	6.00E-09	4.66E-09	1.55E-09	-1.50E-05
269	Thiodicarb	Soil	kg TEG soil	-1.36E-05	4.69E-12	1.65E-11	4.70E-12	3.80E-09	5.07E-14	7.31E-13	3.55E-13	7.91E-14	-1.36E-05
270	Dimethenamid	Soil	kg TEG soil	-1.37E-05	1.16E-08	4.63E-08	1.34E-08	1.16E-08	1.19E-10	1.51E-09	1.96E-11	2.10E-10	-1.38E-05
271	Terbacil	Soil	kg TEG soil	-1.39E-05	1.66E-07	5.84E-07	1.71E-07	0.00E+00	1.43E-09	2.46E-08	0.00E+00	2.83E-09	-1.48E-05
272	Fenamiphos	Soil	kg TEG soil	-1.72E-05	2.06E-07	7.22E-07	2.12E-07	0.00E+00	1.77E-09	3.05E-08	0.00E+00	3.51E-09	-1.84E-05
273	Acetochlor	Soil	kg TEG soil	-1.84E-05	1.14E-08	3.96E-08	1.22E-08	1.81E-08	9.96E-11	1.55E-09	1.59E-12	1.91E-10	-1.85E-05
274	Imazethapyr	Soil	kg TEG soil	-1.85E-05	1.15E-11	4.04E-11	1.15E-11	2.61E-09	1.14E-13	1.75E-12	2.72E-13	1.94E-13	-1.85E-05
275	Carbaryl	Soil	kg TEG soil	-2.11E-05	3.38E-10	1.19E-09	3.47E-10	1.43E-07	2.94E-12	5.01E-11	1.18E-11	5.76E-12	-2.13E-05
276	Atrazine	Air	kg TEG soil	-2.37E-05	1.01E-11	3.55E-11	1.01E-11	6.64E-09	1.05E-13	1.56E-12	6.19E-13	1.70E-13	-2.37E-05
277	Isoproturon	Soil	kg TEG soil	-2.61E-05	2.40E-08	1.13E-07	2.65E-08	5.62E-09	4.11E-10	4.47E-09	1.23E-09	4.83E-10	-2.63E-05
278	Antimony	Soil	kg TEG soil	-2.62E-05	2.74E-07	1.53E-07	7.50E-07	1.44E-06	7.41E-07	9.89E-09	4.61E-09	2.50E-09	-2.96E-05
279	Chlorpyrifos	Air	kg TEG soil	-3.05E-05	1.05E-11	3.69E-11	1.05E-11	8.52E-09	1.14E-13	1.64E-12	7.94E-13	1.77E-13	-3.05E-05
280	Thiram	Soil	kg TEG soil	-3.54E-05	1.73E-08	5.98E-08	1.93E-08	1.49E-06	7.79E-10	4.82E-09	1.12E-09	1.49E-08	-3.70E-05
281	Carbaryl	Air	kg TEG soil	-3.67E-05	1.36E-11	4.77E-11	1.36E-11	1.03E-08	1.45E-13	2.11E-12	9.57E-13	2.29E-13	-3.67E-05
282	Barium	Soil	kg TEG soil	-3.71E-05	1.41E-07	2.41E-07	1.17E-06	2.26E-06	1.16E-06	2.21E-08	7.29E-09	3.92E-09	-4.21E-05
283	Fipronil	Soil	kg TEG soil	-3.78E-05	3.55E-07	1.25E-06	3.66E-07	8.24E-09	3.13E-09	5.29E-08	2.44E-10	6.07E-09	-3.99E-05
284	Lambda-cyhalothrin	Soil	kg TEG soil	-3.88E-05	8.67E-10	3.06E-09	8.94E-10	1.10E-07	7.59E-12	1.29E-10	9.66E-12	1.48E-11	-3.90E-05
285	Metamitron	Soil	kg TEG soil	-4.22E-05	4.06E-07	1.44E-06	4.13E-07	3.26E-09	3.60E-09	6.06E-08	2.79E-13	6.93E-09	-4.46E-05
286	Chlorothalonil	Soil	kg TEG soil	-4.60E-05	4.44E-07	1.60E-06	6.27E-07	6.27E-07	3.97E-09	6.47E-08	1.04E-08	8.56E-09	-4.94E-05
287	Propachlor	Soil	kg TEG soil	-5.67E-05	6.78E-07	2.38E-06	6.98E-07	0.00E+00	5.85E-09	1.00E-07	0.00E+00	1.16E-08	-6.06E-05
288	Dimethoate	Soil	kg TEG soil	-7.63E-05	8.36E-07	2.97E-06	8.61E-07	7.17E-09	7.37E-09	1.25E-07	1.57E-09	1.43E-08	-8.11E-05
289	Diuron	Soil	kg TEG soil	-8.17E-05	9.53E-07	3.35E-06	9.81E-07	2.04E-09	8.25E-09	1.41E-07	6.92E-11	1.63E-08	-8.72E-05
290	Selenium	Soil	kg TEG soil	-1.05E-04	3.70E-08	7.11E-07	3.48E-06	6.68E-06	3.45E-06	4.60E-08	2.14E-08	1.16E-08	-1.19E-04
291	Captan	Soil	kg TEG soil	-1.18E-04	1.40E-06	4.94E-06	1.45E-06	0.00E+00	1.21E-08	2.08E-07	0.00E+00	2.40E-08	-1.26E-04
292	Pendimethalin	Soil	kg TEG soil	-1.48E-04	4.61E-10	1.63E-09	4.73E-10	2.09E-08	4.18E-12	6.90E-11	2.52E-12	7.87E-12	-1.48E-04
293	Trifluralin	Soil	kg TEG soil	-1.67E-04	4.01E-10	1.42E-09	4.21E-10	4.26E-07	3.69E-12	6.03E-11	3.56E-11	6.88E-12	-1.67E-04
294	Atrazine	Soil	kg TEG soil	-2.15E-04	2.84E-07	1.16E-06	5.62E-07	3.02E-06	2.45E-09	2.69E-08	9.77E-08	8.40E-09	-2.20E-04
295	Paraquat	Soil	kg TEG soil	-2.23E-04	1.42E-08	4.98E-08	1.47E-08	8.70E-08	1.34E-10	2.12E-09	3.06E-11	4.67E-10	-2.23E-04
296	Paraquat	Air	kg TEG soil	-2.41E-04	8.33E-11	2.92E-10	8.34E-11	6.75E-08	9.00E-13	1.30E-11	6.29E-12	1.40E-12	-2.42E-04
297	Metolachlor	Air	kg TEG soil	-2.46E-04	8.60E-11	3.02E-10	8.61E-11	6.86E-08	9.27E-13	1.34E-11	6.40E-12	1.45E-12	-2.46E-04
298	Selenium	Air	kg TEG soil	-2.72E-04	3.66E-06	1.57E-05	1.18E-05	5.88E-05	4.29E-07	8.21E-06	2.03E-06	1.26E-07	-3.73E-04
299	Carbofuran	Soil	kg TEG soil	-2.72E-04	1.35E-07	4.66E-07	1.49E-07	1.18E-05	5.72E-09	3.63E-08	8.21E-09	1.08E-07	-2.85E-04
300	Sulfentrazone	Air	kg TEG soil	-2.91E-04	1.00E-10	3.52E-10	1.00E-10	8.13E-08	1.08E-12	1.56E-11	7.58E-12	1.69E-12	-2.91E-04
301	Formaldehyde	Air	kg TEG soil	-3.60E-04	1.39E-08	8.66E-08	1.19E-07	4.09E-07	5.59E-08	3.10E-07	5.83E-09	7.87E-10	-3.61E-04
302	Barium	Air	kg TEG soil	-3.90E-04	6.53E-07	5.56E-06	1.21E-05	2.96E-05	1.08E-05	2.54E-07	4.58E-07	5.59E-08	-4.49E-04
303	Mancozeb	Soil	kg TEG soil	-4.25E-04	4.82E-06	1.70E-05	5.41E-06	1.66E-06	4.19E-08	7.11E-07	2.76E-08	8.48E-08	-4.54E-04
304	Metribuzin	Air	kg TEG soil	-5.43E-04	1.87E-10	6.57E-10	1.88E-10	1.52E-07	2.02E-12	2.92E-11	1.42E-11	3.16E-12	-5.43E-04
305	Chlorpyrifos	Soil	kg TEG soil	-6.43E-04	3.93E-08	1.38E-07	4.05E-08	9.62E-08	3.47E-10	5.84E-09	3.50E-11	6.72E-10	-6.44E-04
306	Imazamox	Soil	kg TEG soil	-7.96E-04	4.94E-10	1.74E-09	4.96E-10	1.11E-07	4.90E-12	7.54E-11	1.16E-11	8.36E-12	-7.96E-04
307	Chromium VI	Air	kg TEG soil	-1.13E-03	1.23E-05	6.10E-05	4.76E-05	1.82E-04	2.52E-07	1.94E-05	6.66E-06	4.44E-07	-1.46E-03
308	Aldicarb	Soil	kg TEG soil	-1.69E-03	1.63E-05	5.75E-05	1.68E-05	3.23E-07	1.44E-07	2.43E-06	1.10E-08	2.79E-07	-1.78E-03
309	Carbendazim	Soil	kg TEG soil	-2.19E-03	8.60E-09	3.27E-08	9.61E-09	1.52E-04	1.60E-10	1.58E-09	1.28E-08	1.71E-09	-2.34E-03
310	Cobalt	Air	kg TEG soil	-2.50E-03	3.76E-05	1.57E-04	3.30E-04	7.34E-04	8.65E-06	1.16E-03	1.79E-05	2.21E-06	-4.95E-03
311	Acetic acid	Air	kg TEG soil	-3.87E-03	7.64E-08	3.95E-07	8.37E-07	4.08E-06	2.43E-09	3.47E-06	3.49E-08	6.23E-09	-3.88E-03
312	Ammonia	Air	kg TEG soil	-5.31E-03	7.66E-07	3.22E-06	4.05E-06	2.77E-05	9.12E-08	3.43E-07	3.33E-05	2.95E-08	-5.38E-03
313	Cadmium	Air	kg TEG soil	-7.54E-03	1.27E-04	1.96E-04	7.72E-04	1.13E-03	4.05E-05	5.97E-04	1.89E-05	3.28E-06	-1.04E-02
314	Glyphosate	Air	kg TEG soil	-8.72E-03	3.01E-09	1.06E-08	3.01E-09	2.44E-06	3.25E-11	4.69E-10	2.27E-10	5.07E-11	-8.72E-03
315	Arsenic	Soil	kg TEG soil	-1.12E-02	4.14E-05	1.74E-04	1.13E-04	5.91E-04	2.97E-05	3.50E-06	1.75E-03	1.39E-06	-1.39E-02
316	Chromium	Air	kg TEG soil	-1.29E-02	1.89E-04	6.13E-04	1.19E-03	2.13E-03	2.31E-05	7.37E-04	5.73E-05	6.40E-06	-1.79E-02
317	Arsenic	Air	kg TEG soil	-1.40E-02	2.20E-04	6.07E-04	1.05E-03	1.94E-03	2.37E-05	4.67E-04	5.99E-05	5.83E-06	-1.84E-02
318	2,4-D	Soil	kg TEG soil	-1.76E-02	1.21E-08	4.33E-08	1.36E-08	2.46E-06	1.21E-10	1.78E-09	7.70E-10	2.95E-10	-1.76E-02
319	Aldrin	Soil	kg TEG soil	-1.97E-02	5.72E-05	2.34E-04	1.30E-04	8.02E-04	4.40E-07	4.60E-06	2.74E-05	1.94E-06	-2.10E-02
320	Sulfentrazone	Soil	kg TEG soil	-2.69E-02	1.65E-08	5.82E-08	1.66E-08	3.77E-06	1.64E-10	2.53E-09	3.93E-10	2.80E-10	-2.69E-02
321	Lead	Air	kg TEG soil	-2.83E-02	1.35E-04	7.65E-04	1.41E-03	3.13E-03	4.74E-04	7.13E-04	6.66E-05	8.77E-06	-3.50E-02
322	Metribuzin	Soil	kg TEG soil	-2.83E-02	1.05E-07	3.75E-07	1.33E-07	4.09E-06	9.46E-10	1.54E-08	1.98E-09	1.93E-09	-2.84E-02
323	Endosulfan	Soil	kg TEG soil	-3.06E-02	1.94E-08	6.82E-08	1.95E-08	4.23E-06	1.92E-10	2.96E-09	4.43E-10	3.28E-10	-3.06E-02
324	Mercury	Air	kg TEG soil	-3.36E-02	4.90E-04	1.63E-03	1.60E-03	6.21E-03	3.57E-05	4.08E-04	2.21E-04	1.43E-05	-4.42E-02
325	Antimony	Air	kg TEG soil	-3.40E-02	2.19E-05	2.32E-04	1.13E-03	2.17E-03	1.12E-03	1.50E-05	7.20E-06	3.78E-06	-3.87E-02
326	Linuron	Soil	kg TEG soil	-5.84E-02	3.35E-07	1.27E-06	5.39E-07	1.01E-05	2.78E-09	3.93E-08	7.45E-08	8.32E-09	-5.84E-02
327	Nickel	Air	kg TEG soil	-1.51E-01	7.57E-04	3.88E-03	5.88E-03	1.32E-02	2.89E-04	2.43E-02	3.73E-04	3.82E-05	-2.00E-01
328	Metolachlor	Soil	kg TEG soil	-3.10E-01	5.23E-08	1.98E-07	6.00E-08	4.26E-05	7.50E-10	7.91E-09	5.07E-09	9.54E-10	-3.10E-01
329	Mercury	Soil	kg TEG soil	-3.43E-01	1.92E-06	9.48E-06	4.20E-06	1.59E-03	1.04E-06	7.24E-06	1.35E-02	2.13E-07	-3.58E-01
330	Zinc	Air	kg TEG soil	-6.85E-01	2.70E-03	1.04E-02	2.56E-02	6.59E-02	1.36E-02	4.31E-03	7.87E-04	2.07E-04	-8.08E-01
331	Glyphosate	Soil	kg TEG soil	-7.77E-01	1.31E-06	4.68E-06	1.44E-06	1.14E-04	1.31E-08	1.95E-07	5.17E-08	4.90E-08	-7.77E-01
332	Copper	Air	kg TEG soil	-1.12E+00	9.05E-04	9.62E-03	4.23E-02	7.54E-02	3.38E-02	8.99E-03	4.40E-04	1.48E-04	-1.29E+00
333	Lead	Soil	kg TEG soil	-1.21E+00	3.10E-05	2.01E-04	4.66E-04	1.68E-03	4.29E-04	5.28E-05	2.12E-02	2.27E-06	-1.23E+00
334	Aluminium	Air	kg TEG soil	-1.45E+00	8.31E-03	5.97E-02	8.88E-02	1.57E-01	4.50E-04	2.44E-03	6.79E-03	5.36E-04	-1.77E+00
335	Cadmium	Soil	kg TEG soil	-1.78E+00	3.18E-05	1.75E-04	1.20E-04	3.15E-04	8.05E-05	1.08E-05	2.68E-03	1.05E-06	-1.78E+00
336	Chromium	Soil	kg TEG soil	-4.82E+00	1.52E-04	8.63E-04	3.67E-04	4.56E-03	1.73E-04	1.43E-05	4.97E-02	5.00E-06	-4.87E+00
	Total		kg TEG soil	3.31E+02
Terrestrial acid/nutri
No	Substance	Compartment	Unit	Total	Water	Potassium hydroxide	Methanol	Used vegetable cooking oil, purified	Transport	Electricity	Wastewater, from residence (Treatment)	Used vegetable cooking oil (residual) (Treatment)	Soybean oil, refined (Avoided)
1	Sulfur trioxide	Air	kg SO2 eq	-2.85E-07	3.84E-12	1.36E-11	4.14E-12	2.66E-10	3.45E-14	5.66E-13	7.71E-14	8.11E-14	-2.85E-07
2	Sulfur dioxide	Air	kg SO2 eq	-1.10E-03	1.41E-05	6.59E-05	3.79E-04	5.22E-04	2.02E-06	1.09E-04	1.54E-05	1.50E-06	-2.21E-03
3	Ammonia	Air	kg SO2 eq	-8.11E-03	1.17E-06	4.91E-06	6.17E-06	4.22E-05	1.39E-07	5.23E-07	5.09E-05	4.50E-08	-8.21E-03
4	Nitrogen oxides	Air	kg SO2 eq	-1.67E-02	4.46E-05	2.11E-04	4.63E-04	1.17E-03	5.40E-05	2.91E-04	5.89E-05	2.62E-06	-1.90E-02
	Total		kg SO2 eq	-2.60E-02
Land occupation
No	Substance	Compartment	Unit	Total	Water	Potassium hydroxide	Methanol	Used vegetable cooking oil, purified	Transport	Electricity	Wastewater, from residence (Treatment)	Used vegetable cooking oil (residual) (Treatment)	Soybean oil, refined (Avoided)
1	Occupation, arable, non-irrigated, extensive	Raw	m2org.arable	8.04E-05	2.99E-06	1.06E-05	3.03E-06	2.68E-04	2.67E-08	4.47E-07	2.31E-08	5.10E-08	-2.04E-04
2	Occupation, shrub land, sclerophyllous	Raw	m2org.arable	-3.35E-11	1.12E-12	5.37E-13	3.90E-13	3.63E-12	9.87E-14	1.56E-12	1.94E-14	4.02E-15	-4.08E-11
3	Occupation, traffic area, rail network	Raw	m2org.arable	-1.48E-09	7.45E-11	1.24E-11	1.06E-11	1.91E-10	2.68E-12	4.25E-11	6.37E-13	1.04E-13	-1.81E-09
4	Occupation, grassland, not used	Raw	m2org.arable	-5.78E-09	1.79E-10	6.35E-10	3.23E-09	9.74E-11	4.15E-12	3.92E-11	2.99E-13	1.12E-11	-9.97E-09
5	Occupation, pasture and meadow, extensive	Raw	m2org.arable	-3.53E-08	2.54E-10	2.26E-09	3.30E-09	1.24E-13	1.89E-11	1.07E-10	2.91E-16	1.47E-11	-4.13E-08
6	Occupation, urban/industrial fallow	Raw	m2org.arable	-5.28E-08	4.82E-10	4.92E-09	6.82E-10	6.98E-14	4.33E-11	2.49E-10	1.89E-16	1.60E-11	-5.92E-08
7	Occupation, traffic area, road network	Raw	m2org.arable	-7.41E-08	1.31E-09	5.74E-09	2.94E-09	1.95E-09	7.60E-11	7.89E-10	7.10E-12	2.89E-11	-8.69E-08
8	Occupation, urban, discontinuously built	Raw	m2org.arable	-2.46E-07	3.54E-09	1.83E-08	6.46E-09	4.32E-10	9.23E-11	6.26E-10	4.38E-14	1.10E-10	-2.75E-07
9	Occupation, arable, non-irrigated	Raw	m2org.arable	-7.58E-07	4.98E-09	1.95E-08	5.80E-09	1.33E-09	2.46E-10	1.79E-09	2.59E-11	9.09E-11	-7.92E-07
10	Occupation, arable, greenhouse	Raw	m2org.arable	-1.85E-06	2.22E-08	7.80E-08	2.28E-08	0.00E+00	1.91E-10	3.29E-09	0.00E+00	3.78E-10	-1.98E-06
11	Occupation, forest, extensive	Raw	m2org.arable	-7.34E-06	1.11E-07	7.60E-07	1.99E-07	3.87E-07	4.24E-09	2.17E-08	9.59E-09	2.84E-09	-8.83E-06
12	Occupation, permanent crops, irrigated, intensive	Raw	m2org.arable	-2.30E-05	2.87E-07	1.19E-06	3.34E-07	4.14E-08	4.85E-09	5.11E-08	5.30E-10	5.36E-09	-2.49E-05
13	Occupation, pasture and meadow, intensive	Raw	m2org.arable	-2.43E-05	4.29E-07	1.52E-06	4.37E-07	1.95E-13	3.77E-09	6.35E-08	4.58E-16	7.33E-09	-2.68E-05
14	Occupation, permanent crops, non-irrigated, intensive	Raw	m2org.arable	-2.47E-05	2.95E-07	1.04E-06	3.03E-07	9.27E-19	2.54E-09	4.37E-08	2.18E-21	5.03E-09	-2.63E-05
15	Occupation, arable, irrigated, intensive	Raw	m2org.arable	-4.42E-05	2.66E-07	9.87E-07	2.87E-07	8.05E-09	2.46E-09	3.83E-08	1.62E-10	4.70E-09	-4.58E-05
16	Occupation, traffic area, rail/road embankment	Raw	m2org.arable	-1.16E-04	1.59E-06	8.02E-06	1.61E-06	8.35E-06	2.52E-08	1.03E-07	3.28E-07	3.30E-08	-1.36E-04
17	Occupation, permanent crop	Raw	m2org.arable	-1.48E-04	7.26E-08	2.50E-07	8.07E-08	6.25E-06	3.26E-09	2.02E-08	4.70E-09	6.22E-08	-1.55E-04
18	Occupation, mineral extraction site	Raw	m2org.arable	-3.38E-04	2.26E-06	8.61E-06	4.40E-06	4.05E-05	2.17E-08	3.69E-07	1.01E-06	2.58E-07	-3.96E-04
19	Occupation, dump site	Raw	m2org.arable	-6.53E-04	9.20E-06	4.09E-05	2.75E-05	1.52E-04	1.04E-07	1.16E-06	5.42E-06	3.21E-07	-8.89E-04
20	Occupation, forest, intensive	Raw	m2org.arable	-2.18E-03	2.56E-05	1.32E-04	3.14E-05	1.63E-04	3.84E-07	1.72E-06	6.31E-06	6.02E-07	-2.54E-03
21	Occupation, construction site	Raw	m2org.arable	-2.57E-03	1.70E-06	9.42E-07	1.16E-07	1.72E-04	1.10E-09	1.06E-08	2.23E-09	2.86E-06	-2.75E-03
22	Occupation, industrial area	Raw	m2org.arable	-4.22E-03	6.03E-06	3.54E-06	1.63E-06	1.92E-05	1.25E-08	1.18E-07	3.57E-07	2.33E-08	-4.25E-03
23	Occupation, arable, irrigated	Raw	m2org.arable	-2.25E-01	7.77E-08	2.73E-07	7.78E-08	6.30E-05	8.40E-10	1.21E-08	5.87E-09	1.31E-09	-2.25E-01
24	Occupation, arable	Raw	m2org.arable	-2.17E+00	3.24E-06	1.14E-05	3.32E-06	6.07E-04	3.02E-08	4.87E-07	5.82E-08	5.52E-08	-2.17E+00
25	Occupation, arable, non-irrigated, intensive	Raw	m2org.arable	-2.89E+00	3.65E-06	1.35E-05	4.81E-06	1.17E-03	3.42E-08	4.97E-07	4.87E-07	7.63E-08	-2.89E+00
	Total		m2org.arable	-5.30E+00
Aquatic acidification
No	Substance	Compartment	Unit	Total	Water	Potassium hydroxide	Methanol	Used vegetable cooking oil, purified	Transport	Electricity	Wastewater, from residence (Treatment)	Used vegetable cooking oil (residual) (Treatment)	Soybean oil, refined (Avoided)
1	Hydrogen sulfide	Air	kg SO2 eq	4.29E-06	1.62E-08	1.03E-07	2.91E-06	2.99E-06	1.46E-10	3.91E-07	5.12E-09	8.73E-09	-2.14E-06
2	Phosphoric acid	Air	kg SO2 eq	-1.83E-13	3.02E-15	1.44E-14	9.55E-15	7.26E-19	1.14E-16	7.98E-16	1.80E-20	1.02E-16	-2.11E-13
3	Hydrogen sulfide	Water	kg SO2 eq	-4.18E-09	4.25E-11	1.99E-10	6.59E-11	4.25E-10	6.76E-13	8.09E-12	1.56E-11	1.00E-12	-4.93E-09
4	Sulfuric acid	Air	kg SO2 eq	-7.28E-09	7.66E-11	8.46E-11	2.73E-10	1.04E-09	2.12E-13	3.34E-12	3.99E-12	5.78E-12	-8.77E-09
5	Sulfuric acid	Soil	kg SO2 eq	-1.58E-08	1.89E-10	6.66E-10	1.95E-10	7.51E-20	1.63E-12	2.81E-11	2.61E-21	3.23E-12	-1.69E-08
6	Nitrate	Air	kg SO2 eq	-3.76E-08	3.18E-11	3.19E-10	1.26E-09	2.56E-09	1.22E-09	2.20E-11	1.35E-11	4.50E-12	-4.31E-08
7	Hydrogen chloride	Water	kg SO2 eq	-8.51E-08	5.21E-10	2.38E-08	2.82E-09	1.10E-08	2.72E-11	2.47E-10	5.04E-10	6.22E-11	-1.24E-07
8	Sulfur trioxide	Air	kg SO2 eq	-2.85E-07	3.84E-12	1.36E-11	4.14E-12	2.66E-10	3.45E-14	5.67E-13	7.72E-14	8.11E-14	-2.85E-07
9	Hydrogen fluoride	Air	kg SO2 eq	-7.83E-06	9.92E-08	4.03E-07	2.38E-07	1.55E-06	1.14E-09	2.24E-08	5.23E-08	3.77E-09	-1.02E-05
10	Hydrogen chloride	Air	kg SO2 eq	-5.69E-05	4.27E-07	2.37E-06	1.07E-06	6.89E-06	8.22E-09	8.60E-08	2.64E-07	1.52E-08	-6.80E-05
11	Ammonia	Air	kg SO2 eq	-1.02E-03	1.47E-07	6.17E-07	7.76E-07	5.30E-06	1.75E-08	6.57E-08	6.40E-06	5.66E-09	-1.03E-03
12	Sulfur dioxide	Air	kg SO2 eq	-1.10E-03	1.41E-05	6.59E-05	3.79E-04	5.22E-04	2.02E-06	1.09E-04	1.54E-05	1.50E-06	-2.21E-03
13	Nitrogen oxides	Air	kg SO2 eq	-2.14E-03	5.69E-06	2.69E-05	5.90E-05	1.50E-04	6.89E-06	3.71E-05	7.51E-06	3.34E-07	-2.43E-03
	Total		kg SO2 eq	-4.32E-03
Aquatic eutrophication
No	Substance	Compartment	Unit	Total	Water	Potassium hydroxide	Methanol	Used vegetable cooking oil, purified	Transport	Electricity	Wastewater, from residence (Treatment)	Used vegetable cooking oil (residual) (Treatment)	Soybean oil, refined (Avoided)
1	Phosphoric acid	Air	kg PO4 P-lim	-1.81E-13	2.99E-15	1.43E-14	9.46E-15	7.18E-19	1.13E-16	7.90E-16	1.78E-20	1.01E-16	-2.09E-13
2	Phosphorus	Air	kg PO4 P-lim	-3.82E-07	1.68E-09	1.36E-08	2.24E-09	1.23E-08	5.27E-11	2.52E-10	3.93E-08	5.27E-11	-4.52E-07
3	Phosphorus	Soil	kg PO4 P-lim	-9.71E-07	9.52E-09	5.58E-08	1.29E-08	7.09E-08	1.95E-10	9.46E-10	2.84E-09	2.54E-10	-1.12E-06
4	Phosphate	Water	kg PO4 P-lim	-1.17E-04	8.12E-07	3.09E-06	6.74E-06	1.55E-05	7.34E-09	1.61E-07	2.61E-05	6.48E-08	-1.70E-04
5	COD, Chemical Oxygen Demand	Water	kg PO4 P-lim	-8.47E-04	3.12E-08	1.41E-07	1.55E-06	9.13E-05	1.31E-07	9.42E-07	6.30E-06	5.47E-09	-9.47E-04
6	Phosphorus	Water	kg PO4 P-lim	-1.28E-03	3.62E-09	8.30E-09	2.56E-06	1.66E-06	5.12E-10	1.17E-08	3.17E-10	7.93E-09	-1.28E-03
	Total		kg PO4 P-lim	-2.24E-03
Global warming
No	Substance	Compartment	Unit	Total	Water	Potassium hydroxide	Methanol	Used vegetable cooking oil, purified	Transport	Electricity	Wastewater, from residence (Treatment)	Used vegetable cooking oil (residual) (Treatment)	Soybean oil, refined (Avoided)
1	Methane, bromochlorodifluoro-, Halon 1211	Air	kg CO2 eq	3.77E-07	2.81E-09	2.06E-08	2.92E-07	3.42E-07	4.56E-11	1.86E-09	6.85E-10	9.35E-10	-2.84E-07
2	Methane, bromo-, Halon 1001	Air	kg CO2 eq	1.07E-14	3.85E-17	2.27E-16	8.79E-15	7.82E-15	2.11E-19	4.61E-17	2.29E-17	2.55E-17	-6.28E-15
3	Methane, dichlorofluoro-, HCFC-21	Air	kg CO2 eq	-3.65E-11	7.40E-13	6.02E-12	1.39E-12	1.30E-14	1.83E-14	4.30E-14	4.50E-16	2.06E-14	-4.48E-11
4	Methane	Air	kg CO2 eq	-3.05E-10	5.19E-12	1.71E-11	1.01E-11	3.58E-11	4.95E-14	6.11E-13	1.36E-12	1.48E-13	-3.76E-10
5	Methane, trichlorofluoro-, CFC-11	Air	kg CO2 eq	-1.44E-09	2.94E-11	2.38E-10	5.54E-11	3.35E-13	7.13E-13	1.61E-12	1.16E-14	8.15E-13	-1.76E-09
6	Ethane, 1,1,1-trichloro-, HCFC-140	Air	kg CO2 eq	-6.06E-09	1.09E-10	3.92E-10	2.79E-10	1.99E-09	7.28E-13	1.51E-11	6.78E-11	3.74E-12	-8.92E-09
7	Ethane, 2-chloro-1,1,1,2-tetrafluoro-, HCFC-124	Air	kg CO2 eq	-6.97E-09	1.15E-10	5.46E-10	3.86E-10	6.95E-12	2.87E-12	2.06E-11	2.65E-13	3.82E-12	-8.05E-09
8	Methane, monochloro-, R-40	Air	kg CO2 eq	-1.91E-08	3.42E-10	1.24E-09	8.79E-10	6.27E-09	2.29E-12	4.78E-11	2.14E-10	1.18E-11	-2.81E-08
9	Ethane, 1,1,2-trichloro-1,2,2-trifluoro-, CFC-113	Air	kg CO2 eq	-9.91E-08	1.64E-09	7.77E-09	5.49E-09	9.88E-11	4.09E-11	2.94E-10	3.76E-12	5.44E-11	-1.15E-07
10	Methane, dichloro-, HCC-30	Air	kg CO2 eq	-1.61E-07	1.32E-10	4.22E-10	2.93E-10	2.12E-09	8.03E-13	1.59E-11	7.24E-11	4.10E-12	-1.64E-07
11	Ethane, 1,1-difluoro-, HFC-152a	Air	kg CO2 eq	-5.49E-07	2.28E-08	1.59E-08	4.20E-09	3.82E-09	2.64E-11	2.83E-10	3.24E-11	5.07E-11	-5.96E-07
12	Ethane, hexafluoro-, HFC-116	Air	kg CO2 eq	-6.59E-07	7.57E-09	2.37E-08	4.37E-08	6.95E-08	1.10E-10	1.21E-09	1.62E-09	2.74E-10	-8.07E-07
13	Methane, chlorodifluoro-, HCFC-22	Air	kg CO2 eq	-8.61E-07	5.43E-08	3.86E-07	1.39E-06	1.68E-06	9.76E-10	1.09E-08	8.04E-09	5.30E-09	-4.39E-06
14	Chloroform	Air	kg CO2 eq	-1.33E-06	2.91E-10	1.75E-09	6.20E-10	3.89E-09	4.91E-12	2.88E-11	7.37E-11	8.79E-12	-1.34E-06
15	Ethane, 1,1,1,2-tetrafluoro-, HFC-134a	Air	kg CO2 eq	-1.67E-06	1.09E-08	4.49E-07	1.76E-08	6.10E-08	1.98E-10	1.71E-09	4.28E-10	1.04E-09	-2.21E-06
16	Methane, trifluoro-, HFC-23	Air	kg CO2 eq	-1.79E-06	3.62E-08	2.95E-07	6.82E-08	6.37E-10	8.95E-10	2.10E-09	2.20E-11	1.01E-09	-2.19E-06
17	Methane, tetrafluoro-, CFC-14	Air	kg CO2 eq	-4.05E-06	4.71E-08	1.22E-07	2.88E-07	4.70E-07	4.14E-10	6.25E-09	1.10E-08	1.71E-09	-4.99E-06
18	Methane, bromotrifluoro-, Halon 1301	Air	kg CO2 eq	-6.53E-06	2.18E-08	1.15E-07	1.81E-06	1.92E-06	7.68E-08	6.40E-07	9.99E-09	5.81E-09	-1.11E-05
19	Carbon dioxide	Air	kg CO2 eq	-8.59E-06	3.48E-07	1.27E-06	7.84E-07	6.40E-06	1.69E-09	2.52E-08	7.34E-08	1.18E-08	-1.75E-05
20	Methane, dichlorodifluoro-, CFC-12	Air	kg CO2 eq	-9.00E-06	1.93E-08	1.49E-07	1.61E-07	1.01E-08	4.67E-10	1.21E-09	1.93E-11	8.24E-10	-9.35E-06
21	Methane, tetrachloro-, CFC-10	Air	kg CO2 eq	-1.09E-05	2.39E-08	1.50E-08	1.86E-08	1.21E-07	7.27E-11	5.20E-10	5.03E-08	2.77E-10	-1.11E-05
22	Ethane, 1,2-dichloro-1,1,2,2-tetrafluoro-, CFC-114	Air	kg CO2 eq	-3.31E-05	9.58E-07	3.46E-06	1.45E-06	1.01E-05	9.39E-09	3.12E-07	2.94E-07	2.02E-08	-4.97E-05
23	Sulfur hexafluoride	Air	kg CO2 eq	-5.93E-04	2.37E-05	8.55E-05	5.02E-05	3.43E-04	1.65E-07	3.99E-04	1.07E-05	6.76E-07	-1.51E-03
24	Carbon monoxide, fossil	Air	kg CO2 eq	-1.39E-03	3.52E-06	1.65E-05	5.37E-05	1.25E-04	4.26E-06	1.32E-05	9.29E-07	2.75E-07	-1.61E-03
25	Methane, fossil	Air	kg CO2 eq	-2.54E-03	1.26E-04	6.12E-04	4.49E-03	5.83E-03	9.87E-06	3.73E-04	6.76E-05	1.59E-05	-1.41E-02
26	Methane, biogenic	Air	kg CO2 eq	-3.76E-03	1.50E-06	3.24E-06	1.94E-06	2.14E-05	9.32E-09	1.91E-07	2.38E-05	2.73E-08	-3.82E-03
27	Dinitrogen monoxide	Air	kg CO2 eq	-2.49E-01	2.03E-05	9.60E-05	1.46E-04	7.24E-04	5.35E-06	1.65E-04	1.64E-04	1.09E-06	-2.50E-01
28	Carbon dioxide, fossil	Air	kg CO2 eq	-3.71E-01	3.60E-03	1.76E-02	3.19E-02	1.24E-01	1.81E-03	2.67E-02	1.81E-03	2.25E-04	-5.79E-01
29	Carbon dioxide, land transformation	Air	kg CO2 eq	-1.61E+00	8.76E-06	3.24E-05	1.74E-05	3.51E-04	6.64E-08	3.96E-06	3.76E-06	3.79E-07	-1.61E+00
	Total		kg CO2 eq	-2.24E+00
Non-renewable energy
No	Substance	Compartment	Unit	Total	Water	Potassium hydroxide	Methanol	Used vegetable cooking oil, purified	Transport	Electricity	Wastewater, from residence (Treatment)	Used vegetable cooking oil (residual) (Treatment)	Soybean oil, refined (Avoided)
1	Gas, natural/m3	Raw	MJ primary	3.56E+00	1.29E-02	8.44E-02	2.57E+00	2.57E+00	9.88E-04	2.62E-01	5.18E-03	7.62E-03	-1.94E+00
2	Peat	Raw	MJ primary	-3.80E-03	1.65E-04	5.75E-04	1.42E-04	9.83E-04	1.29E-06	5.17E-06	3.27E-05	2.54E-06	-5.71E-03
3	Gas, mine, off-gas, process, coal mining/m3	Raw	MJ primary	-2.66E-02	3.96E-04	1.81E-03	8.18E-04	5.88E-03	4.78E-06	5.16E-05	2.15E-04	1.23E-05	-3.58E-02
4	Coal, brown	Raw	MJ primary	-3.32E-01	7.22E-03	2.71E-02	1.34E-02	8.75E-02	5.26E-05	1.59E-03	2.93E-03	1.84E-04	-4.72E-01
5	Uranium	Raw	MJ primary	-5.16E-01	1.45E-02	5.15E-02	2.20E-02	1.53E-01	1.38E-04	4.40E-03	4.50E-03	3.06E-04	-7.66E-01
6	Coal, hard	Raw	MJ primary	-1.39E+00	1.96E-02	8.96E-02	4.19E-02	3.00E-01	2.46E-04	2.77E-03	1.09E-02	6.22E-04	-1.85E+00
7	Oil, crude	Raw	MJ primary	-3.21E+00	5.66E-03	2.60E-02	5.10E-02	1.34E-01	2.69E-02	1.86E-01	2.12E-03	3.50E-04	-3.64E+00
	Total		MJ primary	-1.91E+00
Mineral extraction
No	Substance	Compartment	Unit	Total	Water	Potassium hydroxide	Methanol	Used vegetable cooking oil, purified	Transport	Electricity	Wastewater, from residence (Treatment)	Used vegetable cooking oil (residual) (Treatment)	Soybean oil, refined (Avoided)
1	Copper, 0.59% in sulfide, Cu 0.22% and Mo 8.2E-3% in crude ore	Raw	MJ surplus	6.63E-04	5.92E-07	8.69E-07	4.46E-04	2.33E-04	8.79E-09	2.05E-08	1.26E-08	1.10E-06	-1.84E-05
2	Copper, 0.52% in sulfide, Cu 0.27% and Mo 8.2E-3% in crude ore	Raw	MJ surplus	5.71E-04	7.92E-07	1.62E-06	3.90E-04	2.03E-04	1.03E-08	2.67E-08	1.06E-08	9.62E-07	-2.55E-05
3	Copper, 0.97% in sulfide, Cu 0.36% and Mo 4.1E-2% in crude ore	Raw	MJ surplus	4.05E-04	2.16E-07	7.88E-08	2.70E-04	1.41E-04	3.98E-09	7.78E-09	7.79E-09	6.63E-07	-6.22E-06
4	Copper, 1.18% in sulfide, Cu 0.39% and Mo 8.2E-3% in crude ore	Raw	MJ surplus	3.96E-04	3.81E-07	6.03E-07	2.67E-04	1.39E-04	5.51E-09	1.31E-08	7.49E-09	6.58E-07	-1.19E-05
5	Copper, Cu 0.38%, Au 9.7E-4%, Ag 9.7E-4%, Zn 0.63%, Pb 0.014%, in ore	Raw	MJ surplus	1.06E-04	9.98E-07	3.16E-06	9.19E-05	4.76E-05	1.09E-08	3.69E-08	2.16E-09	2.36E-07	-3.81E-05
6	Molybdenum	Raw	MJ surplus	4.53E-05	2.42E-08	8.82E-09	3.02E-05	1.57E-05	4.45E-10	8.71E-10	8.71E-10	7.41E-08	-6.96E-07
7	Molybdenum, 0.016% in sulfide, Mo 8.2E-3% and Cu 0.27% in crude ore	Raw	MJ surplus	4.39E-05	6.09E-08	1.25E-07	3.00E-05	1.56E-05	7.89E-10	2.06E-09	8.16E-10	7.40E-08	-1.96E-06
8	Molybdenum, 0.022% in sulfide, Mo 8.2E-3% and Cu 0.22% in crude ore	Raw	MJ surplus	3.92E-05	3.50E-08	5.14E-08	2.64E-05	1.38E-05	5.20E-10	1.21E-09	7.43E-10	6.49E-08	-1.09E-06
9	Molybdenum, 0.025% in sulfide, Mo 8.2E-3% and Cu 0.39% in crude ore	Raw	MJ surplus	3.68E-05	3.54E-08	5.61E-08	2.48E-05	1.29E-05	5.12E-10	1.22E-09	6.96E-10	6.11E-08	-1.11E-06
10	Copper, 2.19% in sulfide, Cu 1.83% and Mo 8.2E-3% in crude ore	Raw	MJ surplus	5.53E-06	6.84E-08	1.45E-07	4.71E-06	2.57E-06	5.04E-10	1.66E-09	7.89E-11	1.20E-08	-1.98E-06
11	Copper, Cu 3.2E+0%, Pt 2.5E-4%, Pd 7.3E-4%, Rh 2.0E-5%, Ni 2.3E+0% in ore	Raw	MJ surplus	4.69E-06	7.06E-09	2.88E-08	4.72E-06	2.50E-06	5.08E-09	4.23E-08	1.61E-09	1.17E-08	-2.63E-06
12	Nickel, Ni 2.3E+0%, Pt 2.5E-4%, Pd 7.3E-4%, Rh 2.0E-5%, Cu 3.2E+0% in ore	Raw	MJ surplus	4.03E-06	6.08E-09	2.48E-08	4.06E-06	2.15E-06	4.37E-09	3.64E-08	1.39E-09	1.01E-08	-2.26E-06
13	Molybdenum, 0.010% in sulfide, Mo 8.2E-3% and Cu 1.83% in crude ore	Raw	MJ surplus	3.48E-06	4.31E-08	9.16E-08	2.97E-06	1.62E-06	3.17E-10	1.04E-09	4.97E-11	7.57E-09	-1.25E-06
14	Copper, 1.42% in sulfide, Cu 0.81% and Mo 8.2E-3% in crude ore	Raw	MJ surplus	2.87E-06	2.49E-08	7.30E-08	2.38E-06	1.23E-06	2.52E-10	8.16E-10	3.77E-11	6.06E-09	-8.44E-07
15	Molybdenum, 0.022% in sulfide, Mo 8.2E-3% and Cu 0.36% in crude ore	Raw	MJ surplus	2.54E-06	3.38E-08	6.72E-08	2.18E-06	1.20E-06	2.33E-10	7.68E-10	3.69E-11	5.55E-09	-9.49E-07
16	Lead, Pb 0.014%, Au 9.7E-4%, Ag 9.7E-4%, Zn 0.63%, Cu 0.38%, in ore	Raw	MJ surplus	8.83E-07	8.33E-09	2.64E-08	7.67E-07	3.97E-07	9.09E-11	3.08E-10	1.80E-11	1.97E-09	-3.18E-07
17	Molybdenum, 0.014% in sulfide, Mo 8.2E-3% and Cu 0.81% in crude ore	Raw	MJ surplus	5.90E-07	5.12E-09	1.50E-08	4.89E-07	2.53E-07	5.19E-11	1.68E-10	7.77E-12	1.25E-09	-1.74E-07
18	Zinc, Zn 0.63%, Au 9.7E-4%, Ag 9.7E-4%, Cu 0.38%, Pb 0.014%, in ore	Raw	MJ surplus	4.05E-07	3.82E-09	1.21E-08	3.52E-07	1.82E-07	4.17E-11	1.41E-10	8.27E-12	9.04E-10	-1.46E-07
19	Lead, Pb 3.6E-1%, in mixed ore	Raw	MJ surplus	-2.93E-08	4.89E-10	9.22E-10	3.07E-09	2.99E-08	1.86E-11	1.38E-10	1.15E-10	4.28E-11	-6.40E-08
20	Zinc, Zn 3.1%, in mixed ore	Raw	MJ surplus	-8.91E-08	1.48E-09	2.80E-09	9.31E-09	9.08E-08	5.63E-11	4.18E-10	3.50E-10	1.30E-10	-1.94E-07
21	Copper, Cu 0.2%, in mixed ore	Raw	MJ surplus	-1.56E-07	2.60E-09	4.90E-09	1.63E-08	1.59E-07	9.86E-11	7.31E-10	6.13E-10	2.27E-10	-3.40E-07
22	Cinnabar	Raw	MJ surplus	-7.24E-07	2.07E-08	1.03E-09	2.09E-09	2.00E-08	8.80E-12	6.15E-11	4.99E-09	3.71E-11	-7.73E-07
23	Chromium	Raw	MJ surplus	-1.81E-06	8.53E-08	1.28E-07	6.29E-07	5.71E-07	4.27E-10	5.01E-09	8.05E-09	2.41E-09	-3.24E-06
24	Copper, Cu 5.2E-2%, Pt 4.8E-4%, Pd 2.0E-4%, Rh 2.4E-5%, Ni 3.7E-2% in ore	Raw	MJ surplus	-2.48E-06	2.34E-08	9.95E-08	3.39E-06	1.98E-06	3.10E-08	2.19E-07	6.50E-09	8.97E-09	-8.24E-06
25	Manganese	Raw	MJ surplus	-2.70E-06	9.24E-08	5.55E-09	5.90E-09	2.24E-08	1.63E-11	1.56E-10	5.11E-10	7.92E-11	-2.83E-06
26	Nickel, Ni 3.7E-2%, Pt 4.8E-4%, Pd 2.0E-4%, Rh 2.4E-5%, Cu 5.2E-2% in ore	Raw	MJ surplus	-4.26E-06	4.02E-08	1.71E-07	5.84E-06	3.41E-06	5.32E-08	3.77E-07	1.12E-08	1.54E-08	-1.42E-05
27	Copper, 1.13% in sulfide, Cu 0.76% and Ni 0.76% in crude ore	Raw	MJ surplus	-3.37E-05	4.50E-07	2.43E-07	2.10E-05	2.00E-05	5.05E-10	3.75E-08	4.45E-08	9.92E-08	-7.55E-05
28	Tin	Raw	MJ surplus	-4.62E-05	1.08E-06	7.27E-06	1.73E-06	1.15E-08	2.15E-08	4.76E-08	2.35E-10	2.50E-08	-5.64E-05
29	Iron	Raw	MJ surplus	-7.25E-05	1.63E-06	3.37E-06	1.40E-06	5.98E-07	7.78E-09	1.21E-07	2.60E-08	2.02E-08	-7.97E-05
30	Nickel, 1.13% in sulfide, Ni 0.76% and Cu 0.76% in crude ore	Raw	MJ surplus	-8.35E-05	1.12E-06	6.01E-07	5.20E-05	4.97E-05	1.25E-09	9.30E-08	1.10E-07	2.46E-07	-1.87E-04
31	Nickel, 1.98% in silicates, 1.04% in crude ore	Raw	MJ surplus	-1.59E-04	8.59E-06	9.68E-06	5.36E-05	4.95E-05	3.41E-08	3.99E-07	7.31E-07	2.03E-07	-2.82E-04
32	Lead	Raw	MJ surplus	-2.46E-04	2.15E-06	2.23E-06	7.45E-06	3.99E-05	5.54E-09	8.64E-08	1.59E-07	2.04E-07	-2.98E-04
33	Zinc	Raw	MJ surplus	-2.46E-04	2.15E-06	2.24E-06	7.46E-06	4.00E-05	5.55E-09	8.65E-08	1.60E-07	2.04E-07	-2.99E-04
34	Copper, 0.99% in sulfide, Cu 0.36% and Mo 8.2E-3% in crude ore	Raw	MJ surplus	-4.64E-04	4.28E-06	1.83E-06	3.71E-05	9.82E-05	5.16E-09	2.82E-08	3.44E-07	5.06E-07	-6.06E-04
35	Aluminium	Raw	MJ surplus	-8.82E-04	6.10E-05	1.23E-06	3.00E-05	1.83E-05	5.89E-09	8.36E-08	7.16E-06	7.99E-08	-1.00E-03
	Total		MJ surplus	8.59E-05
