# Supplementary material for: Data on environmental analysis of natural antioxidant production from walnut husk by a solar photovoltaic-driven system as a replacement for potentially carcinogenic synthetic antioxidants
Source: Data Brief. 2019 Dec 4;28:104933. doi: 10.1016/j.dib.2019.104933 (PMC6921098; doi:10.1016/j.dib.2019.104933)
Supplement: Characterization- PG production.csv [file mmc2.csv]

Inventory Data for 250 mg PG production based on characterization
Carcinogens
No	Substance	Compartment	Unit	Total	Propanol (Used)	Propanol (Recovered)	Sulfuric acid (Used)	Sulfuric acid (Output)	Quinones (Produced)	Water	Diethyl ether (Used)	Diethyl ether (Recovered)	Sodium hydrogen carbonate	Sodium sulfate	Galic acid	Electricity (To generate heat)	Electricity (For product extraction and solvent recovery)
1	Hydrocarbons, aromatic	Air	kg C2H3Cl eq	4.37E-03	8.01E-05	-7.26E-05	2.10E-08	-2.10E-08	-4.45E-05	5.65E-10	1.57E-05	-1.57E-05	0.00E+00	4.77E-06	4.35E-03	1.02E-05	4.54E-05
2	Hydrocarbons, aromatic	Water	kg C2H3Cl eq	5.08E-05	1.40E-06	-1.27E-06	1.61E-08	-1.61E-08	-6.11E-08	3.75E-12	7.00E-08	-7.00E-08	0.00E+00	9.57E-08	5.00E-05	1.17E-07	5.22E-07
3	PAH, polycyclic aromatic hydrocarbons	Air	kg C2H3Cl eq	2.56E-05	4.88E-07	-4.42E-07	1.37E-09	-1.37E-09	-5.24E-07	9.48E-12	4.56E-08	-4.56E-08	4.01E-10	8.82E-08	2.57E-05	6.03E-08	2.68E-07
4	Dioxin, 2,3,7,8 Tetrachlorodibenzo-p-	Air	kg C2H3Cl eq	1.20E-05	8.96E-07	-8.11E-07	1.20E-08	-1.20E-08	-1.09E-07	2.30E-10	9.69E-08	-9.69E-08	4.90E-09	6.51E-07	1.12E-05	2.64E-08	1.17E-07
5	Arsenic	Air	kg C2H3Cl eq	4.47E-06	3.49E-07	-3.16E-07	2.37E-09	-2.37E-09	-2.33E-08	4.65E-12	2.15E-08	-2.15E-08	5.65E-09	4.81E-08	4.35E-06	1.02E-08	4.54E-08
6	Arsenic	Water	kg C2H3Cl eq	3.70E-06	8.39E-08	-7.59E-08	1.44E-08	-1.44E-08	-4.32E-08	1.04E-11	6.50E-08	-6.50E-08	9.63E-09	2.34E-08	3.65E-06	8.52E-09	3.79E-08
7	Chromium	Air	kg C2H3Cl eq	7.12E-07	3.54E-08	-3.21E-08	3.21E-10	-3.21E-10	-4.20E-08	4.54E-13	2.65E-09	-2.65E-09	3.78E-10	5.33E-09	7.36E-07	1.73E-09	7.68E-09
8	PAH, polycyclic aromatic hydrocarbons	Water	kg C2H3Cl eq	4.61E-07	1.28E-08	-1.16E-08	1.47E-10	-1.47E-10	-7.23E-10	3.64E-14	6.39E-10	-6.39E-10	0.00E+00	8.74E-10	4.54E-07	1.07E-09	4.74E-09
9	Formaldehyde	Air	kg C2H3Cl eq	3.52E-07	4.25E-09	-3.85E-09	1.47E-11	-1.47E-11	-5.82E-10	3.51E-14	3.43E-10	-3.43E-10	8.37E-11	1.79E-09	3.46E-07	8.14E-10	3.62E-09
10	Arsenic	Soil	kg C2H3Cl eq	2.30E-07	3.80E-07	-3.44E-07	2.60E-10	-2.60E-10	-3.49E-08	6.46E-12	2.58E-08	-2.58E-08	0.00E+00	5.68E-08	1.70E-07	3.98E-10	1.77E-09
11	Aldrin	Soil	kg C2H3Cl eq	1.19E-07	1.93E-07	-1.75E-07	1.09E-10	-1.09E-10	-1.96E-08	3.83E-12	1.43E-08	-1.43E-08	0.00E+00	2.33E-08	9.57E-08	2.24E-10	9.97E-10
12	Cadmium	Air	kg C2H3Cl eq	7.43E-08	1.39E-09	-1.26E-09	1.95E-11	-1.95E-11	-1.09E-10	3.31E-14	1.20E-10	-1.20E-10	4.78E-11	2.26E-10	7.31E-08	1.72E-10	7.63E-10
13	Chromium VI	Air	kg C2H3Cl eq	2.05E-08	3.61E-09	-3.26E-09	9.30E-12	-9.30E-12	-2.34E-10	3.49E-14	1.88E-10	-1.88E-10	1.29E-10	5.06E-10	1.95E-08	4.58E-11	2.04E-10
14	Acetaldehyde	Air	kg C2H3Cl eq	8.11E-09	5.44E-11	-4.92E-11	5.30E-13	-5.30E-13	-1.08E-11	5.19E-16	8.12E-12	-8.12E-12	4.62E-13	2.00E-11	7.99E-09	1.88E-11	8.34E-11
15	Toluene	Water	kg C2H3Cl eq	6.58E-09	1.43E-10	-1.30E-10	1.55E-12	-1.55E-12	-7.46E-12	5.68E-16	7.66E-12	-7.66E-12	4.65E-12	1.08E-11	6.47E-09	1.52E-11	6.76E-11
16	Methane, tetrachloro-, CFC-10	Air	kg C2H3Cl eq	1.91E-09	1.04E-09	-9.42E-10	1.11E-12	-1.11E-12	-7.22E-11	1.10E-14	3.26E-09	-3.26E-09	4.17E-16	1.77E-09	1.08E-10	2.49E-13	1.11E-12
17	Beryllium	Air	kg C2H3Cl eq	8.13E-10	2.45E-10	-2.22E-10	9.45E-14	-9.45E-14	-9.46E-12	8.27E-16	8.01E-12	-8.01E-12	5.78E-12	3.32E-11	7.51E-10	1.76E-12	7.84E-12
18	Benzene, ethyl-	Water	kg C2H3Cl eq	6.96E-10	1.78E-11	-1.61E-11	2.01E-13	-2.01E-13	-7.92E-13	5.43E-17	9.07E-13	-9.07E-13	1.70E-13	1.25E-12	6.85E-10	1.61E-12	7.15E-12
19	PAH, polycyclic aromatic hydrocarbons	Soil	kg C2H3Cl eq	6.54E-10	2.88E-10	-2.61E-10	7.41E-12	-7.41E-12	-1.03E-10	1.16E-15	6.68E-11	-6.68E-11	0.00E+00	1.12E-10	6.10E-10	1.40E-12	6.24E-12
20	Atrazine	Soil	kg C2H3Cl eq	4.60E-10	6.50E-10	-5.88E-10	3.92E-13	-3.92E-13	-6.71E-11	1.11E-14	4.57E-11	-4.57E-11	0.00E+00	6.99E-11	3.91E-10	9.16E-13	4.07E-12
21	Propylene oxide	Water	kg C2H3Cl eq	3.93E-10	4.80E-11	-4.35E-11	3.60E-13	-3.60E-13	-1.69E-12	1.14E-15	2.48E-12	-2.48E-12	0.00E+00	2.57E-12	3.83E-10	8.99E-13	3.99E-12
22	Ethane, 1,2-dichloro-	Water	kg C2H3Cl eq	3.46E-10	2.52E-11	-2.28E-11	2.14E-13	-2.14E-13	-4.63E-12	1.02E-14	2.32E-11	-2.32E-11	0.00E+00	3.01E-10	4.67E-11	1.09E-13	4.84E-13
23	Ethane, 1,2-dichloro-	Air	kg C2H3Cl eq	2.61E-10	4.98E-10	-4.51E-10	1.43E-13	-1.43E-13	-1.91E-11	1.54E-14	1.89E-11	-1.89E-11	1.10E-12	5.90E-11	1.70E-10	3.99E-13	1.78E-12
24	Ethanol	Air	kg C2H3Cl eq	1.63E-10	5.22E-13	-4.73E-13	2.70E-16	-2.70E-16	-5.87E-14	3.29E-17	5.30E-11	-5.30E-11	0.00E+00	6.93E-14	1.61E-10	3.78E-13	1.68E-12
25	Propylene oxide	Air	kg C2H3Cl eq	1.19E-10	1.50E-11	-1.36E-11	1.08E-13	-1.08E-13	-6.26E-13	3.51E-16	7.98E-13	-7.98E-13	0.00E+00	8.44E-13	1.16E-10	2.72E-13	1.21E-12
26	Trifluralin	Soil	kg C2H3Cl eq	3.55E-11	2.02E-11	-1.83E-11	1.40E-14	-1.40E-14	-3.63E-12	2.86E-16	1.67E-12	-1.67E-12	0.00E+00	2.61E-12	3.42E-11	8.03E-14	3.57E-13
27	Ethene, chloro-	Air	kg C2H3Cl eq	3.30E-11	1.05E-10	-9.52E-11	1.95E-14	-1.95E-14	-3.77E-12	2.94E-15	3.53E-12	-3.53E-12	0.00E+00	4.74E-12	2.18E-11	5.11E-14	2.27E-13
28	Chloroform	Air	kg C2H3Cl eq	3.22E-11	7.65E-11	-6.93E-11	2.10E-14	-2.10E-14	-3.99E-12	4.79E-16	3.32E-12	-3.32E-12	1.47E-12	4.57E-12	2.27E-11	5.32E-14	2.36E-13
29	Ethylene oxide	Air	kg C2H3Cl eq	2.92E-11	1.96E-12	-1.77E-12	4.40E-14	-4.40E-14	-3.39E-13	6.11E-16	2.30E-13	-2.30E-13	0.00E+00	6.30E-12	2.27E-11	5.33E-14	2.37E-13
30	Benzene, chloro-	Water	kg C2H3Cl eq	2.37E-11	7.53E-12	-6.82E-12	1.52E-14	-1.52E-14	-9.22E-13	1.33E-16	1.15E-11	-1.15E-11	0.00E+00	7.35E-12	1.64E-11	3.84E-14	1.71E-13
31	Benzene, pentachloronitro-	Soil	kg C2H3Cl eq	1.06E-11	6.08E-12	-5.50E-12	4.10E-15	-4.10E-15	-1.12E-12	8.78E-17	5.13E-13	-5.13E-13	0.00E+00	6.18E-13	1.04E-11	2.45E-14	1.09E-13
32	Atrazine	Air	kg C2H3Cl eq	7.90E-12	4.38E-12	-3.97E-12	3.20E-15	-3.20E-15	-7.42E-13	6.03E-17	3.47E-13	-3.47E-13	0.00E+00	8.40E-13	7.29E-12	1.71E-14	7.61E-14
33	Styrene	Air	kg C2H3Cl eq	6.34E-12	4.35E-12	-3.94E-12	9.94E-14	-9.94E-14	-4.34E-12	2.12E-17	9.32E-13	-9.32E-13	3.66E-14	1.54E-12	8.58E-12	1.97E-14	8.78E-14
34	Methane, dichloro-, HCC-30	Air	kg C2H3Cl eq	4.33E-12	2.75E-12	-2.49E-12	3.35E-15	-3.35E-15	-4.13E-13	8.72E-17	2.64E-13	-2.64E-13	8.22E-13	4.04E-13	3.22E-12	7.54E-15	3.35E-14
35	Chlorothalonil	Soil	kg C2H3Cl eq	3.86E-12	2.53E-12	-2.29E-12	6.22E-15	-6.22E-15	-4.35E-13	3.55E-17	2.14E-13	-2.14E-13	0.00E+00	2.66E-13	3.75E-12	8.78E-15	3.90E-14
36	Toluene	Air	kg C2H3Cl eq	2.92E-12	1.95E-13	-1.76E-13	9.22E-16	-9.22E-16	-3.30E-14	2.41E-18	1.45E-14	-1.45E-14	5.98E-17	4.68E-14	2.85E-12	6.69E-15	2.97E-14
37	Phthalate, dioctyl-	Air	kg C2H3Cl eq	2.37E-12	0.00E+00	0.00E+00	0.00E+00	0.00E+00	0.00E+00	0.00E+00	0.00E+00	0.00E+00	2.37E-12	0.00E+00	0.00E+00	0.00E+00	0.00E+00
38	Furan	Air	kg C2H3Cl eq	1.36E-12	7.65E-13	-6.93E-13	5.68E-16	-5.68E-16	-1.14E-13	1.03E-17	5.81E-14	-5.81E-14	7.90E-20	1.65E-13	1.22E-12	2.87E-15	1.28E-14
39	Ethylene oxide	Water	kg C2H3Cl eq	1.32E-12	2.84E-13	-2.57E-13	1.60E-14	-1.60E-14	-2.30E-14	2.94E-16	5.97E-14	-5.97E-14	0.00E+00	1.08E-12	2.38E-13	4.91E-16	2.18E-15
40	Carbaryl	Air	kg C2H3Cl eq	1.10E-12	6.07E-13	-5.50E-13	4.51E-16	-4.51E-16	-1.02E-13	8.35E-18	4.79E-14	-4.79E-14	0.00E+00	1.24E-13	1.01E-12	2.37E-15	1.06E-14
41	Trifluralin	Air	kg C2H3Cl eq	9.26E-13	5.07E-13	-4.59E-13	3.80E-16	-3.80E-16	-8.48E-14	6.96E-18	3.99E-14	-3.99E-14	0.00E+00	1.08E-13	8.45E-13	1.98E-15	8.81E-15
42	Carbaryl	Soil	kg C2H3Cl eq	8.07E-13	4.64E-13	-4.20E-13	3.14E-16	-3.14E-16	-8.50E-14	6.65E-18	3.89E-14	-3.89E-14	0.00E+00	4.81E-14	7.90E-13	1.85E-15	8.24E-15
43	Acephate	Soil	kg C2H3Cl eq	7.62E-13	4.32E-13	-3.91E-13	2.94E-16	-2.94E-16	-7.93E-14	6.20E-18	3.62E-14	-3.62E-14	0.00E+00	5.30E-14	7.38E-13	1.73E-15	7.71E-15
44	Benzene, hexachloro-	Air	kg C2H3Cl eq	7.41E-13	8.57E-13	-7.75E-13	7.43E-15	-7.43E-15	-1.96E-13	8.96E-17	7.43E-14	-7.43E-14	0.00E+00	1.70E-13	6.77E-13	1.56E-15	6.93E-15
45	Acetaldehyde	Water	kg C2H3Cl eq	4.86E-13	4.58E-13	-4.15E-13	3.74E-15	-3.74E-15	-4.63E-14	6.89E-19	1.17E-14	-1.17E-14	0.00E+00	7.76E-14	4.06E-13	9.39E-16	4.17E-15
46	Prochloraz	Soil	kg C2H3Cl eq	4.51E-13	5.51E-13	-4.99E-13	2.57E-16	-2.57E-16	-2.99E-14	2.11E-18	2.21E-14	-2.21E-14	0.00E+00	7.73E-14	3.47E-13	8.13E-16	3.62E-15
47	Benzene, ethyl-	Air	kg C2H3Cl eq	4.08E-13	1.27E-14	-1.15E-14	1.31E-16	-1.31E-16	-3.19E-15	4.01E-20	6.52E-16	-6.52E-16	2.46E-17	1.06E-15	4.03E-13	9.47E-16	4.21E-15
48	Formaldehyde	Water	kg C2H3Cl eq	2.02E-13	4.70E-14	-4.25E-14	2.26E-16	-2.26E-16	-2.09E-14	1.42E-19	1.89E-15	-1.89E-15	0.00E+00	8.12E-14	1.36E-13	3.18E-16	1.41E-15
49	Aniline	Air	kg C2H3Cl eq	1.48E-13	8.74E-14	-7.92E-14	6.15E-17	-6.15E-17	-1.55E-14	1.28E-18	7.25E-15	-7.25E-15	0.00E+00	1.06E-14	1.43E-13	3.35E-16	1.49E-15
50	Ethanol	Water	kg C2H3Cl eq	1.43E-13	9.37E-15	-8.48E-15	5.90E-17	-5.90E-17	-1.86E-15	1.14E-19	2.71E-10	-2.71E-10	0.00E+00	2.22E-14	1.21E-13	2.83E-16	1.26E-15
51	Benzyl chloride	Air	kg C2H3Cl eq	1.15E-13	0.00E+00	0.00E+00	0.00E+00	0.00E+00	0.00E+00	0.00E+00	0.00E+00	0.00E+00	1.15E-13	0.00E+00	0.00E+00	0.00E+00	0.00E+00
52	Acetamide	Air	kg C2H3Cl eq	1.06E-13	5.79E-14	-5.24E-14	4.34E-17	-4.34E-17	-9.68E-15	7.95E-19	4.55E-15	-4.55E-15	0.00E+00	1.23E-14	9.64E-14	2.26E-16	1.01E-15
53	Bromoform	Air	kg C2H3Cl eq	1.01E-13	0.00E+00	0.00E+00	0.00E+00	0.00E+00	0.00E+00	0.00E+00	0.00E+00	0.00E+00	1.01E-13	0.00E+00	0.00E+00	0.00E+00	0.00E+00
54	Ethene, chloro-	Water	kg C2H3Cl eq	9.58E-14	2.41E-13	-2.18E-13	6.09E-17	-6.09E-17	-1.26E-14	4.07E-15	1.20E-14	-1.20E-14	0.00E+00	1.05E-14	7.01E-14	1.64E-16	7.30E-16
55	Acephate	Air	kg C2H3Cl eq	9.02E-14	4.94E-14	-4.47E-14	3.70E-17	-3.70E-17	-8.26E-15	6.78E-19	3.88E-15	-3.88E-15	0.00E+00	1.05E-14	8.23E-14	1.93E-16	8.58E-16
56	Acifluorfen	Air	kg C2H3Cl eq	7.88E-14	4.31E-14	-3.90E-14	3.23E-17	-3.23E-17	-7.21E-15	5.92E-19	3.39E-15	-3.39E-15	0.00E+00	9.15E-15	7.18E-14	1.69E-16	7.49E-16
57	Aniline	Water	kg C2H3Cl eq	6.17E-14	3.65E-14	-3.30E-14	2.56E-17	-2.56E-17	-6.46E-15	5.33E-19	3.02E-15	-3.02E-15	0.00E+00	4.41E-15	5.96E-14	1.40E-16	6.21E-16
58	Chloroform	Water	kg C2H3Cl eq	4.47E-14	5.49E-14	-4.97E-14	2.16E-17	-2.16E-17	-4.96E-15	4.33E-19	2.97E-15	-2.97E-15	0.00E+00	4.09E-15	3.98E-14	9.35E-17	4.16E-16
59	Ethane, chloro-	Air	kg C2H3Cl eq	3.95E-14	0.00E+00	0.00E+00	0.00E+00	0.00E+00	0.00E+00	0.00E+00	0.00E+00	0.00E+00	3.95E-14	0.00E+00	0.00E+00	0.00E+00	0.00E+00
60	Ethane, 1,2-dibromo-	Air	kg C2H3Cl eq	3.40E-14	0.00E+00	0.00E+00	0.00E+00	0.00E+00	0.00E+00	0.00E+00	0.00E+00	0.00E+00	3.40E-14	0.00E+00	0.00E+00	0.00E+00	0.00E+00
61	Benzaldehyde	Air	kg C2H3Cl eq	1.86E-14	8.60E-15	-7.78E-15	1.91E-16	-1.91E-16	-2.72E-15	3.67E-20	1.77E-15	-1.77E-15	0.00E+00	4.37E-15	1.59E-14	3.66E-17	1.63E-16
62	Methane, dichloro-, HCC-30	Water	kg C2H3Cl eq	1.82E-14	1.78E-14	-1.61E-14	1.27E-17	-1.27E-17	-1.29E-14	2.79E-19	1.30E-15	-1.30E-15	0.00E+00	2.04E-15	2.71E-14	6.37E-17	2.83E-16
63	Naphthalene	Air	kg C2H3Cl eq	1.79E-14	0.00E+00	0.00E+00	0.00E+00	0.00E+00	0.00E+00	0.00E+00	0.00E+00	0.00E+00	1.79E-14	0.00E+00	0.00E+00	0.00E+00	0.00E+00
64	Isophorone	Air	kg C2H3Cl eq	1.30E-14	0.00E+00	0.00E+00	0.00E+00	0.00E+00	0.00E+00	0.00E+00	0.00E+00	0.00E+00	1.30E-14	0.00E+00	0.00E+00	0.00E+00	0.00E+00
65	Pronamide	Soil	kg C2H3Cl eq	9.50E-15	1.02E-14	-9.20E-15	3.82E-18	-3.82E-18	-5.28E-16	2.71E-20	3.69E-16	-3.69E-16	0.00E+00	3.63E-16	8.59E-15	2.02E-17	8.97E-17
66	Hydrazine, methyl-	Air	kg C2H3Cl eq	9.22E-15	0.00E+00	0.00E+00	0.00E+00	0.00E+00	0.00E+00	0.00E+00	0.00E+00	0.00E+00	9.22E-15	0.00E+00	0.00E+00	0.00E+00	0.00E+00
67	Atrazine	Water	kg C2H3Cl eq	9.07E-15	5.38E-15	-4.87E-15	3.47E-18	-3.47E-18	-9.60E-16	7.48E-20	4.42E-16	-4.42E-16	0.00E+00	5.30E-16	8.88E-15	2.08E-17	9.27E-17
68	Acetamide	Soil	kg C2H3Cl eq	4.98E-15	2.85E-15	-2.58E-15	2.01E-18	-2.01E-18	-5.17E-16	4.07E-20	2.37E-16	-2.37E-16	0.00E+00	3.60E-16	4.81E-15	1.13E-17	5.02E-17
69	Naphthalene	Water	kg C2H3Cl eq	4.82E-15	0.00E+00	0.00E+00	0.00E+00	0.00E+00	0.00E+00	0.00E+00	0.00E+00	0.00E+00	4.82E-15	0.00E+00	0.00E+00	0.00E+00	0.00E+00
70	Dibenz(a,h)anthracene	Air	kg C2H3Cl eq	3.49E-15	1.62E-14	-1.47E-14	4.36E-16	-4.36E-16	-9.47E-15	8.37E-19	6.12E-15	-6.12E-15	0.00E+00	3.71E-15	7.63E-15	1.61E-17	7.15E-17
71	Ethene, tetrachloro-	Air	kg C2H3Cl eq	3.28E-15	1.99E-15	-1.80E-15	2.13E-18	-2.13E-18	-3.08E-16	5.26E-20	1.88E-16	-1.88E-16	4.82E-16	2.84E-16	2.60E-15	6.09E-18	2.71E-17
72	Hydrogen peroxide	Air	kg C2H3Cl eq	2.02E-15	9.62E-15	-8.71E-15	1.35E-18	-1.35E-18	-3.44E-16	2.28E-20	3.22E-16	-3.22E-16	0.00E+00	3.61E-16	1.07E-15	2.52E-18	1.12E-17
73	Diethylene glycol	Air	kg C2H3Cl eq	9.80E-16	7.41E-16	-6.71E-16	5.37E-19	-5.37E-19	-6.32E-17	9.63E-21	4.37E-17	-4.37E-17	0.00E+00	5.50E-17	9.06E-16	2.13E-18	9.45E-18
74	Butadiene	Air	kg C2H3Cl eq	6.90E-16	2.29E-16	-2.07E-16	1.60E-19	-1.60E-19	-4.10E-17	3.31E-21	1.90E-17	-1.90E-17	3.05E-16	2.36E-17	3.76E-16	8.83E-19	3.92E-18
75	Benzo(k)fluoranthene	Air	kg C2H3Cl eq	5.56E-16	2.58E-15	-2.33E-15	6.94E-17	-6.94E-17	-1.51E-15	1.33E-19	9.73E-16	-9.73E-16	0.00E+00	5.91E-16	1.21E-15	2.56E-18	1.14E-17
76	Benzene, chloro-	Air	kg C2H3Cl eq	1.80E-16	0.00E+00	0.00E+00	0.00E+00	0.00E+00	0.00E+00	0.00E+00	0.00E+00	0.00E+00	1.80E-16	0.00E+00	0.00E+00	0.00E+00	0.00E+00
77	Acifluorfen	Soil	kg C2H3Cl eq	7.91E-17	4.33E-17	-3.92E-17	3.25E-20	-3.25E-20	-7.24E-18	5.95E-22	3.41E-18	-3.41E-18	0.00E+00	9.19E-18	7.22E-17	1.69E-19	7.53E-19
78	Chloridazon	Soil	kg C2H3Cl eq	6.13E-17	3.64E-17	-3.29E-17	2.30E-20	-2.30E-20	-6.43E-18	4.99E-22	2.96E-18	-2.96E-18	0.00E+00	3.55E-18	5.99E-17	1.41E-19	6.25E-19
79	Vinyl acetate	Air	kg C2H3Cl eq	3.04E-17	0.00E+00	0.00E+00	0.00E+00	0.00E+00	0.00E+00	0.00E+00	0.00E+00	0.00E+00	3.04E-17	0.00E+00	0.00E+00	0.00E+00	0.00E+00
80	Phenol, pentachloro-	Soil	kg C2H3Cl eq	5.75E-18	1.83E-17	-1.66E-17	1.32E-20	-1.32E-20	-1.77E-17	2.61E-22	9.86E-19	-9.86E-19	0.00E+00	1.34E-18	2.01E-17	4.71E-20	2.09E-19
81	Carbaryl	Water	kg C2H3Cl eq	1.27E-19	7.56E-20	-6.84E-20	4.87E-23	-4.87E-23	-1.35E-20	1.05E-24	6.21E-21	-6.21E-21	0.00E+00	7.44E-21	1.25E-19	2.93E-22	1.30E-21
82	Cadmium	Water	kg C2H3Cl eq	4.84E-23	4.99E-25	-4.52E-25	3.07E-26	-3.07E-26	-6.86E-26	9.68E-30	1.33E-25	-1.33E-25	9.96E-26	1.20E-25	4.76E-23	1.12E-25	4.96E-25
83	Benzene	Air	kg C2H3Cl eq	-7.07E-12	6.14E-13	-5.56E-13	1.66E-15	-1.66E-15	-1.23E-11	5.82E-18	4.67E-14	-4.67E-14	4.06E-14	9.40E-14	4.94E-12	1.16E-14	5.15E-14
84	Hydrogen peroxide	Water	kg C2H3Cl eq	-5.36E-11	3.43E-14	-3.11E-14	2.05E-16	-2.05E-16	-5.39E-11	1.76E-19	1.83E-15	-1.83E-15	0.00E+00	3.23E-13	6.07E-15	1.34E-17	5.96E-17
85	Phenol, pentachloro-	Air	kg C2H3Cl eq	-2.25E-08	1.84E-09	-1.67E-09	9.82E-13	-9.82E-13	-2.48E-08	1.83E-14	1.92E-10	-1.92E-10	0.00E+00	2.50E-10	1.91E-09	4.49E-12	1.99E-11
86	Benzene	Water	kg C2H3Cl eq	-6.48E-08	1.58E-10	-1.43E-10	1.52E-12	-1.52E-12	-7.26E-08	8.42E-16	1.27E-11	-1.27E-11	8.49E-12	5.14E-11	7.67E-09	1.80E-11	8.00E-11
87	Benzo(a)pyrene	Air	kg C2H3Cl eq	-1.34E-05	1.17E-06	-1.06E-06	6.57E-10	-6.57E-10	-1.52E-05	1.15E-11	1.19E-07	-1.19E-07	1.79E-11	1.60E-07	1.47E-06	3.44E-09	1.53E-08
	Total		kg C2H3Cl eq	4.46E-03
Non-carcinogens
No	Substance	Compartment	Unit	Total	Propanol (Used)	Propanol (Recovered)	Sulfuric acid (Used)	Sulfuric acid (Output)	Quinones (Produced)	Water	Diethyl ether (Used)	Diethyl ether (Recovered)	Sodium hydrogen carbonate	Sodium sulfate	Galic acid	Electricity (To generate heat)	Electricity (For product extraction and solvent recovery)
1	Barium	Water	kg C2H3Cl eq	2.53E-04	1.97E-06	-1.78E-06	9.59E-09	-9.59E-09	-2.80E-07	2.93E-11	1.65E-07	-1.65E-07	7.68E-07	2.70E-07	2.49E-04	5.85E-07	2.60E-06
2	Dioxin, 2,3,7,8 Tetrachlorodibenzo-p-	Air	kg C2H3Cl eq	6.07E-05	4.53E-06	-4.10E-06	6.07E-08	-6.07E-08	-5.51E-07	1.16E-09	4.89E-07	-4.89E-07	2.47E-08	3.29E-06	5.68E-05	1.33E-07	5.92E-07
3	Arsenic	Air	kg C2H3Cl eq	4.49E-05	3.50E-06	-3.17E-06	2.38E-08	-2.38E-08	-2.34E-07	4.67E-11	2.16E-07	-2.16E-07	5.67E-08	4.83E-07	4.37E-05	1.03E-07	4.56E-07
4	Arsenic	Water	kg C2H3Cl eq	3.85E-05	8.72E-07	-7.90E-07	1.50E-07	-1.50E-07	-4.49E-07	1.08E-10	6.76E-07	-6.76E-07	1.00E-07	2.43E-07	3.80E-05	8.87E-08	3.94E-07
5	Zinc	Water	kg C2H3Cl eq	7.41E-06	1.87E-07	-1.69E-07	2.49E-09	-2.49E-09	-1.17E-08	8.26E-13	1.32E-08	-1.32E-08	3.85E-09	1.56E-08	7.29E-06	1.71E-08	7.61E-08
6	Molybdenum	Air	kg C2H3Cl eq	6.87E-06	2.89E-07	-2.61E-07	4.92E-09	-4.92E-09	-7.31E-08	1.47E-12	4.76E-08	-4.76E-08	0.00E+00	8.64E-08	6.75E-06	1.58E-08	7.04E-08
7	Arsenic	Soil	kg C2H3Cl eq	2.39E-06	3.95E-06	-3.58E-06	2.70E-09	-2.70E-09	-3.63E-07	6.72E-11	2.68E-07	-2.68E-07	0.00E+00	5.90E-07	1.77E-06	4.14E-09	1.84E-08
8	Zinc	Soil	kg C2H3Cl eq	2.13E-06	2.02E-06	-1.83E-06	9.97E-09	-9.97E-09	-2.15E-07	1.07E-11	1.56E-07	-1.56E-07	0.00E+00	5.26E-07	1.61E-06	3.74E-09	1.66E-08
9	Zinc	Air	kg C2H3Cl eq	1.72E-06	1.21E-07	-1.10E-07	1.94E-08	-1.94E-08	-2.61E-08	1.80E-12	6.49E-08	-6.49E-08	1.54E-12	4.47E-07	1.27E-06	2.91E-09	1.29E-08
10	Formaldehyde	Air	kg C2H3Cl eq	1.27E-06	1.53E-08	-1.39E-08	5.31E-11	-5.31E-11	-2.10E-09	1.27E-13	1.24E-09	-1.24E-09	3.02E-10	6.45E-09	1.25E-06	2.94E-09	1.30E-08
11	Nickel	Air	kg C2H3Cl eq	1.21E-06	1.03E-08	-9.34E-09	6.11E-11	-6.11E-11	-6.37E-09	9.99E-14	7.47E-10	-7.47E-10	8.22E-11	1.67E-09	1.20E-06	2.82E-09	1.25E-08
12	Cadmium	Air	kg C2H3Cl eq	1.14E-06	2.14E-08	-1.94E-08	2.99E-10	-2.99E-10	-1.68E-09	5.09E-13	1.84E-09	-1.84E-09	7.35E-10	3.48E-09	1.12E-06	2.64E-09	1.17E-08
13	Aluminium	Water	kg C2H3Cl eq	6.12E-07	7.13E-09	-6.45E-09	5.98E-12	-5.98E-12	-2.13E-09	1.52E-13	7.51E-10	-7.51E-10	2.23E-09	9.57E-10	6.03E-07	1.42E-09	6.30E-09
14	Selenium	Air	kg C2H3Cl eq	5.11E-07	3.91E-08	-3.54E-08	5.36E-11	-5.36E-11	-4.37E-09	6.11E-13	2.71E-09	-2.71E-09	3.14E-09	5.42E-09	4.97E-07	1.17E-09	5.19E-09
15	Cadmium	Water	kg C2H3Cl eq	4.96E-07	5.12E-09	-4.64E-09	3.15E-10	-3.15E-10	-7.04E-10	9.93E-14	1.36E-09	-1.36E-09	1.02E-09	1.23E-09	4.88E-07	1.14E-09	5.09E-09
16	Antimony	Air	kg C2H3Cl eq	4.13E-07	1.84E-07	-1.66E-07	4.67E-09	-4.67E-09	-6.50E-08	1.21E-12	4.21E-08	-4.21E-08	3.88E-11	7.09E-08	3.85E-07	8.85E-10	3.93E-09
17	Hydrogen sulfide	Air	kg C2H3Cl eq	2.03E-07	1.14E-09	-1.03E-09	2.04E-12	-2.04E-12	-2.85E-10	1.82E-14	1.16E-10	-1.16E-10	7.51E-19	2.27E-09	1.98E-07	4.66E-10	2.07E-09
18	Mercury	Air	kg C2H3Cl eq	1.40E-07	2.30E-08	-2.08E-08	1.72E-10	-1.72E-10	-2.49E-09	3.83E-13	6.90E-09	-6.90E-09	5.62E-09	5.63E-09	1.27E-07	2.98E-10	1.33E-09
19	Nickel	Water	kg C2H3Cl eq	1.22E-07	9.30E-10	-8.42E-10	3.29E-12	-3.29E-12	-2.01E-10	2.07E-14	1.24E-10	-1.24E-10	8.58E-11	2.70E-10	1.20E-07	2.83E-10	1.26E-09
20	Aldrin	Soil	kg C2H3Cl eq	1.11E-07	1.81E-07	-1.64E-07	1.02E-10	-1.02E-10	-1.84E-08	3.59E-12	1.34E-08	-1.34E-08	0.00E+00	2.18E-08	8.97E-08	2.10E-10	9.35E-10
21	Chromium	Air	kg C2H3Cl eq	1.05E-07	5.23E-09	-4.73E-09	4.74E-11	-4.74E-11	-6.20E-09	6.70E-14	3.91E-10	-3.91E-10	5.58E-11	7.87E-10	1.09E-07	2.55E-10	1.13E-09
22	Selenium	Water	kg C2H3Cl eq	1.03E-07	1.89E-08	-1.71E-08	1.27E-10	-1.27E-10	-6.54E-09	7.49E-13	2.97E-09	-2.97E-09	6.10E-10	1.32E-09	1.05E-07	2.45E-10	1.09E-09
23	Lead	Water	kg C2H3Cl eq	9.35E-08	1.56E-09	-1.42E-09	5.21E-11	-5.21E-11	-2.37E-10	2.97E-14	4.03E-10	-4.03E-10	1.58E-10	8.86E-10	9.14E-08	2.15E-10	9.53E-10
24	Cadmium	Soil	kg C2H3Cl eq	7.37E-08	8.93E-08	-8.09E-08	7.76E-11	-7.76E-11	-5.71E-09	5.79E-13	4.30E-09	-4.30E-09	0.00E+00	2.06E-08	4.97E-08	1.16E-10	5.18E-10
25	Molybdenum	Soil	kg C2H3Cl eq	6.44E-08	7.85E-08	-7.11E-08	1.06E-10	-1.06E-10	-5.04E-09	4.56E-13	4.09E-09	-4.09E-09	0.00E+00	3.73E-08	2.44E-08	5.69E-11	2.53E-10
26	Mercury	Water	kg C2H3Cl eq	4.97E-08	1.32E-09	-1.20E-09	1.50E-11	-1.50E-11	-1.55E-10	2.82E-14	1.84E-09	-1.84E-09	1.04E-11	1.03E-09	4.81E-08	1.13E-10	5.02E-10
27	Copper	Air	kg C2H3Cl eq	4.94E-08	2.00E-09	-1.81E-09	3.76E-11	-3.76E-11	-6.50E-10	1.20E-14	3.33E-10	-3.33E-10	5.10E-14	5.89E-10	4.86E-08	1.14E-10	5.07E-10
28	Lead	Air	kg C2H3Cl eq	4.58E-08	2.77E-09	-2.51E-09	7.52E-11	-7.52E-11	-2.50E-10	2.24E-14	3.54E-10	-3.54E-10	1.06E-10	4.64E-10	4.46E-08	1.05E-10	4.65E-10
29	Chromium	Water	kg C2H3Cl eq	4.20E-08	9.24E-10	-8.37E-10	1.54E-12	-1.54E-12	-4.76E-09	7.36E-15	5.01E-11	-5.01E-11	3.66E-11	1.53E-10	4.59E-08	1.08E-10	4.80E-10
30	Aluminium	Soil	kg C2H3Cl eq	3.98E-08	6.54E-08	-5.92E-08	3.15E-11	-3.15E-11	-3.54E-09	3.64E-13	2.91E-09	-2.91E-09	0.00E+00	1.96E-08	1.73E-08	4.06E-11	1.80E-10
31	Aluminium	Air	kg C2H3Cl eq	3.79E-08	5.20E-08	-4.71E-08	5.81E-10	-5.81E-10	-5.26E-09	2.70E-13	3.50E-09	-3.50E-09	0.00E+00	7.47E-09	3.04E-08	6.90E-11	3.07E-10
32	Molybdenum	Water	kg C2H3Cl eq	2.24E-08	3.95E-09	-3.58E-09	3.14E-11	-3.14E-11	-1.04E-09	6.82E-14	5.62E-10	-5.62E-10	3.52E-11	3.64E-10	2.24E-08	5.25E-11	2.33E-10
33	Copper	Water	kg C2H3Cl eq	1.51E-08	6.41E-10	-5.81E-10	2.87E-12	-2.87E-12	-5.30E-11	5.15E-15	1.39E-10	-1.39E-10	3.29E-11	1.01E-10	1.48E-08	3.48E-11	1.54E-10
34	Barium	Air	kg C2H3Cl eq	1.42E-08	1.27E-08	-1.15E-08	8.91E-11	-8.91E-11	-1.78E-09	8.70E-14	1.18E-09	-1.18E-09	0.00E+00	2.57E-09	1.21E-08	2.80E-11	1.25E-10
35	Acrolein	Air	kg C2H3Cl eq	6.33E-09	2.89E-09	-2.62E-09	6.48E-11	-6.48E-11	-1.03E-09	2.10E-14	6.18E-10	-6.18E-10	6.45E-11	1.06E-09	5.89E-09	1.36E-11	6.03E-11
36	Ammonia	Air	kg C2H3Cl eq	6.20E-09	2.12E-09	-1.92E-09	2.71E-11	-2.71E-11	-3.53E-10	2.74E-14	2.93E-10	-2.93E-10	1.30E-12	6.41E-10	5.64E-09	1.31E-11	5.84E-11
37	Hydrocarbons, aromatic	Water	kg C2H3Cl eq	4.64E-09	1.28E-10	-1.16E-10	1.47E-12	-1.47E-12	-5.57E-12	3.42E-16	6.39E-12	-6.39E-12	0.00E+00	8.73E-12	4.56E-09	1.07E-11	4.76E-11
38	Lead	Soil	kg C2H3Cl eq	3.92E-09	1.06E-09	-9.57E-10	5.91E-12	-5.91E-12	-1.17E-10	7.44E-15	8.37E-11	-8.37E-11	0.00E+00	2.58E-10	3.63E-09	8.51E-12	3.78E-11
39	Copper	Soil	kg C2H3Cl eq	3.71E-09	3.80E-09	-3.44E-09	6.55E-12	-6.55E-12	-3.11E-10	2.63E-14	2.23E-10	-2.23E-10	0.00E+00	8.91E-10	2.74E-09	6.40E-12	2.85E-11
40	Nickel	Soil	kg C2H3Cl eq	3.27E-09	2.15E-09	-1.94E-09	3.19E-12	-3.19E-12	-1.17E-10	1.29E-14	1.02E-10	-1.02E-10	0.00E+00	5.23E-10	2.63E-09	6.17E-12	2.74E-11
41	Selenium	Soil	kg C2H3Cl eq	3.07E-09	1.35E-09	-1.22E-09	3.48E-11	-3.48E-11	-4.85E-10	5.45E-15	3.14E-10	-3.14E-10	0.00E+00	5.28E-10	2.87E-09	6.59E-12	2.93E-11
42	Hexane	Air	kg C2H3Cl eq	2.94E-09	4.19E-11	-3.79E-11	3.55E-13	-3.55E-13	-4.08E-12	2.97E-16	2.67E-12	-2.67E-12	2.19E-15	3.77E-12	2.90E-09	6.82E-12	3.03E-11
43	Linuron	Soil	kg C2H3Cl eq	2.66E-09	2.52E-09	-2.28E-09	1.54E-12	-1.54E-12	-3.36E-10	4.49E-14	1.96E-10	-1.96E-10	0.00E+00	2.99E-10	2.43E-09	5.70E-12	2.54E-11
44	Chlorpyrifos	Soil	kg C2H3Cl eq	2.57E-09	1.46E-09	-1.32E-09	1.00E-12	-1.00E-12	-2.66E-10	2.08E-14	1.22E-10	-1.22E-10	0.00E+00	1.85E-10	2.48E-09	5.82E-12	2.59E-11
45	Beryllium	Water	kg C2H3Cl eq	2.56E-09	1.63E-11	-1.47E-11	4.67E-14	-4.67E-14	-1.07E-11	3.37E-16	1.91E-12	-1.91E-12	7.17E-12	3.40E-12	2.53E-09	5.94E-12	2.64E-11
46	Acetaldehyde	Air	kg C2H3Cl eq	1.93E-09	1.29E-11	-1.17E-11	1.26E-13	-1.26E-13	-2.57E-12	1.23E-16	1.93E-12	-1.93E-12	1.10E-13	4.76E-12	1.90E-09	4.46E-12	1.98E-11
47	Dimethoate	Soil	kg C2H3Cl eq	1.77E-09	1.04E-09	-9.40E-10	6.89E-13	-6.89E-13	-1.85E-10	1.44E-14	8.52E-11	-8.52E-11	0.00E+00	1.07E-10	1.73E-09	4.05E-12	1.80E-11
48	Acetone	Air	kg C2H3Cl eq	1.32E-09	6.35E-12	-5.74E-12	3.47E-15	-3.47E-15	-2.73E-11	8.21E-17	4.83E-13	-4.83E-13	0.00E+00	9.32E-13	1.32E-09	3.11E-12	1.38E-11
49	Barium	Soil	kg C2H3Cl eq	1.28E-09	4.21E-10	-3.81E-10	1.06E-11	-1.06E-11	-2.02E-10	1.66E-14	9.52E-11	-9.52E-11	0.00E+00	1.60E-10	1.26E-09	2.92E-12	1.30E-11
50	Toluene	Water	kg C2H3Cl eq	1.22E-09	2.66E-11	-2.41E-11	2.87E-13	-2.87E-13	-1.39E-12	1.06E-16	1.42E-12	-1.42E-12	8.64E-13	2.01E-12	1.20E-09	2.82E-12	1.25E-11
51	Beryllium	Air	kg C2H3Cl eq	1.21E-09	3.64E-10	-3.30E-10	1.40E-13	-1.40E-13	-1.41E-11	1.23E-15	1.19E-11	-1.19E-11	8.59E-12	4.94E-11	1.12E-09	2.62E-12	1.17E-11
52	Methanol	Air	kg C2H3Cl eq	1.02E-09	4.99E-12	-4.52E-12	8.29E-15	-8.29E-15	-1.82E-12	5.75E-17	2.95E-13	-2.95E-13	0.00E+00	2.22E-12	1.01E-09	2.36E-12	1.05E-11
53	Xylene	Air	kg C2H3Cl eq	8.17E-10	8.94E-11	-8.09E-11	2.93E-13	-2.93E-13	-1.34E-11	1.53E-15	7.43E-12	-7.43E-12	5.05E-15	1.20E-11	7.99E-10	1.88E-12	8.34E-12
54	Mercury	Soil	kg C2H3Cl eq	8.05E-10	7.95E-11	-7.20E-11	2.77E-13	-2.77E-13	-5.39E-12	4.77E-16	4.90E-12	-4.90E-12	0.00E+00	1.52E-11	7.78E-10	1.83E-12	8.12E-12
55	Hydrocarbons, aromatic	Air	kg C2H3Cl eq	6.54E-10	1.20E-11	-1.09E-11	3.14E-15	-3.14E-15	-6.66E-12	8.44E-17	2.35E-12	-2.35E-12	0.00E+00	7.13E-13	6.51E-10	1.53E-12	6.80E-12
56	Aldicarb	Soil	kg C2H3Cl eq	6.14E-10	3.47E-10	-3.14E-10	2.37E-13	-2.37E-13	-6.36E-11	4.98E-15	2.91E-11	-2.91E-11	0.00E+00	4.45E-11	5.93E-10	1.39E-12	6.19E-12
57	Toluene	Air	kg C2H3Cl eq	4.83E-10	3.22E-11	-2.92E-11	1.53E-13	-1.53E-13	-5.46E-12	3.99E-16	2.40E-12	-2.40E-12	9.89E-15	7.75E-12	4.72E-10	1.11E-12	4.92E-12
58	Benzene, ethyl-	Water	kg C2H3Cl eq	4.51E-10	1.16E-11	-1.05E-11	1.30E-13	-1.30E-13	-5.14E-13	3.53E-17	5.88E-13	-5.88E-13	1.11E-13	8.12E-13	4.44E-10	1.04E-12	4.64E-12
59	Xylene	Water	kg C2H3Cl eq	4.32E-10	1.02E-11	-9.25E-12	1.13E-13	-1.13E-13	-4.90E-13	3.55E-17	5.32E-13	-5.32E-13	2.12E-13	7.43E-13	4.25E-10	9.98E-13	4.44E-12
60	Chromium	Soil	kg C2H3Cl eq	4.16E-10	7.38E-10	-6.68E-10	5.23E-13	-5.23E-13	-4.23E-11	4.38E-15	3.38E-11	-3.38E-11	0.00E+00	1.74E-10	2.11E-10	4.94E-13	2.19E-12
61	Acephate	Soil	kg C2H3Cl eq	3.74E-10	2.12E-10	-1.92E-10	1.44E-13	-1.44E-13	-3.88E-11	3.04E-15	1.78E-11	-1.78E-11	0.00E+00	2.60E-11	3.62E-10	8.50E-13	3.78E-12
62	Antimony	Soil	kg C2H3Cl eq	3.53E-10	1.57E-10	-1.42E-10	4.00E-12	-4.00E-12	-5.58E-11	3.78E-14	3.61E-11	-3.61E-11	0.00E+00	6.06E-11	3.29E-10	7.57E-13	3.37E-12
63	Chromium VI	Air	kg C2H3Cl eq	3.33E-10	5.85E-11	-5.29E-11	1.51E-13	-1.51E-13	-3.79E-12	5.65E-16	3.05E-12	-3.05E-12	2.09E-12	8.21E-12	3.16E-10	7.43E-13	3.30E-12
64	Diuron	Soil	kg C2H3Cl eq	1.80E-10	1.03E-10	-9.29E-11	6.92E-14	-6.92E-14	-1.89E-11	1.48E-15	8.64E-12	-8.64E-12	0.00E+00	1.07E-11	1.76E-10	4.13E-13	1.84E-12
65	Trifluralin	Soil	kg C2H3Cl eq	1.36E-10	7.74E-11	-7.01E-11	5.35E-14	-5.35E-14	-1.39E-11	1.09E-15	6.38E-12	-6.38E-12	0.00E+00	9.99E-12	1.31E-10	3.07E-13	1.36E-12
66	Benzene, hexachloro-	Air	kg C2H3Cl eq	1.30E-10	1.50E-10	-1.36E-10	1.31E-12	-1.31E-12	-3.44E-11	1.57E-14	1.31E-11	-1.31E-11	0.00E+00	2.98E-11	1.19E-10	2.74E-13	1.22E-12
67	Atrazine	Soil	kg C2H3Cl eq	6.40E-11	9.05E-11	-8.19E-11	5.45E-14	-5.45E-14	-9.35E-12	1.55E-15	6.36E-12	-6.36E-12	0.00E+00	9.73E-12	5.44E-11	1.28E-13	5.67E-13
68	Methane, tetrachloro-, CFC-10	Air	kg C2H3Cl eq	6.27E-11	3.42E-11	-3.10E-11	3.65E-14	-3.65E-14	-2.37E-12	3.61E-16	1.07E-10	-1.07E-10	1.37E-17	5.83E-11	3.55E-12	8.18E-15	3.63E-14
69	Chromium III	Water	kg C2H3Cl eq	5.45E-11	0.00E+00	0.00E+00	0.00E+00	0.00E+00	0.00E+00	0.00E+00	0.00E+00	0.00E+00	5.45E-11	0.00E+00	0.00E+00	0.00E+00	0.00E+00
70	Acephate	Air	kg C2H3Cl eq	4.42E-11	2.42E-11	-2.19E-11	1.81E-14	-1.81E-14	-4.05E-12	3.32E-16	1.90E-12	-1.90E-12	0.00E+00	5.13E-12	4.03E-11	9.46E-14	4.21E-13
71	PAH, polycyclic aromatic hydrocarbons	Water	kg C2H3Cl eq	4.21E-11	1.17E-12	-1.06E-12	1.34E-14	-1.34E-14	-6.60E-14	3.32E-18	5.83E-14	-5.83E-14	0.00E+00	7.97E-14	4.14E-11	9.73E-14	4.32E-13
72	2,4-D	Soil	kg C2H3Cl eq	4.21E-11	2.62E-11	-2.37E-11	1.80E-14	-1.80E-14	-4.20E-12	3.84E-16	2.07E-12	-2.07E-12	0.00E+00	4.21E-12	3.91E-11	9.18E-14	4.08E-13
73	Methane, bromo-, Halon 1001	Air	kg C2H3Cl eq	3.91E-11	3.64E-16	-3.30E-16	4.79E-19	-4.79E-19	-6.98E-17	8.95E-21	3.85E-17	-3.85E-17	3.91E-11	6.65E-17	3.19E-15	7.50E-18	3.33E-17
74	Propylene oxide	Air	kg C2H3Cl eq	3.37E-11	4.26E-12	-3.86E-12	3.07E-14	-3.07E-14	-1.78E-13	9.96E-17	2.26E-13	-2.26E-13	0.00E+00	2.39E-13	3.28E-11	7.70E-14	3.42E-13
75	Captan	Soil	kg C2H3Cl eq	3.25E-11	1.86E-11	-1.68E-11	1.25E-14	-1.25E-14	-3.44E-12	2.68E-16	1.57E-12	-1.57E-12	0.00E+00	1.89E-12	3.19E-11	7.49E-14	3.33E-13
76	Carbon disulfide	Air	kg C2H3Cl eq	3.11E-11	1.10E-11	-9.93E-12	6.18E-12	-6.18E-12	-3.02E-12	3.85E-16	1.82E-11	-1.82E-11	5.88E-14	4.53E-12	2.83E-11	4.06E-14	1.80E-13
77	Metolachlor	Soil	kg C2H3Cl eq	2.98E-11	2.19E-11	-1.99E-11	1.74E-14	-1.74E-14	-2.46E-12	2.39E-16	1.36E-12	-1.36E-12	0.00E+00	5.33E-12	2.45E-11	5.75E-14	2.56E-13
78	Fenamiphos	Soil	kg C2H3Cl eq	2.92E-11	1.67E-11	-1.51E-11	1.13E-14	-1.13E-14	-3.09E-12	2.41E-16	1.41E-12	-1.41E-12	0.00E+00	1.70E-12	2.87E-11	6.73E-14	2.99E-13
79	Chlorothalonil	Soil	kg C2H3Cl eq	2.35E-11	1.54E-11	-1.40E-11	3.79E-14	-3.79E-14	-2.65E-12	2.16E-16	1.30E-12	-1.30E-12	0.00E+00	1.62E-12	2.28E-11	5.35E-14	2.38E-13
80	Terbacil	Soil	kg C2H3Cl eq	2.16E-11	1.24E-11	-1.12E-11	8.34E-15	-8.34E-15	-2.29E-12	1.79E-16	1.04E-12	-1.04E-12	0.00E+00	1.26E-12	2.12E-11	4.99E-14	2.22E-13
81	Nitrobenzene	Water	kg C2H3Cl eq	2.03E-11	1.21E-11	-1.09E-11	8.43E-15	-8.43E-15	-2.13E-12	1.77E-16	9.99E-13	-9.99E-13	0.00E+00	1.45E-12	1.96E-11	4.61E-14	2.05E-13
82	Endosulfan	Soil	kg C2H3Cl eq	1.94E-11	1.09E-11	-9.83E-12	7.67E-15	-7.67E-15	-1.89E-12	1.51E-16	8.76E-13	-8.76E-13	0.00E+00	1.77E-12	1.82E-11	4.28E-14	1.90E-13
83	Carbofuran	Soil	kg C2H3Cl eq	1.76E-11	9.12E-12	-8.26E-12	8.32E-15	-8.32E-15	-4.75E-13	9.88E-17	5.20E-13	-5.20E-13	0.00E+00	3.99E-12	1.30E-11	3.06E-14	1.36E-13
84	Lambda-cyhalothrin	Soil	kg C2H3Cl eq	1.74E-11	1.00E-11	-9.08E-12	6.89E-15	-6.89E-15	-1.83E-12	1.43E-16	8.37E-13	-8.37E-13	0.00E+00	1.07E-12	1.70E-11	4.00E-14	1.78E-13
85	Dicrotophos	Soil	kg C2H3Cl eq	1.53E-11	8.64E-12	-7.82E-12	5.89E-15	-5.89E-15	-1.58E-12	1.24E-16	7.24E-13	-7.24E-13	0.00E+00	1.11E-12	1.48E-11	3.46E-14	1.54E-13
86	Propachlor	Soil	kg C2H3Cl eq	1.44E-11	8.25E-12	-7.47E-12	5.56E-15	-5.56E-15	-1.53E-12	1.19E-16	6.96E-13	-6.96E-13	0.00E+00	8.38E-13	1.42E-11	3.32E-14	1.48E-13
87	2,4-D	Air	kg C2H3Cl eq	1.34E-11	7.36E-12	-6.66E-12	5.52E-15	-5.52E-15	-1.23E-12	1.01E-16	5.79E-13	-5.79E-13	0.00E+00	1.56E-12	1.23E-11	2.88E-14	1.28E-13
88	Chlorpyrifos	Air	kg C2H3Cl eq	1.23E-11	6.73E-12	-6.09E-12	5.05E-15	-5.05E-15	-1.13E-12	9.24E-17	5.29E-13	-5.29E-13	0.00E+00	1.43E-12	1.12E-11	2.63E-14	1.17E-13
89	Ethane, 1,2-dichloro-	Water	kg C2H3Cl eq	1.16E-11	8.46E-13	-7.66E-13	7.21E-15	-7.21E-15	-1.56E-13	3.44E-16	7.79E-13	-7.79E-13	0.00E+00	1.01E-11	1.57E-12	3.66E-15	1.63E-14
90	Propylene oxide	Water	kg C2H3Cl eq	1.05E-11	1.28E-12	-1.16E-12	9.61E-15	-9.61E-15	-4.52E-14	3.05E-17	6.61E-14	-6.61E-14	0.00E+00	6.85E-14	1.02E-11	2.40E-14	1.07E-13
91	Cypermethrin	Soil	kg C2H3Cl eq	8.92E-12	5.05E-12	-4.57E-12	3.72E-15	-3.72E-15	-7.19E-13	6.52E-17	3.77E-13	-3.77E-13	0.00E+00	1.06E-12	8.00E-12	1.88E-14	8.35E-14
92	Amitraz	Soil	kg C2H3Cl eq	5.12E-12	2.93E-12	-2.65E-12	1.97E-15	-1.97E-15	-5.41E-13	4.23E-17	2.47E-13	-2.47E-13	0.00E+00	2.97E-13	5.03E-12	1.18E-14	5.24E-14
93	Cyhalothrin, gamma-	Air	kg C2H3Cl eq	4.51E-12	2.47E-12	-2.23E-12	1.85E-15	-1.85E-15	-4.12E-13	3.39E-17	1.94E-13	-1.94E-13	0.00E+00	5.23E-13	4.11E-12	9.65E-15	4.29E-14
94	Pendimethalin	Soil	kg C2H3Cl eq	4.16E-12	2.40E-12	-2.17E-12	1.64E-15	-1.64E-15	-4.28E-13	3.37E-17	1.97E-13	-1.97E-13	0.00E+00	2.87E-13	4.02E-12	9.43E-15	4.19E-14
95	Benzene, chloro-	Water	kg C2H3Cl eq	4.03E-12	1.28E-12	-1.16E-12	2.58E-15	-2.58E-15	-1.57E-13	2.25E-17	1.95E-12	-1.95E-12	0.00E+00	1.25E-12	2.78E-12	6.53E-15	2.90E-14
96	Benzene, pentachloronitro-	Soil	kg C2H3Cl eq	3.95E-12	2.26E-12	-2.04E-12	1.52E-15	-1.52E-15	-4.18E-13	3.26E-17	1.90E-13	-1.90E-13	0.00E+00	2.29E-13	3.88E-12	9.10E-15	4.04E-14
97	PAH, polycyclic aromatic hydrocarbons	Air	kg C2H3Cl eq	3.83E-12	7.30E-14	-6.61E-14	2.05E-16	-2.05E-16	-7.84E-14	1.42E-18	6.82E-15	-6.82E-15	6.00E-17	1.32E-14	3.84E-12	9.02E-15	4.01E-14
98	Trifluralin	Air	kg C2H3Cl eq	3.54E-12	1.94E-12	-1.75E-12	1.45E-15	-1.45E-15	-3.24E-13	2.66E-17	1.52E-13	-1.52E-13	0.00E+00	4.11E-13	3.23E-12	7.58E-15	3.37E-14
99	Benzene, ethyl-	Air	kg C2H3Cl eq	3.45E-12	1.07E-13	-9.71E-14	1.11E-15	-1.11E-15	-2.70E-14	3.39E-19	5.52E-15	-5.52E-15	2.08E-16	8.95E-15	3.41E-12	8.01E-15	3.56E-14
100	Glyphosate	Soil	kg C2H3Cl eq	2.90E-12	1.77E-12	-1.60E-12	1.22E-15	-1.22E-15	-2.90E-13	2.56E-17	1.41E-13	-1.41E-13	0.00E+00	2.56E-13	2.73E-12	6.41E-15	2.85E-14
101	Phthalate, dioctyl-	Air	kg C2H3Cl eq	2.77E-12	0.00E+00	0.00E+00	0.00E+00	0.00E+00	0.00E+00	0.00E+00	0.00E+00	0.00E+00	2.77E-12	0.00E+00	0.00E+00	0.00E+00	0.00E+00
102	Ametryn	Soil	kg C2H3Cl eq	2.62E-12	1.50E-12	-1.36E-12	1.01E-15	-1.01E-15	-2.77E-13	2.17E-17	1.26E-13	-1.26E-13	0.00E+00	1.52E-13	2.57E-12	6.04E-15	2.68E-14
103	Formaldehyde	Water	kg C2H3Cl eq	2.59E-12	6.01E-13	-5.44E-13	2.90E-15	-2.90E-15	-2.68E-13	1.82E-18	2.42E-14	-2.42E-14	0.00E+00	1.04E-12	1.74E-12	4.08E-15	1.81E-14
104	Ethene, chloro-	Air	kg C2H3Cl eq	2.38E-12	7.59E-12	-6.88E-12	1.41E-15	-1.41E-15	-2.72E-13	2.13E-16	2.55E-13	-2.55E-13	0.00E+00	3.42E-13	1.57E-12	3.69E-15	1.64E-14
105	Acetochlor	Soil	kg C2H3Cl eq	2.34E-12	1.65E-12	-1.49E-12	1.86E-15	-1.86E-15	-2.54E-13	2.27E-17	1.23E-13	-1.23E-13	0.00E+00	1.46E-13	2.26E-12	5.30E-15	2.36E-14
106	Ethene, chloro-	Water	kg C2H3Cl eq	2.19E-12	5.50E-12	-4.98E-12	1.39E-15	-1.39E-15	-2.87E-13	9.29E-14	2.74E-13	-2.74E-13	0.00E+00	2.40E-13	1.60E-12	3.76E-15	1.67E-14
107	Ethane, 1,2-dichloro-	Air	kg C2H3Cl eq	2.08E-12	3.97E-12	-3.60E-12	1.14E-15	-1.14E-15	-1.52E-13	1.23E-16	1.50E-13	-1.50E-13	8.74E-15	4.71E-13	1.36E-12	3.19E-15	1.42E-14
108	Phorate	Soil	kg C2H3Cl eq	1.85E-12	1.05E-12	-9.55E-13	7.11E-16	-7.11E-16	-1.95E-13	1.52E-17	8.89E-14	-8.89E-14	0.00E+00	1.07E-13	1.81E-12	4.25E-15	1.89E-14
109	Benzene, 1,2-dichloro-	Water	kg C2H3Cl eq	1.81E-12	5.51E-13	-4.99E-13	1.22E-15	-1.22E-15	-7.65E-14	1.17E-17	7.26E-13	-7.26E-13	0.00E+00	5.26E-13	1.29E-12	3.03E-15	1.34E-14
110	Metolachlor	Air	kg C2H3Cl eq	1.24E-12	6.77E-13	-6.13E-13	5.07E-16	-5.07E-16	-1.13E-13	9.30E-18	5.33E-14	-5.33E-14	0.00E+00	1.43E-13	1.13E-12	2.65E-15	1.18E-14
111	Chrysene	Air	kg C2H3Cl eq	1.18E-12	6.42E-16	-5.81E-16	1.74E-17	-1.74E-17	-3.77E-16	3.34E-20	2.44E-16	-2.44E-16	1.18E-12	1.48E-16	3.04E-16	6.41E-19	2.85E-18
112	Benzo(a)anthracene	Air	kg C2H3Cl eq	1.13E-12	7.05E-15	-6.39E-15	1.90E-16	-1.90E-16	-4.13E-15	3.65E-19	2.66E-15	-2.66E-15	1.13E-12	1.62E-15	3.32E-15	7.01E-18	3.12E-17
113	Atrazine	Air	kg C2H3Cl eq	1.10E-12	6.10E-13	-5.53E-13	4.46E-16	-4.46E-16	-1.03E-13	8.40E-18	4.84E-14	-4.84E-14	0.00E+00	1.17E-13	1.02E-12	2.38E-15	1.06E-14
114	2-Chloroacetophenone	Air	kg C2H3Cl eq	1.08E-12	0.00E+00	0.00E+00	0.00E+00	0.00E+00	0.00E+00	0.00E+00	0.00E+00	0.00E+00	1.08E-12	0.00E+00	0.00E+00	0.00E+00	0.00E+00
115	Acetone	Water	kg C2H3Cl eq	1.05E-12	4.20E-14	-3.81E-14	8.78E-18	-8.78E-18	-2.35E-15	2.96E-19	1.81E-15	-1.81E-15	2.80E-15	2.14E-15	1.03E-12	2.41E-15	1.07E-14
116	Methane, dichloro-, HCC-30	Air	kg C2H3Cl eq	1.01E-12	6.42E-13	-5.82E-13	7.82E-16	-7.82E-16	-9.64E-14	2.04E-17	6.17E-14	-6.17E-14	1.92E-13	9.44E-14	7.52E-13	1.76E-15	7.83E-15
117	Tribufos	Soil	kg C2H3Cl eq	8.84E-13	5.00E-13	-4.52E-13	3.41E-16	-3.41E-16	-9.15E-14	7.16E-18	4.18E-14	-4.18E-14	0.00E+00	6.43E-14	8.53E-13	2.00E-15	8.90E-15
118	Allyl chloride	Water	kg C2H3Cl eq	8.64E-13	6.58E-16	-5.95E-16	5.17E-16	-5.17E-16	-3.90E-17	3.53E-19	1.64E-15	-1.64E-15	0.00E+00	8.63E-13	1.19E-15	6.23E-19	2.77E-18
119	Acetonitrile	Air	kg C2H3Cl eq	8.16E-13	4.58E-13	-4.14E-13	3.40E-16	-3.40E-16	-6.81E-14	6.17E-18	3.48E-14	-3.48E-14	0.00E+00	9.85E-14	7.33E-13	1.72E-15	7.64E-15
120	Paraquat	Air	kg C2H3Cl eq	6.64E-13	3.63E-13	-3.29E-13	2.73E-16	-2.73E-16	-6.07E-14	4.99E-18	2.86E-14	-2.86E-14	0.00E+00	7.71E-14	6.05E-13	1.42E-15	6.32E-15
121	Ethephon	Soil	kg C2H3Cl eq	6.49E-13	4.05E-13	-3.66E-13	2.68E-16	-2.68E-16	-6.52E-14	5.07E-18	3.09E-14	-3.09E-14	0.00E+00	5.14E-14	6.16E-13	1.45E-15	6.43E-15
122	Dicamba	Air	kg C2H3Cl eq	5.39E-13	3.16E-13	-2.86E-13	2.09E-16	-2.09E-16	-5.59E-14	4.39E-18	2.58E-14	-2.58E-14	0.00E+00	3.64E-14	5.22E-13	1.23E-15	5.45E-15
123	Ethene, tetrachloro-	Air	kg C2H3Cl eq	5.20E-13	3.16E-13	-2.86E-13	3.39E-16	-3.39E-16	-4.89E-14	8.35E-18	2.99E-14	-2.99E-14	7.66E-14	4.52E-14	4.12E-13	9.68E-16	4.30E-15
124	Prometryn	Soil	kg C2H3Cl eq	4.88E-13	2.76E-13	-2.50E-13	1.88E-16	-1.88E-16	-5.05E-14	3.95E-18	2.31E-14	-2.31E-14	0.00E+00	3.55E-14	4.71E-13	1.11E-15	4.91E-15
125	Benfluralin	Soil	kg C2H3Cl eq	4.30E-13	2.46E-13	-2.23E-13	1.66E-16	-1.66E-16	-4.54E-14	3.55E-18	2.07E-14	-2.07E-14	0.00E+00	2.50E-14	4.22E-13	9.90E-16	4.40E-15
126	Bromoxynil	Soil	kg C2H3Cl eq	4.27E-13	2.54E-13	-2.30E-13	1.93E-16	-1.93E-16	-4.53E-14	3.57E-18	2.09E-14	-2.09E-14	0.00E+00	2.50E-14	4.18E-13	9.82E-16	4.36E-15
127	Phenol, 2,4-dichloro-	Air	kg C2H3Cl eq	3.88E-13	3.00E-13	-2.72E-13	1.71E-16	-1.71E-16	-4.06E-14	2.43E-16	2.12E-14	-2.12E-14	0.00E+00	3.52E-14	3.61E-13	8.46E-16	3.76E-15
128	Lactofen	Air	kg C2H3Cl eq	3.66E-13	2.01E-13	-1.82E-13	1.50E-16	-1.50E-16	-3.35E-14	2.75E-18	1.58E-14	-1.58E-14	0.00E+00	4.26E-14	3.34E-13	7.84E-16	3.49E-15
129	Bifenthrin	Soil	kg C2H3Cl eq	3.49E-13	2.45E-13	-2.22E-13	2.78E-16	-2.78E-16	-3.79E-14	3.39E-18	1.84E-14	-1.84E-14	0.00E+00	2.17E-14	3.37E-13	7.91E-16	3.52E-15
130	2-Methyl-4-chlorophenoxyacetic acid	Soil	kg C2H3Cl eq	3.48E-13	2.10E-13	-1.90E-13	1.79E-16	-1.79E-16	-3.65E-14	2.82E-18	1.69E-14	-1.69E-14	0.00E+00	2.15E-14	3.39E-13	7.95E-16	3.53E-15
131	Glufosinate ammonium	Soil	kg C2H3Cl eq	3.07E-13	1.75E-13	-1.59E-13	1.18E-16	-1.18E-16	-3.24E-14	2.53E-18	1.48E-14	-1.48E-14	0.00E+00	1.78E-14	3.01E-13	7.07E-16	3.14E-15
132	Metribuzin	Soil	kg C2H3Cl eq	2.48E-13	1.54E-13	-1.39E-13	2.86E-16	-2.86E-16	-2.69E-14	2.17E-18	1.29E-14	-1.29E-14	0.00E+00	1.75E-14	2.39E-13	5.61E-16	2.49E-15
133	1-Butanol	Water	kg C2H3Cl eq	2.14E-13	6.96E-15	-6.30E-15	8.73E-17	-8.73E-17	-1.70E-15	6.24E-20	4.45E-16	-4.45E-16	0.00E+00	3.39E-14	1.79E-13	4.20E-16	1.87E-15
134	Oxamyl	Soil	kg C2H3Cl eq	2.02E-13	1.16E-13	-1.05E-13	7.79E-17	-7.79E-17	-2.14E-14	1.67E-18	9.75E-15	-9.75E-15	0.00E+00	1.17E-14	1.98E-13	4.66E-16	2.07E-15
135	Alachlor	Air	kg C2H3Cl eq	1.88E-13	1.03E-13	-9.33E-14	7.73E-17	-7.73E-17	-1.72E-14	1.42E-18	8.10E-15	-8.10E-15	0.00E+00	2.19E-14	1.72E-13	4.03E-16	1.79E-15
136	Aniline	Air	kg C2H3Cl eq	1.87E-13	1.10E-13	-9.99E-14	7.75E-17	-7.75E-17	-1.95E-14	1.61E-18	9.15E-15	-9.15E-15	0.00E+00	1.33E-14	1.80E-13	4.23E-16	1.88E-15
137	Pendimethalin	Air	kg C2H3Cl eq	1.81E-13	9.89E-14	-8.96E-14	7.40E-17	-7.40E-17	-1.66E-14	1.36E-18	7.79E-15	-7.79E-15	0.00E+00	2.08E-14	1.65E-13	3.87E-16	1.72E-15
138	Alachlor	Soil	kg C2H3Cl eq	1.73E-13	4.02E-13	-3.64E-13	1.69E-16	-1.69E-16	-2.29E-14	1.82E-18	1.68E-14	-1.68E-14	0.00E+00	1.72E-14	1.39E-13	3.26E-16	1.45E-15
139	Acenaphthene	Water	kg C2H3Cl eq	1.43E-13	3.95E-15	-3.57E-15	4.53E-17	-4.53E-17	-1.63E-16	1.05E-20	1.97E-16	-1.97E-16	0.00E+00	2.69E-16	1.41E-13	3.30E-16	1.47E-15
140	Dipropylthiocarbamic acid S-ethyl ester	Soil	kg C2H3Cl eq	1.37E-13	7.82E-14	-7.08E-14	5.27E-17	-5.27E-17	-1.45E-14	1.13E-18	6.59E-15	-6.59E-15	0.00E+00	7.94E-15	1.34E-13	3.15E-16	1.40E-15
141	Indeno(1,2,3-cd)pyrene	Air	kg C2H3Cl eq	1.36E-13	2.43E-16	-2.20E-16	6.54E-18	-6.54E-18	-1.42E-16	1.26E-20	9.17E-17	-9.17E-17	1.36E-13	5.57E-17	1.14E-16	2.41E-19	1.07E-18
142	Simazine	Soil	kg C2H3Cl eq	1.34E-13	9.46E-14	-8.56E-14	1.07E-16	-1.07E-16	-1.46E-14	1.31E-18	7.08E-15	-7.08E-15	0.00E+00	8.37E-15	1.30E-13	3.05E-16	1.36E-15
143	Malathion	Soil	kg C2H3Cl eq	1.23E-13	6.91E-14	-6.25E-14	4.91E-17	-4.91E-17	-1.14E-14	9.60E-19	5.54E-15	-5.54E-15	0.00E+00	1.06E-14	1.16E-13	2.71E-16	1.21E-15
144	Bentazone	Air	kg C2H3Cl eq	1.21E-13	6.62E-14	-5.99E-14	4.96E-17	-4.96E-17	-1.11E-14	9.09E-19	5.21E-15	-5.21E-15	0.00E+00	1.40E-14	1.10E-13	2.59E-16	1.15E-15
145	Metribuzin	Air	kg C2H3Cl eq	1.20E-13	6.56E-14	-5.94E-14	4.92E-17	-4.92E-17	-1.10E-14	9.00E-19	5.16E-15	-5.16E-15	0.00E+00	1.39E-14	1.09E-13	2.56E-16	1.14E-15
146	Hydramethylnon	Soil	kg C2H3Cl eq	1.17E-13	6.69E-14	-6.05E-14	4.51E-17	-4.51E-17	-1.24E-14	9.66E-19	5.64E-15	-5.64E-15	0.00E+00	6.79E-15	1.15E-13	2.69E-16	1.20E-15
147	Acetaldehyde	Water	kg C2H3Cl eq	1.15E-13	1.09E-13	-9.85E-14	8.88E-16	-8.88E-16	-1.10E-14	1.64E-19	2.79E-15	-2.79E-15	0.00E+00	1.84E-14	9.65E-14	2.23E-16	9.91E-16
148	t-Butyl methyl ether	Air	kg C2H3Cl eq	1.15E-13	7.03E-15	-6.37E-15	8.07E-17	-8.07E-17	-1.55E-15	5.43E-20	2.21E-15	-2.21E-15	5.12E-16	8.21E-15	1.06E-13	2.49E-16	1.11E-15
149	Glyphosate	Air	kg C2H3Cl eq	1.15E-13	6.30E-14	-5.70E-14	4.72E-17	-4.72E-17	-1.05E-14	8.65E-19	4.95E-15	-4.95E-15	0.00E+00	1.34E-14	1.05E-13	2.46E-16	1.09E-15
150	Cypermethrin	Air	kg C2H3Cl eq	1.11E-13	6.09E-14	-5.52E-14	4.57E-17	-4.57E-17	-1.02E-14	8.37E-19	4.79E-15	-4.79E-15	0.00E+00	1.29E-14	1.02E-13	2.38E-16	1.06E-15
151	Iprodione	Soil	kg C2H3Cl eq	1.09E-13	6.32E-14	-5.72E-14	4.28E-17	-4.28E-17	-1.16E-14	9.47E-19	5.36E-15	-5.36E-15	0.00E+00	6.53E-15	1.06E-13	2.50E-16	1.11E-15
152	Parathion, methyl	Air	kg C2H3Cl eq	1.08E-13	5.89E-14	-5.33E-14	4.42E-17	-4.42E-17	-9.85E-15	8.09E-19	4.63E-15	-4.63E-15	0.00E+00	1.25E-14	9.81E-14	2.30E-16	1.02E-15
153	Methanol	Water	kg C2H3Cl eq	8.79E-14	1.01E-14	-9.14E-15	6.42E-17	-6.42E-17	-4.04E-15	2.93E-19	6.10E-16	-6.10E-16	0.00E+00	1.70E-14	7.31E-14	1.71E-16	7.62E-16
154	Aniline	Water	kg C2H3Cl eq	7.60E-14	4.49E-14	-4.06E-14	3.15E-17	-3.15E-17	-7.95E-15	6.56E-19	3.72E-15	-3.72E-15	0.00E+00	5.43E-15	7.33E-14	1.72E-16	7.65E-16
155	Benomyl	Soil	kg C2H3Cl eq	7.35E-14	3.81E-14	-3.45E-14	3.50E-17	-3.50E-17	-1.82E-15	4.08E-19	2.14E-15	-2.14E-15	0.00E+00	1.71E-14	5.40E-14	1.27E-16	5.63E-16
156	Ammonia	Water	kg C2H3Cl eq	6.64E-14	0.00E+00	0.00E+00	0.00E+00	0.00E+00	0.00E+00	0.00E+00	0.00E+00	0.00E+00	6.64E-14	0.00E+00	0.00E+00	0.00E+00	0.00E+00
157	Prochloraz	Soil	kg C2H3Cl eq	6.61E-14	8.09E-14	-7.32E-14	3.76E-17	-3.76E-17	-4.39E-15	3.10E-19	3.24E-15	-3.24E-15	0.00E+00	1.13E-14	5.08E-14	1.19E-16	5.30E-16
158	t-Butyl methyl ether	Water	kg C2H3Cl eq	6.17E-14	4.14E-15	-3.75E-15	5.04E-15	-5.04E-15	-7.78E-16	2.15E-19	1.53E-14	-1.53E-14	0.00E+00	1.45E-14	4.71E-14	8.94E-17	3.97E-16
159	Permethrin	Air	kg C2H3Cl eq	5.83E-14	3.19E-14	-2.89E-14	2.39E-17	-2.39E-17	-5.34E-15	4.38E-19	2.51E-15	-2.51E-15	0.00E+00	6.77E-15	5.32E-14	1.25E-16	5.55E-16
160	Cyhalothrin, gamma-	Soil	kg C2H3Cl eq	5.82E-14	3.18E-14	-2.88E-14	2.39E-17	-2.39E-17	-5.32E-15	4.37E-19	2.50E-15	-2.50E-15	0.00E+00	6.76E-15	5.30E-14	1.25E-16	5.53E-16
161	Ethane, 1,1,1,2-tetrafluoro-, HFC-134a	Air	kg C2H3Cl eq	5.50E-14	6.52E-14	-5.90E-14	2.50E-17	-2.50E-17	-5.08E-15	6.35E-19	3.41E-15	-3.41E-15	0.00E+00	4.92E-15	4.84E-14	1.14E-16	5.05E-16
162	Cyfluthrin	Soil	kg C2H3Cl eq	4.67E-14	2.66E-14	-2.41E-14	1.85E-17	-1.85E-17	-4.87E-15	3.83E-19	2.23E-15	-2.23E-15	0.00E+00	3.13E-15	4.53E-14	1.06E-16	4.73E-16
163	Dicamba	Soil	kg C2H3Cl eq	4.17E-14	3.00E-14	-2.72E-14	2.21E-17	-2.21E-17	-4.50E-15	3.66E-19	2.19E-15	-2.19E-15	0.00E+00	2.57E-15	4.02E-14	9.44E-17	4.20E-16
164	Furan	Air	kg C2H3Cl eq	4.11E-14	2.31E-14	-2.09E-14	1.71E-17	-1.71E-17	-3.43E-15	3.11E-19	1.75E-15	-1.75E-15	2.38E-21	4.96E-15	3.69E-14	8.67E-17	3.85E-16
165	Fluoranthene	Air	kg C2H3Cl eq	4.07E-14	2.61E-16	-2.36E-16	7.02E-18	-7.02E-18	-1.53E-16	1.35E-20	9.85E-17	-9.85E-17	4.06E-14	5.98E-17	1.23E-16	2.59E-19	1.15E-18
166	Styrene	Air	kg C2H3Cl eq	3.96E-14	2.72E-14	-2.46E-14	6.20E-16	-6.20E-16	-2.71E-14	1.32E-19	5.82E-15	-5.82E-15	2.28E-16	9.63E-15	5.36E-14	1.23E-16	5.48E-16
167	2-Methyl-4-chlorophenoxyacetic acid	Air	kg C2H3Cl eq	3.72E-14	2.15E-14	-1.95E-14	1.39E-17	-1.39E-17	-3.92E-15	3.05E-19	1.79E-15	-1.79E-15	0.00E+00	2.16E-15	3.64E-14	8.55E-17	3.80E-16
168	Paraquat	Soil	kg C2H3Cl eq	3.69E-14	2.13E-14	-1.93E-14	1.60E-17	-1.60E-17	-3.71E-15	3.01E-19	1.74E-15	-1.74E-15	0.00E+00	2.86E-15	3.52E-14	8.28E-17	3.68E-16
169	Chloroform	Air	kg C2H3Cl eq	2.97E-14	7.06E-14	-6.39E-14	1.94E-17	-1.94E-17	-3.68E-15	4.42E-19	3.06E-15	-3.06E-15	1.36E-15	4.21E-15	2.09E-14	4.90E-17	2.18E-16
170	Flusilazole	Soil	kg C2H3Cl eq	2.70E-14	2.48E-14	-2.25E-14	1.76E-17	-1.76E-17	-2.31E-15	1.73E-19	1.33E-15	-1.33E-15	0.00E+00	3.19E-15	2.35E-14	5.51E-17	2.45E-16
171	Carbon disulfide	Water	kg C2H3Cl eq	2.66E-14	1.65E-14	-1.50E-14	1.97E-17	-1.97E-17	-2.76E-15	2.65E-19	1.39E-15	-1.39E-15	0.00E+00	4.11E-15	2.34E-14	5.48E-17	2.44E-16
172	Mecoprop	Soil	kg C2H3Cl eq	2.59E-14	1.54E-14	-1.39E-14	9.73E-18	-9.73E-18	-2.72E-15	2.11E-19	1.25E-15	-1.25E-15	0.00E+00	1.50E-15	2.54E-14	5.96E-17	2.65E-16
173	Propiconazole	Air	kg C2H3Cl eq	2.48E-14	1.36E-14	-1.23E-14	1.02E-17	-1.02E-17	-2.27E-15	1.86E-19	1.07E-15	-1.07E-15	0.00E+00	2.88E-15	2.26E-14	5.31E-17	2.36E-16
174	Carbaryl	Air	kg C2H3Cl eq	2.39E-14	1.32E-14	-1.19E-14	9.78E-18	-9.78E-18	-2.21E-15	1.81E-19	1.04E-15	-1.04E-15	0.00E+00	2.69E-15	2.19E-14	5.14E-17	2.29E-16
175	Methane, dichloro-, HCC-30	Water	kg C2H3Cl eq	2.38E-14	2.33E-14	-2.11E-14	1.66E-17	-1.66E-17	-1.69E-14	3.65E-19	1.70E-15	-1.70E-15	0.00E+00	2.66E-15	3.54E-14	8.32E-17	3.70E-16
176	Pyrene	Air	kg C2H3Cl eq	2.36E-14	2.37E-16	-2.15E-16	6.40E-18	-6.40E-18	-1.39E-16	1.23E-20	8.97E-17	-8.97E-17	2.36E-14	5.45E-17	1.12E-16	2.36E-19	1.05E-18
177	Metalaxil	Soil	kg C2H3Cl eq	2.30E-14	1.31E-14	-1.19E-14	8.96E-18	-8.96E-18	-2.36E-15	1.88E-19	1.09E-15	-1.09E-15	0.00E+00	1.49E-15	2.24E-14	5.26E-17	2.34E-16
178	Phosmet	Soil	kg C2H3Cl eq	2.03E-14	1.16E-14	-1.05E-14	7.83E-18	-7.83E-18	-2.15E-15	1.68E-19	9.79E-16	-9.79E-16	0.00E+00	1.18E-15	1.99E-14	4.68E-17	2.08E-16
179	Phenol, 2,4-dimethyl-	Water	kg C2H3Cl eq	1.95E-14	0.00E+00	0.00E+00	0.00E+00	0.00E+00	0.00E+00	0.00E+00	0.00E+00	0.00E+00	1.95E-14	0.00E+00	0.00E+00	0.00E+00	0.00E+00
180	Toluene, 2-chloro-	Water	kg C2H3Cl eq	1.91E-14	1.15E-14	-1.04E-14	7.98E-18	-7.98E-18	-2.01E-15	1.68E-19	9.46E-16	-9.46E-16	0.00E+00	1.38E-15	1.84E-14	4.33E-17	1.92E-16
181	Bromoxynil	Air	kg C2H3Cl eq	1.85E-14	1.07E-14	-9.68E-15	6.96E-18	-6.96E-18	-1.95E-15	1.52E-19	8.92E-16	-8.92E-16	0.00E+00	1.07E-15	1.81E-14	4.25E-17	1.89E-16
182	Carbaryl	Soil	kg C2H3Cl eq	1.75E-14	1.01E-14	-9.10E-15	6.80E-18	-6.80E-18	-1.84E-15	1.44E-19	8.42E-16	-8.42E-16	0.00E+00	1.04E-15	1.71E-14	4.02E-17	1.79E-16
183	Toluene, 2,4-dinitro-	Air	kg C2H3Cl eq	1.73E-14	0.00E+00	0.00E+00	0.00E+00	0.00E+00	0.00E+00	0.00E+00	0.00E+00	0.00E+00	1.73E-14	0.00E+00	0.00E+00	0.00E+00	0.00E+00
184	Acrylic acid	Air	kg C2H3Cl eq	1.70E-14	1.78E-14	-1.61E-14	7.03E-18	-7.03E-18	-9.88E-16	6.28E-20	6.80E-16	-6.80E-16	0.00E+00	7.08E-16	1.54E-14	3.60E-17	1.60E-16
185	Tribenuron-methyl	Soil	kg C2H3Cl eq	1.49E-14	8.78E-15	-7.95E-15	9.32E-18	-9.32E-18	-1.58E-15	1.23E-19	7.31E-16	-7.31E-16	0.00E+00	8.84E-16	1.46E-14	3.42E-17	1.52E-16
186	Oryzalin	Soil	kg C2H3Cl eq	1.49E-14	8.51E-15	-7.71E-15	5.74E-18	-5.74E-18	-1.57E-15	1.23E-19	7.18E-16	-7.18E-16	0.00E+00	8.65E-16	1.46E-14	3.43E-17	1.52E-16
187	Nitrobenzene	Air	kg C2H3Cl eq	1.41E-14	8.36E-15	-7.57E-15	5.85E-18	-5.85E-18	-1.48E-15	1.22E-19	6.93E-16	-6.93E-16	0.00E+00	1.00E-15	1.36E-14	3.19E-17	1.42E-16
188	Butyric acid, 4-(2,4-dichlorophenoxy)-	Soil	kg C2H3Cl eq	1.31E-14	7.73E-15	-7.00E-15	4.99E-18	-4.99E-18	-1.38E-15	1.08E-19	6.36E-16	-6.36E-16	0.00E+00	7.63E-16	1.28E-14	3.00E-17	1.34E-16
189	Cyfluthrin	Air	kg C2H3Cl eq	1.13E-14	6.20E-15	-5.61E-15	4.65E-18	-4.65E-18	-1.04E-15	8.51E-20	4.87E-16	-4.87E-16	0.00E+00	1.32E-15	1.03E-14	2.42E-17	1.08E-16
190	Chlorimuron-ethyl	Soil	kg C2H3Cl eq	1.11E-14	6.20E-15	-5.61E-15	4.39E-18	-4.39E-18	-1.08E-15	8.62E-20	4.99E-16	-4.99E-16	0.00E+00	1.02E-15	1.04E-14	2.44E-17	1.09E-16
191	Naphthalene	Water	kg C2H3Cl eq	1.10E-14	0.00E+00	0.00E+00	0.00E+00	0.00E+00	0.00E+00	0.00E+00	0.00E+00	0.00E+00	1.10E-14	0.00E+00	0.00E+00	0.00E+00	0.00E+00
192	Benzaldehyde	Air	kg C2H3Cl eq	9.51E-15	4.40E-15	-3.98E-15	9.79E-17	-9.79E-17	-1.39E-15	1.88E-20	9.04E-16	-9.04E-16	0.00E+00	2.23E-15	8.15E-15	1.87E-17	8.33E-17
193	Bentazone	Soil	kg C2H3Cl eq	9.26E-15	9.31E-15	-8.43E-15	4.11E-18	-4.11E-18	-6.12E-16	3.95E-20	3.93E-16	-3.93E-16	0.00E+00	7.74E-16	8.11E-15	1.90E-17	8.47E-17
194	Ethane, 1,1-difluoro-, HFC-152a	Air	kg C2H3Cl eq	8.25E-15	2.52E-15	-2.28E-15	5.17E-18	-5.17E-18	-2.87E-16	9.15E-19	1.58E-16	-1.58E-16	0.00E+00	2.38E-15	5.85E-15	1.37E-17	6.10E-17
195	Benzo(g,h,i)perylene	Air	kg C2H3Cl eq	7.97E-15	1.07E-17	-9.68E-18	2.90E-19	-2.90E-19	-6.29E-18	5.56E-22	4.06E-18	-4.06E-18	7.97E-15	2.46E-18	5.06E-18	1.07E-20	4.75E-20
196	Parathion, methyl	Soil	kg C2H3Cl eq	7.78E-15	4.26E-15	-3.86E-15	3.19E-18	-3.19E-18	-7.12E-16	5.85E-20	3.35E-16	-3.35E-16	0.00E+00	9.04E-16	7.09E-15	1.67E-17	7.40E-17
197	Dimethylamine	Water	kg C2H3Cl eq	7.09E-15	5.19E-15	-4.70E-15	3.12E-18	-3.12E-18	-7.75E-16	3.23E-18	3.94E-16	-3.94E-16	0.00E+00	5.76E-16	6.71E-15	1.58E-17	7.00E-17
198	Triallate	Soil	kg C2H3Cl eq	7.07E-15	4.20E-15	-3.80E-15	2.65E-18	-2.65E-18	-7.41E-16	5.75E-20	3.41E-16	-3.41E-16	0.00E+00	4.09E-16	6.91E-15	1.62E-17	7.21E-17
199	Phenanthrene	Air	kg C2H3Cl eq	6.14E-15	1.44E-16	-1.31E-16	3.88E-18	-3.88E-18	-8.43E-17	7.46E-21	5.45E-17	-5.45E-17	6.11E-15	3.31E-17	6.79E-17	1.43E-19	6.37E-19
200	Benzene, pentachloro-	Air	kg C2H3Cl eq	5.26E-15	3.60E-15	-3.26E-15	1.27E-17	-1.27E-17	-2.73E-15	1.31E-19	4.09E-16	-4.09E-16	0.00E+00	7.06E-16	6.86E-15	1.61E-17	7.14E-17
201	Propiconazole	Soil	kg C2H3Cl eq	5.23E-15	3.35E-15	-3.03E-15	3.22E-18	-3.22E-18	-5.38E-16	4.15E-20	2.56E-16	-2.56E-16	0.00E+00	3.58E-16	5.03E-15	1.18E-17	5.25E-17
202	Acenaphthene	Air	kg C2H3Cl eq	5.13E-15	2.09E-16	-1.89E-16	2.30E-19	-2.30E-19	-3.42E-17	5.80E-21	2.07E-17	-2.07E-17	5.25E-17	3.14E-17	4.99E-15	1.17E-17	5.21E-17
203	Acenaphthylene	Water	kg C2H3Cl eq	4.86E-15	1.34E-16	-1.22E-16	1.54E-18	-1.54E-18	-5.55E-18	3.59E-22	6.70E-18	-6.70E-18	0.00E+00	9.15E-18	4.79E-15	1.12E-17	4.99E-17
204	Chloroform	Water	kg C2H3Cl eq	4.54E-15	5.58E-15	-5.06E-15	2.20E-18	-2.20E-18	-5.04E-16	4.40E-20	3.02E-16	-3.02E-16	0.00E+00	4.16E-16	4.05E-15	9.50E-18	4.22E-17
205	Quizalofop ethyl ester	Air	kg C2H3Cl eq	4.22E-15	2.31E-15	-2.09E-15	1.73E-18	-1.73E-18	-3.86E-16	3.17E-20	1.82E-16	-1.82E-16	0.00E+00	4.91E-16	3.85E-15	9.04E-18	4.02E-17
206	Butyric acid, 4-(2,4-dichlorophenoxy)-	Air	kg C2H3Cl eq	4.14E-15	2.45E-15	-2.22E-15	1.56E-18	-1.56E-18	-4.38E-16	3.40E-20	2.01E-16	-2.01E-16	0.00E+00	2.41E-16	4.05E-15	9.51E-18	4.22E-17
207	Bromoform	Air	kg C2H3Cl eq	4.01E-15	0.00E+00	0.00E+00	0.00E+00	0.00E+00	0.00E+00	0.00E+00	0.00E+00	0.00E+00	4.01E-15	0.00E+00	0.00E+00	0.00E+00	0.00E+00
208	Propargite	Soil	kg C2H3Cl eq	3.69E-15	2.11E-15	-1.91E-15	1.42E-18	-1.42E-18	-3.90E-16	3.04E-20	1.78E-16	-1.78E-16	0.00E+00	2.14E-16	3.62E-15	8.50E-18	3.78E-17
209	MCPB	Soil	kg C2H3Cl eq	3.66E-15	2.70E-15	-2.44E-15	1.45E-18	-1.45E-18	-3.45E-16	2.55E-20	1.70E-16	-1.70E-16	0.00E+00	1.96E-16	3.51E-15	8.25E-18	3.67E-17
210	Sethoxydim	Soil	kg C2H3Cl eq	3.66E-15	2.14E-15	-1.94E-15	1.61E-18	-1.61E-18	-3.84E-16	3.02E-20	1.77E-16	-1.77E-16	0.00E+00	2.25E-16	3.57E-15	8.37E-18	3.72E-17
211	Methyl ethyl ketone	Air	kg C2H3Cl eq	3.60E-15	1.51E-15	-1.36E-15	2.67E-18	-2.67E-18	-2.80E-16	1.85E-20	8.99E-17	-8.99E-17	1.03E-15	4.02E-16	2.28E-15	5.34E-18	2.37E-17
212	Maneb	Soil	kg C2H3Cl eq	3.11E-15	1.78E-15	-1.61E-15	1.20E-18	-1.20E-18	-3.29E-16	2.57E-20	1.50E-16	-1.50E-16	0.00E+00	1.81E-16	3.05E-15	7.16E-18	3.18E-17
213	Permethrin	Soil	kg C2H3Cl eq	3.04E-15	1.83E-15	-1.65E-15	1.45E-18	-1.45E-18	-3.23E-16	2.61E-20	1.49E-16	-1.49E-16	0.00E+00	1.81E-16	2.97E-15	6.97E-18	3.10E-17
214	o-Cresol	Water	kg C2H3Cl eq	2.85E-15	0.00E+00	0.00E+00	0.00E+00	0.00E+00	0.00E+00	0.00E+00	0.00E+00	0.00E+00	2.85E-15	0.00E+00	0.00E+00	0.00E+00	0.00E+00
215	2-Methyl-4-chlorophenoxyacetic acid	Water	kg C2H3Cl eq	2.63E-15	1.52E-15	-1.38E-15	9.79E-19	-9.79E-19	-2.77E-16	2.16E-20	1.27E-16	-1.27E-16	0.00E+00	1.52E-16	2.57E-15	6.04E-18	2.69E-17
216	Thiram	Soil	kg C2H3Cl eq	1.80E-15	9.34E-16	-8.46E-16	8.59E-19	-8.59E-19	-4.46E-17	1.00E-20	5.25E-17	-5.25E-17	0.00E+00	4.19E-16	1.33E-15	3.11E-18	1.38E-17
217	Flutolanil	Soil	kg C2H3Cl eq	1.80E-15	1.03E-15	-9.32E-16	6.94E-19	-6.94E-19	-1.90E-16	1.49E-20	8.67E-17	-8.67E-17	0.00E+00	1.05E-16	1.77E-15	4.15E-18	1.84E-17
218	PAH, polycyclic aromatic hydrocarbons	Soil	kg C2H3Cl eq	1.53E-15	6.72E-16	-6.08E-16	1.73E-17	-1.73E-17	-2.41E-16	2.71E-21	1.56E-16	-1.56E-16	0.00E+00	2.62E-16	1.42E-15	3.28E-18	1.46E-17
219	Acetonitrile	Water	kg C2H3Cl eq	1.50E-15	1.00E-15	-9.07E-16	6.63E-19	-6.63E-19	-1.62E-16	1.56E-20	8.08E-17	-8.08E-17	0.00E+00	1.27E-16	1.42E-15	3.33E-18	1.48E-17
220	Isophorone	Air	kg C2H3Cl eq	1.36E-15	0.00E+00	0.00E+00	0.00E+00	0.00E+00	0.00E+00	0.00E+00	0.00E+00	0.00E+00	1.36E-15	0.00E+00	0.00E+00	0.00E+00	0.00E+00
221	Vinyl acetate	Air	kg C2H3Cl eq	1.27E-15	0.00E+00	0.00E+00	0.00E+00	0.00E+00	0.00E+00	0.00E+00	0.00E+00	0.00E+00	1.27E-15	0.00E+00	0.00E+00	0.00E+00	0.00E+00
222	Atrazine	Water	kg C2H3Cl eq	1.26E-15	7.49E-16	-6.78E-16	4.83E-19	-4.83E-19	-1.34E-16	1.04E-20	6.15E-17	-6.15E-17	0.00E+00	7.37E-17	1.24E-15	2.90E-18	1.29E-17
223	Vinclozolin	Soil	kg C2H3Cl eq	1.16E-15	7.26E-16	-6.58E-16	6.92E-19	-6.92E-19	-1.20E-16	9.62E-21	5.71E-17	-5.71E-17	0.00E+00	8.02E-17	1.11E-15	2.61E-18	1.16E-17
224	Butadiene	Air	kg C2H3Cl eq	1.06E-15	3.52E-16	-3.19E-16	2.46E-19	-2.46E-19	-6.31E-17	5.10E-21	2.93E-17	-2.93E-17	4.70E-16	3.64E-17	5.79E-16	1.36E-18	6.05E-18
225	Metsulfuron-methyl	Soil	kg C2H3Cl eq	9.25E-16	5.00E-16	-4.52E-16	4.47E-19	-4.47E-19	-2.76E-17	5.28E-21	2.84E-17	-2.84E-17	0.00E+00	2.05E-16	6.91E-16	1.62E-18	7.21E-18
226	MCPB	Air	kg C2H3Cl eq	8.99E-16	5.20E-16	-4.71E-16	3.35E-19	-3.35E-19	-9.49E-17	7.38E-21	4.34E-17	-4.34E-17	0.00E+00	5.21E-17	8.81E-16	2.07E-18	9.20E-18
227	Triasulfuron	Soil	kg C2H3Cl eq	7.69E-16	4.57E-16	-4.14E-16	2.89E-19	-2.89E-19	-8.07E-17	6.26E-21	3.72E-17	-3.72E-17	0.00E+00	4.45E-17	7.53E-16	1.77E-18	7.85E-18
228	Ethyl acetate	Air	kg C2H3Cl eq	7.08E-16	3.69E-16	-3.34E-16	7.38E-19	-7.38E-19	-7.76E-17	5.14E-21	2.36E-17	-2.36E-17	0.00E+00	9.23E-17	6.50E-16	1.52E-18	6.78E-18
229	Acetophenone	Air	kg C2H3Cl eq	6.42E-16	0.00E+00	0.00E+00	0.00E+00	0.00E+00	0.00E+00	0.00E+00	0.00E+00	0.00E+00	6.42E-16	0.00E+00	0.00E+00	0.00E+00	0.00E+00
230	Pronamide	Soil	kg C2H3Cl eq	5.88E-16	6.29E-16	-5.69E-16	2.37E-19	-2.37E-19	-3.27E-17	1.68E-21	2.28E-17	-2.28E-17	0.00E+00	2.25E-17	5.32E-16	1.25E-18	5.55E-18
231	Phenanthrene	Water	kg C2H3Cl eq	5.74E-16	0.00E+00	0.00E+00	0.00E+00	0.00E+00	0.00E+00	0.00E+00	0.00E+00	0.00E+00	5.74E-16	0.00E+00	0.00E+00	0.00E+00	0.00E+00
232	Benzo(b)fluoranthene	Air	kg C2H3Cl eq	4.37E-16	2.02E-15	-1.83E-15	5.45E-17	-5.45E-17	-1.18E-15	1.05E-19	7.64E-16	-7.64E-16	0.00E+00	4.64E-16	9.53E-16	2.01E-18	8.94E-18
233	Fluorene	Air	kg C2H3Cl eq	4.26E-16	1.94E-18	-1.75E-18	5.22E-20	-5.22E-20	-1.13E-18	1.00E-22	7.31E-19	-7.31E-19	4.26E-16	4.44E-19	9.12E-19	1.92E-21	8.55E-21
234	Thifensulfuron-methyl	Soil	kg C2H3Cl eq	3.23E-16	2.33E-16	-2.11E-16	1.34E-19	-1.34E-19	-3.12E-17	2.39E-21	1.56E-17	-1.56E-17	0.00E+00	2.69E-17	3.01E-16	7.07E-19	3.14E-18
235	Methane, dichlorodifluoro-, CFC-12	Air	kg C2H3Cl eq	2.93E-16	1.33E-15	-1.20E-15	1.83E-19	-1.83E-19	-4.76E-17	3.13E-21	4.43E-17	-4.43E-17	2.50E-20	4.72E-17	1.65E-16	3.87E-19	1.72E-18
236	Napropamide	Soil	kg C2H3Cl eq	2.91E-16	2.13E-16	-1.93E-16	1.50E-19	-1.50E-19	-2.75E-17	2.03E-21	1.36E-17	-1.36E-17	0.00E+00	1.62E-17	2.79E-16	6.55E-19	2.91E-18
237	Rotenone	Soil	kg C2H3Cl eq	2.81E-16	1.61E-16	-1.45E-16	1.08E-19	-1.08E-19	-2.97E-17	2.32E-21	1.35E-17	-1.35E-17	0.00E+00	1.63E-17	2.76E-16	6.48E-19	2.88E-18
238	Mepiquat chloride	Soil	kg C2H3Cl eq	2.76E-16	1.58E-16	-1.43E-16	1.25E-19	-1.25E-19	-2.88E-17	2.25E-21	1.32E-17	-1.32E-17	0.00E+00	1.92E-17	2.67E-16	6.28E-19	2.79E-18
239	Biphenyl	Water	kg C2H3Cl eq	2.50E-16	0.00E+00	0.00E+00	0.00E+00	0.00E+00	0.00E+00	0.00E+00	0.00E+00	0.00E+00	2.50E-16	0.00E+00	0.00E+00	0.00E+00	0.00E+00
240	Phosphoric acid	Air	kg C2H3Cl eq	2.46E-16	1.86E-16	-1.69E-16	1.35E-19	-1.35E-19	-1.59E-17	2.42E-21	1.10E-17	-1.10E-17	0.00E+00	1.38E-17	2.28E-16	5.35E-19	2.38E-18
241	Maleic hydrazide	Soil	kg C2H3Cl eq	2.10E-16	1.20E-16	-1.09E-16	8.09E-20	-8.09E-20	-2.22E-17	1.73E-21	1.01E-17	-1.01E-17	0.00E+00	1.22E-17	2.06E-16	4.84E-19	2.15E-18
242	Ethyl acetate	Water	kg C2H3Cl eq	1.99E-16	9.39E-17	-8.50E-17	8.21E-20	-8.21E-20	-1.68E-17	1.41E-21	7.77E-18	-7.77E-18	0.00E+00	1.77E-17	1.87E-16	4.39E-19	1.95E-18
243	Imazethapyr	Soil	kg C2H3Cl eq	1.86E-16	1.05E-16	-9.48E-17	7.48E-20	-7.48E-20	-1.81E-17	1.46E-21	8.42E-18	-8.42E-18	0.00E+00	1.72E-17	1.75E-16	4.11E-19	1.83E-18
244	Naphthalene	Air	kg C2H3Cl eq	1.85E-16	0.00E+00	0.00E+00	0.00E+00	0.00E+00	0.00E+00	0.00E+00	0.00E+00	0.00E+00	1.85E-16	0.00E+00	0.00E+00	0.00E+00	0.00E+00
245	Imazethapyr	Air	kg C2H3Cl eq	1.84E-16	1.01E-16	-9.12E-17	7.55E-20	-7.55E-20	-1.68E-17	1.38E-21	7.92E-18	-7.92E-18	0.00E+00	2.14E-17	1.68E-16	3.94E-19	1.75E-18
246	Toluene, 2-chloro-	Air	kg C2H3Cl eq	1.31E-16	7.93E-17	-7.18E-17	5.49E-20	-5.49E-20	-1.38E-17	1.17E-21	6.54E-18	-6.54E-18	0.00E+00	9.56E-18	1.26E-16	2.96E-19	1.31E-18
247	Chlorimuron-ethyl	Air	kg C2H3Cl eq	1.10E-16	6.02E-17	-5.45E-17	4.51E-20	-4.51E-20	-1.01E-17	8.26E-22	4.73E-18	-4.73E-18	0.00E+00	1.28E-17	1.00E-16	2.35E-19	1.05E-18
248	Benzene, 1,2-dichloro-	Air	kg C2H3Cl eq	8.63E-17	5.65E-17	-5.11E-17	3.88E-20	-3.88E-20	-9.31E-18	8.66E-22	4.58E-18	-4.58E-18	0.00E+00	6.86E-18	8.23E-17	1.93E-19	8.59E-19
249	MCPB	Water	kg C2H3Cl eq	8.30E-17	4.80E-17	-4.35E-17	3.09E-20	-3.09E-20	-8.76E-18	6.82E-22	4.01E-18	-4.01E-18	0.00E+00	4.81E-18	8.14E-17	1.91E-19	8.49E-19
250	2-Methyl-1-propanol	Water	kg C2H3Cl eq	7.21E-17	4.78E-17	-4.33E-17	3.65E-20	-3.65E-20	-7.83E-18	7.34E-22	3.88E-18	-3.88E-18	0.00E+00	5.79E-18	6.87E-17	1.61E-19	7.17E-19
251	Chlorsulfuron	Soil	kg C2H3Cl eq	6.75E-17	4.01E-17	-3.63E-17	2.53E-20	-2.53E-20	-7.08E-18	5.50E-22	3.26E-18	-3.26E-18	0.00E+00	3.91E-18	6.61E-17	1.55E-19	6.89E-19
252	Imazaquin	Air	kg C2H3Cl eq	5.68E-17	3.11E-17	-2.81E-17	2.33E-20	-2.33E-20	-5.20E-18	4.27E-22	2.44E-18	-2.44E-18	0.00E+00	6.60E-18	5.18E-17	1.22E-19	5.40E-19
253	Biphenyl	Air	kg C2H3Cl eq	4.91E-17	0.00E+00	0.00E+00	0.00E+00	0.00E+00	0.00E+00	0.00E+00	0.00E+00	0.00E+00	4.91E-17	0.00E+00	0.00E+00	0.00E+00	0.00E+00
254	Anthracene	Air	kg C2H3Cl eq	4.64E-17	0.00E+00	0.00E+00	0.00E+00	0.00E+00	0.00E+00	0.00E+00	0.00E+00	0.00E+00	4.64E-17	0.00E+00	0.00E+00	0.00E+00	0.00E+00
255	Glyphosate	Water	kg C2H3Cl eq	3.91E-17	2.28E-17	-2.06E-17	1.50E-20	-1.50E-20	-4.05E-18	3.18E-22	1.87E-18	-1.87E-18	0.00E+00	2.61E-18	3.79E-17	8.90E-20	3.96E-19
256	Benzene, chloro-	Air	kg C2H3Cl eq	3.06E-17	0.00E+00	0.00E+00	0.00E+00	0.00E+00	0.00E+00	0.00E+00	0.00E+00	0.00E+00	3.06E-17	0.00E+00	0.00E+00	0.00E+00	0.00E+00
257	1-Butanol	Air	kg C2H3Cl eq	2.44E-17	4.71E-17	-4.26E-17	1.04E-20	-1.04E-20	-4.07E-18	2.35E-22	1.27E-18	-1.27E-18	0.00E+00	2.04E-18	2.17E-17	5.09E-20	2.26E-19
258	Ethane, 1,1,2-trichloro-1,2,2-trifluoro-, CFC-113	Air	kg C2H3Cl eq	2.29E-17	2.40E-17	-2.17E-17	1.29E-20	-1.29E-20	-2.16E-18	3.04E-22	1.40E-18	-1.40E-18	0.00E+00	2.14E-18	2.04E-17	4.79E-20	2.13E-19
259	Lactofen	Soil	kg C2H3Cl eq	1.34E-17	7.35E-18	-6.65E-18	5.51E-21	-5.51E-21	-1.23E-18	1.01E-22	5.78E-19	-5.78E-19	0.00E+00	1.56E-18	1.22E-17	2.87E-20	1.28E-19
260	Bromoxynil	Water	kg C2H3Cl eq	1.28E-17	7.42E-18	-6.72E-18	4.78E-21	-4.78E-21	-1.35E-18	1.05E-22	6.19E-19	-6.19E-19	0.00E+00	7.44E-19	1.26E-17	2.95E-20	1.31E-19
261	Acenaphthylene	Air	kg C2H3Cl eq	1.27E-17	1.29E-18	-1.16E-18	3.46E-20	-3.46E-20	-7.52E-19	6.65E-23	4.86E-19	-4.86E-19	1.24E-17	2.95E-19	6.06E-19	1.28E-21	5.68E-21
262	2-Methyl-1-propanol	Air	kg C2H3Cl eq	1.27E-17	8.39E-18	-7.59E-18	6.41E-21	-6.41E-21	-1.37E-18	1.29E-22	6.81E-19	-6.81E-19	0.00E+00	1.02E-18	1.21E-17	2.83E-20	1.26E-19
263	Ethephon	Air	kg C2H3Cl eq	1.02E-17	6.06E-18	-5.49E-18	3.83E-21	-3.83E-21	-1.07E-18	8.31E-23	4.93E-19	-4.93E-19	0.00E+00	5.91E-19	9.99E-18	2.34E-20	1.04E-19
264	Endothall	Soil	kg C2H3Cl eq	9.92E-18	5.78E-18	-5.23E-18	4.23E-21	-4.23E-21	-1.04E-18	8.20E-23	4.80E-19	-4.80E-19	0.00E+00	5.97E-19	9.70E-18	2.28E-20	1.01E-19
265	Sethoxydim	Air	kg C2H3Cl eq	8.80E-18	4.82E-18	-4.36E-18	3.61E-21	-3.61E-21	-8.06E-19	6.62E-23	3.79E-19	-3.79E-19	0.00E+00	1.02E-18	8.03E-18	1.88E-20	8.38E-20
266	Dicamba	Water	kg C2H3Cl eq	8.55E-18	5.07E-18	-4.59E-18	3.27E-21	-3.27E-21	-9.05E-19	7.05E-23	4.16E-19	-4.16E-19	0.00E+00	4.99E-19	8.37E-18	1.97E-20	8.74E-20
267	Metolachlor	Water	kg C2H3Cl eq	6.97E-18	4.12E-18	-3.73E-18	2.67E-21	-2.67E-21	-7.34E-19	5.73E-23	3.38E-19	-3.38E-19	0.00E+00	4.19E-19	6.80E-18	1.60E-20	7.10E-20
268	Dimethylamine	Air	kg C2H3Cl eq	5.14E-18	2.75E-17	-2.49E-17	3.29E-21	-3.29E-21	-9.96E-19	1.37E-19	1.04E-18	-1.04E-18	0.00E+00	8.48E-19	2.50E-18	5.87E-21	2.61E-20
269	Methyl methacrylate	Air	kg C2H3Cl eq	3.25E-18	0.00E+00	0.00E+00	0.00E+00	0.00E+00	0.00E+00	0.00E+00	0.00E+00	0.00E+00	3.25E-18	0.00E+00	0.00E+00	0.00E+00	0.00E+00
270	Imazaquin	Soil	kg C2H3Cl eq	2.61E-18	1.43E-18	-1.30E-18	1.07E-21	-1.07E-21	-2.39E-19	1.97E-23	1.13E-19	-1.13E-19	0.00E+00	3.04E-19	2.38E-18	5.60E-21	2.49E-20
271	Methane, trichlorofluoro-, CFC-11	Air	kg C2H3Cl eq	2.07E-18	9.85E-18	-8.91E-18	1.15E-21	-1.15E-21	-3.18E-19	2.12E-23	3.27E-19	-3.27E-19	0.00E+00	4.26E-19	1.01E-18	2.37E-21	1.06E-20
272	Methomyl	Soil	kg C2H3Cl eq	1.54E-18	9.15E-19	-8.29E-19	5.78E-22	-5.78E-22	-1.62E-19	1.25E-23	7.45E-20	-7.45E-20	0.00E+00	8.92E-20	1.51E-18	3.54E-21	1.57E-20
273	Methyl ethyl ketone	Water	kg C2H3Cl eq	1.30E-18	0.00E+00	0.00E+00	0.00E+00	0.00E+00	0.00E+00	0.00E+00	0.00E+00	0.00E+00	1.30E-18	0.00E+00	0.00E+00	0.00E+00	0.00E+00
274	Phenol, pentachloro-	Soil	kg C2H3Cl eq	1.23E-18	3.90E-18	-3.53E-18	2.82E-21	-2.82E-21	-3.76E-18	5.56E-23	2.10E-19	-2.10E-19	0.00E+00	2.85E-19	4.28E-18	1.00E-20	4.46E-20
275	Methomyl	Air	kg C2H3Cl eq	9.61E-19	5.71E-19	-5.17E-19	3.60E-22	-3.60E-22	-1.01E-19	7.82E-24	4.64E-20	-4.64E-20	0.00E+00	5.56E-20	9.40E-19	2.21E-21	9.81E-21
276	Quizalofop ethyl ester	Soil	kg C2H3Cl eq	5.54E-19	3.43E-19	-3.11E-19	3.21E-22	-3.21E-22	-5.67E-20	4.56E-24	2.70E-20	-2.70E-20	0.00E+00	4.10E-20	5.30E-19	1.24E-21	5.53E-21
277	Lambda-cyhalothrin	Air	kg C2H3Cl eq	2.91E-19	1.73E-19	-1.56E-19	1.09E-22	-1.09E-22	-3.05E-20	2.37E-24	1.40E-20	-1.40E-20	0.00E+00	1.68E-20	2.84E-19	6.68E-22	2.97E-21
278	Bentazone	Water	kg C2H3Cl eq	3.60E-20	2.02E-20	-1.83E-20	1.43E-23	-1.43E-23	-3.50E-21	2.81E-25	1.63E-21	-1.63E-21	0.00E+00	3.32E-21	3.39E-20	7.95E-23	3.54E-22
279	Pendimethalin	Water	kg C2H3Cl eq	3.58E-20	2.12E-20	-1.92E-20	1.37E-23	-1.37E-23	-3.79E-21	2.95E-25	1.74E-21	-1.74E-21	0.00E+00	2.09E-21	3.50E-20	8.22E-23	3.65E-22
280	Phenmedipham	Soil	kg C2H3Cl eq	5.27E-21	3.05E-21	-2.76E-21	2.02E-24	-2.02E-24	-5.54E-22	4.32E-26	2.54E-22	-2.54E-22	0.00E+00	3.05E-22	5.16E-21	1.21E-23	5.39E-23
281	Carbaryl	Water	kg C2H3Cl eq	2.76E-21	1.64E-21	-1.48E-21	1.06E-24	-1.06E-24	-2.92E-22	2.28E-26	1.34E-22	-1.34E-22	0.00E+00	1.61E-22	2.70E-21	6.35E-24	2.82E-23
282	Asulam	Soil	kg C2H3Cl eq	1.68E-21	1.02E-21	-9.26E-22	6.37E-25	-6.37E-25	-1.75E-22	1.36E-26	8.13E-23	-8.13E-23	0.00E+00	9.70E-23	1.64E-21	3.85E-24	1.71E-23
283	Diethyl ether	Air	kg C2H3Cl eq	8.88E-22	1.13E-21	-1.02E-21	6.24E-25	-6.24E-25	-1.13E-22	1.95E-26	7.98E-23	-7.98E-23	0.00E+00	1.06E-22	7.78E-22	1.83E-24	8.11E-24
284	Propiconazole	Water	kg C2H3Cl eq	3.99E-23	2.35E-23	-2.12E-23	2.64E-26	-2.64E-26	-4.25E-24	3.29E-28	1.96E-24	-1.96E-24	0.00E+00	2.36E-24	3.91E-23	9.16E-26	4.07E-25
285	Methomyl	Water	kg C2H3Cl eq	3.91E-23	2.32E-23	-2.10E-23	1.47E-26	-1.47E-26	-4.10E-24	3.18E-28	1.89E-24	-1.89E-24	0.00E+00	2.26E-24	3.83E-23	8.98E-26	3.99E-25
286	Ethephon	Water	kg C2H3Cl eq	3.06E-23	1.82E-23	-1.65E-23	1.15E-26	-1.15E-26	-3.21E-24	2.49E-28	1.48E-24	-1.48E-24	0.00E+00	1.77E-24	2.99E-23	7.03E-26	3.13E-25
287	Lambda-cyhalothrin	Water	kg C2H3Cl eq	1.51E-26	8.94E-27	-8.09E-27	5.65E-30	-5.65E-30	-1.58E-27	1.23E-31	7.27E-28	-7.27E-28	0.00E+00	8.71E-28	1.47E-26	3.46E-29	1.54E-28
288	Chromium VI	Soil	kg C2H3Cl eq	-1.03E-13	1.03E-14	-9.34E-15	4.51E-17	-4.51E-17	-2.45E-13	6.91E-19	5.30E-16	-5.30E-16	0.00E+00	2.15E-15	1.37E-13	3.21E-16	1.43E-15
289	Methane, chlorodifluoro-, HCFC-22	Air	kg C2H3Cl eq	-8.35E-13	9.47E-13	-8.57E-13	1.96E-16	-1.96E-16	-1.50E-12	3.57E-18	4.45E-14	-4.45E-14	0.00E+00	5.70E-14	5.12E-13	1.20E-15	5.34E-15
290	Hydrogen sulfide	Water	kg C2H3Cl eq	-2.03E-11	2.37E-12	-2.14E-12	1.28E-15	-1.28E-15	-2.31E-11	1.87E-17	2.02E-13	-2.02E-13	0.00E+00	6.40E-13	1.89E-12	4.44E-15	1.97E-14
291	Phenol	Water	kg C2H3Cl eq	-4.14E-11	1.54E-12	-1.40E-12	1.24E-14	-1.24E-14	-8.61E-11	3.83E-18	1.47E-13	-1.47E-13	1.16E-15	8.39E-14	4.39E-11	1.03E-13	4.58E-13
292	Cumene	Air	kg C2H3Cl eq	-1.06E-10	1.57E-14	-1.42E-14	9.78E-17	-9.78E-17	-1.06E-10	9.99E-20	8.24E-16	-8.24E-16	1.65E-17	3.72E-14	1.93E-13	4.53E-16	2.01E-15
293	Chromium VI	Water	kg C2H3Cl eq	-5.50E-10	7.44E-10	-6.74E-10	9.51E-13	-9.51E-13	-9.11E-10	4.92E-14	1.56E-10	-1.56E-10	9.08E-14	1.51E-10	1.38E-10	3.21E-13	1.42E-12
294	Phenol	Air	kg C2H3Cl eq	-1.73E-09	1.82E-13	-1.64E-13	1.36E-16	-1.36E-16	-1.73E-09	1.31E-18	8.39E-15	-8.39E-15	1.09E-15	2.96E-14	1.55E-13	3.64E-16	1.62E-15
295	Phenol, pentachloro-	Air	kg C2H3Cl eq	-4.78E-09	3.92E-10	-3.55E-10	2.09E-13	-2.09E-13	-5.29E-09	3.90E-15	4.09E-11	-4.09E-11	0.00E+00	5.34E-11	4.07E-10	9.56E-13	4.25E-12
296	Cumene	Water	kg C2H3Cl eq	-2.08E-08	3.09E-12	-2.79E-12	1.93E-14	-1.93E-14	-2.09E-08	1.93E-17	1.61E-13	-1.61E-13	0.00E+00	7.34E-12	3.81E-11	8.94E-14	3.97E-13
297	Antimony	Water	kg C2H3Cl eq	-2.26E-08	4.85E-07	-4.39E-07	5.47E-10	-5.47E-10	-2.43E-07	7.30E-12	1.03E-07	-1.03E-07	5.03E-10	7.48E-09	1.64E-07	3.83E-10	1.70E-09
298	Benzene	Water	kg C2H3Cl eq	-7.44E-07	1.81E-09	-1.64E-09	1.75E-11	-1.75E-11	-8.34E-07	9.67E-15	1.46E-10	-1.46E-10	9.75E-11	5.90E-10	8.81E-08	2.07E-10	9.20E-10
299	Benzene	Air	kg C2H3Cl eq	-1.36E-06	1.19E-07	-1.07E-07	3.21E-10	-3.21E-10	-2.37E-06	1.12E-12	9.01E-09	-9.01E-09	7.85E-09	1.82E-08	9.54E-07	2.24E-09	9.95E-09
	Total		kg C2H3Cl eq	4.23E-04
Respiratory inorganics
No	Substance	Compartment	Unit	Total	Propanol (Used)	Propanol (Recovered)	Sulfuric acid (Used)	Sulfuric acid (Output)	Quinones (Produced)	Water	Diethyl ether (Used)	Diethyl ether (Recovered)	Sodium hydrogen carbonate	Sodium sulfate	Galic acid	Electricity (To generate heat)	Electricity (For product extraction and solvent recovery)
1	Sulfur dioxide	Air	kg PM2.5 eq	2.72E-05	8.42E-07	-7.63E-07	1.75E-08	-1.75E-08	-1.38E-07	9.18E-12	1.08E-07	-1.08E-07	5.08E-08	1.60E-07	2.67E-05	6.26E-08	2.78E-07
2	Nitrogen oxides	Air	kg PM2.5 eq	2.15E-05	7.65E-07	-6.92E-07	4.99E-09	-4.99E-09	-1.49E-07	8.89E-12	8.57E-08	-8.57E-08	2.53E-08	1.16E-07	2.11E-05	4.96E-08	2.21E-07
3	Particulates, < 2.5 um	Air	kg PM2.5 eq	1.41E-05	2.22E-06	-2.01E-06	3.12E-09	-3.12E-09	-5.21E-07	5.50E-11	2.07E-07	-2.07E-07	0.00E+00	4.00E-07	1.38E-05	3.25E-08	1.44E-07
4	Ammonia	Air	kg PM2.5 eq	1.47E-08	5.04E-09	-4.57E-09	6.43E-11	-6.43E-11	-8.40E-10	6.53E-14	6.96E-10	-6.96E-10	3.10E-12	1.52E-09	1.34E-08	3.12E-11	1.39E-10
5	Sulfur monoxide	Air	kg PM2.5 eq	5.47E-10	0.00E+00	0.00E+00	0.00E+00	0.00E+00	0.00E+00	0.00E+00	0.00E+00	0.00E+00	5.47E-10	0.00E+00	0.00E+00	0.00E+00	0.00E+00
6	Sulfur trioxide	Air	kg PM2.5 eq	1.44E-13	8.52E-14	-7.71E-14	5.96E-17	-5.96E-17	-1.50E-14	1.24E-18	7.04E-15	-7.04E-15	0.00E+00	1.03E-14	1.39E-13	3.25E-16	1.45E-15
7	Carbon monoxide	Air	kg PM2.5 eq	9.31E-15	0.00E+00	0.00E+00	0.00E+00	0.00E+00	0.00E+00	0.00E+00	0.00E+00	0.00E+00	9.31E-15	0.00E+00	0.00E+00	0.00E+00	0.00E+00
	Total		kg PM2.5 eq	6.27E-05
Ionizing radiation
No	Substance	Compartment	Unit	Total	Propanol (Used)	Propanol (Recovered)	Sulfuric acid (Used)	Sulfuric acid (Output)	Quinones (Produced)	Water	Diethyl ether (Used)	Diethyl ether (Recovered)	Sodium hydrogen carbonate	Sodium sulfate	Galic acid	Electricity (To generate heat)	Electricity (For product extraction and solvent recovery)
1	Carbon-14	Air	Bq C-14 eq	2.79E-01	1.57E-02	-1.42E-02	8.73E-05	-8.73E-05	-1.76E-03	1.89E-07	1.12E-03	-1.12E-03	0.00E+00	1.51E-03	2.74E-01	0.000643198	0.002858659
2	Radon-222	Air	Bq C-14 eq	1.58E-03	4.66E-04	-4.22E-04	3.42E-07	-3.42E-07	-7.98E-05	8.19E-09	4.00E-05	-4.00E-05	0.00E+00	5.19E-05	1.54E-03	3.62E-06	1.61E-05
3	Cesium-137	Water	Bq C-14 eq	1.52E-03	5.66E-04	-5.13E-04	4.17E-07	-4.17E-07	-9.71E-05	1.14E-08	5.08E-05	-5.08E-05	0.00E+00	6.87E-05	1.47E-03	3.46E-06	1.54E-05
4	Cobalt-60	Water	Bq C-14 eq	8.93E-05	2.41E-05	-2.18E-05	1.75E-08	-1.75E-08	-3.98E-06	4.94E-10	2.14E-06	-2.14E-06	0.00E+00	2.92E-06	8.69E-05	2.04E-07	9.08E-07
5	Radium-226	Water	Bq C-14 eq	6.75E-05	7.58E-06	-6.87E-06	1.51E-08	-1.51E-08	-1.18E-06	1.26E-10	6.35E-07	-6.35E-07	0.00E+00	8.19E-07	6.63E-05	1.56E-07	6.92E-07
6	Iodine-129	Air	Bq C-14 eq	4.22E-05	1.58E-05	-1.43E-05	1.16E-08	-1.16E-08	-2.71E-06	3.18E-10	1.41E-06	-1.41E-06	0.00E+00	1.91E-06	4.09E-05	9.62E-08	4.27E-07
7	Hydrogen-3, Tritium	Air	Bq C-14 eq	3.42E-05	2.87E-06	-2.60E-06	1.13E-08	-1.13E-08	-3.98E-07	3.48E-11	2.16E-07	-2.16E-07	0.00E+00	2.75E-07	3.36E-05	7.89E-08	3.50E-07
8	Uranium-234	Air	Bq C-14 eq	2.81E-05	1.15E-05	-1.04E-05	1.08E-08	-1.08E-08	-1.90E-06	3.46E-10	1.26E-06	-1.26E-06	0.00E+00	1.62E-06	2.69E-05	6.33E-08	2.81E-07
9	Hydrogen-3, Tritium	Water	Bq C-14 eq	1.46E-05	7.83E-06	-7.08E-06	5.68E-09	-5.68E-09	-1.25E-06	1.77E-10	7.09E-07	-7.09E-07	0.00E+00	1.00E-06	1.40E-05	3.28E-08	1.46E-07
10	Polonium-210	Air	Bq C-14 eq	8.66E-06	9.02E-06	-8.17E-06	6.80E-09	-6.80E-09	-8.64E-07	1.27E-10	5.56E-07	-5.56E-07	0.00E+00	1.27E-06	7.31E-06	1.71E-08	7.62E-08
11	Uranium-238	Air	Bq C-14 eq	7.60E-06	6.59E-06	-5.97E-06	5.10E-09	-5.10E-09	-6.88E-07	1.06E-10	4.46E-07	-4.46E-07	0.00E+00	9.27E-07	6.65E-06	1.56E-08	6.94E-08
12	Lead-210	Air	Bq C-14 eq	4.88E-06	5.03E-06	-4.55E-06	3.82E-09	-3.82E-09	-4.87E-07	7.22E-11	3.14E-07	-3.14E-07	0.00E+00	7.08E-07	4.13E-06	9.70E-09	4.31E-08
13	Thorium-230	Air	Bq C-14 eq	4.73E-06	2.13E-06	-1.93E-06	2.21E-09	-2.21E-09	-3.53E-07	9.03E-11	2.94E-07	-2.94E-07	0.00E+00	3.47E-07	4.48E-06	1.05E-08	4.67E-08
14	Cesium-134	Water	Bq C-14 eq	3.86E-06	2.44E-06	-2.21E-06	1.75E-09	-1.75E-09	-3.90E-07	5.28E-11	2.18E-07	-2.18E-07	0.00E+00	3.05E-07	3.67E-06	8.62E-09	3.83E-08
15	Uranium-238	Water	Bq C-14 eq	3.31E-06	1.17E-06	-1.06E-06	1.03E-09	-1.03E-09	-1.96E-07	6.79E-11	2.14E-07	-2.14E-07	0.00E+00	2.00E-07	3.16E-06	7.41E-09	3.29E-08
16	Uranium-235	Water	Bq C-14 eq	1.50E-06	4.56E-07	-4.13E-07	3.23E-10	-3.23E-10	-7.81E-08	8.01E-12	3.92E-08	-3.92E-08	0.00E+00	5.07E-08	1.47E-06	3.45E-09	1.53E-08
17	Radium-226	Air	Bq C-14 eq	1.42E-06	9.91E-07	-8.97E-07	7.50E-10	-7.50E-10	-1.11E-07	1.57E-11	6.86E-08	-6.86E-08	0.00E+00	1.35E-07	1.29E-06	3.02E-09	1.34E-08
18	Uranium-234	Water	Bq C-14 eq	1.41E-06	4.26E-07	-3.86E-07	3.02E-10	-3.02E-10	-7.30E-08	7.49E-12	3.66E-08	-3.66E-08	0.00E+00	4.75E-08	1.37E-06	3.23E-09	1.43E-08
19	Antimony-124	Water	Bq C-14 eq	1.16E-06	1.42E-06	-1.29E-06	1.03E-09	-1.03E-09	-2.09E-07	3.64E-11	1.31E-07	-1.31E-07	0.00E+00	1.96E-07	1.02E-06	2.40E-09	1.07E-08
20	Xenon-133	Air	Bq C-14 eq	3.99E-07	7.57E-08	-6.85E-08	5.44E-11	-5.44E-11	-1.25E-08	1.55E-12	6.72E-09	-6.72E-09	0.00E+00	9.17E-09	3.90E-07	9.16E-10	4.07E-09
21	Uranium-235	Air	Bq C-14 eq	2.20E-07	6.66E-08	-6.03E-08	4.71E-11	-4.71E-11	-1.14E-08	1.17E-12	5.72E-09	-5.72E-09	0.00E+00	7.41E-09	2.15E-07	5.04E-10	2.24E-09
22	Cobalt-58	Water	Bq C-14 eq	2.13E-07	3.38E-08	-3.06E-08	2.42E-11	-2.42E-11	-5.60E-09	6.93E-13	3.00E-09	-3.00E-09	0.00E+00	4.10E-09	2.09E-07	4.91E-10	2.18E-09
23	Silver-110	Water	Bq C-14 eq	1.81E-07	1.98E-07	-1.80E-07	1.46E-10	-1.46E-10	-3.30E-08	3.95E-12	1.75E-08	-1.75E-08	0.00E+00	2.36E-08	1.69E-07	3.97E-10	1.77E-09
24	Iodine-131	Water	Bq C-14 eq	1.39E-07	1.70E-07	-1.54E-07	1.22E-10	-1.22E-10	-2.50E-08	4.34E-12	1.56E-08	-1.56E-08	0.00E+00	2.33E-08	1.23E-07	2.87E-10	1.28E-09
25	Iodine-131	Air	Bq C-14 eq	5.53E-08	1.27E-07	-1.15E-07	8.44E-11	-8.44E-11	-2.37E-08	1.55E-12	1.03E-08	-1.03E-08	0.00E+00	1.19E-08	5.44E-08	1.27E-10	5.66E-10
26	Manganese-54	Water	Bq C-14 eq	2.44E-08	9.68E-09	-8.76E-09	7.05E-12	-7.05E-12	-1.61E-09	1.94E-13	8.55E-10	-8.55E-10	0.00E+00	1.16E-09	2.36E-08	5.55E-11	2.46E-10
27	Krypton-85m	Air	Bq C-14 eq	6.80E-09	1.55E-09	-1.40E-09	1.12E-12	-1.12E-12	-2.56E-10	3.17E-14	1.37E-10	-1.37E-10	0.00E+00	1.88E-10	6.63E-09	1.56E-11	6.92E-11
28	Cobalt-60	Air	Bq C-14 eq	6.55E-09	2.03E-09	-1.84E-09	1.47E-12	-1.47E-12	-3.35E-10	4.16E-14	1.80E-10	-1.80E-10	0.00E+00	2.46E-10	6.37E-09	1.50E-11	6.65E-11
29	Cesium-137	Air	Bq C-14 eq	1.66E-09	1.45E-09	-1.32E-09	1.07E-12	-1.07E-12	-2.40E-10	2.96E-14	1.29E-10	-1.29E-10	0.00E+00	1.75E-10	1.56E-09	3.67E-12	1.63E-11
30	Krypton-85	Air	Bq C-14 eq	6.74E-10	1.43E-09	-1.29E-09	9.71E-13	-9.71E-13	-2.66E-10	1.89E-14	1.18E-10	-1.18E-10	0.00E+00	1.39E-10	6.58E-10	1.54E-12	6.85E-12
31	Iodine-133	Air	Bq C-14 eq	7.77E-11	1.17E-11	-1.06E-11	8.33E-15	-8.33E-15	-1.92E-12	2.42E-16	1.04E-12	-1.04E-12	0.00E+00	1.43E-12	7.61E-11	1.79E-13	7.94E-13
32	Cesium-134	Air	Bq C-14 eq	6.54E-11	7.41E-11	-6.71E-11	5.45E-14	-5.45E-14	-1.22E-11	1.51E-15	6.56E-12	-6.56E-12	0.00E+00	8.93E-12	6.09E-11	1.43E-13	6.35E-13
33	Xenon-133m	Air	Bq C-14 eq	4.30E-11	5.55E-11	-5.02E-11	4.00E-14	-4.00E-14	-9.47E-12	1.02E-15	4.83E-12	-4.83E-12	0.00E+00	6.35E-12	4.03E-11	9.46E-14	4.20E-13
34	Cobalt-58	Air	Bq C-14 eq	3.42E-11	7.29E-12	-6.60E-12	5.26E-15	-5.26E-15	-1.20E-12	1.50E-16	6.48E-13	-6.48E-13	0.00E+00	8.86E-13	3.34E-11	7.84E-14	3.48E-13
35	Plutonium-alpha	Air	Bq C-14 eq	1.16E-12	4.35E-13	-3.94E-13	3.21E-16	-3.21E-16	-7.48E-14	8.77E-18	3.91E-14	-3.91E-14	0.00E+00	5.28E-14	1.13E-12	2.66E-15	1.18E-14
36	Plutonium-238	Air	Bq C-14 eq	4.10E-13	1.53E-13	-1.39E-13	1.13E-16	-1.13E-16	-2.63E-14	3.09E-18	1.38E-14	-1.38E-14	0.00E+00	1.86E-14	3.98E-13	9.35E-16	4.16E-15
	Total		Bq C-14 eq	2.82E-01
Ozone layer depletion
No	Substance	Compartment	Unit	Total	Propanol (Used)	Propanol (Recovered)	Sulfuric acid (Used)	Sulfuric acid (Output)	Quinones (Produced)	Water	Diethyl ether (Used)	Diethyl ether (Recovered)	Sodium hydrogen carbonate	Sodium sulfate	Galic acid	Electricity (To generate heat)	Electricity (For product extraction and solvent recovery)
1	Methane, bromotrifluoro-, Halon 1301	Air	kg CFC-11 eq	9.05E-09	2.21E-10	-2.00E-10	2.40E-12	-2.40E-12	-1.12E-11	8.68E-16	1.17E-11	-1.17E-11	0.00E+00	1.65E-11	8.91E-09	2.09E-11	9.31E-11
2	Ethane, 1,2-dichloro-1,1,2,2-tetrafluoro-, CFC-114	Air	kg CFC-11 eq	1.08E-10	3.05E-11	-2.76E-11	2.18E-14	-2.18E-14	-5.32E-12	5.30E-16	2.63E-12	-2.63E-12	0.00E+00	3.39E-12	1.06E-10	2.48E-13	1.10E-12
3	Methane, bromochlorodifluoro-, Halon 1211	Air	kg CFC-11 eq	8.95E-11	1.94E-11	-1.75E-11	1.45E-14	-1.45E-14	-5.34E-12	2.03E-16	1.88E-12	-1.88E-12	0.00E+00	2.20E-12	8.97E-11	2.11E-13	9.36E-13
4	Methane, tetrachloro-, CFC-10	Air	kg CFC-11 eq	3.69E-11	2.01E-11	-1.82E-11	2.15E-14	-2.15E-14	-1.40E-12	2.13E-16	6.30E-11	-6.30E-11	8.08E-18	3.43E-11	2.09E-12	4.81E-15	2.14E-14
5	Methane, dichlorodifluoro-, CFC-12	Air	kg CFC-11 eq	1.30E-12	5.89E-12	-5.33E-12	8.11E-16	-8.11E-16	-2.11E-13	1.39E-17	1.96E-13	-1.96E-13	1.11E-16	2.09E-13	7.30E-13	1.71E-15	7.61E-15
6	Methane, monochloro-, R-40	Air	kg CFC-11 eq	7.69E-13	4.83E-13	-4.37E-13	5.61E-16	-5.61E-16	-7.49E-14	1.41E-17	4.77E-14	-4.77E-14	1.17E-13	7.40E-14	5.99E-13	1.41E-15	6.25E-15
7	Methane, bromo-, Halon 1001	Air	kg CFC-11 eq	6.72E-13	6.27E-18	-5.67E-18	8.25E-21	-8.25E-21	-1.20E-18	1.54E-22	6.62E-19	-6.62E-19	6.72E-13	1.14E-18	5.49E-17	1.29E-19	5.73E-19
8	Ethane, 1,1,2-trichloro-1,2,2-trifluoro-, CFC-113	Air	kg CFC-11 eq	3.83E-13	4.01E-13	-3.63E-13	2.16E-16	-2.16E-16	-3.61E-14	5.07E-18	2.33E-14	-2.33E-14	0.00E+00	3.57E-14	3.41E-13	8.00E-16	3.56E-15
9	Ethane, 1,1,1-trichloro-, HCFC-140	Air	kg CFC-11 eq	1.74E-13	1.09E-13	-9.91E-14	1.27E-16	-1.27E-16	-1.70E-14	3.20E-18	1.08E-14	-1.08E-14	2.65E-14	1.68E-14	1.36E-13	3.18E-16	1.42E-15
10	Ethane, 2-chloro-1,1,1,2-tetrafluoro-, HCFC-124	Air	kg CFC-11 eq	7.64E-15	7.99E-15	-7.24E-15	4.31E-18	-4.31E-18	-7.21E-16	1.01E-19	4.66E-16	-4.66E-16	0.00E+00	7.14E-16	6.81E-15	1.60E-17	7.10E-17
11	Methane, trichlorofluoro-, CFC-11	Air	kg CFC-11 eq	6.46E-15	3.08E-14	-2.79E-14	3.59E-18	-3.59E-18	-9.94E-16	6.61E-20	1.02E-15	-1.02E-15	0.00E+00	1.33E-15	3.16E-15	7.42E-18	3.30E-17
12	Methane, dichlorofluoro-, HCFC-21	Air	kg CFC-11 eq	1.65E-16	7.64E-16	-6.92E-16	9.06E-20	-9.06E-20	-2.48E-17	1.65E-21	2.54E-17	-2.54E-17	0.00E+00	3.30E-17	8.30E-17	1.95E-19	8.65E-19
13	Methane, chlorodifluoro-, HCFC-22	Air	kg CFC-11 eq	-5.17E-12	5.86E-12	-5.30E-12	1.21E-15	-1.21E-15	-9.28E-12	2.21E-17	2.75E-13	-2.75E-13	0.00E+00	3.52E-13	3.17E-12	7.44E-15	3.31E-14
	Total		kg CFC-11 eq	9.29E-09
Respiratory organics
No	Substance	Compartment	Unit	Total	Propanol (Used)	Propanol (Recovered)	Sulfuric acid (Used)	Sulfuric acid (Output)	Quinones (Produced)	Water	Diethyl ether (Used)	Diethyl ether (Recovered)	Sodium hydrogen carbonate	Sodium sulfate	Galic acid	Electricity (To generate heat)	Electricity (For product extraction and solvent recovery)
1	NMVOC, non-methane volatile organic compounds, unspecified origin	Air	kg C2H4 eq	1.53E-05	8.62E-07	-7.80E-07	3.00E-09	-3.00E-09	-6.22E-07	2.75E-12	1.43E-07	-1.43E-07	1.62E-09	4.34E-08	1.56E-05	3.67E-08	1.63E-07
2	Hydrocarbons, aromatic	Air	kg C2H4 eq	1.22E-06	2.23E-08	-2.02E-08	5.86E-12	-5.86E-12	-1.24E-08	1.57E-13	4.39E-09	-4.39E-09	0.00E+00	1.33E-09	1.21E-06	2.85E-09	1.27E-08
3	1-Propanol	Air	kg C2H4 eq	7.63E-07	8.06E-06	-7.30E-06	4.23E-15	-4.23E-15	-2.47E-13	8.10E-18	5.74E-14	-5.74E-14	0.00E+00	6.53E-14	3.44E-13	7.90E-16	3.51E-15
4	Pentane	Air	kg C2H4 eq	7.36E-07	1.34E-08	-1.21E-08	1.21E-10	-1.21E-10	-1.06E-09	7.88E-14	7.95E-10	-7.95E-10	0.00E+00	1.51E-09	7.25E-07	1.70E-09	7.57E-09
5	Propanal	Air	kg C2H4 eq	5.61E-07	5.92E-06	-5.36E-06	2.77E-15	-2.77E-15	-1.67E-13	1.71E-17	1.26E-13	-1.26E-13	3.35E-12	3.45E-12	8.44E-13	1.97E-15	8.76E-15
6	Butane	Air	kg C2H4 eq	5.38E-07	9.41E-09	-8.52E-09	8.64E-11	-8.64E-11	-7.92E-10	5.35E-14	5.69E-10	-5.69E-10	0.00E+00	7.88E-10	5.30E-07	1.25E-09	5.53E-09
7	Hexane	Air	kg C2H4 eq	4.76E-07	6.77E-09	-6.13E-09	5.74E-11	-5.74E-11	-6.60E-10	4.80E-14	4.32E-10	-4.32E-10	3.55E-13	6.10E-10	4.69E-07	1.10E-09	4.90E-09
8	Ethane	Air	kg C2H4 eq	4.53E-07	5.35E-09	-4.85E-09	2.54E-11	-2.54E-11	-2.90E-09	7.41E-14	4.42E-10	-4.42E-10	0.00E+00	7.18E-10	4.49E-07	1.05E-09	4.69E-09
9	Propane	Air	kg C2H4 eq	3.88E-07	6.76E-09	-6.12E-09	5.39E-11	-5.39E-11	-6.31E-10	3.87E-14	4.21E-10	-4.21E-10	0.00E+00	6.97E-10	3.82E-07	8.97E-10	3.99E-09
10	Formaldehyde	Air	kg C2H4 eq	2.03E-07	2.45E-09	-2.22E-09	8.48E-12	-8.48E-12	-3.35E-10	2.02E-14	1.97E-10	-1.97E-10	4.82E-11	1.03E-09	1.99E-07	4.68E-10	2.08E-09
11	Hydrocarbons, aliphatic, alkanes, unspecified	Air	kg C2H4 eq	1.72E-07	3.83E-09	-3.47E-09	4.22E-12	-4.22E-12	-4.57E-09	3.21E-14	2.14E-10	-2.14E-10	0.00E+00	5.20E-10	1.74E-07	4.09E-10	1.82E-09
12	Ethene	Air	kg C2H4 eq	1.16E-07	7.80E-07	-7.06E-07	1.75E-11	-1.75E-11	-1.49E-09	7.44E-14	1.87E-07	-1.87E-07	0.00E+00	3.03E-09	4.04E-08	9.48E-11	4.21E-10
13	Xylene	Air	kg C2H4 eq	1.01E-07	1.10E-08	-1.00E-08	3.62E-11	-3.62E-11	-1.66E-09	1.89E-13	9.18E-10	-9.18E-10	6.24E-13	1.48E-09	9.87E-08	2.32E-10	1.03E-09
14	Ethanol	Air	kg C2H4 eq	9.30E-08	2.98E-10	-2.69E-10	1.54E-13	-1.54E-13	-3.35E-11	1.88E-14	3.02E-08	-3.02E-08	0.00E+00	3.95E-11	9.18E-08	2.16E-10	9.58E-10
15	Toluene	Air	kg C2H4 eq	9.13E-08	6.09E-09	-5.51E-09	2.89E-11	-2.89E-11	-1.03E-09	7.54E-14	4.54E-10	-4.54E-10	1.87E-12	1.47E-09	8.92E-08	2.09E-10	9.31E-10
16	Heptane	Air	kg C2H4 eq	8.98E-08	2.50E-09	-2.26E-09	2.88E-11	-2.88E-11	-1.75E-10	6.71E-15	1.26E-10	-1.26E-10	0.00E+00	1.80E-10	8.85E-08	2.08E-10	9.23E-10
17	Acetaldehyde	Air	kg C2H4 eq	7.63E-08	5.12E-10	-4.63E-10	4.99E-12	-4.99E-12	-1.02E-10	4.89E-15	7.65E-11	-7.65E-11	4.35E-12	1.89E-10	7.52E-08	1.77E-10	7.85E-10
18	Acetic acid	Air	kg C2H4 eq	5.73E-08	2.14E-10	-1.94E-10	2.27E-13	-2.27E-13	-3.31E-11	3.27E-15	1.59E-11	-1.59E-11	0.00E+00	6.93E-11	5.65E-08	1.33E-10	5.90E-10
19	Methanol	Air	kg C2H4 eq	3.17E-08	1.55E-10	-1.41E-10	2.58E-13	-2.58E-13	-5.68E-11	1.79E-15	9.18E-12	-9.18E-12	0.00E+00	6.91E-11	3.13E-08	7.36E-11	3.27E-10
20	Butene	Air	kg C2H4 eq	2.00E-08	5.53E-10	-5.01E-10	6.35E-12	-6.35E-12	-2.30E-11	1.48E-15	2.76E-11	-2.76E-11	0.00E+00	3.77E-11	1.97E-08	4.62E-11	2.05E-10
21	Benzene, ethyl-	Air	kg C2H4 eq	1.24E-08	3.84E-10	-3.48E-10	3.97E-12	-3.97E-12	-9.67E-11	1.22E-15	1.98E-11	-1.98E-11	7.46E-13	3.21E-11	1.22E-08	2.87E-11	1.28E-10
22	Acetone	Air	kg C2H4 eq	1.09E-08	5.28E-11	-4.78E-11	2.89E-14	-2.89E-14	-2.27E-10	6.83E-16	4.02E-12	-4.02E-12	0.00E+00	7.76E-12	1.10E-08	2.59E-11	1.15E-10
23	PAH, polycyclic aromatic hydrocarbons	Air	kg C2H4 eq	7.14E-09	1.36E-10	-1.23E-10	3.82E-13	-3.82E-13	-1.46E-10	2.64E-15	1.27E-11	-1.27E-11	1.12E-13	2.46E-11	7.16E-09	1.68E-11	7.47E-11
24	VOC, volatile organic compounds	Air	kg C2H4 eq	3.64E-09	0.00E+00	0.00E+00	0.00E+00	0.00E+00	0.00E+00	0.00E+00	0.00E+00	0.00E+00	3.64E-09	0.00E+00	0.00E+00	0.00E+00	0.00E+00
25	Isoprene	Air	kg C2H4 eq	2.79E-09	3.79E-13	-3.43E-13	2.81E-16	-2.81E-16	-5.63E-14	5.11E-18	2.88E-14	-2.88E-14	2.79E-09	8.15E-14	6.07E-13	1.42E-15	6.33E-15
26	Methane	Air	kg C2H4 eq	1.31E-09	1.48E-15	-1.34E-15	1.72E-17	-1.72E-17	-1.98E-16	2.66E-20	1.67E-16	-1.67E-16	1.31E-09	1.68E-15	1.54E-15	3.55E-18	1.58E-17
27	m-Xylene	Air	kg C2H4 eq	2.30E-10	2.79E-10	-2.53E-10	1.54E-12	-1.54E-12	-3.19E-11	1.39E-15	2.25E-11	-2.25E-11	0.00E+00	5.90E-11	1.75E-10	4.04E-13	1.79E-12
28	Ethyne	Air	kg C2H4 eq	1.52E-10	3.13E-10	-2.84E-10	9.23E-14	-9.23E-14	-7.55E-12	2.12E-16	7.96E-12	-7.96E-12	0.00E+00	4.20E-11	8.70E-11	2.04E-13	9.07E-13
29	Aldehydes, unspecified	Air	kg C2H4 eq	1.18E-10	4.20E-11	-3.80E-11	4.68E-14	-4.68E-14	-5.74E-12	1.20E-15	3.61E-12	-3.61E-12	2.69E-11	8.22E-12	8.32E-11	1.95E-13	8.67E-13
30	o-Xylene	Air	kg C2H4 eq	5.08E-11	2.22E-11	-2.01E-11	5.77E-13	-5.77E-13	-8.03E-12	8.89E-17	5.20E-12	-5.20E-12	0.00E+00	8.60E-12	4.75E-11	1.09E-13	4.85E-13
31	t-Butyl methyl ether	Air	kg C2H4 eq	1.36E-11	8.29E-13	-7.51E-13	9.52E-15	-9.52E-15	-1.83E-13	6.40E-18	2.61E-13	-2.61E-13	6.03E-14	9.67E-13	1.25E-11	2.94E-14	1.31E-13
32	Hydrocarbons, chlorinated	Air	kg C2H4 eq	1.04E-11	3.37E-11	-3.05E-11	8.18E-15	-8.18E-15	-1.67E-12	1.91E-13	1.45E-12	-1.45E-12	0.00E+00	1.28E-12	7.30E-12	1.71E-14	7.60E-14
33	Methyl ethyl ketone	Air	kg C2H4 eq	5.74E-12	2.40E-12	-2.17E-12	4.26E-15	-4.26E-15	-4.46E-13	2.95E-17	1.43E-13	-1.43E-13	1.64E-12	6.40E-13	3.63E-12	8.51E-15	3.78E-14
34	2-Propanol	Air	kg C2H4 eq	2.58E-12	1.52E-12	-1.37E-12	1.11E-15	-1.11E-15	-2.45E-13	1.82E-17	1.11E-13	-1.11E-13	0.00E+00	3.23E-13	2.33E-12	5.46E-15	2.43E-14
35	Ethyl acetate	Air	kg C2H4 eq	2.29E-12	1.19E-12	-1.08E-12	2.38E-15	-2.38E-15	-2.50E-13	1.66E-17	7.61E-14	-7.61E-14	0.00E+00	2.98E-13	2.10E-12	4.92E-15	2.19E-14
36	Methane, dichloro-, HCC-30	Air	kg C2H4 eq	1.52E-12	9.67E-13	-8.76E-13	1.18E-15	-1.18E-15	-1.45E-13	3.07E-17	9.30E-14	-9.30E-14	2.89E-13	1.42E-13	1.13E-12	2.65E-15	1.18E-14
37	Formic acid	Air	kg C2H4 eq	1.35E-12	7.55E-13	-6.84E-13	5.60E-16	-5.60E-16	-1.12E-13	1.02E-17	5.73E-14	-5.73E-14	0.00E+00	1.62E-13	1.21E-12	2.84E-15	1.26E-14
38	Chloroform	Air	kg C2H4 eq	3.31E-13	7.85E-13	-7.11E-13	2.16E-16	-2.16E-16	-4.09E-14	4.92E-18	3.40E-14	-3.40E-14	1.51E-14	4.69E-14	2.33E-13	5.46E-16	2.43E-15
39	Methane, monochloro-, R-40	Air	kg C2H4 eq	2.00E-13	1.26E-13	-1.14E-13	1.46E-16	-1.46E-16	-1.95E-14	3.69E-18	1.24E-14	-1.24E-14	3.05E-14	1.93E-14	1.56E-13	3.66E-16	1.63E-15
40	Ethene, tetrachloro-	Air	kg C2H4 eq	1.15E-13	6.96E-14	-6.30E-14	7.46E-17	-7.46E-17	-1.08E-14	1.84E-18	6.59E-15	-6.59E-15	1.69E-14	9.95E-15	9.09E-14	2.13E-16	9.48E-16
41	Pentane, 3-methyl-	Air	kg C2H4 eq	6.70E-14	3.69E-14	-3.34E-14	2.98E-16	-2.98E-16	-5.03E-15	5.96E-19	3.54E-15	-3.54E-15	0.00E+00	2.93E-14	3.87E-14	8.97E-17	3.99E-16
42	Butadiene	Air	kg C2H4 eq	5.25E-14	1.74E-14	-1.57E-14	1.21E-17	-1.21E-17	-3.11E-15	2.51E-19	1.44E-15	-1.44E-15	2.32E-14	1.80E-15	2.86E-14	6.71E-17	2.98E-16
43	1-Butanol	Air	kg C2H4 eq	2.58E-14	4.99E-14	-4.52E-14	1.11E-17	-1.11E-17	-4.32E-15	2.49E-19	1.35E-15	-1.35E-15	0.00E+00	2.16E-15	2.30E-14	5.39E-17	2.40E-16
44	1-Pentene	Air	kg C2H4 eq	1.55E-14	7.51E-15	-6.80E-15	4.68E-17	-4.68E-17	-1.24E-15	1.13E-19	7.23E-16	-7.23E-16	0.00E+00	4.70E-15	1.12E-14	2.61E-17	1.16E-16
45	Ethane, 1,1,1-trichloro-, HCFC-140	Air	kg C2H4 eq	1.34E-14	8.39E-15	-7.60E-15	9.74E-18	-9.74E-18	-1.30E-15	2.46E-19	8.30E-16	-8.30E-16	2.04E-15	1.29E-15	1.04E-14	2.44E-17	1.09E-16
46	4-Methyl-2-pentanone	Air	kg C2H4 eq	1.24E-14	8.81E-17	-7.98E-17	7.33E-18	-7.33E-18	-6.92E-18	1.18E-21	2.56E-17	-2.56E-17	0.00E+00	1.24E-14	7.09E-17	1.36E-19	6.03E-19
47	2-Methyl-1-propanol	Air	kg C2H4 eq	9.92E-15	6.57E-15	-5.95E-15	5.02E-18	-5.02E-18	-1.08E-15	1.01E-19	5.33E-16	-5.33E-16	0.00E+00	7.97E-16	9.45E-15	2.22E-17	9.86E-17
48	Cyclohexane	Air	kg C2H4 eq	3.05E-15	1.91E-15	-1.73E-15	9.65E-18	-9.65E-18	-2.27E-16	4.27E-20	2.12E-16	-2.12E-16	0.00E+00	1.00E-15	2.06E-15	4.80E-18	2.13E-17
49	Dichlorprop	Air	kg C2H4 eq	2.74E-16	1.58E-16	-1.43E-16	1.02E-19	-1.02E-19	-2.89E-17	2.25E-21	1.32E-17	-1.32E-17	0.00E+00	1.59E-17	2.68E-16	6.30E-19	2.80E-18
50	Methyl formate	Air	kg C2H4 eq	2.39E-16	1.58E-16	-1.43E-16	1.23E-19	-1.23E-19	-2.52E-17	2.24E-21	1.24E-17	-1.24E-17	0.00E+00	1.82E-17	2.28E-16	5.35E-19	2.38E-18
51	Diethyl ether	Air	kg C2H4 eq	1.90E-16	2.41E-16	-2.18E-16	1.33E-19	-1.33E-19	-2.41E-17	4.18E-21	1.71E-17	-1.71E-17	0.00E+00	2.27E-17	1.66E-16	3.90E-19	1.73E-18
52	Methyl acetate	Air	kg C2H4 eq	1.88E-16	1.27E-16	-1.15E-16	8.35E-20	-8.35E-20	-2.05E-17	1.98E-21	1.03E-17	-1.03E-17	0.00E+00	1.52E-17	1.79E-16	4.19E-19	1.86E-18
53	2-Butene, 2-methyl-	Air	kg C2H4 eq	7.64E-17	4.74E-17	-4.30E-17	4.12E-19	-4.12E-19	-8.97E-18	1.29E-21	1.19E-17	-1.19E-17	0.00E+00	2.82E-17	5.20E-17	1.20E-19	5.35E-19
54	Benzene	Air	kg C2H4 eq	-4.04E-08	3.51E-09	-3.18E-09	9.50E-12	-9.50E-12	-7.02E-08	3.33E-14	2.67E-10	-2.67E-10	2.32E-10	5.38E-10	2.83E-08	6.63E-11	2.95E-10
55	Propene	Air	kg C2H4 eq	-1.14E-07	6.09E-09	-5.51E-09	1.38E-11	-1.38E-11	-1.55E-07	8.83E-15	3.85E-10	-3.85E-10	1.95E-12	6.82E-10	3.96E-08	9.30E-11	4.13E-10
56	Cumene	Air	kg C2H4 eq	-1.95E-07	2.90E-11	-2.63E-11	1.81E-13	-1.81E-13	-1.95E-07	1.84E-16	1.52E-12	-1.52E-12	3.05E-14	6.86E-11	3.56E-10	8.36E-13	3.72E-12
	Total		kg C2H4 eq	2.12E-05
Aquatic ecotoxicity
No	Substance	Compartment	Unit	Total	Propanol (Used)	Propanol (Recovered)	Sulfuric acid (Used)	Sulfuric acid (Output)	Quinones (Produced)	Water	Diethyl ether (Used)	Diethyl ether (Recovered)	Sodium hydrogen carbonate	Sodium sulfate	Galic acid	Electricity (To generate heat)	Electricity (For product extraction and solvent recovery)
1	Aluminium	Water	kg TEG water	1.07E+00	1.25E-02	-1.13E-02	1.05E-05	-1.05E-05	-3.73E-03	2.67E-07	1.32E-03	-1.32E-03	3.91E-03	1.68E-03	1.06E+00	2.48E-03	1.10E-02
2	Barium	Water	kg TEG water	4.09E-01	3.17E-03	-2.87E-03	1.55E-05	-1.55E-05	-4.52E-04	4.73E-08	2.66E-04	-2.66E-04	1.24E-03	4.36E-04	4.02E-01	9.45E-04	4.20E-03
3	Zinc	Water	kg TEG water	7.79E-02	1.97E-03	-1.78E-03	2.62E-05	-2.62E-05	-1.23E-04	8.68E-09	1.39E-04	-1.39E-04	4.04E-05	1.64E-04	7.66E-02	1.80E-04	8.00E-04
4	Copper	Water	kg TEG water	7.53E-02	3.19E-03	-2.89E-03	1.43E-05	-1.43E-05	-2.64E-04	2.56E-08	6.94E-04	-6.94E-04	1.64E-04	5.01E-04	7.37E-02	1.73E-04	7.69E-04
5	Copper	Air	kg TEG water	7.11E-02	2.88E-03	-2.61E-03	5.42E-05	-5.42E-05	-9.37E-04	1.73E-08	4.80E-04	-4.80E-04	7.34E-08	8.48E-04	7.00E-02	1.64E-04	7.30E-04
6	Hydrocarbons, aromatic	Water	kg TEG water	5.60E-02	1.55E-03	-1.40E-03	1.78E-05	-1.78E-05	-6.73E-05	4.13E-09	7.71E-05	-7.71E-05	0.00E+00	1.05E-04	5.51E-02	1.29E-04	5.75E-04
7	Aluminium	Air	kg TEG water	3.85E-02	5.28E-02	-4.78E-02	5.89E-04	-5.89E-04	-5.34E-03	2.74E-07	3.55E-03	-3.55E-03	0.00E+00	7.58E-03	3.08E-02	7.00E-05	3.11E-04
8	Nickel	Air	kg TEG water	2.44E-02	2.08E-04	-1.88E-04	1.23E-06	-1.23E-06	-1.28E-04	2.01E-09	1.50E-05	-1.50E-05	1.66E-06	3.37E-05	2.41E-02	5.67E-05	2.52E-04
9	Aluminium	Soil	kg TEG water	1.45E-02	2.37E-02	-2.14E-02	1.25E-05	-1.25E-05	-1.30E-03	1.32E-07	1.06E-03	-1.06E-03	0.00E+00	7.11E-03	6.36E-03	1.49E-05	6.62E-05
10	Nickel	Water	kg TEG water	1.42E-02	1.08E-04	-9.79E-05	3.82E-07	-3.82E-07	-2.34E-05	2.41E-09	1.45E-05	-1.45E-05	9.97E-06	3.14E-05	1.40E-02	3.29E-05	1.46E-04
11	Cobalt	Air	kg TEG water	9.44E-03	6.35E-05	-5.75E-05	2.96E-06	-2.96E-06	-6.25E-06	8.20E-10	1.18E-05	-1.18E-05	8.98E-07	1.00E-05	9.31E-03	2.19E-05	9.72E-05
12	Chromium	Water	kg TEG water	4.22E-03	9.28E-05	-8.40E-05	1.54E-07	-1.54E-07	-4.78E-04	7.39E-10	5.03E-06	-5.03E-06	3.67E-06	1.54E-05	4.61E-03	1.08E-05	4.82E-05
13	Zinc	Air	kg TEG water	3.78E-03	2.67E-04	-2.42E-04	4.26E-05	-4.26E-05	-5.75E-05	3.95E-09	1.43E-04	-1.43E-04	3.40E-09	9.84E-04	2.80E-03	6.39E-06	2.84E-05
14	Hydrocarbons, aromatic	Air	kg TEG water	3.09E-03	5.65E-05	-5.12E-05	1.48E-08	-1.48E-08	-3.14E-05	3.98E-10	1.11E-05	-1.11E-05	0.00E+00	3.36E-06	3.07E-03	7.21E-06	3.20E-05
15	Zinc	Soil	kg TEG water	2.59E-03	1.44E-03	-1.30E-03	1.77E-05	-1.77E-05	-2.80E-04	6.96E-09	1.89E-04	-1.89E-04	0.00E+00	4.39E-04	2.27E-03	5.26E-06	2.34E-05
16	Copper	Soil	kg TEG water	2.37E-03	1.46E-03	-1.32E-03	6.74E-06	-6.74E-06	-1.66E-04	9.57E-09	1.15E-04	-1.15E-04	0.00E+00	3.83E-04	1.99E-03	4.65E-06	2.07E-05
17	Lead	Water	kg TEG water	2.30E-03	3.84E-05	-3.48E-05	1.28E-06	-1.28E-06	-5.83E-06	7.29E-10	9.90E-06	-9.90E-06	3.88E-06	2.17E-05	2.24E-03	5.27E-06	2.34E-05
18	Cobalt	Water	kg TEG water	2.16E-03	2.70E-04	-2.45E-04	2.33E-07	-2.33E-07	-1.10E-04	6.65E-09	5.68E-05	-5.68E-05	3.67E-06	1.17E-05	2.20E-03	5.16E-06	2.29E-05
19	Cadmium	Water	kg TEG water	2.03E-03	2.09E-05	-1.89E-05	1.28E-06	-1.28E-06	-2.87E-06	4.06E-10	5.55E-06	-5.55E-06	4.17E-06	5.01E-06	1.99E-03	4.68E-06	2.08E-05
20	Arsenic	Water	kg TEG water	1.45E-03	3.28E-05	-2.97E-05	5.64E-06	-5.64E-06	-1.69E-05	4.05E-09	2.54E-05	-2.54E-05	3.77E-06	9.13E-06	1.43E-03	3.33E-06	1.48E-05
21	Selenium	Air	kg TEG water	1.35E-03	1.04E-04	-9.38E-05	1.42E-07	-1.42E-07	-1.16E-05	1.62E-09	7.17E-06	-7.17E-06	8.32E-06	1.44E-05	1.32E-03	3.09E-06	1.38E-05
22	Mercury	Water	kg TEG water	9.88E-04	2.63E-05	-2.38E-05	2.98E-07	-2.98E-07	-3.08E-06	5.60E-10	3.65E-05	-3.65E-05	2.06E-07	2.04E-05	9.56E-04	2.24E-06	9.97E-06
23	Cadmium	Air	kg TEG water	8.92E-04	1.67E-05	-1.51E-05	2.33E-07	-2.33E-07	-1.31E-06	3.97E-10	1.44E-06	-1.44E-06	5.73E-07	2.71E-06	8.77E-04	2.06E-06	9.15E-06
24	Antimony	Air	kg TEG water	7.57E-04	3.37E-04	-3.05E-04	8.56E-06	-8.56E-06	-1.19E-04	2.22E-09	7.72E-05	-7.72E-05	7.11E-08	1.30E-04	7.05E-04	1.62E-06	7.21E-06
25	Lead	Air	kg TEG water	7.05E-04	4.26E-05	-3.86E-05	1.16E-06	-1.16E-06	-3.84E-06	3.45E-10	5.45E-06	-5.45E-06	1.63E-06	7.14E-06	6.87E-04	1.61E-06	7.15E-06
26	PAH, polycyclic aromatic hydrocarbons	Water	kg TEG water	5.08E-04	1.41E-05	-1.27E-05	1.62E-07	-1.62E-07	-7.96E-07	4.01E-11	7.04E-07	-7.04E-07	0.00E+00	9.63E-07	5.00E-04	1.17E-06	5.22E-06
27	Chromium	Air	kg TEG water	3.93E-04	1.95E-05	-1.77E-05	1.77E-07	-1.77E-07	-2.32E-05	2.50E-10	1.46E-06	-1.46E-06	2.08E-07	2.94E-06	4.06E-04	9.52E-07	4.23E-06
28	Selenium	Water	kg TEG water	3.75E-04	6.88E-05	-6.22E-05	4.62E-07	-4.62E-07	-2.38E-05	2.73E-09	1.08E-05	-1.08E-05	2.22E-06	4.81E-06	3.81E-04	8.93E-07	3.97E-06
29	Mercury	Air	kg TEG water	2.88E-04	4.74E-05	-4.29E-05	3.54E-07	-3.54E-07	-5.12E-06	7.90E-10	1.42E-05	-1.42E-05	1.16E-05	1.16E-05	2.62E-04	6.15E-07	2.73E-06
30	Toluene	Water	kg TEG water	2.86E-04	6.24E-06	-5.65E-06	6.72E-08	-6.72E-08	-3.24E-07	2.47E-11	3.33E-07	-3.33E-07	2.02E-07	4.70E-07	2.81E-04	6.61E-07	2.94E-06
31	Ethene	Water	kg TEG water	2.75E-04	2.89E-03	-2.61E-03	5.21E-10	-5.21E-10	-1.69E-08	2.44E-13	2.60E-09	-2.60E-09	0.00E+00	2.03E-07	1.07E-06	2.52E-09	1.12E-08
32	Xylene	Water	kg TEG water	2.00E-04	4.73E-06	-4.28E-06	5.23E-08	-5.23E-08	-2.27E-07	1.64E-11	2.46E-07	-2.46E-07	9.82E-08	3.43E-07	1.96E-04	4.61E-07	2.05E-06
33	Arsenic	Air	kg TEG water	1.97E-04	1.54E-05	-1.39E-05	1.04E-07	-1.04E-07	-1.03E-06	2.05E-10	9.47E-07	-9.47E-07	2.49E-07	2.12E-06	1.92E-04	4.50E-07	2.00E-06
34	Benzene, ethyl-	Water	kg TEG water	1.25E-04	3.20E-06	-2.90E-06	3.61E-08	-3.61E-08	-1.42E-07	9.77E-12	1.63E-07	-1.63E-07	3.07E-08	2.25E-07	1.23E-04	2.89E-07	1.28E-06
35	Nickel	Soil	kg TEG water	9.61E-05	2.60E-05	-2.36E-05	9.67E-08	-9.67E-08	-1.92E-06	1.47E-10	1.56E-06	-1.56E-06	0.00E+00	6.32E-06	8.81E-05	2.07E-07	9.19E-07
36	Lead	Soil	kg TEG water	6.09E-05	1.04E-05	-9.40E-06	9.53E-08	-9.53E-08	-1.50E-06	6.49E-11	1.05E-06	-1.05E-06	0.00E+00	2.64E-06	5.80E-05	1.36E-07	6.04E-07
37	Aldrin	Soil	kg TEG water	5.88E-05	9.54E-05	-8.64E-05	5.38E-08	-5.38E-08	-9.69E-06	1.89E-09	7.06E-06	-7.06E-06	0.00E+00	1.15E-05	4.73E-05	1.11E-07	4.93E-07
38	Cobalt	Soil	kg TEG water	5.13E-05	2.63E-05	-2.38E-05	1.00E-07	-1.00E-07	-2.35E-06	1.37E-10	1.75E-06	-1.75E-06	0.00E+00	6.61E-06	4.40E-05	1.03E-07	4.58E-07
39	Atrazine	Soil	kg TEG water	2.55E-05	3.61E-05	-3.27E-05	2.17E-08	-2.17E-08	-3.73E-06	6.19E-10	2.54E-06	-2.54E-06	0.00E+00	3.88E-06	2.17E-05	5.09E-08	2.26E-07
40	Cadmium	Soil	kg TEG water	2.28E-05	1.54E-05	-1.40E-05	3.26E-08	-3.26E-08	-1.18E-06	9.75E-11	8.65E-07	-8.65E-07	0.00E+00	3.62E-06	1.87E-05	4.37E-08	1.94E-07
41	Barium	Air	kg TEG water	2.14E-05	1.91E-05	-1.73E-05	1.34E-07	-1.34E-07	-2.67E-06	1.31E-10	1.78E-06	-1.78E-06	0.00E+00	3.86E-06	1.82E-05	4.21E-08	1.87E-07
42	PAH, polycyclic aromatic hydrocarbons	Air	kg TEG water	1.81E-05	3.44E-07	-3.12E-07	9.66E-10	-9.66E-10	-3.70E-07	6.69E-12	3.22E-08	-3.22E-08	2.83E-10	6.22E-08	1.81E-05	4.26E-08	1.89E-07
43	Chromium	Soil	kg TEG water	1.71E-05	2.93E-05	-2.65E-05	2.94E-08	-2.94E-08	-1.78E-06	1.73E-10	1.41E-06	-1.41E-06	0.00E+00	6.97E-06	9.02E-06	2.11E-08	9.36E-08
44	Mercury	Soil	kg TEG water	1.39E-05	1.08E-06	-9.76E-07	4.68E-09	-4.68E-09	-7.00E-08	6.10E-12	6.51E-08	-6.51E-08	0.00E+00	1.92E-07	1.35E-05	3.17E-08	1.41E-07
45	Chromium VI	Air	kg TEG water	1.12E-05	1.97E-06	-1.78E-06	5.08E-09	-5.08E-09	-1.28E-07	1.91E-11	1.03E-07	-1.03E-07	7.06E-08	2.77E-07	1.07E-05	2.50E-08	1.11E-07
46	Selenium	Soil	kg TEG water	9.87E-06	4.34E-06	-3.93E-06	1.12E-07	-1.12E-07	-1.56E-06	1.75E-11	1.01E-06	-1.01E-06	0.00E+00	1.69E-06	9.21E-06	2.12E-08	9.40E-08
47	Chromium III	Water	kg TEG water	9.29E-06	0.00E+00	0.00E+00	0.00E+00	0.00E+00	0.00E+00	0.00E+00	0.00E+00	0.00E+00	9.29E-06	0.00E+00	0.00E+00	0.00E+00	0.00E+00
48	Diazinon	Soil	kg TEG water	8.39E-06	4.80E-06	-4.34E-06	3.23E-09	-3.23E-09	-8.87E-07	6.93E-11	4.04E-07	-4.04E-07	0.00E+00	4.87E-07	8.23E-06	1.93E-08	8.59E-08
49	m-Xylene	Water	kg TEG water	6.13E-06	3.34E-08	-3.03E-08	2.68E-11	-2.68E-11	-6.80E-09	7.44E-13	3.47E-09	-3.47E-09	1.65E-08	6.01E-09	6.03E-06	1.42E-08	6.30E-08
50	Aldicarb	Soil	kg TEG water	3.48E-06	1.97E-06	-1.78E-06	1.34E-09	-1.34E-09	-3.61E-07	2.82E-11	1.65E-07	-1.65E-07	0.00E+00	2.52E-07	3.36E-06	7.90E-09	3.51E-08
51	o-Xylene	Water	kg TEG water	3.34E-06	1.80E-08	-1.63E-08	1.45E-11	-1.45E-11	-3.70E-09	4.05E-13	1.89E-09	-1.89E-09	0.00E+00	3.25E-09	3.30E-06	7.76E-09	3.45E-08
52	Arsenic	Soil	kg TEG water	2.33E-06	3.65E-06	-3.30E-06	4.30E-09	-4.30E-09	-3.55E-07	6.11E-11	2.59E-07	-2.59E-07	0.00E+00	5.63E-07	1.75E-06	4.10E-09	1.82E-08
53	Acetic acid	Air	kg TEG water	2.22E-06	8.31E-09	-7.53E-09	8.82E-12	-8.82E-12	-1.29E-09	1.27E-13	6.19E-10	-6.19E-10	0.00E+00	2.69E-09	2.19E-06	5.16E-09	2.29E-08
54	Benzene, chloro-	Water	kg TEG water	1.99E-06	6.33E-07	-5.73E-07	1.27E-09	-1.27E-09	-7.75E-08	1.11E-11	9.65E-07	-9.65E-07	0.00E+00	6.17E-07	1.38E-06	3.23E-09	1.43E-08
55	Barium	Soil	kg TEG water	1.97E-06	6.65E-07	-6.02E-07	1.67E-08	-1.67E-08	-3.20E-07	2.40E-11	1.51E-07	-1.51E-07	0.00E+00	2.54E-07	1.94E-06	4.50E-09	2.00E-08
56	Benzene, 1,2-dichloro-	Water	kg TEG water	1.29E-06	3.94E-07	-3.56E-07	8.75E-10	-8.75E-10	-5.47E-08	8.40E-12	5.19E-07	-5.19E-07	0.00E+00	3.76E-07	9.22E-07	2.16E-09	9.61E-09
57	Thiazole, 2-(thiocyanatemethylthio)benzo-	Soil	kg TEG water	1.18E-06	6.76E-07	-6.12E-07	4.56E-10	-4.56E-10	-1.25E-07	9.76E-12	5.70E-08	-5.70E-08	0.00E+00	6.86E-08	1.16E-06	2.72E-09	1.21E-08
58	Fipronil	Soil	kg TEG water	1.07E-06	6.08E-07	-5.50E-07	4.15E-10	-4.15E-10	-1.11E-07	8.71E-12	5.09E-08	-5.09E-08	0.00E+00	7.82E-08	1.04E-06	2.44E-09	1.08E-08
59	Diuron	Soil	kg TEG water	9.03E-07	5.16E-07	-4.67E-07	3.48E-10	-3.48E-10	-9.52E-08	7.44E-12	4.34E-08	-4.34E-08	0.00E+00	5.39E-08	8.84E-07	2.08E-09	9.23E-09
60	Formaldehyde	Air	kg TEG water	6.48E-07	7.82E-09	-7.08E-09	2.71E-11	-2.71E-11	-1.07E-09	6.46E-14	6.30E-10	-6.30E-10	1.54E-10	3.29E-09	6.37E-07	1.50E-09	6.65E-09
61	Antimony	Soil	kg TEG water	6.12E-07	2.70E-07	-2.45E-07	6.93E-09	-6.93E-09	-9.66E-08	2.97E-11	6.26E-08	-6.26E-08	0.00E+00	1.05E-07	5.71E-07	1.31E-09	5.83E-09
62	Acenaphthene	Water	kg TEG water	5.78E-07	1.60E-08	-1.44E-08	1.83E-10	-1.83E-10	-6.59E-10	4.26E-14	7.96E-10	-7.96E-10	0.00E+00	1.09E-09	5.68E-07	1.33E-09	5.93E-09
63	Mancozeb	Soil	kg TEG water	5.65E-07	3.34E-07	-3.03E-07	3.86E-10	-3.86E-10	-6.07E-08	4.80E-12	2.82E-08	-2.82E-08	0.00E+00	3.43E-08	5.53E-07	1.30E-09	5.77E-09
64	Ammonia	Air	kg TEG water	4.74E-07	1.62E-07	-1.47E-07	2.07E-09	-2.07E-09	-2.70E-08	2.10E-12	2.24E-08	-2.24E-08	9.97E-11	4.90E-08	4.31E-07	1.00E-09	4.46E-09
65	Linuron	Soil	kg TEG water	3.12E-07	2.95E-07	-2.67E-07	1.80E-10	-1.80E-10	-3.93E-08	5.25E-12	2.30E-08	-2.30E-08	0.00E+00	3.50E-08	2.84E-07	6.67E-10	2.97E-09
66	Ammonia	Water	kg TEG water	2.92E-07	0.00E+00	0.00E+00	0.00E+00	0.00E+00	0.00E+00	0.00E+00	0.00E+00	0.00E+00	2.92E-07	0.00E+00	0.00E+00	0.00E+00	0.00E+00
67	Propachlor	Soil	kg TEG water	2.57E-07	1.47E-07	-1.33E-07	9.89E-11	-9.89E-11	-2.71E-08	2.12E-12	1.24E-08	-1.24E-08	0.00E+00	1.49E-08	2.52E-07	5.91E-10	2.63E-09
68	Chlorpyrifos	Soil	kg TEG water	2.48E-07	1.41E-07	-1.27E-07	9.68E-11	-9.68E-11	-2.57E-08	2.01E-12	1.18E-08	-1.18E-08	0.00E+00	1.79E-08	2.39E-07	5.62E-10	2.50E-09
69	Dimethoate	Soil	kg TEG water	2.48E-07	1.45E-07	-1.32E-07	9.65E-11	-9.65E-11	-2.59E-08	2.02E-12	1.19E-08	-1.19E-08	0.00E+00	1.50E-08	2.42E-07	5.67E-10	2.52E-09
70	Acrolein	Air	kg TEG water	2.10E-07	9.58E-08	-8.68E-08	2.15E-09	-2.15E-09	-3.43E-08	6.98E-13	2.05E-08	-2.05E-08	2.14E-09	3.52E-08	1.95E-07	4.50E-10	2.00E-09
71	Metolachlor	Soil	kg TEG water	2.06E-07	1.52E-07	-1.37E-07	1.21E-10	-1.21E-10	-1.70E-08	1.66E-12	9.40E-09	-9.40E-09	0.00E+00	3.69E-08	1.70E-07	3.98E-10	1.77E-09
72	Glyphosate	Soil	kg TEG water	2.00E-07	1.22E-07	-1.10E-07	8.37E-11	-8.37E-11	-2.00E-08	1.76E-12	9.74E-09	-9.74E-09	0.00E+00	1.77E-08	1.88E-07	4.42E-10	1.96E-09
73	Chlorothalonil	Soil	kg TEG water	1.99E-07	1.30E-07	-1.18E-07	3.21E-10	-3.21E-10	-2.24E-08	1.83E-12	1.10E-08	-1.10E-08	0.00E+00	1.37E-08	1.93E-07	4.52E-10	2.01E-09
74	Fenamiphos	Soil	kg TEG water	1.43E-07	8.17E-08	-7.40E-08	5.51E-11	-5.51E-11	-1.51E-08	1.18E-12	6.89E-09	-6.89E-09	0.00E+00	8.30E-09	1.40E-07	3.29E-10	1.46E-09
75	Propanal	Air	kg TEG water	1.32E-07	1.39E-06	-1.26E-06	6.52E-16	-6.52E-16	-3.92E-14	4.02E-18	2.96E-14	-2.96E-14	7.89E-13	8.11E-13	1.99E-13	4.64E-16	2.06E-15
76	Metribuzin	Soil	kg TEG water	1.16E-07	7.24E-08	-6.55E-08	1.34E-10	-1.34E-10	-1.26E-08	1.02E-12	6.07E-09	-6.07E-09	0.00E+00	8.24E-09	1.13E-07	2.64E-10	1.17E-09
77	Carbofuran	Soil	kg TEG water	9.27E-08	4.81E-08	-4.36E-08	4.39E-11	-4.39E-11	-2.51E-09	5.21E-13	2.75E-09	-2.75E-09	0.00E+00	2.11E-08	6.87E-08	1.61E-10	7.17E-10
78	Formaldehyde	Water	kg TEG water	8.81E-08	2.04E-08	-1.85E-08	9.84E-11	-9.84E-11	-9.09E-09	6.18E-14	8.21E-10	-8.21E-10	0.00E+00	3.53E-08	5.91E-08	1.39E-10	6.16E-10
79	Metamitron	Soil	kg TEG water	8.44E-08	4.89E-08	-4.43E-08	3.23E-11	-3.23E-11	-8.88E-09	6.91E-13	4.06E-09	-4.06E-09	0.00E+00	4.88E-09	8.27E-08	1.94E-10	8.63E-10
80	Prometryn	Soil	kg TEG water	8.28E-08	4.68E-08	-4.23E-08	3.19E-11	-3.19E-11	-8.57E-09	6.71E-13	3.92E-09	-3.92E-09	0.00E+00	6.02E-09	7.99E-08	1.88E-10	8.34E-10
81	Cyprodinil	Soil	kg TEG water	7.93E-08	4.59E-08	-4.16E-08	3.18E-11	-3.18E-11	-8.38E-09	6.54E-13	3.84E-09	-3.84E-09	0.00E+00	4.65E-09	7.77E-08	1.83E-10	8.11E-10
82	Terbacil	Soil	kg TEG water	7.91E-08	4.52E-08	-4.09E-08	3.05E-11	-3.05E-11	-8.35E-09	6.53E-13	3.81E-09	-3.81E-09	0.00E+00	4.59E-09	7.75E-08	1.82E-10	8.09E-10
83	Hydramethylnon	Soil	kg TEG water	6.88E-08	3.93E-08	-3.56E-08	2.65E-11	-2.65E-11	-7.27E-09	5.68E-13	3.31E-09	-3.31E-09	0.00E+00	3.99E-09	6.75E-08	1.58E-10	7.04E-10
84	Isoproturon	Soil	kg TEG water	6.36E-08	5.95E-08	-5.39E-08	3.90E-11	-3.90E-11	-5.25E-09	3.83E-13	3.06E-09	-3.06E-09	0.00E+00	6.97E-09	5.55E-08	1.30E-10	5.79E-10
85	Ametryn	Soil	kg TEG water	6.28E-08	3.59E-08	-3.25E-08	2.42E-11	-2.42E-11	-6.64E-09	5.18E-13	3.03E-09	-3.03E-09	0.00E+00	3.65E-09	6.16E-08	1.45E-10	6.43E-10
86	Acetaldehyde	Air	kg TEG water	5.35E-08	3.59E-10	-3.25E-10	3.50E-12	-3.50E-12	-7.13E-11	3.43E-15	5.36E-11	-5.36E-11	3.05E-12	1.32E-10	5.27E-08	1.24E-10	5.51E-10
87	Ethane, 1,2-dichloro-	Water	kg TEG water	4.31E-08	3.13E-09	-2.84E-09	2.67E-11	-2.67E-11	-5.77E-10	1.27E-12	2.88E-09	-2.88E-09	0.00E+00	3.75E-08	5.82E-09	1.36E-11	6.03E-11
88	Captan	Soil	kg TEG water	4.10E-08	2.34E-08	-2.12E-08	1.58E-11	-1.58E-11	-4.33E-09	3.38E-13	1.98E-09	-1.98E-09	0.00E+00	2.38E-09	4.02E-08	9.44E-11	4.20E-10
89	Acetaldehyde	Water	kg TEG water	3.69E-08	3.48E-08	-3.15E-08	2.84E-10	-2.84E-10	-3.51E-09	5.22E-14	8.91E-10	-8.91E-10	0.00E+00	5.88E-09	3.08E-08	7.12E-11	3.17E-10
90	Acetic acid	Water	kg TEG water	3.65E-08	6.34E-09	-5.74E-09	1.82E-11	-1.82E-11	-5.62E-10	3.39E-13	3.00E-10	-3.00E-10	0.00E+00	5.67E-09	3.04E-08	7.14E-11	3.17E-10
91	Endosulfan	Soil	kg TEG water	3.37E-08	1.89E-08	-1.71E-08	1.33E-11	-1.33E-11	-3.28E-09	2.63E-13	1.52E-09	-1.52E-09	0.00E+00	3.07E-09	3.17E-08	7.44E-11	3.31E-10
92	Ethanol	Air	kg TEG water	3.11E-08	9.94E-11	-9.00E-11	5.15E-14	-5.15E-14	-1.12E-11	6.27E-15	1.01E-08	-1.01E-08	0.00E+00	1.32E-11	3.07E-08	7.20E-11	3.20E-10
93	Fentin hydroxide	Soil	kg TEG water	2.98E-08	1.70E-08	-1.54E-08	1.15E-11	-1.15E-11	-3.15E-09	2.46E-13	1.44E-09	-1.44E-09	0.00E+00	1.73E-09	2.92E-08	6.86E-11	3.05E-10
94	Pirimicarb	Soil	kg TEG water	2.90E-08	1.66E-08	-1.50E-08	1.12E-11	-1.12E-11	-3.06E-09	2.39E-13	1.40E-09	-1.40E-09	0.00E+00	1.69E-09	2.84E-08	6.68E-11	2.97E-10
95	Methanol	Air	kg TEG water	2.49E-08	1.22E-10	-1.10E-10	2.02E-13	-2.02E-13	-4.44E-11	1.40E-15	7.19E-12	-7.19E-12	0.00E+00	5.41E-11	2.45E-08	5.76E-11	2.56E-10
96	Naphthalene	Water	kg TEG water	2.18E-08	0.00E+00	0.00E+00	0.00E+00	0.00E+00	0.00E+00	0.00E+00	0.00E+00	0.00E+00	2.18E-08	0.00E+00	0.00E+00	0.00E+00	0.00E+00
97	Cyhalothrin, gamma-	Air	kg TEG water	2.07E-08	1.13E-08	-1.03E-08	8.51E-12	-8.51E-12	-1.90E-09	1.56E-13	8.92E-10	-8.92E-10	0.00E+00	2.41E-09	1.89E-08	4.44E-11	1.97E-10
98	Lambda-cyhalothrin	Soil	kg TEG water	2.03E-08	1.17E-08	-1.06E-08	8.01E-12	-8.01E-12	-2.13E-09	1.66E-13	9.74E-10	-9.74E-10	0.00E+00	1.25E-09	1.98E-08	4.65E-11	2.06E-10
99	Cypermethrin	Soil	kg TEG water	2.02E-08	1.14E-08	-1.03E-08	8.42E-12	-8.42E-12	-1.63E-09	1.47E-13	8.52E-10	-8.52E-10	0.00E+00	2.40E-09	1.81E-08	4.24E-11	1.89E-10
100	Ethoprop	Soil	kg TEG water	2.00E-08	1.14E-08	-1.03E-08	7.70E-12	-7.70E-12	-2.11E-09	1.65E-13	9.63E-10	-9.63E-10	0.00E+00	1.16E-09	1.96E-08	4.60E-11	2.05E-10
101	Ioxynil	Soil	kg TEG water	1.94E-08	1.14E-08	-1.03E-08	7.61E-12	-7.61E-12	-2.04E-09	1.59E-13	9.36E-10	-9.36E-10	0.00E+00	1.17E-09	1.90E-08	4.46E-11	1.98E-10
102	Trifluralin	Soil	kg TEG water	1.84E-08	1.05E-08	-9.47E-09	7.23E-12	-7.23E-12	-1.88E-09	1.48E-13	8.62E-10	-8.62E-10	0.00E+00	1.35E-09	1.77E-08	4.15E-11	1.84E-10
103	Thiram	Soil	kg TEG water	1.63E-08	8.43E-09	-7.63E-09	7.75E-12	-7.75E-12	-4.02E-10	9.03E-14	4.73E-10	-4.73E-10	0.00E+00	3.78E-09	1.19E-08	2.80E-11	1.25E-10
104	2,4-D	Soil	kg TEG water	1.55E-08	9.64E-09	-8.73E-09	6.65E-12	-6.65E-12	-1.55E-09	1.41E-13	7.62E-10	-7.62E-10	0.00E+00	1.55E-09	1.44E-08	3.38E-11	1.50E-10
105	Benzene, pentachloronitro-	Soil	kg TEG water	1.55E-08	8.85E-09	-8.01E-09	5.96E-12	-5.96E-12	-1.64E-09	1.28E-13	7.46E-10	-7.46E-10	0.00E+00	8.99E-10	1.52E-08	3.57E-11	1.58E-10
106	Pentane	Air	kg TEG water	1.45E-08	2.63E-10	-2.38E-10	2.37E-12	-2.37E-12	-2.08E-11	1.55E-15	1.56E-11	-1.56E-11	0.00E+00	2.97E-11	1.43E-08	3.35E-11	1.49E-10
107	Bromoxynil	Soil	kg TEG water	1.41E-08	8.37E-09	-7.58E-09	6.37E-12	-6.37E-12	-1.49E-09	1.18E-13	6.89E-10	-6.89E-10	0.00E+00	8.26E-10	1.38E-08	3.24E-11	1.44E-10
108	Phorate	Soil	kg TEG water	1.31E-08	7.47E-09	-6.77E-09	5.04E-12	-5.04E-12	-1.38E-09	1.08E-13	6.30E-10	-6.30E-10	0.00E+00	7.59E-10	1.28E-08	3.01E-11	1.34E-10
109	Carbendazim	Soil	kg TEG water	1.09E-08	7.13E-09	-6.46E-09	6.05E-12	-6.05E-12	-7.60E-10	7.51E-14	4.55E-10	-4.55E-10	0.00E+00	1.56E-09	9.34E-09	2.19E-11	9.74E-11
110	Propane	Air	kg TEG water	1.05E-08	1.84E-10	-1.66E-10	1.46E-12	-1.46E-12	-1.71E-11	1.05E-15	1.14E-11	-1.14E-11	0.00E+00	1.89E-11	1.04E-08	2.44E-11	1.08E-10
111	Butane	Air	kg TEG water	9.76E-09	1.71E-10	-1.55E-10	1.57E-12	-1.57E-12	-1.44E-11	9.72E-16	1.03E-11	-1.03E-11	0.00E+00	1.43E-11	9.62E-09	2.26E-11	1.00E-10
112	Acetone	Air	kg TEG water	8.61E-09	4.15E-11	-3.76E-11	2.27E-14	-2.27E-14	-1.78E-10	5.38E-16	3.16E-12	-3.16E-12	0.00E+00	6.10E-12	8.67E-09	2.04E-11	9.05E-11
113	Cymoxanil	Soil	kg TEG water	7.96E-09	4.55E-09	-4.12E-09	3.07E-12	-3.07E-12	-8.41E-10	6.57E-14	3.83E-10	-3.83E-10	0.00E+00	4.62E-10	7.81E-09	1.83E-11	8.15E-11
114	Acephate	Soil	kg TEG water	7.89E-09	4.47E-09	-4.05E-09	3.04E-12	-3.04E-12	-8.20E-10	6.42E-14	3.75E-10	-3.75E-10	0.00E+00	5.48E-10	7.64E-09	1.79E-11	7.97E-11
115	Parathion	Soil	kg TEG water	7.89E-09	3.10E-09	-2.80E-09	2.77E-12	-2.77E-12	-4.53E-10	3.39E-14	2.28E-10	-2.28E-10	0.00E+00	2.55E-10	7.69E-09	1.81E-11	8.03E-11
116	Toluene	Air	kg TEG water	7.68E-09	5.12E-10	-4.64E-10	2.43E-12	-2.43E-12	-8.68E-11	6.34E-15	3.82E-11	-3.82E-11	1.57E-13	1.23E-10	7.50E-09	1.76E-11	7.83E-11
117	Acetochlor	Soil	kg TEG water	7.52E-09	5.29E-09	-4.79E-09	6.00E-12	-6.00E-12	-8.17E-10	7.31E-14	3.96E-10	-3.96E-10	0.00E+00	4.69E-10	7.27E-09	1.71E-11	7.58E-11
118	Dicrotophos	Soil	kg TEG water	6.26E-09	3.54E-09	-3.20E-09	2.41E-12	-2.41E-12	-6.48E-10	5.07E-14	2.96E-10	-2.96E-10	0.00E+00	4.55E-10	6.04E-09	1.42E-11	6.30E-11
119	Dimethenamid	Soil	kg TEG water	6.25E-09	6.42E-09	-5.81E-09	4.39E-12	-4.39E-12	-7.06E-10	5.88E-14	3.83E-10	-3.83E-10	0.00E+00	4.33E-10	5.84E-09	1.37E-11	6.09E-11
120	Xylene	Air	kg TEG water	5.99E-09	6.55E-10	-5.93E-10	2.15E-12	-2.15E-12	-9.84E-11	1.12E-14	5.45E-11	-5.45E-11	3.70E-14	8.81E-11	5.86E-09	1.38E-11	6.11E-11
121	Ethofumesate	Soil	kg TEG water	5.68E-09	3.29E-09	-2.98E-09	2.17E-12	-2.17E-12	-5.97E-10	4.65E-14	2.73E-10	-2.73E-10	0.00E+00	3.28E-10	5.56E-09	1.31E-11	5.81E-11
122	Azinphos-methyl	Soil	kg TEG water	5.25E-09	3.00E-09	-2.72E-09	2.02E-12	-2.02E-12	-5.55E-10	4.33E-14	2.53E-10	-2.53E-10	0.00E+00	3.05E-10	5.15E-09	1.21E-11	5.37E-11
123	Sulfentrazone	Soil	kg TEG water	5.02E-09	2.81E-09	-2.55E-09	1.99E-12	-1.99E-12	-4.88E-10	3.91E-14	2.27E-10	-2.27E-10	0.00E+00	4.63E-10	4.72E-09	1.11E-11	4.93E-11
124	Chlorpyrifos	Air	kg TEG water	5.01E-09	2.74E-09	-2.48E-09	2.06E-12	-2.06E-12	-4.59E-10	3.77E-14	2.16E-10	-2.16E-10	0.00E+00	5.82E-10	4.57E-09	1.07E-11	4.77E-11
125	Propiconazole	Soil	kg TEG water	3.94E-09	2.52E-09	-2.28E-09	2.42E-12	-2.42E-12	-4.05E-10	3.12E-14	1.93E-10	-1.93E-10	0.00E+00	2.69E-10	3.79E-09	8.88E-12	3.95E-11
126	Oxamyl	Soil	kg TEG water	3.50E-09	2.00E-09	-1.81E-09	1.35E-12	-1.35E-12	-3.70E-10	2.89E-14	1.69E-10	-1.69E-10	0.00E+00	2.03E-10	3.44E-09	8.07E-12	3.59E-11
127	Phenanthrene	Water	kg TEG water	3.43E-09	0.00E+00	0.00E+00	0.00E+00	0.00E+00	0.00E+00	0.00E+00	0.00E+00	0.00E+00	3.43E-09	0.00E+00	0.00E+00	0.00E+00	0.00E+00
128	Pendimethalin	Soil	kg TEG water	3.19E-09	1.84E-09	-1.67E-09	1.26E-12	-1.26E-12	-3.29E-10	2.59E-14	1.51E-10	-1.51E-10	0.00E+00	2.20E-10	3.09E-09	7.24E-12	3.22E-11
129	Dioxin, 2,3,7,8 Tetrachlorodibenzo-p-	Air	kg TEG water	2.75E-09	2.05E-10	-1.85E-10	2.75E-12	-2.75E-12	-2.50E-11	5.25E-14	2.21E-11	-2.21E-11	1.12E-12	1.49E-10	2.57E-09	6.02E-12	2.68E-11
130	Acenaphthylene	Water	kg TEG water	2.26E-09	6.23E-11	-5.64E-11	7.16E-13	-7.16E-13	-2.58E-12	1.67E-16	3.11E-12	-3.11E-12	0.00E+00	4.25E-12	2.22E-09	5.21E-12	2.32E-11
131	Chloridazon	Soil	kg TEG water	2.22E-09	1.32E-09	-1.20E-09	8.34E-13	-8.34E-13	-2.33E-10	1.81E-14	1.07E-10	-1.07E-10	0.00E+00	1.29E-10	2.18E-09	5.11E-12	2.27E-11
132	Paraquat	Soil	kg TEG water	2.17E-09	1.26E-09	-1.14E-09	9.43E-13	-9.43E-13	-2.18E-10	1.77E-14	1.02E-10	-1.02E-10	0.00E+00	1.69E-10	2.08E-09	4.87E-12	2.17E-11
133	Oryzalin	Soil	kg TEG water	2.05E-09	1.17E-09	-1.06E-09	7.89E-13	-7.89E-13	-2.16E-10	1.69E-14	9.87E-11	-9.87E-11	0.00E+00	1.19E-10	2.01E-09	4.72E-12	2.10E-11
134	Benzene, ethyl-	Air	kg TEG water	1.90E-09	5.93E-11	-5.36E-11	6.12E-13	-6.12E-13	-1.49E-11	1.88E-16	3.05E-12	-3.05E-12	1.15E-13	4.95E-12	1.89E-09	4.43E-12	1.97E-11
135	Trifluralin	Air	kg TEG water	1.84E-09	1.01E-09	-9.11E-10	7.55E-13	-7.55E-13	-1.68E-10	1.38E-14	7.91E-11	-7.91E-11	0.00E+00	2.14E-10	1.68E-09	3.94E-12	1.75E-11
136	Atrazine	Air	kg TEG water	1.70E-09	9.45E-10	-8.55E-10	6.90E-13	-6.90E-13	-1.60E-10	1.30E-14	7.49E-11	-7.49E-11	0.00E+00	1.81E-10	1.57E-09	3.69E-12	1.64E-11
137	Bromacil	Soil	kg TEG water	1.68E-09	9.60E-10	-8.69E-10	6.47E-13	-6.47E-13	-1.77E-10	1.39E-14	8.09E-11	-8.09E-11	0.00E+00	9.74E-11	1.65E-09	3.87E-12	1.72E-11
138	Ethanol	Water	kg TEG water	1.58E-09	1.03E-10	-9.33E-11	6.48E-13	-6.48E-13	-2.04E-11	1.26E-15	2.98E-06	-2.98E-06	0.00E+00	2.44E-10	1.33E-09	3.11E-12	1.38E-11
139	Difenoconazole	Soil	kg TEG water	1.42E-09	8.18E-10	-7.40E-10	5.52E-13	-5.52E-13	-1.51E-10	1.20E-14	6.91E-11	-6.91E-11	0.00E+00	8.36E-11	1.39E-09	3.27E-12	1.45E-11
140	Acetone	Water	kg TEG water	1.38E-09	5.54E-11	-5.02E-11	1.16E-14	-1.16E-14	-3.10E-12	3.90E-16	2.38E-12	-2.38E-12	3.69E-12	2.83E-12	1.35E-09	3.18E-12	1.41E-11
141	Amitraz	Soil	kg TEG water	1.29E-09	7.39E-10	-6.69E-10	4.98E-13	-4.98E-13	-1.37E-10	1.07E-14	6.23E-11	-6.23E-11	0.00E+00	7.51E-11	1.27E-09	2.98E-12	1.32E-11
142	Dicamba	Soil	kg TEG water	1.17E-09	8.45E-10	-7.65E-10	6.21E-13	-6.21E-13	-1.27E-10	1.03E-14	6.16E-11	-6.16E-11	0.00E+00	7.25E-11	1.13E-09	2.66E-12	1.18E-11
143	Cyfluthrin	Soil	kg TEG water	1.16E-09	6.60E-10	-5.98E-10	4.57E-13	-4.57E-13	-1.21E-10	9.48E-15	5.53E-11	-5.53E-11	0.00E+00	7.77E-11	1.12E-09	2.64E-12	1.17E-11
144	Iprodione	Soil	kg TEG water	1.12E-09	6.53E-10	-5.92E-10	4.43E-13	-4.43E-13	-1.20E-10	9.79E-15	5.54E-11	-5.54E-11	0.00E+00	6.76E-11	1.10E-09	2.58E-12	1.15E-11
145	Prochloraz	Soil	kg TEG water	1.04E-09	1.27E-09	-1.15E-09	5.92E-13	-5.92E-13	-6.90E-11	4.87E-15	5.09E-11	-5.09E-11	0.00E+00	1.78E-10	7.99E-10	1.88E-12	8.34E-12
146	Simazine	Soil	kg TEG water	9.86E-10	6.94E-10	-6.28E-10	7.86E-13	-7.86E-13	-1.07E-10	9.59E-15	5.20E-11	-5.20E-11	0.00E+00	6.15E-11	9.54E-10	2.24E-12	9.95E-12
147	Metolachlor	Air	kg TEG water	9.84E-10	5.39E-10	-4.88E-10	4.04E-13	-4.04E-13	-9.02E-11	7.40E-15	4.24E-11	-4.24E-11	0.00E+00	1.13E-10	8.98E-10	2.11E-12	9.37E-12
148	Glyphosate	Air	kg TEG water	8.28E-10	4.53E-10	-4.10E-10	3.40E-13	-3.40E-13	-7.58E-11	6.23E-15	3.57E-11	-3.57E-11	0.00E+00	9.62E-11	7.55E-10	1.77E-12	7.88E-12
149	Methanol	Water	kg TEG water	8.00E-10	9.19E-11	-8.32E-11	5.85E-13	-5.85E-13	-3.68E-11	2.67E-15	5.55E-12	-5.55E-12	0.00E+00	1.55E-10	6.65E-10	1.56E-12	6.94E-12
150	Ethephon	Soil	kg TEG water	7.91E-10	4.94E-10	-4.47E-10	3.27E-13	-3.27E-13	-7.96E-11	6.19E-15	3.77E-11	-3.77E-11	0.00E+00	6.27E-11	7.52E-10	1.77E-12	7.85E-12
151	PAH, polycyclic aromatic hydrocarbons	Soil	kg TEG water	7.62E-10	3.35E-10	-3.03E-10	8.63E-12	-8.63E-12	-1.20E-10	1.35E-15	7.78E-11	-7.78E-11	0.00E+00	1.31E-10	7.11E-10	1.63E-12	7.26E-12
152	Cyfluthrin	Air	kg TEG water	6.89E-10	3.77E-10	-3.41E-10	2.83E-13	-2.83E-13	-6.30E-11	5.18E-15	2.97E-11	-2.97E-11	0.00E+00	8.00E-11	6.28E-10	1.47E-12	6.55E-12
153	Metalaxyl-M	Soil	kg TEG water	6.84E-10	3.91E-10	-3.54E-10	2.63E-13	-2.63E-13	-7.23E-11	5.64E-15	3.29E-11	-3.29E-11	0.00E+00	3.97E-11	6.71E-10	1.57E-12	7.00E-12
154	Carbetamide	Soil	kg TEG water	6.79E-10	5.11E-10	-4.63E-10	3.39E-13	-3.39E-13	-6.28E-11	4.56E-15	3.14E-11	-3.14E-11	0.00E+00	3.62E-11	6.49E-10	1.52E-12	6.77E-12
155	Indeno(1,2,3-cd)pyrene	Air	kg TEG water	6.14E-10	1.10E-12	-9.95E-13	2.96E-14	-2.96E-14	-6.43E-13	5.69E-17	4.15E-13	-4.15E-13	6.14E-10	2.52E-13	5.18E-13	1.09E-15	4.86E-15
156	Methane, bromotrifluoro-, Halon 1301	Air	kg TEG water	5.54E-10	1.35E-11	-1.22E-11	1.47E-13	-1.47E-13	-6.85E-13	5.31E-17	7.19E-13	-7.19E-13	0.00E+00	1.01E-12	5.46E-10	1.28E-12	5.70E-12
157	Cypermethrin	Air	kg TEG water	5.48E-10	3.00E-10	-2.71E-10	2.25E-13	-2.25E-13	-5.01E-11	4.12E-15	2.36E-11	-2.36E-11	0.00E+00	6.36E-11	4.99E-10	1.17E-12	5.21E-12
158	Pendimethalin	Air	kg TEG water	5.39E-10	2.95E-10	-2.67E-10	2.21E-13	-2.21E-13	-4.95E-11	4.06E-15	2.33E-11	-2.33E-11	0.00E+00	6.21E-11	4.92E-10	1.16E-12	5.13E-12
159	Atrazine	Water	kg TEG water	5.09E-10	3.02E-10	-2.73E-10	1.95E-13	-1.95E-13	-5.39E-11	4.20E-15	2.48E-11	-2.48E-11	0.00E+00	2.97E-11	4.99E-10	1.17E-12	5.20E-12
160	Tefluthrin	Soil	kg TEG water	5.07E-10	3.56E-10	-3.22E-10	3.99E-13	-3.99E-13	-5.51E-11	4.91E-15	2.67E-11	-2.67E-11	0.00E+00	3.16E-11	4.91E-10	1.15E-12	5.12E-12
161	Tribufos	Soil	kg TEG water	4.91E-10	2.77E-10	-2.51E-10	1.89E-13	-1.89E-13	-5.08E-11	3.98E-15	2.32E-11	-2.32E-11	0.00E+00	3.57E-11	4.74E-10	1.11E-12	4.94E-12
162	t-Butyl methyl ether	Water	kg TEG water	4.39E-10	2.94E-11	-2.67E-11	3.58E-11	-3.58E-11	-5.53E-12	1.53E-15	1.09E-10	-1.09E-10	0.00E+00	1.03E-10	3.35E-10	6.36E-13	2.83E-12
163	Dimethomorph	Soil	kg TEG water	4.25E-10	2.43E-10	-2.20E-10	1.64E-13	-1.64E-13	-4.49E-11	3.51E-15	2.05E-11	-2.05E-11	0.00E+00	2.47E-11	4.17E-10	9.80E-13	4.35E-12
164	Azoxystrobin	Soil	kg TEG water	3.88E-10	2.38E-10	-2.15E-10	1.72E-13	-1.72E-13	-3.98E-11	3.11E-15	1.87E-11	-1.87E-11	0.00E+00	2.58E-11	3.74E-10	8.79E-13	3.91E-12
165	Ethene, chloro-	Water	kg TEG water	3.85E-10	9.68E-10	-8.76E-10	2.45E-13	-2.45E-13	-5.05E-11	1.64E-11	4.82E-11	-4.82E-11	0.00E+00	4.23E-11	2.82E-10	6.61E-13	2.94E-12
166	Alachlor	Soil	kg TEG water	3.42E-10	7.93E-10	-7.18E-10	3.34E-13	-3.34E-13	-4.51E-11	3.59E-15	3.32E-11	-3.32E-11	0.00E+00	3.40E-11	2.74E-10	6.43E-13	2.86E-12
167	Fludioxonil	Soil	kg TEG water	3.40E-10	1.97E-10	-1.78E-10	1.32E-13	-1.32E-13	-3.60E-11	2.81E-15	1.65E-11	-1.65E-11	0.00E+00	1.98E-11	3.34E-10	7.83E-13	3.48E-12
168	Benzo(g,h,i)perylene	Air	kg TEG water	3.37E-10	4.53E-13	-4.10E-13	1.23E-14	-1.23E-14	-2.66E-13	2.35E-17	1.72E-13	-1.72E-13	3.37E-10	1.04E-13	2.14E-13	4.52E-16	2.01E-15
169	Isoxaflutole	Soil	kg TEG water	3.21E-10	2.26E-10	-2.05E-10	2.56E-13	-2.56E-13	-3.49E-11	3.13E-15	1.69E-11	-1.69E-11	0.00E+00	2.00E-11	3.11E-10	7.30E-13	3.24E-12
170	Permethrin	Air	kg TEG water	3.09E-10	1.69E-10	-1.53E-10	1.27E-13	-1.27E-13	-2.83E-11	2.33E-15	1.33E-11	-1.33E-11	0.00E+00	3.59E-11	2.82E-10	6.62E-13	2.94E-12
171	Benfluralin	Soil	kg TEG water	2.98E-10	1.70E-10	-1.54E-10	1.15E-13	-1.15E-13	-3.15E-11	2.46E-15	1.44E-11	-1.44E-11	0.00E+00	1.73E-11	2.92E-10	6.87E-13	3.05E-12
172	Metribuzin	Air	kg TEG water	2.90E-10	1.59E-10	-1.44E-10	1.19E-13	-1.19E-13	-2.66E-11	2.18E-15	1.25E-11	-1.25E-11	0.00E+00	3.37E-11	2.65E-10	6.22E-13	2.76E-12
173	Ethane, 1,2-dichloro-	Air	kg TEG water	2.84E-10	5.43E-10	-4.92E-10	1.56E-13	-1.56E-13	-2.08E-11	1.68E-14	2.06E-11	-2.06E-11	1.19E-12	6.44E-11	1.86E-10	4.35E-13	1.93E-12
174	Chrysene	Air	kg TEG water	2.60E-10	1.41E-13	-1.28E-13	3.82E-15	-3.82E-15	-8.29E-14	7.33E-18	5.35E-14	-5.35E-14	2.60E-10	3.25E-14	6.68E-14	1.41E-16	6.26E-16
175	Rimsulfuron	Soil	kg TEG water	2.49E-10	1.52E-10	-1.38E-10	1.27E-13	-1.27E-13	-2.66E-11	2.17E-15	1.24E-11	-1.24E-11	0.00E+00	1.48E-11	2.44E-10	5.72E-13	2.54E-12
176	Polychlorinated biphenyls	Air	kg TEG water	2.45E-10	2.31E-10	-2.09E-10	2.67E-13	-2.67E-13	-3.31E-11	5.28E-15	1.59E-11	-1.59E-11	0.00E+00	2.40E-11	2.29E-10	5.37E-13	2.39E-12
177	Flufenacet	Soil	kg TEG water	2.44E-10	1.44E-10	-1.30E-10	1.61E-13	-1.61E-13	-2.60E-11	2.01E-15	1.20E-11	-1.20E-11	0.00E+00	1.45E-11	2.39E-10	5.61E-13	2.49E-12
178	Terbufos	Soil	kg TEG water	2.39E-10	2.39E-10	-2.16E-10	1.98E-13	-1.98E-13	-2.70E-11	2.35E-15	1.45E-11	-1.45E-11	0.00E+00	1.65E-11	2.24E-10	5.24E-13	2.33E-12
179	Glufosinate ammonium	Soil	kg TEG water	2.37E-10	1.35E-10	-1.22E-10	9.12E-14	-9.12E-14	-2.50E-11	1.95E-15	1.14E-11	-1.14E-11	0.00E+00	1.37E-11	2.32E-10	5.45E-13	2.42E-12
180	Polychlorinated biphenyls	Water	kg TEG water	2.31E-10	3.07E-10	-2.78E-10	3.21E-13	-3.21E-13	-3.85E-11	7.29E-15	2.65E-11	-2.65E-11	0.00E+00	4.66E-11	1.91E-10	4.48E-13	1.99E-12
181	Ethene	Air	kg TEG water	2.15E-10	1.44E-09	-1.31E-09	3.25E-14	-3.25E-14	-2.76E-12	1.38E-16	3.46E-10	-3.46E-10	0.00E+00	5.60E-12	7.48E-11	1.76E-13	7.80E-13
182	Malathion	Soil	kg TEG water	2.13E-10	1.20E-10	-1.08E-10	8.51E-14	-8.51E-14	-1.97E-11	1.66E-15	9.60E-12	-9.60E-12	0.00E+00	1.83E-11	2.00E-10	4.70E-13	2.09E-12
183	Mepiquat chloride	Soil	kg TEG water	1.87E-10	1.07E-10	-9.68E-11	8.49E-14	-8.49E-14	-1.95E-11	1.52E-15	8.95E-12	-8.95E-12	0.00E+00	1.30E-11	1.81E-10	4.26E-13	1.89E-12
184	2-Methyl-4-chlorophenoxyacetic acid	Soil	kg TEG water	1.76E-10	1.07E-10	-9.64E-11	9.10E-14	-9.10E-14	-1.85E-11	1.43E-15	8.60E-12	-8.60E-12	0.00E+00	1.09E-11	1.72E-10	4.03E-13	1.79E-12
185	Dimethylamine	Water	kg TEG water	1.71E-10	1.25E-10	-1.14E-10	7.55E-14	-7.55E-14	-1.87E-11	7.80E-14	9.53E-12	-9.53E-12	0.00E+00	1.39E-11	1.62E-10	3.81E-13	1.69E-12
186	Methoxyfenozide	Soil	kg TEG water	1.65E-10	9.45E-11	-8.55E-11	6.37E-14	-6.37E-14	-1.75E-11	1.36E-15	7.96E-12	-7.96E-12	0.00E+00	9.60E-12	1.62E-10	3.81E-13	1.69E-12
187	Methane, tetrachloro-, CFC-10	Air	kg TEG water	1.58E-10	8.61E-11	-7.79E-11	9.17E-14	-9.17E-14	-5.97E-12	9.09E-16	2.69E-10	-2.69E-10	3.45E-17	1.47E-10	8.92E-12	2.06E-14	9.14E-14
188	Benzo(a)anthracene	Air	kg TEG water	1.29E-10	8.03E-13	-7.27E-13	2.16E-14	-2.16E-14	-4.69E-13	4.15E-17	3.03E-13	-3.03E-13	1.28E-10	1.84E-13	3.78E-13	7.98E-16	3.55E-15
189	Pyrethrin	Soil	kg TEG water	1.28E-10	7.31E-11	-6.62E-11	4.93E-14	-4.93E-14	-1.35E-11	1.06E-15	6.16E-12	-6.16E-12	0.00E+00	7.42E-12	1.25E-10	2.95E-13	1.31E-12
190	Imazamox	Soil	kg TEG water	1.21E-10	6.76E-11	-6.12E-11	4.78E-14	-4.78E-14	-1.17E-11	9.40E-16	5.44E-12	-5.44E-12	0.00E+00	1.11E-11	1.13E-10	2.66E-13	1.18E-12
191	Methane, bromo-, Halon 1001	Air	kg TEG water	1.16E-10	1.09E-15	-9.83E-16	1.43E-18	-1.43E-18	-2.08E-16	2.67E-20	1.15E-16	-1.15E-16	1.16E-10	1.98E-16	9.51E-15	2.23E-17	9.93E-17
192	Chloroform	Water	kg TEG water	1.12E-10	1.38E-10	-1.25E-10	5.42E-14	-5.42E-14	-1.24E-11	1.08E-15	7.44E-12	-7.44E-12	0.00E+00	1.03E-11	9.99E-11	2.34E-13	1.04E-12
193	Acenaphthene	Air	kg TEG water	1.08E-10	4.38E-12	-3.97E-12	4.82E-15	-4.82E-15	-7.18E-13	1.22E-16	4.34E-13	-4.34E-13	1.10E-12	6.59E-13	1.05E-10	2.46E-13	1.09E-12
194	Phosmet	Soil	kg TEG water	1.00E-10	5.73E-11	-5.19E-11	3.86E-14	-3.86E-14	-1.06E-11	8.28E-16	4.83E-12	-4.83E-12	0.00E+00	5.82E-12	9.84E-11	2.31E-13	1.03E-12
195	Carbaryl	Soil	kg TEG water	9.85E-11	5.67E-11	-5.13E-11	3.83E-14	-3.83E-14	-1.04E-11	8.12E-16	4.75E-12	-4.75E-12	0.00E+00	5.87E-12	9.65E-11	2.26E-13	1.01E-12
196	Methane, dichloro-, HCC-30	Water	kg TEG water	9.27E-11	9.07E-11	-8.21E-11	6.47E-14	-6.47E-14	-6.59E-11	1.42E-15	6.63E-12	-6.63E-12	0.00E+00	1.04E-11	1.38E-10	3.24E-13	1.44E-12
197	Pyrene	Air	kg TEG water	8.54E-11	8.59E-13	-7.78E-13	2.31E-14	-2.31E-14	-5.02E-13	4.44E-17	3.24E-13	-3.24E-13	8.52E-11	1.97E-13	4.05E-13	8.54E-16	3.79E-15
198	Thifensulfuron-methyl	Soil	kg TEG water	8.33E-11	6.01E-11	-5.44E-11	3.47E-14	-3.47E-14	-8.03E-12	6.17E-16	4.02E-12	-4.02E-12	0.00E+00	6.94E-12	7.77E-11	1.82E-13	8.10E-13
199	Ethane, 1,1,2-trichloro-1,2,2-trifluoro-, CFC-113	Air	kg TEG water	8.12E-11	8.49E-11	-7.69E-11	4.58E-14	-4.58E-14	-7.65E-12	1.07E-15	4.95E-12	-4.95E-12	0.00E+00	7.58E-12	7.23E-11	1.70E-13	7.54E-13
200	Imazethapyr	Soil	kg TEG water	7.08E-11	3.98E-11	-3.60E-11	2.84E-14	-2.84E-14	-6.88E-12	5.53E-16	3.20E-12	-3.20E-12	0.00E+00	6.51E-12	6.65E-11	1.56E-13	6.94E-13
201	Cyhalothrin, gamma-	Soil	kg TEG water	6.77E-11	3.71E-11	-3.35E-11	2.78E-14	-2.78E-14	-6.19E-12	5.09E-16	2.91E-12	-2.91E-12	0.00E+00	7.86E-12	6.17E-11	1.45E-13	6.44E-13
202	Pyrithiobac sodium salt	Soil	kg TEG water	6.64E-11	3.75E-11	-3.39E-11	2.56E-14	-2.56E-14	-6.87E-12	5.38E-16	3.14E-12	-3.14E-12	0.00E+00	4.83E-12	6.40E-11	1.50E-13	6.68E-13
203	Hexane	Air	kg TEG water	6.21E-11	8.84E-13	-8.00E-13	7.49E-15	-7.49E-15	-8.62E-14	6.26E-18	5.64E-14	-5.64E-14	4.63E-17	7.96E-14	6.12E-11	1.44E-13	6.39E-13
204	Trinexapac-ethyl	Soil	kg TEG water	6.18E-11	4.50E-11	-4.07E-11	4.07E-14	-4.07E-14	-6.04E-12	4.61E-16	3.04E-12	-3.04E-12	0.00E+00	5.19E-12	5.77E-11	1.35E-13	6.01E-13
205	Sethoxydim	Soil	kg TEG water	6.10E-11	3.58E-11	-3.24E-11	2.68E-14	-2.68E-14	-6.41E-12	5.04E-16	2.96E-12	-2.96E-12	0.00E+00	3.76E-12	5.95E-11	1.40E-13	6.21E-13
206	Prosulfuron	Soil	kg TEG water	6.10E-11	1.36E-10	-1.23E-10	5.87E-14	-5.87E-14	-7.98E-12	6.38E-16	5.78E-12	-5.78E-12	0.00E+00	5.92E-12	4.96E-11	1.16E-13	5.17E-13
207	Phenanthrene	Air	kg TEG water	5.92E-11	1.39E-12	-1.26E-12	3.75E-14	-3.75E-14	-8.13E-13	7.19E-17	5.25E-13	-5.25E-13	5.89E-11	3.19E-13	6.55E-13	1.38E-15	6.14E-15
208	Fluroxypyr	Soil	kg TEG water	5.78E-11	3.68E-11	-3.33E-11	2.40E-14	-2.40E-14	-5.91E-12	4.57E-16	2.80E-12	-2.80E-12	0.00E+00	3.81E-12	5.57E-11	1.31E-13	5.81E-13
209	Dipropylthiocarbamic acid S-ethyl ester	Soil	kg TEG water	5.39E-11	3.08E-11	-2.79E-11	2.08E-14	-2.08E-14	-5.70E-12	4.45E-16	2.60E-12	-2.60E-12	0.00E+00	3.13E-12	5.29E-11	1.24E-13	5.52E-13
210	Sulfentrazone	Air	kg TEG water	5.28E-11	2.89E-11	-2.62E-11	2.17E-14	-2.17E-14	-4.83E-12	3.97E-16	2.27E-12	-2.27E-12	0.00E+00	6.14E-12	4.82E-11	1.13E-13	5.03E-13
211	Flumetsulam	Soil	kg TEG water	5.17E-11	3.64E-11	-3.29E-11	4.12E-14	-4.12E-14	-5.62E-12	5.02E-16	2.72E-12	-2.72E-12	0.00E+00	3.23E-12	5.00E-11	1.17E-13	5.21E-13
212	Propargite	Soil	kg TEG water	4.56E-11	2.61E-11	-2.36E-11	1.76E-14	-1.76E-14	-4.82E-12	3.77E-16	2.20E-12	-2.20E-12	0.00E+00	2.65E-12	4.47E-11	1.05E-13	4.67E-13
213	Maneb	Soil	kg TEG water	4.37E-11	2.50E-11	-2.26E-11	1.68E-14	-1.68E-14	-4.61E-12	3.60E-16	2.10E-12	-2.10E-12	0.00E+00	2.53E-12	4.28E-11	1.01E-13	4.47E-13
214	m-Xylene	Air	kg TEG water	4.20E-11	5.09E-11	-4.61E-11	2.81E-13	-2.81E-13	-5.81E-12	2.53E-16	4.11E-12	-4.11E-12	0.00E+00	1.08E-11	3.18E-11	7.36E-14	3.27E-13
215	Tebuconazole	Soil	kg TEG water	4.06E-11	3.67E-11	-3.32E-11	2.33E-14	-2.33E-14	-3.47E-12	2.63E-16	1.98E-12	-1.98E-12	0.00E+00	4.56E-12	3.55E-11	8.34E-14	3.71E-13
216	Butyric acid, 4-(2,4-dichlorophenoxy)-	Soil	kg TEG water	4.03E-11	2.39E-11	-2.16E-11	1.54E-14	-1.54E-14	-4.27E-12	3.32E-16	1.96E-12	-1.96E-12	0.00E+00	2.35E-12	3.95E-11	9.27E-14	4.12E-13
217	Alachlor	Air	kg TEG water	3.90E-11	2.13E-11	-1.93E-11	1.60E-14	-1.60E-14	-3.57E-12	2.93E-16	1.68E-12	-1.68E-12	0.00E+00	4.53E-12	3.56E-11	8.35E-14	3.71E-13
218	Bentazone	Soil	kg TEG water	3.79E-11	3.81E-11	-3.45E-11	1.68E-14	-1.68E-14	-2.50E-12	1.62E-16	1.61E-12	-1.61E-12	0.00E+00	3.17E-12	3.32E-11	7.79E-14	3.46E-13
219	Chloroform	Air	kg TEG water	3.61E-11	8.56E-11	-7.75E-11	2.35E-14	-2.35E-14	-4.46E-12	5.36E-16	3.71E-12	-3.71E-12	1.65E-12	5.11E-12	2.54E-11	5.95E-14	2.64E-13
220	Maleic hydrazide	Soil	kg TEG water	3.35E-11	1.92E-11	-1.74E-11	1.29E-14	-1.29E-14	-3.54E-12	2.77E-16	1.62E-12	-1.62E-12	0.00E+00	1.95E-12	3.29E-11	7.72E-14	3.43E-13
221	Thidiazuron	Soil	kg TEG water	3.35E-11	1.89E-11	-1.71E-11	1.29E-14	-1.29E-14	-3.46E-12	2.71E-16	1.58E-12	-1.58E-12	0.00E+00	2.43E-12	3.23E-11	7.58E-14	3.37E-13
222	Benomyl	Soil	kg TEG water	3.28E-11	1.70E-11	-1.54E-11	1.56E-14	-1.56E-14	-8.09E-13	1.82E-16	9.52E-13	-9.52E-13	0.00E+00	7.60E-12	2.40E-11	5.64E-14	2.51E-13
223	Phthalate, dioctyl-	Air	kg TEG water	3.10E-11	0.00E+00	0.00E+00	0.00E+00	0.00E+00	0.00E+00	0.00E+00	0.00E+00	0.00E+00	3.10E-11	0.00E+00	0.00E+00	0.00E+00	0.00E+00
224	t-Butyl methyl ether	Air	kg TEG water	2.92E-11	1.78E-12	-1.61E-12	2.04E-14	-2.04E-14	-3.92E-13	1.37E-17	5.60E-13	-5.60E-13	1.30E-13	2.08E-12	2.69E-11	6.31E-14	2.80E-13
225	Parathion, methyl	Air	kg TEG water	2.62E-11	1.44E-11	-1.30E-11	1.08E-14	-1.08E-14	-2.40E-12	1.97E-16	1.13E-12	-1.13E-12	0.00E+00	3.05E-12	2.39E-11	5.61E-14	2.50E-13
226	Trichlorfon	Soil	kg TEG water	2.50E-11	1.43E-11	-1.29E-11	9.64E-15	-9.64E-15	-2.64E-12	2.06E-16	1.21E-12	-1.21E-12	0.00E+00	1.45E-12	2.45E-11	5.76E-14	2.56E-13
227	Metalaxil	Soil	kg TEG water	2.36E-11	1.35E-11	-1.22E-11	9.19E-15	-9.19E-15	-2.42E-12	1.93E-16	1.12E-12	-1.12E-12	0.00E+00	1.53E-12	2.30E-11	5.39E-14	2.40E-13
228	Clomazone	Soil	kg TEG water	2.36E-11	1.48E-11	-1.34E-11	1.41E-14	-1.41E-14	-2.44E-12	1.96E-16	1.16E-12	-1.16E-12	0.00E+00	1.63E-12	2.27E-11	5.33E-14	2.37E-13
229	Butene	Air	kg TEG water	2.33E-11	6.46E-13	-5.84E-13	7.42E-15	-7.42E-15	-2.68E-14	1.73E-18	3.22E-14	-3.22E-14	0.00E+00	4.40E-14	2.30E-11	5.39E-14	2.40E-13
230	Propiconazole	Air	kg TEG water	2.11E-11	1.15E-11	-1.04E-11	8.66E-15	-8.66E-15	-1.93E-12	1.58E-16	9.07E-13	-9.07E-13	0.00E+00	2.45E-12	1.92E-11	4.51E-14	2.01E-13
231	Paraquat	Air	kg TEG water	1.99E-11	1.09E-11	-9.86E-12	8.17E-15	-8.17E-15	-1.82E-12	1.50E-16	8.56E-13	-8.56E-13	0.00E+00	2.31E-12	1.81E-11	4.26E-14	1.89E-13
232	Permethrin	Soil	kg TEG water	1.96E-11	1.18E-11	-1.07E-11	9.37E-15	-9.37E-15	-2.08E-12	1.68E-16	9.64E-13	-9.64E-13	0.00E+00	1.17E-12	1.92E-11	4.50E-14	2.00E-13
233	Methane, dichloro-, HCC-30	Air	kg TEG water	1.88E-11	1.20E-11	-1.08E-11	1.45E-14	-1.45E-14	-1.79E-12	3.79E-16	1.15E-12	-1.15E-12	3.57E-12	1.76E-12	1.40E-11	3.28E-14	1.46E-13
234	Ethyl acetate	Water	kg TEG water	1.78E-11	8.40E-12	-7.60E-12	7.34E-15	-7.34E-15	-1.50E-12	1.26E-16	6.95E-13	-6.95E-13	0.00E+00	1.59E-12	1.67E-11	3.92E-14	1.74E-13
235	Benzene, hexachloro-	Air	kg TEG water	1.48E-11	1.71E-11	-1.55E-11	1.48E-13	-1.48E-13	-3.91E-12	1.79E-15	1.48E-12	-1.48E-12	0.00E+00	3.38E-12	1.35E-11	3.11E-14	1.38E-13
236	Propanal	Water	kg TEG water	1.25E-11	8.26E-12	-7.48E-12	6.92E-15	-6.92E-15	-1.36E-12	1.26E-16	6.72E-13	-6.72E-13	0.00E+00	9.95E-13	1.20E-11	2.81E-14	1.25E-13
237	2-Methyl-4-chlorophenoxyacetic acid	Water	kg TEG water	1.25E-11	7.23E-12	-6.55E-12	4.66E-15	-4.66E-15	-1.32E-12	1.03E-16	6.03E-13	-6.03E-13	0.00E+00	7.25E-13	1.23E-11	2.88E-14	1.28E-13
238	Flufenacet	Air	kg TEG water	1.24E-11	6.81E-12	-6.17E-12	5.11E-15	-5.11E-15	-1.14E-12	9.36E-17	5.36E-13	-5.36E-13	0.00E+00	1.45E-12	1.14E-11	2.66E-14	1.18E-13
239	Ethane, 1,1,1,2-tetrafluoro-, HFC-134a	Air	kg TEG water	1.05E-11	1.24E-11	-1.13E-11	4.77E-15	-4.77E-15	-9.70E-13	1.21E-16	6.52E-13	-6.52E-13	0.00E+00	9.39E-13	9.24E-12	2.17E-14	9.64E-14
240	Anthracene	Air	kg TEG water	1.05E-11	0.00E+00	0.00E+00	0.00E+00	0.00E+00	0.00E+00	0.00E+00	0.00E+00	0.00E+00	1.05E-11	0.00E+00	0.00E+00	0.00E+00	0.00E+00
241	Flutolanil	Soil	kg TEG water	1.04E-11	5.93E-12	-5.37E-12	4.00E-15	-4.00E-15	-1.10E-12	8.57E-17	5.00E-13	-5.00E-13	0.00E+00	6.02E-13	1.02E-11	2.39E-14	1.06E-13
242	Deltamethrin	Soil	kg TEG water	1.03E-11	6.55E-12	-5.93E-12	6.20E-15	-6.20E-15	-1.06E-12	8.33E-17	5.07E-13	-5.07E-13	0.00E+00	7.05E-13	9.92E-12	2.33E-14	1.03E-13
243	Carbaryl	Air	kg TEG water	1.00E-11	5.53E-12	-5.00E-12	4.11E-15	-4.11E-15	-9.28E-13	7.60E-17	4.36E-13	-4.36E-13	0.00E+00	1.13E-12	9.20E-12	2.16E-14	9.60E-14
244	o-Xylene	Air	kg TEG water	9.96E-12	4.36E-12	-3.95E-12	1.13E-13	-1.13E-13	-1.58E-12	1.74E-17	1.02E-12	-1.02E-12	0.00E+00	1.69E-12	9.32E-12	2.14E-14	9.52E-14
245	Fluoranthene	Air	kg TEG water	9.78E-12	6.27E-14	-5.67E-14	1.69E-15	-1.69E-15	-3.67E-14	3.24E-18	2.37E-14	-2.37E-14	9.76E-12	1.44E-14	2.95E-14	6.23E-17	2.77E-16
246	Metolachlor	Water	kg TEG water	9.74E-12	5.76E-12	-5.22E-12	3.73E-15	-3.73E-15	-1.03E-12	8.01E-17	4.73E-13	-4.73E-13	0.00E+00	5.86E-13	9.52E-12	2.23E-14	9.93E-14
247	Methane, bromochlorodifluoro-, Halon 1211	Air	kg TEG water	9.67E-12	2.09E-12	-1.89E-12	1.57E-15	-1.57E-15	-5.77E-13	2.19E-17	2.03E-13	-2.03E-13	0.00E+00	2.38E-13	9.68E-12	2.27E-14	1.01E-13
248	Triethylene glycol	Water	kg TEG water	9.20E-12	6.24E-13	-5.64E-13	1.62E-13	-1.62E-13	-1.46E-13	1.62E-17	5.31E-13	-5.31E-13	0.00E+00	4.76E-13	8.70E-12	1.98E-14	8.78E-14
249	Azoxystrobin	Air	kg TEG water	8.82E-12	4.83E-12	-4.37E-12	3.62E-15	-3.62E-15	-8.07E-13	6.63E-17	3.80E-13	-3.80E-13	0.00E+00	1.03E-12	8.05E-12	1.89E-14	8.40E-14
250	Bromoxynil	Air	kg TEG water	8.38E-12	4.85E-12	-4.39E-12	3.16E-15	-3.16E-15	-8.85E-13	6.89E-17	4.05E-13	-4.05E-13	0.00E+00	4.86E-13	8.22E-12	1.93E-14	8.58E-14
251	Ethane, 1,1,1-trichloro-, HCFC-140	Air	kg TEG water	8.23E-12	5.17E-12	-4.68E-12	6.00E-15	-6.00E-15	-8.01E-13	1.51E-16	5.11E-13	-5.11E-13	1.25E-12	7.92E-13	6.41E-12	1.50E-14	6.68E-14
252	2,4-D	Air	kg TEG water	8.11E-12	4.44E-12	-4.02E-12	3.33E-15	-3.33E-15	-7.42E-13	6.09E-17	3.49E-13	-3.49E-13	0.00E+00	9.42E-13	7.39E-12	1.74E-14	7.71E-14
253	Ethyne	Air	kg TEG water	8.02E-12	1.65E-11	-1.49E-11	4.86E-15	-4.86E-15	-3.97E-13	1.12E-17	4.20E-13	-4.20E-13	0.00E+00	2.21E-12	4.58E-12	1.07E-14	4.78E-14
254	Oxydemeton methyl	Soil	kg TEG water	8.00E-12	1.09E-11	-9.88E-12	4.90E-15	-4.90E-15	-4.62E-13	3.14E-17	3.93E-13	-3.93E-13	0.00E+00	1.58E-12	5.78E-12	1.36E-14	6.03E-14
255	Bifenox	Soil	kg TEG water	7.45E-12	4.40E-12	-3.98E-12	4.36E-15	-4.36E-15	-7.90E-13	6.12E-17	3.65E-13	-3.65E-13	0.00E+00	4.39E-13	7.30E-12	1.71E-14	7.61E-14
256	Dicamba	Air	kg TEG water	6.33E-12	3.71E-12	-3.36E-12	2.45E-15	-2.45E-15	-6.56E-13	5.15E-17	3.02E-13	-3.02E-13	0.00E+00	4.27E-13	6.13E-12	1.44E-14	6.39E-14
257	Bifenthrin	Soil	kg TEG water	6.28E-12	4.42E-12	-4.00E-12	5.01E-15	-5.01E-15	-6.83E-13	6.11E-17	3.31E-13	-3.31E-13	0.00E+00	3.91E-13	6.07E-12	1.43E-14	6.33E-14
258	Diclofop-methyl	Soil	kg TEG water	6.25E-12	3.68E-12	-3.33E-12	3.98E-15	-3.98E-15	-6.65E-13	5.15E-17	3.07E-13	-3.07E-13	0.00E+00	3.69E-13	6.12E-12	1.44E-14	6.38E-14
259	Thiodicarb	Air	kg TEG water	5.92E-12	3.24E-12	-2.93E-12	2.43E-15	-2.43E-15	-5.41E-13	4.45E-17	2.55E-13	-2.55E-13	0.00E+00	6.87E-13	5.40E-12	1.27E-14	5.63E-14
260	Triallate	Soil	kg TEG water	5.73E-12	3.41E-12	-3.08E-12	2.15E-15	-2.15E-15	-6.02E-13	4.67E-17	2.77E-13	-2.77E-13	0.00E+00	3.32E-13	5.61E-12	1.32E-14	5.85E-14
261	Triasulfuron	Soil	kg TEG water	5.71E-12	3.39E-12	-3.07E-12	2.14E-15	-2.14E-15	-5.99E-13	4.65E-17	2.76E-13	-2.76E-13	0.00E+00	3.30E-13	5.58E-12	1.31E-14	5.83E-14
262	Mecoprop	Soil	kg TEG water	5.59E-12	3.32E-12	-3.01E-12	2.10E-15	-2.10E-15	-5.87E-13	4.55E-17	2.70E-13	-2.70E-13	0.00E+00	3.24E-13	5.47E-12	1.28E-14	5.71E-14
263	Bromoxynil	Water	kg TEG water	5.52E-12	3.19E-12	-2.89E-12	2.06E-15	-2.06E-15	-5.83E-13	4.53E-17	2.66E-13	-2.66E-13	0.00E+00	3.20E-13	5.41E-12	1.27E-14	5.65E-14
264	Sulfosulfuron	Soil	kg TEG water	5.10E-12	3.03E-12	-2.74E-12	1.91E-15	-1.91E-15	-5.35E-13	4.15E-17	2.46E-13	-2.46E-13	0.00E+00	2.95E-13	4.99E-12	1.17E-14	5.20E-14
265	Kresoxim-methyl	Soil	kg TEG water	4.83E-12	5.91E-12	-5.35E-12	2.83E-15	-2.83E-15	-3.21E-13	2.27E-17	2.37E-13	-2.37E-13	0.00E+00	8.30E-13	3.71E-12	8.71E-15	3.87E-14
266	Ethene, tetrachloro-	Air	kg TEG water	4.79E-12	2.91E-12	-2.63E-12	3.12E-15	-3.12E-15	-4.51E-13	7.69E-17	2.75E-13	-2.75E-13	7.06E-13	4.16E-13	3.80E-12	8.91E-15	3.96E-14
267	Cyproconazole	Soil	kg TEG water	4.64E-12	4.87E-12	-4.41E-12	2.61E-15	-2.61E-15	-3.58E-13	2.62E-17	2.27E-13	-2.27E-13	0.00E+00	6.50E-13	3.84E-12	9.01E-15	4.01E-14
268	Acephate	Air	kg TEG water	4.56E-12	2.49E-12	-2.26E-12	1.87E-15	-1.87E-15	-4.17E-13	3.43E-17	1.96E-13	-1.96E-13	0.00E+00	5.29E-13	4.16E-12	9.76E-15	4.34E-14
269	Napropamide	Soil	kg TEG water	4.27E-12	3.12E-12	-2.83E-12	2.19E-15	-2.19E-15	-4.03E-13	2.98E-17	1.99E-13	-1.99E-13	0.00E+00	2.37E-13	4.09E-12	9.59E-15	4.26E-14
270	Tefluthrin	Air	kg TEG water	4.18E-12	2.48E-12	-2.24E-12	1.60E-15	-1.60E-15	-4.43E-13	3.45E-17	2.04E-13	-2.04E-13	0.00E+00	2.44E-13	4.09E-12	9.61E-15	4.27E-14
271	Ethalfluralin	Soil	kg TEG water	3.99E-12	2.51E-12	-2.27E-12	2.39E-15	-2.39E-15	-4.14E-13	3.32E-17	1.97E-13	-1.97E-13	0.00E+00	2.77E-13	3.84E-12	9.02E-15	4.01E-14
272	Pymetrozine	Soil	kg TEG water	3.76E-12	2.15E-12	-1.95E-12	1.45E-15	-1.45E-15	-3.98E-13	3.11E-17	1.81E-13	-1.81E-13	0.00E+00	2.19E-13	3.69E-12	8.67E-15	3.85E-14
273	Benzene, pentachloro-	Air	kg TEG water	3.67E-12	2.51E-12	-2.27E-12	8.86E-15	-8.86E-15	-1.91E-12	9.12E-17	2.85E-13	-2.85E-13	0.00E+00	4.92E-13	4.78E-12	1.12E-14	4.98E-14
274	Fenbuconazole	Soil	kg TEG water	3.39E-12	4.62E-12	-4.18E-12	2.07E-15	-2.07E-15	-1.96E-13	1.33E-17	1.66E-13	-1.66E-13	0.00E+00	6.67E-13	2.45E-12	5.74E-15	2.55E-14
275	Parathion, methyl	Soil	kg TEG water	3.21E-12	1.76E-12	-1.59E-12	1.32E-15	-1.32E-15	-2.94E-13	2.41E-17	1.38E-13	-1.38E-13	0.00E+00	3.73E-13	2.93E-12	6.87E-15	3.06E-14
276	Glyphosate	Water	kg TEG water	2.70E-12	1.57E-12	-1.42E-12	1.03E-15	-1.03E-15	-2.79E-13	2.19E-17	1.29E-13	-1.29E-13	0.00E+00	1.80E-13	2.61E-12	6.14E-15	2.73E-14
277	Thiodicarb	Soil	kg TEG water	2.39E-12	1.31E-12	-1.18E-12	9.80E-16	-9.80E-16	-2.18E-13	1.79E-17	1.03E-13	-1.03E-13	0.00E+00	2.77E-13	2.18E-12	5.11E-15	2.27E-14
278	Dimethenamid	Air	kg TEG water	2.31E-12	1.37E-12	-1.24E-12	8.82E-16	-8.82E-16	-2.45E-13	1.91E-17	1.12E-13	-1.12E-13	0.00E+00	1.35E-13	2.26E-12	5.31E-15	2.36E-14
279	Naphthalene	Air	kg TEG water	2.27E-12	0.00E+00	0.00E+00	0.00E+00	0.00E+00	0.00E+00	0.00E+00	0.00E+00	0.00E+00	2.27E-12	0.00E+00	0.00E+00	0.00E+00	0.00E+00
280	Styrene	Air	kg TEG water	2.23E-12	1.53E-12	-1.39E-12	3.50E-14	-3.50E-14	-1.53E-12	7.47E-18	3.28E-13	-3.28E-13	1.29E-14	5.43E-13	3.02E-12	6.95E-15	3.09E-14
281	Benzene, 1,2-dichloro-	Air	kg TEG water	2.13E-12	1.39E-12	-1.26E-12	9.57E-16	-9.57E-16	-2.30E-13	2.14E-17	1.13E-13	-1.13E-13	0.00E+00	1.69E-13	2.03E-12	4.77E-15	2.12E-14
282	Methyl ethyl ketone	Air	kg TEG water	2.11E-12	8.84E-13	-8.00E-13	1.57E-15	-1.57E-15	-1.64E-13	1.09E-17	5.28E-14	-5.28E-14	6.03E-13	2.36E-13	1.34E-12	3.14E-15	1.39E-14
283	Fluorene	Air	kg TEG water	2.06E-12	9.37E-15	-8.48E-15	2.52E-16	-2.52E-16	-5.48E-15	4.84E-19	3.54E-15	-3.54E-15	2.06E-12	2.15E-15	4.41E-15	9.31E-18	4.14E-17
284	Quizalofop ethyl ester	Air	kg TEG water	2.03E-12	1.11E-12	-1.01E-12	8.34E-16	-8.34E-16	-1.86E-13	1.53E-17	8.74E-14	-8.74E-14	0.00E+00	2.36E-13	1.85E-12	4.35E-15	1.93E-14
285	Ethyl acetate	Air	kg TEG water	1.93E-12	1.01E-12	-9.11E-13	2.01E-15	-2.01E-15	-2.12E-13	1.40E-17	6.43E-14	-6.43E-14	0.00E+00	2.52E-13	1.77E-12	4.16E-15	1.85E-14
286	Vinclozolin	Soil	kg TEG water	1.92E-12	1.20E-12	-1.09E-12	1.15E-15	-1.15E-15	-1.99E-13	1.59E-17	9.47E-14	-9.47E-14	0.00E+00	1.33E-13	1.84E-12	4.33E-15	1.92E-14
287	Imazethapyr	Air	kg TEG water	1.82E-12	9.94E-13	-9.00E-13	7.45E-16	-7.45E-16	-1.66E-13	1.36E-17	7.81E-14	-7.81E-14	0.00E+00	2.11E-13	1.66E-12	3.89E-15	1.73E-14
288	Bromuconazole	Soil	kg TEG water	1.47E-12	8.71E-13	-7.88E-13	5.50E-16	-5.50E-16	-1.54E-13	1.19E-17	7.09E-14	-7.09E-14	0.00E+00	8.49E-14	1.43E-12	3.37E-15	1.50E-14
289	Heptane	Air	kg TEG water	1.46E-12	4.06E-14	-3.68E-14	4.68E-16	-4.68E-16	-2.85E-15	1.09E-19	2.05E-15	-2.05E-15	0.00E+00	2.93E-15	1.44E-12	3.38E-15	1.50E-14
290	Dimethenamid	Water	kg TEG water	1.42E-12	8.42E-13	-7.63E-13	5.43E-16	-5.43E-16	-1.50E-13	1.17E-17	6.92E-14	-6.92E-14	0.00E+00	8.29E-14	1.39E-12	3.27E-15	1.45E-14
291	Chlorsulfuron	Soil	kg TEG water	1.26E-12	7.46E-13	-6.76E-13	4.71E-16	-4.71E-16	-1.32E-13	1.02E-17	6.07E-14	-6.07E-14	0.00E+00	7.27E-14	1.23E-12	2.89E-15	1.28E-14
292	Benzene, chloro-	Air	kg TEG water	1.23E-12	0.00E+00	0.00E+00	0.00E+00	0.00E+00	0.00E+00	0.00E+00	0.00E+00	0.00E+00	1.23E-12	0.00E+00	0.00E+00	0.00E+00	0.00E+00
293	Triadimenol	Soil	kg TEG water	1.10E-12	1.38E-12	-1.25E-12	6.39E-16	-6.39E-16	-7.12E-14	4.99E-18	5.41E-14	-5.41E-14	0.00E+00	1.96E-13	8.38E-13	1.97E-15	8.74E-15
294	Imazamox	Air	kg TEG water	1.03E-12	5.63E-13	-5.09E-13	4.22E-16	-4.22E-16	-9.41E-14	7.73E-18	4.42E-14	-4.42E-14	0.00E+00	1.19E-13	9.37E-13	2.20E-15	9.78E-15
295	Acetophenone	Air	kg TEG water	7.99E-13	0.00E+00	0.00E+00	0.00E+00	0.00E+00	0.00E+00	0.00E+00	0.00E+00	0.00E+00	7.99E-13	0.00E+00	0.00E+00	0.00E+00	0.00E+00
296	Endothall	Soil	kg TEG water	7.80E-13	4.54E-13	-4.11E-13	3.33E-16	-3.33E-16	-8.21E-14	6.45E-18	3.78E-14	-3.78E-14	0.00E+00	4.70E-14	7.62E-13	1.79E-15	7.96E-15
297	Ethane, 1,1-difluoro-, HFC-152a	Air	kg TEG water	7.12E-13	2.17E-13	-1.97E-13	4.46E-16	-4.46E-16	-2.48E-14	7.90E-17	1.36E-14	-1.36E-14	0.00E+00	2.05E-13	5.04E-13	1.18E-15	5.26E-15
298	Pronamide	Soil	kg TEG water	7.01E-13	7.49E-13	-6.78E-13	2.82E-16	-2.82E-16	-3.89E-14	2.00E-18	2.72E-14	-2.72E-14	0.00E+00	2.68E-14	6.34E-13	1.49E-15	6.61E-15
299	Benzo(k)fluoranthene	Air	kg TEG water	6.25E-13	2.90E-12	-2.62E-12	7.80E-14	-7.80E-14	-1.69E-12	1.50E-16	1.09E-12	-1.09E-12	0.00E+00	6.64E-13	1.36E-12	2.88E-15	1.28E-14
300	Methomyl	Soil	kg TEG water	5.75E-13	3.42E-13	-3.09E-13	2.16E-16	-2.16E-16	-6.03E-14	4.68E-18	2.78E-14	-2.78E-14	0.00E+00	3.33E-14	5.63E-13	1.32E-15	5.87E-15
301	Sethoxydim	Air	kg TEG water	5.56E-13	3.04E-13	-2.76E-13	2.28E-16	-2.28E-16	-5.09E-14	4.18E-18	2.39E-14	-2.39E-14	0.00E+00	6.46E-14	5.07E-13	1.19E-15	5.29E-15
302	Ethene, chloro-	Air	kg TEG water	5.39E-13	1.72E-12	-1.56E-12	3.19E-16	-3.19E-16	-6.16E-14	4.81E-17	5.77E-14	-5.77E-14	0.00E+00	7.74E-14	3.56E-13	8.34E-16	3.71E-15
303	Methane, dichlorodifluoro-, CFC-12	Air	kg TEG water	5.35E-13	2.43E-12	-2.20E-12	3.35E-16	-3.35E-16	-8.71E-14	5.73E-18	8.10E-14	-8.10E-14	4.57E-17	8.62E-14	3.02E-13	7.07E-16	3.14E-15
304	Flumetsulam	Air	kg TEG water	4.66E-13	2.55E-13	-2.31E-13	1.91E-16	-1.91E-16	-4.27E-14	3.51E-18	2.01E-14	-2.01E-14	0.00E+00	5.42E-14	4.25E-13	9.99E-16	4.44E-15
305	Butyric acid, 4-(2,4-dichlorophenoxy)-	Air	kg TEG water	4.17E-13	2.47E-13	-2.23E-13	1.57E-16	-1.57E-16	-4.42E-14	3.43E-18	2.03E-14	-2.03E-14	0.00E+00	2.43E-14	4.08E-13	9.59E-16	4.26E-15
306	Pendimethalin	Water	kg TEG water	3.90E-13	2.31E-13	-2.10E-13	1.49E-16	-1.49E-16	-4.13E-14	3.22E-18	1.90E-14	-1.90E-14	0.00E+00	2.28E-14	3.82E-13	8.97E-16	3.99E-15
307	Dibenz(a,h)anthracene	Air	kg TEG water	3.57E-13	1.65E-12	-1.50E-12	4.45E-14	-4.45E-14	-9.66E-13	8.54E-17	6.24E-13	-6.24E-13	0.00E+00	3.79E-13	7.78E-13	1.64E-15	7.30E-15
308	Bentazone	Air	kg TEG water	3.40E-13	1.86E-13	-1.68E-13	1.40E-16	-1.40E-16	-3.11E-14	2.56E-18	1.46E-14	-1.46E-14	0.00E+00	3.94E-14	3.10E-13	7.28E-16	3.23E-15
309	Dicamba	Water	kg TEG water	2.46E-13	1.46E-13	-1.32E-13	9.38E-17	-9.38E-17	-2.60E-14	2.03E-18	1.20E-14	-1.20E-14	0.00E+00	1.43E-14	2.40E-13	5.64E-16	2.51E-15
310	2-Methyl-4-chlorophenoxyacetic acid	Air	kg TEG water	8.60E-14	4.98E-14	-4.51E-14	3.23E-17	-3.23E-17	-9.08E-15	7.06E-19	4.15E-15	-4.15E-15	0.00E+00	4.99E-15	8.43E-14	1.98E-16	8.80E-16
311	Methane, tetrafluoro-, CFC-14	Air	kg TEG water	8.24E-14	7.60E-14	-6.88E-14	2.79E-15	-2.79E-15	-2.81E-14	1.65E-18	1.25E-14	-1.25E-14	0.00E+00	1.11E-14	9.12E-14	2.03E-16	9.01E-16
312	Methyl ethyl ketone	Water	kg TEG water	7.83E-14	0.00E+00	0.00E+00	0.00E+00	0.00E+00	0.00E+00	0.00E+00	0.00E+00	0.00E+00	7.83E-14	0.00E+00	0.00E+00	0.00E+00	0.00E+00
313	Ethane, 2-chloro-1,1,1,2-tetrafluoro-, HCFC-124	Air	kg TEG water	7.38E-14	7.71E-14	-6.98E-14	4.16E-17	-4.16E-17	-6.95E-15	9.78E-19	4.50E-15	-4.50E-15	0.00E+00	6.89E-15	6.57E-14	1.54E-16	6.85E-16
314	Fenoxaprop ethyl ester	Soil	kg TEG water	7.37E-14	4.34E-14	-3.93E-14	4.72E-17	-4.72E-17	-7.84E-15	6.07E-19	3.62E-15	-3.62E-15	0.00E+00	4.35E-15	7.22E-14	1.69E-16	7.53E-16
315	Benzo(b)fluoranthene	Air	kg TEG water	6.12E-14	2.84E-13	-2.57E-13	7.64E-15	-7.64E-15	-1.66E-13	1.47E-17	1.07E-13	-1.07E-13	0.00E+00	6.51E-14	1.34E-13	2.82E-16	1.25E-15
316	Imazapyr	Soil	kg TEG water	5.50E-14	3.87E-14	-3.50E-14	4.39E-17	-4.39E-17	-5.98E-15	5.35E-19	2.90E-15	-2.90E-15	0.00E+00	3.43E-15	5.32E-14	1.25E-16	5.55E-16
317	Phenol, pentachloro-	Soil	kg TEG water	4.70E-14	1.49E-13	-1.35E-13	1.08E-16	-1.08E-16	-1.44E-13	2.13E-18	8.06E-15	-8.06E-15	0.00E+00	1.09E-14	1.64E-13	3.85E-16	1.71E-15
318	Flumiclorac-pentyl	Air	kg TEG water	3.64E-14	1.99E-14	-1.80E-14	1.49E-17	-1.49E-17	-3.33E-15	2.74E-19	1.57E-15	-1.57E-15	0.00E+00	4.23E-15	3.32E-14	7.79E-17	3.46E-16
319	Quizalofop ethyl ester	Soil	kg TEG water	3.35E-14	2.08E-14	-1.88E-14	1.94E-17	-1.94E-17	-3.43E-15	2.76E-19	1.64E-15	-1.64E-15	0.00E+00	2.49E-15	3.21E-14	7.54E-17	3.35E-16
320	Methane, trichlorofluoro-, CFC-11	Air	kg TEG water	2.19E-14	1.04E-13	-9.45E-14	1.22E-17	-1.22E-17	-3.37E-15	2.24E-19	3.47E-15	-3.47E-15	0.00E+00	4.52E-15	1.07E-14	2.52E-17	1.12E-16
321	Methomyl	Air	kg TEG water	1.83E-14	1.09E-14	-9.84E-15	6.87E-18	-6.87E-18	-1.92E-15	1.49E-19	8.84E-16	-8.84E-16	0.00E+00	1.06E-15	1.79E-14	4.20E-17	1.87E-16
322	Carbaryl	Water	kg TEG water	6.41E-15	3.80E-15	-3.44E-15	2.45E-18	-2.45E-18	-6.78E-16	5.28E-20	3.12E-16	-3.12E-16	0.00E+00	3.74E-16	6.27E-15	1.47E-17	6.54E-17
323	Acenaphthylene	Air	kg TEG water	5.69E-15	5.77E-16	-5.22E-16	1.55E-17	-1.55E-17	-3.37E-16	2.98E-20	2.18E-16	-2.18E-16	5.57E-15	1.32E-16	2.72E-16	5.73E-19	2.55E-18
324	Ethane, 1,1,1-trichloro-, HCFC-140	Water	kg TEG water	4.59E-15	3.46E-15	-3.14E-15	2.51E-18	-2.51E-18	-2.96E-16	4.51E-20	2.04E-16	-2.04E-16	0.00E+00	2.57E-16	4.24E-15	9.96E-18	4.42E-17
325	Phenmedipham	Soil	kg TEG water	3.51E-15	2.04E-15	-1.84E-15	1.35E-18	-1.35E-18	-3.70E-16	2.88E-20	1.69E-16	-1.69E-16	0.00E+00	2.03E-16	3.44E-15	8.09E-18	3.59E-17
326	Methane, dichlorofluoro-, HCFC-21	Air	kg TEG water	2.41E-15	1.12E-14	-1.01E-14	1.32E-18	-1.32E-18	-3.62E-16	2.41E-20	3.71E-16	-3.71E-16	0.00E+00	4.82E-16	1.21E-15	2.84E-18	1.26E-17
327	Dimethylamine	Air	kg TEG water	2.16E-15	1.16E-14	-1.05E-14	1.38E-18	-1.38E-18	-4.19E-16	5.77E-17	4.37E-16	-4.37E-16	0.00E+00	3.57E-16	1.05E-15	2.47E-18	1.10E-17
328	Lambda-cyhalothrin	Air	kg TEG water	1.34E-15	7.95E-16	-7.19E-16	5.02E-19	-5.02E-19	-1.40E-16	1.09E-20	6.47E-17	-6.47E-17	0.00E+00	7.75E-17	1.31E-15	3.07E-18	1.37E-17
329	Bentazone	Water	kg TEG water	5.31E-16	2.97E-16	-2.69E-16	2.10E-19	-2.10E-19	-5.16E-17	4.13E-21	2.39E-17	-2.39E-17	0.00E+00	4.89E-17	4.99E-16	1.17E-18	5.21E-18
330	Methomyl	Water	kg TEG water	1.18E-16	7.03E-17	-6.36E-17	4.44E-20	-4.44E-20	-1.24E-17	9.63E-22	5.72E-18	-5.72E-18	0.00E+00	6.85E-18	1.16E-16	2.72E-19	1.21E-18
331	Butadiene	Air	kg TEG water	1.03E-16	3.42E-17	-3.09E-17	2.39E-20	-2.39E-20	-6.13E-18	4.94E-22	2.84E-18	-2.84E-18	4.56E-17	3.53E-18	5.62E-17	1.32E-19	5.87E-19
332	Propiconazole	Water	kg TEG water	3.42E-17	2.01E-17	-1.82E-17	2.27E-20	-2.27E-20	-3.65E-18	2.82E-22	1.68E-18	-1.68E-18	0.00E+00	2.03E-18	3.35E-17	7.87E-20	3.50E-19
333	Tefluthrin	Water	kg TEG water	3.30E-17	2.33E-17	-2.11E-17	2.64E-20	-2.64E-20	-3.59E-18	3.20E-22	1.74E-18	-1.74E-18	0.00E+00	2.06E-18	3.20E-17	7.50E-20	3.33E-19
334	Tebuconazole	Air	kg TEG water	1.65E-17	9.78E-18	-8.85E-18	6.18E-21	-6.18E-21	-1.73E-18	1.34E-22	7.96E-19	-7.96E-19	0.00E+00	9.53E-19	1.61E-17	3.78E-20	1.68E-19
335	2,4-D, dimethylamine salt	Air	kg TEG water	1.01E-17	5.82E-18	-5.27E-18	3.75E-21	-3.75E-21	-1.06E-18	8.26E-23	4.85E-19	-4.85E-19	0.00E+00	5.83E-19	9.86E-18	2.32E-20	1.03E-19
336	Flumiclorac-pentyl	Soil	kg TEG water	1.09E-18	5.94E-19	-5.38E-19	4.46E-22	-4.46E-22	-9.93E-20	8.16E-24	4.67E-20	-4.67E-20	0.00E+00	1.26E-19	9.90E-19	2.32E-21	1.03E-20
337	Ethephon	Air	kg TEG water	1.05E-18	6.21E-19	-5.62E-19	3.92E-22	-3.92E-22	-1.10E-19	8.52E-24	5.06E-20	-5.06E-20	0.00E+00	6.05E-20	1.02E-18	2.40E-21	1.07E-20
338	Tebuconazole	Water	kg TEG water	1.02E-18	6.08E-19	-5.50E-19	3.84E-22	-3.84E-22	-1.07E-19	8.34E-24	4.95E-20	-4.95E-20	0.00E+00	5.93E-20	1.00E-18	2.35E-21	1.05E-20
339	Lambda-cyhalothrin	Water	kg TEG water	2.52E-19	1.50E-19	-1.35E-19	9.45E-23	-9.45E-23	-2.64E-20	2.05E-24	1.22E-20	-1.22E-20	0.00E+00	1.46E-20	2.46E-19	5.79E-22	2.57E-21
340	Asulam	Soil	kg TEG water	9.55E-20	5.82E-20	-5.27E-20	3.63E-23	-3.63E-23	-9.99E-21	7.73E-25	4.63E-21	-4.63E-21	0.00E+00	5.52E-21	9.33E-20	2.19E-22	9.74E-22
341	Ethephon	Water	kg TEG water	3.74E-20	2.22E-20	-2.01E-20	1.40E-23	-1.40E-23	-3.92E-21	3.04E-25	1.80E-21	-1.80E-21	0.00E+00	2.16E-21	3.65E-20	8.58E-23	3.81E-22
342	Methane, chlorodifluoro-, HCFC-22	Air	kg TEG water	-9.68E-13	1.10E-12	-9.94E-13	2.27E-16	-2.27E-16	-1.74E-12	4.14E-18	5.16E-14	-5.16E-14	0.00E+00	6.60E-14	5.93E-13	1.39E-15	6.19E-15
343	Propene	Air	kg TEG water	-3.62E-11	1.94E-12	-1.75E-12	4.38E-15	-4.38E-15	-4.94E-11	2.81E-18	1.23E-13	-1.23E-13	6.19E-16	2.17E-13	1.26E-11	2.96E-14	1.31E-13
344	Butene	Water	kg TEG water	-1.91E-10	3.42E-10	-3.09E-10	4.02E-13	-4.02E-13	-7.83E-10	4.59E-15	2.36E-11	-2.36E-11	0.00E+00	6.14E-11	4.92E-10	1.16E-12	5.13E-12
345	Benzene	Air	kg TEG water	-4.49E-09	3.90E-10	-3.53E-10	1.05E-12	-1.05E-12	-7.79E-09	3.69E-15	2.96E-11	-2.96E-11	2.58E-11	5.97E-11	3.14E-09	7.37E-12	3.27E-11
346	Chromium VI	Soil	kg TEG water	-1.39E-08	1.39E-09	-1.26E-09	6.07E-12	-6.07E-12	-3.29E-08	9.30E-14	7.13E-11	-7.13E-11	0.00E+00	2.90E-10	1.84E-08	4.33E-11	1.92E-10
347	Phenol	Air	kg TEG water	-2.73E-07	2.88E-11	-2.60E-11	2.15E-14	-2.15E-14	-2.73E-07	2.08E-16	1.33E-12	-1.33E-12	1.73E-13	4.69E-12	2.46E-11	5.77E-14	2.56E-13
348	Phenol, pentachloro-	Air	kg TEG water	-1.93E-06	1.58E-07	-1.43E-07	8.44E-11	-8.44E-11	-2.13E-06	1.58E-12	1.65E-08	-1.65E-08	0.00E+00	2.15E-08	1.64E-07	3.86E-10	1.71E-09
349	Phenol	Water	kg TEG water	-9.21E-06	3.43E-07	-3.11E-07	2.75E-09	-2.75E-09	-1.91E-05	8.52E-13	3.28E-08	-3.28E-08	2.58E-10	1.87E-08	9.75E-06	2.29E-08	1.02E-07
350	Benzo(a)pyrene	Air	kg TEG water	-9.48E-06	8.22E-07	-7.44E-07	4.64E-10	-4.64E-10	-1.07E-05	8.14E-12	8.43E-08	-8.43E-08	1.26E-11	1.13E-07	1.03E-06	2.43E-09	1.08E-08
351	Antimony	Water	kg TEG water	-5.99E-05	1.28E-03	-1.16E-03	1.45E-06	-1.45E-06	-6.42E-04	1.93E-08	2.72E-04	-2.72E-04	1.33E-06	1.98E-05	4.34E-04	1.01E-06	4.51E-06
352	Chromium VI	Water	kg TEG water	-9.37E-05	1.27E-04	-1.15E-04	1.62E-07	-1.62E-07	-1.55E-04	8.38E-09	2.66E-05	-2.66E-05	1.55E-08	2.57E-05	2.35E-05	5.46E-08	2.43E-07
353	Propene	Water	kg TEG water	-3.01E-04	8.78E-08	-7.94E-08	9.28E-10	-9.28E-10	-3.02E-04	6.58E-11	8.03E-09	-8.03E-09	0.00E+00	1.50E-07	7.66E-07	1.80E-09	7.98E-09
354	Benzene	Water	kg TEG water	-5.94E-04	1.45E-06	-1.31E-06	1.40E-08	-1.40E-08	-6.65E-04	7.71E-12	1.16E-07	-1.16E-07	7.78E-08	4.71E-07	7.03E-05	1.65E-07	7.33E-07
	Total		kg TEG water	1.89E+00
Terrestrial ecotoxicity
No	Substance	Compartment	Unit	Total	Propanol (Used)	Propanol (Recovered)	Sulfuric acid (Used)	Sulfuric acid (Output)	Quinones (Produced)	Water	Diethyl ether (Used)	Diethyl ether (Recovered)	Sodium hydrogen carbonate	Sodium sulfate	Galic acid	Electricity (To generate heat)	Electricity (For product extraction and solvent recovery)
1	Nickel	Air	kg TEG soil	7.68E-02	6.54E-04	-5.92E-04	3.88E-06	-3.88E-06	-4.04E-04	6.33E-09	4.73E-05	-4.73E-05	5.22E-06	1.06E-04	7.60E-02	1.79E-04	7.94E-04
2	Copper	Air	kg TEG soil	2.86E-02	1.16E-03	-1.05E-03	2.18E-05	-2.18E-05	-3.77E-04	6.95E-09	1.93E-04	-1.93E-04	2.96E-08	3.41E-04	2.82E-02	6.61E-05	2.94E-04
3	Zinc	Air	kg TEG soil	1.88E-02	1.32E-03	-1.20E-03	2.11E-04	-2.11E-04	-2.85E-04	1.96E-08	7.08E-04	-7.08E-04	1.68E-08	4.88E-03	1.39E-02	3.17E-05	1.41E-04
4	Zinc	Soil	kg TEG soil	1.10E-02	6.09E-03	-5.51E-03	7.49E-05	-7.49E-05	-1.18E-03	2.95E-08	8.00E-04	-8.00E-04	0.00E+00	1.86E-03	9.62E-03	2.23E-05	9.90E-05
5	Aluminium	Air	kg TEG soil	9.86E-03	1.35E-02	-1.22E-02	1.51E-04	-1.51E-04	-1.37E-03	7.03E-08	9.10E-04	-9.10E-04	0.00E+00	1.94E-03	7.91E-03	1.79E-05	7.98E-05
6	Cobalt	Air	kg TEG soil	3.69E-03	2.48E-05	-2.25E-05	1.16E-06	-1.16E-06	-2.44E-06	3.21E-10	4.62E-06	-4.62E-06	3.51E-07	3.92E-06	3.64E-03	8.55E-06	3.80E-05
7	Aluminium	Soil	kg TEG soil	3.14E-03	5.13E-03	-4.65E-03	2.72E-06	-2.72E-06	-2.82E-04	2.85E-08	2.31E-04	-2.31E-04	0.00E+00	1.54E-03	1.38E-03	3.23E-06	1.44E-05
8	Lead	Air	kg TEG soil	2.30E-03	1.39E-04	-1.26E-04	3.77E-06	-3.77E-06	-1.25E-05	1.13E-09	1.78E-05	-1.78E-05	5.31E-06	2.33E-05	2.24E-03	5.25E-06	2.33E-05
9	Chromium	Air	kg TEG soil	2.24E-03	1.11E-04	-1.01E-04	1.01E-06	-1.01E-06	-1.32E-04	1.42E-09	8.31E-06	-8.31E-06	1.19E-06	1.67E-05	2.31E-03	5.42E-06	2.41E-05
10	Cadmium	Air	kg TEG soil	1.90E-03	3.56E-05	-3.22E-05	4.98E-07	-4.98E-07	-2.79E-06	8.47E-10	3.06E-06	-3.06E-06	1.22E-06	5.78E-06	1.87E-03	4.39E-06	1.95E-05
11	Arsenic	Air	kg TEG soil	1.50E-03	1.17E-04	-1.06E-04	7.97E-07	-7.97E-07	-7.85E-06	1.57E-09	7.23E-06	-7.23E-06	1.90E-06	1.62E-05	1.46E-03	3.44E-06	1.53E-05
12	Mercury	Air	kg TEG soil	1.41E-03	2.32E-04	-2.10E-04	1.73E-06	-1.73E-06	-2.50E-05	3.86E-09	6.94E-05	-6.94E-05	5.65E-05	5.66E-05	1.28E-03	3.00E-06	1.33E-05
13	Copper	Soil	kg TEG soil	8.03E-04	4.94E-04	-4.47E-04	2.28E-06	-2.28E-06	-5.63E-05	3.24E-09	3.88E-05	-3.88E-05	0.00E+00	1.30E-04	6.75E-04	1.58E-06	7.00E-06
14	Nickel	Soil	kg TEG soil	2.51E-04	6.79E-05	-6.15E-05	2.52E-07	-2.52E-07	-5.02E-06	3.85E-10	4.07E-06	-4.07E-06	0.00E+00	1.65E-05	2.30E-04	5.39E-07	2.40E-06
15	Lead	Soil	kg TEG soil	1.74E-04	2.97E-05	-2.69E-05	2.73E-07	-2.73E-07	-4.29E-06	1.85E-10	3.00E-06	-3.00E-06	0.00E+00	7.54E-06	1.66E-04	3.88E-07	1.73E-06
16	Chromium	Soil	kg TEG soil	8.55E-05	1.46E-04	-1.33E-04	1.47E-07	-1.47E-07	-8.93E-06	8.65E-10	7.04E-06	-7.04E-06	0.00E+00	3.49E-05	4.51E-05	1.05E-07	4.69E-07
17	Chromium VI	Air	kg TEG soil	6.38E-05	1.12E-05	-1.02E-05	2.89E-08	-2.89E-08	-7.28E-07	1.09E-10	5.85E-07	-5.85E-07	4.02E-07	1.58E-06	6.07E-05	1.43E-07	6.34E-07
18	Antimony	Air	kg TEG soil	5.14E-05	2.29E-05	-2.07E-05	5.81E-07	-5.81E-07	-8.10E-06	1.51E-10	5.25E-06	-5.25E-06	4.83E-09	8.82E-06	4.79E-05	1.10E-07	4.90E-07
19	Cadmium	Soil	kg TEG soil	4.14E-05	2.80E-05	-2.53E-05	5.92E-08	-5.92E-08	-2.13E-06	1.77E-10	1.57E-06	-1.57E-06	0.00E+00	6.57E-06	3.38E-05	7.93E-08	3.52E-07
20	Selenium	Air	kg TEG soil	2.64E-05	2.02E-06	-1.83E-06	2.77E-09	-2.77E-09	-2.26E-07	3.16E-11	1.40E-07	-1.40E-07	1.63E-07	2.80E-07	2.57E-05	6.04E-08	2.68E-07
21	Mercury	Soil	kg TEG soil	2.33E-05	1.81E-06	-1.64E-06	7.86E-09	-7.86E-09	-1.18E-07	1.02E-11	1.09E-07	-1.09E-07	0.00E+00	3.23E-07	2.27E-05	5.33E-08	2.37E-07
22	Aldrin	Soil	kg TEG soil	1.79E-05	2.91E-05	-2.64E-05	1.64E-08	-1.64E-08	-2.96E-06	5.78E-10	2.16E-06	-2.16E-06	0.00E+00	3.51E-06	1.44E-05	3.39E-08	1.51E-07
23	Cobalt	Soil	kg TEG soil	1.66E-05	8.52E-06	-7.71E-06	3.25E-08	-3.25E-08	-7.60E-07	4.43E-11	5.65E-07	-5.65E-07	0.00E+00	2.14E-06	1.42E-05	3.33E-08	1.48E-07
24	Arsenic	Soil	kg TEG soil	1.46E-05	2.29E-05	-2.07E-05	2.70E-08	-2.70E-08	-2.22E-06	3.84E-10	1.63E-06	-1.63E-06	0.00E+00	3.53E-06	1.10E-05	2.57E-08	1.14E-07
25	Acetic acid	Air	kg TEG soil	1.10E-05	4.11E-08	-3.72E-08	4.36E-11	-4.36E-11	-6.36E-09	6.28E-13	3.06E-09	-3.06E-09	0.00E+00	1.33E-08	1.09E-05	2.55E-08	1.13E-07
26	Aldicarb	Soil	kg TEG soil	7.89E-06	4.46E-06	-4.04E-06	3.04E-09	-3.04E-09	-8.17E-07	6.40E-11	3.74E-07	-3.74E-07	0.00E+00	5.72E-07	7.62E-06	1.79E-08	7.95E-08
27	Hydrocarbons, aromatic	Air	kg TEG soil	3.00E-06	5.49E-08	-4.97E-08	1.44E-11	-1.44E-11	-3.05E-08	3.87E-13	1.08E-08	-1.08E-08	0.00E+00	3.27E-09	2.98E-06	7.00E-09	3.11E-08
28	Mancozeb	Soil	kg TEG soil	2.28E-06	1.35E-06	-1.22E-06	1.56E-09	-1.56E-09	-2.45E-07	1.93E-11	1.14E-07	-1.14E-07	0.00E+00	1.38E-07	2.23E-06	5.23E-09	2.33E-08
29	Ammonia	Air	kg TEG soil	1.19E-06	4.07E-07	-3.69E-07	5.19E-09	-5.19E-09	-6.78E-08	5.27E-12	5.62E-08	-5.62E-08	2.51E-10	1.23E-07	1.08E-06	2.52E-09	1.12E-08
30	Formaldehyde	Air	kg TEG soil	9.88E-07	1.19E-08	-1.08E-08	4.13E-11	-4.13E-11	-1.63E-09	9.85E-14	9.60E-10	-9.60E-10	2.35E-10	5.01E-09	9.71E-07	2.28E-09	1.01E-08
31	Barium	Air	kg TEG soil	9.49E-07	8.48E-07	-7.68E-07	5.93E-09	-5.93E-09	-1.18E-07	5.79E-12	7.87E-08	-7.87E-08	0.00E+00	1.71E-07	8.05E-07	1.87E-09	8.30E-09
32	Captan	Soil	kg TEG soil	6.65E-07	3.80E-07	-3.44E-07	2.56E-10	-2.56E-10	-7.03E-08	5.49E-12	3.21E-08	-3.21E-08	0.00E+00	3.86E-08	6.53E-07	1.53E-09	6.81E-09
33	Glyphosate	Soil	kg TEG soil	6.50E-07	3.97E-07	-3.59E-07	2.73E-10	-2.73E-10	-6.51E-08	5.75E-12	3.17E-08	-3.17E-08	0.00E+00	5.75E-08	6.12E-07	1.44E-09	6.39E-09
34	Diuron	Soil	kg TEG soil	4.52E-07	2.58E-07	-2.34E-07	1.74E-10	-1.74E-10	-4.77E-08	3.73E-12	2.18E-08	-2.18E-08	0.00E+00	2.70E-08	4.43E-07	1.04E-09	4.62E-09
35	Dimethoate	Soil	kg TEG soil	4.00E-07	2.35E-07	-2.13E-07	1.56E-10	-1.56E-10	-4.19E-08	3.27E-12	1.93E-08	-1.93E-08	0.00E+00	2.43E-08	3.90E-07	9.17E-10	4.07E-09
36	Propachlor	Soil	kg TEG soil	3.21E-07	1.84E-07	-1.66E-07	1.24E-10	-1.24E-10	-3.39E-08	2.65E-12	1.55E-08	-1.55E-08	0.00E+00	1.86E-08	3.15E-07	7.39E-10	3.29E-09
37	Chlorothalonil	Soil	kg TEG soil	2.10E-07	1.37E-07	-1.24E-07	3.38E-10	-3.38E-10	-2.36E-08	1.93E-12	1.16E-08	-1.16E-08	0.00E+00	1.44E-08	2.03E-07	4.76E-10	2.12E-09
38	Metamitron	Soil	kg TEG soil	1.94E-07	1.12E-07	-1.02E-07	7.41E-11	-7.41E-11	-2.04E-08	1.59E-12	9.32E-09	-9.32E-09	0.00E+00	1.12E-08	1.90E-07	4.46E-10	1.98E-09
39	Fipronil	Soil	kg TEG soil	1.72E-07	9.71E-08	-8.79E-08	6.63E-11	-6.63E-11	-1.78E-08	1.39E-12	8.13E-09	-8.13E-09	0.00E+00	1.25E-08	1.66E-07	3.89E-10	1.73E-09
40	Selenium	Soil	kg TEG soil	1.58E-07	6.95E-08	-6.29E-08	1.79E-09	-1.79E-09	-2.49E-08	2.80E-13	1.61E-08	-1.61E-08	0.00E+00	2.71E-08	1.47E-07	3.39E-10	1.51E-09
41	Carbofuran	Soil	kg TEG soil	1.54E-07	7.97E-08	-7.22E-08	7.27E-11	-7.27E-11	-4.15E-09	8.63E-13	4.55E-09	-4.55E-09	0.00E+00	3.49E-08	1.14E-07	2.67E-10	1.19E-09
42	Linuron	Soil	kg TEG soil	1.35E-07	1.28E-07	-1.16E-07	7.81E-11	-7.81E-11	-1.70E-08	2.27E-12	9.95E-09	-9.95E-09	0.00E+00	1.52E-08	1.23E-07	2.89E-10	1.28E-09
43	Atrazine	Soil	kg TEG soil	9.94E-08	1.41E-07	-1.27E-07	8.47E-11	-8.47E-11	-1.45E-08	2.41E-12	9.88E-09	-9.88E-09	0.00E+00	1.51E-08	8.44E-08	1.98E-10	8.80E-10
44	Fenamiphos	Soil	kg TEG soil	9.73E-08	5.56E-08	-5.04E-08	3.75E-11	-3.75E-11	-1.03E-08	8.04E-13	4.69E-09	-4.69E-09	0.00E+00	5.65E-09	9.55E-08	2.24E-10	9.96E-10
45	Terbacil	Soil	kg TEG soil	7.86E-08	4.49E-08	-4.07E-08	3.03E-11	-3.03E-11	-8.31E-09	6.49E-13	3.79E-09	-3.79E-09	0.00E+00	4.56E-09	7.71E-08	1.81E-10	8.05E-10
46	Barium	Soil	kg TEG soil	7.10E-08	2.40E-08	-2.18E-08	6.04E-10	-6.04E-10	-1.16E-08	8.66E-13	5.45E-09	-5.45E-09	0.00E+00	9.18E-09	7.03E-08	1.63E-10	7.22E-10
47	Diazinon	Soil	kg TEG soil	5.78E-08	3.30E-08	-2.99E-08	2.23E-11	-2.23E-11	-6.10E-09	4.77E-13	2.78E-09	-2.78E-09	0.00E+00	3.35E-09	5.67E-08	1.33E-10	5.91E-10
48	Thiazole, 2-(thiocyanatemethylthio)benzo-	Soil	kg TEG soil	5.08E-08	2.90E-08	-2.63E-08	1.96E-11	-1.96E-11	-5.36E-09	4.19E-13	2.45E-09	-2.45E-09	0.00E+00	2.95E-09	4.98E-08	1.17E-10	5.20E-10
49	Metribuzin	Soil	kg TEG soil	5.01E-08	3.11E-08	-2.82E-08	5.79E-11	-5.79E-11	-5.44E-09	4.39E-13	2.61E-09	-2.61E-09	0.00E+00	3.55E-09	4.85E-08	1.14E-10	5.05E-10
50	Dicrotophos	Soil	kg TEG soil	4.94E-08	2.79E-08	-2.53E-08	1.90E-11	-1.90E-11	-5.11E-09	4.00E-13	2.34E-09	-2.34E-09	0.00E+00	3.60E-09	4.77E-08	1.12E-10	4.98E-10
51	Propane	Air	kg TEG soil	3.58E-08	6.25E-10	-5.66E-10	4.98E-12	-4.98E-12	-5.83E-11	3.57E-15	3.89E-11	-3.89E-11	0.00E+00	6.44E-11	3.53E-08	8.29E-11	3.69E-10
52	Pirimicarb	Soil	kg TEG soil	3.41E-08	1.96E-08	-1.77E-08	1.32E-11	-1.32E-11	-3.60E-09	2.81E-13	1.64E-09	-1.64E-09	0.00E+00	1.98E-09	3.35E-08	7.86E-11	3.49E-10
53	Antimony	Soil	kg TEG soil	3.39E-08	1.50E-08	-1.36E-08	3.84E-10	-3.84E-10	-5.36E-09	1.65E-12	3.47E-09	-3.47E-09	0.00E+00	5.83E-09	3.17E-08	7.28E-11	3.23E-10
54	Metolachlor	Soil	kg TEG soil	3.01E-08	2.22E-08	-2.01E-08	1.76E-11	-1.76E-11	-2.48E-09	2.42E-13	1.37E-09	-1.37E-09	0.00E+00	5.39E-09	2.48E-08	5.82E-11	2.59E-10
55	Cymoxanil	Soil	kg TEG soil	2.10E-08	1.20E-08	-1.08E-08	8.08E-12	-8.08E-12	-2.22E-09	1.73E-13	1.01E-09	-1.01E-09	0.00E+00	1.22E-09	2.06E-08	4.83E-11	2.15E-10
56	Acrolein	Air	kg TEG soil	2.06E-08	9.41E-09	-8.52E-09	2.11E-10	-2.11E-10	-3.36E-09	6.85E-14	2.01E-09	-2.01E-09	2.10E-10	3.46E-09	1.92E-08	4.42E-11	1.96E-10
57	Thiram	Soil	kg TEG soil	2.06E-08	1.07E-08	-9.66E-09	9.81E-12	-9.81E-12	-5.09E-10	1.14E-13	5.99E-10	-5.99E-10	0.00E+00	4.78E-09	1.51E-08	3.55E-11	1.58E-10
58	Chlorpyrifos	Soil	kg TEG soil	1.90E-08	1.08E-08	-9.75E-09	7.40E-12	-7.40E-12	-1.97E-09	1.54E-13	9.00E-10	-9.00E-10	0.00E+00	1.37E-09	1.83E-08	4.30E-11	1.91E-10
59	Azinphos-methyl	Soil	kg TEG soil	1.84E-08	1.05E-08	-9.53E-09	7.10E-12	-7.10E-12	-1.95E-09	1.52E-13	8.87E-10	-8.87E-10	0.00E+00	1.07E-09	1.81E-08	4.24E-11	1.89E-10
60	PAH, polycyclic aromatic hydrocarbons	Air	kg TEG soil	1.76E-08	3.34E-10	-3.03E-10	9.39E-13	-9.39E-13	-3.59E-10	6.49E-15	3.12E-11	-3.12E-11	2.75E-13	6.04E-11	1.76E-08	4.13E-11	1.84E-10
61	Hydramethylnon	Soil	kg TEG soil	1.72E-08	9.81E-09	-8.88E-09	6.61E-12	-6.61E-12	-1.81E-09	1.42E-13	8.27E-10	-8.27E-10	0.00E+00	9.96E-10	1.68E-08	3.95E-11	1.76E-10
62	Propanal	Air	kg TEG soil	1.69E-08	1.78E-07	-1.61E-07	8.35E-17	-8.35E-17	-5.02E-15	5.15E-19	3.79E-15	-3.79E-15	1.01E-13	1.04E-13	2.54E-14	5.94E-17	2.64E-16
63	Oxamyl	Soil	kg TEG soil	1.64E-08	9.39E-09	-8.50E-09	6.33E-12	-6.33E-12	-1.74E-09	1.36E-13	7.92E-10	-7.92E-10	0.00E+00	9.54E-10	1.61E-08	3.79E-11	1.68E-10
64	Isoproturon	Soil	kg TEG soil	1.60E-08	1.50E-08	-1.36E-08	9.82E-12	-9.82E-12	-1.32E-09	9.66E-14	7.71E-10	-7.71E-10	0.00E+00	1.76E-09	1.40E-08	3.29E-11	1.46E-10
65	Methanol	Air	kg TEG soil	1.49E-08	7.31E-11	-6.62E-11	1.21E-13	-1.21E-13	-2.67E-11	8.41E-16	4.32E-12	-4.32E-12	0.00E+00	3.25E-11	1.47E-08	3.46E-11	1.54E-10
66	Butane	Air	kg TEG soil	1.35E-08	2.37E-10	-2.14E-10	2.17E-12	-2.17E-12	-1.99E-11	1.35E-15	1.43E-11	-1.43E-11	0.00E+00	1.98E-11	1.33E-08	3.13E-11	1.39E-10
67	Phorate	Soil	kg TEG soil	1.21E-08	6.92E-09	-6.27E-09	4.67E-12	-4.67E-12	-1.28E-09	1.00E-13	5.84E-10	-5.84E-10	0.00E+00	7.03E-10	1.19E-08	2.79E-11	1.24E-10
68	Endosulfan	Soil	kg TEG soil	9.85E-09	5.52E-09	-5.00E-09	3.90E-12	-3.90E-12	-9.59E-10	7.68E-14	4.45E-10	-4.45E-10	0.00E+00	8.99E-10	9.27E-09	2.18E-11	9.67E-11
69	Acetaldehyde	Air	kg TEG soil	9.04E-09	6.06E-11	-5.49E-11	5.91E-13	-5.91E-13	-1.21E-11	5.79E-16	9.05E-12	-9.05E-12	5.16E-13	2.23E-11	8.91E-09	2.09E-11	9.30E-11
70	Sulfentrazone	Soil	kg TEG soil	8.43E-09	4.72E-09	-4.27E-09	3.34E-12	-3.34E-12	-8.18E-10	6.56E-14	3.80E-10	-3.80E-10	0.00E+00	7.77E-10	7.92E-09	1.86E-11	8.26E-11
71	Hydrocarbons, aromatic	Water	kg TEG soil	7.41E-09	2.05E-10	-1.85E-10	2.35E-12	-2.35E-12	-8.91E-12	5.48E-16	1.02E-11	-1.02E-11	0.00E+00	1.40E-11	7.30E-09	1.71E-11	7.62E-11
72	Paraquat	Soil	kg TEG soil	6.96E-09	4.03E-09	-3.64E-09	3.02E-12	-3.02E-12	-7.00E-10	5.69E-14	3.28E-10	-3.28E-10	0.00E+00	5.40E-10	6.65E-09	1.56E-11	6.94E-11
73	Pentane	Air	kg TEG soil	6.85E-09	1.25E-10	-1.13E-10	1.12E-12	-1.12E-12	-9.83E-12	7.34E-16	7.40E-12	-7.40E-12	0.00E+00	1.41E-11	6.75E-09	1.59E-11	7.05E-11
74	Ethephon	Soil	kg TEG soil	6.32E-09	3.94E-09	-3.57E-09	2.61E-12	-2.61E-12	-6.35E-10	4.94E-14	3.01E-10	-3.01E-10	0.00E+00	5.01E-10	6.00E-09	1.41E-11	6.26E-11
75	2,4-D	Soil	kg TEG soil	6.01E-09	3.74E-09	-3.38E-09	2.58E-12	-2.58E-12	-6.00E-10	5.48E-14	2.95E-10	-2.95E-10	0.00E+00	6.01E-10	5.59E-09	1.31E-11	5.83E-11
76	Carbendazim	Soil	kg TEG soil	5.79E-09	3.78E-09	-3.42E-09	3.21E-12	-3.21E-12	-4.03E-10	3.98E-14	2.41E-10	-2.41E-10	0.00E+00	8.26E-10	4.95E-09	1.16E-11	5.16E-11
77	Dimethenamid	Soil	kg TEG soil	5.06E-09	5.21E-09	-4.71E-09	3.56E-12	-3.56E-12	-5.72E-10	4.77E-14	3.11E-10	-3.11E-10	0.00E+00	3.51E-10	4.73E-09	1.11E-11	4.94E-11
78	Acetochlor	Soil	kg TEG soil	5.02E-09	3.54E-09	-3.20E-09	4.01E-12	-4.01E-12	-5.46E-10	4.89E-14	2.65E-10	-2.65E-10	0.00E+00	3.13E-10	4.86E-09	1.14E-11	5.07E-11
79	Cypermethrin	Soil	kg TEG soil	4.79E-09	2.71E-09	-2.46E-09	2.00E-12	-2.00E-12	-3.86E-10	3.50E-14	2.02E-10	-2.02E-10	0.00E+00	5.70E-10	4.30E-09	1.01E-11	4.48E-11
80	Acephate	Soil	kg TEG soil	4.64E-09	2.63E-09	-2.38E-09	1.79E-12	-1.79E-12	-4.83E-10	3.78E-14	2.21E-10	-2.21E-10	0.00E+00	3.23E-10	4.50E-09	1.06E-11	4.69E-11
81	Bromacil	Soil	kg TEG soil	4.55E-09	2.60E-09	-2.35E-09	1.75E-12	-1.75E-12	-4.81E-10	3.76E-14	2.19E-10	-2.19E-10	0.00E+00	2.64E-10	4.46E-09	1.05E-11	4.66E-11
82	Iprodione	Soil	kg TEG soil	4.00E-09	2.33E-09	-2.11E-09	1.58E-12	-1.58E-12	-4.27E-10	3.48E-14	1.97E-10	-1.97E-10	0.00E+00	2.40E-10	3.91E-09	9.19E-12	4.08E-11
83	Ethofumesate	Soil	kg TEG soil	3.98E-09	2.30E-09	-2.09E-09	1.52E-12	-1.52E-12	-4.18E-10	3.26E-14	1.91E-10	-1.91E-10	0.00E+00	2.30E-10	3.90E-09	9.16E-12	4.07E-11
84	Ethanol	Air	kg TEG soil	3.15E-09	1.01E-11	-9.14E-12	5.23E-15	-5.23E-15	-1.13E-12	6.37E-16	1.02E-09	-1.02E-09	0.00E+00	1.34E-12	3.11E-09	7.31E-12	3.25E-11
85	Methane, bromotrifluoro-, Halon 1301	Air	kg TEG soil	3.06E-09	7.47E-11	-6.76E-11	8.10E-13	-8.10E-13	-3.78E-12	2.93E-16	3.97E-12	-3.97E-12	0.00E+00	5.59E-12	3.01E-09	7.08E-12	3.14E-11
86	Fentin hydroxide	Soil	kg TEG soil	2.62E-09	1.50E-09	-1.36E-09	1.01E-12	-1.01E-12	-2.77E-10	2.16E-14	1.26E-10	-1.26E-10	0.00E+00	1.52E-10	2.57E-09	6.03E-12	2.68E-11
87	Carbetamide	Soil	kg TEG soil	2.33E-09	1.75E-09	-1.59E-09	1.16E-12	-1.16E-12	-2.15E-10	1.56E-14	1.08E-10	-1.08E-10	0.00E+00	1.24E-10	2.22E-09	5.22E-12	2.32E-11
88	Ametryn	Soil	kg TEG soil	2.32E-09	1.33E-09	-1.20E-09	8.95E-13	-8.95E-13	-2.45E-10	1.92E-14	1.12E-10	-1.12E-10	0.00E+00	1.35E-10	2.28E-09	5.35E-12	2.38E-11
89	Metalaxyl-M	Soil	kg TEG soil	2.21E-09	1.27E-09	-1.15E-09	8.53E-13	-8.53E-13	-2.34E-10	1.83E-14	1.07E-10	-1.07E-10	0.00E+00	1.29E-10	2.17E-09	5.10E-12	2.27E-11
90	Parathion	Soil	kg TEG soil	2.03E-09	7.97E-10	-7.21E-10	7.11E-13	-7.11E-13	-1.17E-10	8.71E-15	5.85E-11	-5.85E-11	0.00E+00	6.55E-11	1.98E-09	4.65E-12	2.06E-11
91	Glufosinate ammonium	Soil	kg TEG soil	1.94E-09	1.11E-09	-1.00E-09	7.47E-13	-7.47E-13	-2.05E-10	1.60E-14	9.34E-11	-9.34E-11	0.00E+00	1.13E-10	1.90E-09	4.46E-12	1.98E-11
92	Ethoprop	Soil	kg TEG soil	1.91E-09	1.09E-09	-9.90E-10	7.38E-13	-7.38E-13	-2.02E-10	1.58E-14	9.22E-11	-9.22E-11	0.00E+00	1.11E-10	1.88E-09	4.41E-12	1.96E-11
93	Glyphosate	Air	kg TEG soil	1.61E-09	8.82E-10	-7.99E-10	6.61E-13	-6.61E-13	-1.47E-10	1.21E-14	6.94E-11	-6.94E-11	0.00E+00	1.87E-10	1.47E-09	3.45E-12	1.53E-11
94	Acetone	Air	kg TEG soil	1.58E-09	7.62E-12	-6.90E-12	4.17E-15	-4.17E-15	-3.27E-11	9.86E-17	5.80E-13	-5.80E-13	0.00E+00	1.12E-12	1.59E-09	3.74E-12	1.66E-11
95	Mepiquat chloride	Soil	kg TEG soil	1.58E-09	8.99E-10	-8.13E-10	7.14E-13	-7.14E-13	-1.64E-10	1.28E-14	7.52E-11	-7.52E-11	0.00E+00	1.10E-10	1.53E-09	3.58E-12	1.59E-11
96	Oryzalin	Soil	kg TEG soil	1.35E-09	7.73E-10	-7.00E-10	5.21E-13	-5.21E-13	-1.43E-10	1.12E-14	6.52E-11	-6.52E-11	0.00E+00	7.85E-11	1.33E-09	3.11E-12	1.38E-11
97	Azoxystrobin	Soil	kg TEG soil	9.67E-10	5.93E-10	-5.37E-10	4.29E-13	-4.29E-13	-9.94E-11	7.75E-15	4.66E-11	-4.66E-11	0.00E+00	6.43E-11	9.34E-10	2.19E-12	9.74E-12
98	Prometryn	Soil	kg TEG soil	9.49E-10	5.36E-10	-4.85E-10	3.66E-13	-3.66E-13	-9.82E-11	7.69E-15	4.49E-11	-4.49E-11	0.00E+00	6.90E-11	9.16E-10	2.15E-12	9.55E-12
99	Difenoconazole	Soil	kg TEG soil	9.08E-10	5.22E-10	-4.73E-10	3.53E-13	-3.53E-13	-9.63E-11	7.64E-15	4.41E-11	-4.41E-11	0.00E+00	5.34E-11	8.90E-10	2.09E-12	9.29E-12
100	Malathion	Soil	kg TEG soil	8.82E-10	4.97E-10	-4.50E-10	3.53E-13	-3.53E-13	-8.18E-11	6.90E-15	3.98E-11	-3.98E-11	0.00E+00	7.59E-11	8.30E-10	1.95E-12	8.67E-12
101	Ethene	Air	kg TEG soil	8.53E-10	5.72E-09	-5.18E-09	1.29E-13	-1.29E-13	-1.09E-11	5.46E-16	1.37E-09	-1.37E-09	0.00E+00	2.22E-11	2.96E-10	6.95E-13	3.09E-12
102	Benzene, pentachloronitro-	Soil	kg TEG soil	7.39E-10	4.22E-10	-3.82E-10	2.85E-13	-2.85E-13	-7.81E-11	6.10E-15	3.56E-11	-3.56E-11	0.00E+00	4.29E-11	7.24E-10	1.70E-12	7.56E-12
103	Rimsulfuron	Soil	kg TEG soil	6.32E-10	3.86E-10	-3.50E-10	3.21E-13	-3.21E-13	-6.74E-11	5.50E-15	3.13E-11	-3.13E-11	0.00E+00	3.75E-11	6.18E-10	1.45E-12	6.44E-12
104	Toluene	Air	kg TEG soil	5.95E-10	3.97E-11	-3.59E-11	1.88E-13	-1.88E-13	-6.72E-12	4.91E-16	2.96E-12	-2.96E-12	1.22E-14	9.54E-12	5.81E-10	1.36E-12	6.06E-12
105	Chloridazon	Soil	kg TEG soil	4.41E-10	2.62E-10	-2.37E-10	1.66E-13	-1.66E-13	-4.63E-11	3.59E-15	2.13E-11	-2.13E-11	0.00E+00	2.55E-11	4.32E-10	1.01E-12	4.51E-12
106	Cyprodinil	Soil	kg TEG soil	4.32E-10	2.50E-10	-2.26E-10	1.73E-13	-1.73E-13	-4.56E-11	3.56E-15	2.09E-11	-2.09E-11	0.00E+00	2.53E-11	4.23E-10	9.93E-13	4.41E-12
107	Lambda-cyhalothrin	Soil	kg TEG soil	4.14E-10	2.38E-10	-2.16E-10	1.64E-13	-1.64E-13	-4.34E-11	3.40E-15	1.99E-11	-1.99E-11	0.00E+00	2.55E-11	4.04E-10	9.49E-13	4.22E-12
108	Ethene	Water	kg TEG soil	3.98E-10	4.18E-09	-3.79E-09	7.55E-16	-7.55E-16	-2.45E-14	3.54E-19	3.76E-15	-3.76E-15	0.00E+00	2.95E-13	1.55E-12	3.64E-15	1.62E-14
109	Dimethomorph	Soil	kg TEG soil	3.02E-10	1.73E-10	-1.57E-10	1.17E-13	-1.17E-13	-3.20E-11	2.50E-15	1.46E-11	-1.46E-11	0.00E+00	1.76E-11	2.97E-10	6.97E-13	3.10E-12
110	Maleic hydrazide	Soil	kg TEG soil	2.86E-10	1.64E-10	-1.48E-10	1.10E-13	-1.10E-13	-3.03E-11	2.36E-15	1.38E-11	-1.38E-11	0.00E+00	1.66E-11	2.81E-10	6.59E-13	2.93E-12
111	Maneb	Soil	kg TEG soil	2.76E-10	1.58E-10	-1.43E-10	1.07E-13	-1.07E-13	-2.92E-11	2.28E-15	1.33E-11	-1.33E-11	0.00E+00	1.60E-11	2.71E-10	6.37E-13	2.83E-12
112	Simazine	Soil	kg TEG soil	2.67E-10	1.88E-10	-1.70E-10	2.13E-13	-2.13E-13	-2.91E-11	2.60E-15	1.41E-11	-1.41E-11	0.00E+00	1.67E-11	2.59E-10	6.07E-13	2.70E-12
113	Imazamox	Soil	kg TEG soil	2.51E-10	1.41E-10	-1.28E-10	9.96E-14	-9.96E-14	-2.44E-11	1.96E-15	1.14E-11	-1.14E-11	0.00E+00	2.31E-11	2.36E-10	5.55E-13	2.47E-12
114	Isoxaflutole	Soil	kg TEG soil	2.49E-10	1.76E-10	-1.59E-10	1.99E-13	-1.99E-13	-2.71E-11	2.42E-15	1.31E-11	-1.31E-11	0.00E+00	1.55E-11	2.41E-10	5.66E-13	2.51E-12
115	Ioxynil	Soil	kg TEG soil	2.47E-10	1.45E-10	-1.31E-10	9.69E-14	-9.69E-14	-2.59E-11	2.02E-15	1.19E-11	-1.19E-11	0.00E+00	1.49E-11	2.41E-10	5.67E-13	2.52E-12
116	Phosmet	Soil	kg TEG soil	2.41E-10	1.38E-10	-1.25E-10	9.30E-14	-9.30E-14	-2.55E-11	1.99E-15	1.16E-11	-1.16E-11	0.00E+00	1.40E-11	2.37E-10	5.56E-13	2.47E-12
117	Alachlor	Soil	kg TEG soil	2.26E-10	5.24E-10	-4.74E-10	2.21E-13	-2.21E-13	-2.98E-11	2.37E-15	2.20E-11	-2.20E-11	0.00E+00	2.25E-11	1.81E-10	4.25E-13	1.89E-12
118	Pendimethalin	Soil	kg TEG soil	2.24E-10	1.29E-10	-1.17E-10	8.84E-14	-8.84E-14	-2.30E-11	1.81E-15	1.06E-11	-1.06E-11	0.00E+00	1.54E-11	2.16E-10	5.08E-13	2.26E-12
119	Fludioxonil	Soil	kg TEG soil	2.21E-10	1.28E-10	-1.16E-10	8.57E-14	-8.57E-14	-2.34E-11	1.83E-15	1.07E-11	-1.07E-11	0.00E+00	1.29E-11	2.17E-10	5.09E-13	2.26E-12
120	Trifluralin	Soil	kg TEG soil	1.97E-10	1.12E-10	-1.01E-10	7.74E-14	-7.74E-14	-2.01E-11	1.58E-15	9.23E-12	-9.23E-12	0.00E+00	1.45E-11	1.89E-10	4.44E-13	1.97E-12
121	Dicamba	Soil	kg TEG soil	1.75E-10	1.26E-10	-1.14E-10	9.27E-14	-9.27E-14	-1.89E-11	1.54E-15	9.20E-12	-9.20E-12	0.00E+00	1.08E-11	1.69E-10	3.97E-13	1.76E-12
122	Flufenacet	Soil	kg TEG soil	1.64E-10	9.66E-11	-8.75E-11	1.09E-13	-1.09E-13	-1.75E-11	1.35E-15	8.07E-12	-8.07E-12	0.00E+00	9.75E-12	1.61E-10	3.77E-13	1.68E-12
123	Carbaryl	Soil	kg TEG soil	1.60E-10	9.22E-11	-8.35E-11	6.24E-14	-6.24E-14	-1.69E-11	1.32E-15	7.72E-12	-7.72E-12	0.00E+00	9.55E-12	1.57E-10	3.69E-13	1.64E-12
124	Xylene	Air	kg TEG soil	1.51E-10	1.65E-11	-1.49E-11	5.40E-14	-5.40E-14	-2.47E-12	2.83E-16	1.37E-12	-1.37E-12	9.32E-16	2.21E-12	1.47E-10	3.46E-13	1.54E-12
125	Pyrithiobac sodium salt	Soil	kg TEG soil	1.49E-10	8.41E-11	-7.61E-11	5.74E-14	-5.74E-14	-1.54E-11	1.21E-15	7.05E-12	-7.05E-12	0.00E+00	1.08E-11	1.44E-10	3.37E-13	1.50E-12
126	Terbufos	Soil	kg TEG soil	1.43E-10	1.43E-10	-1.29E-10	1.19E-13	-1.19E-13	-1.61E-11	1.41E-15	8.69E-12	-8.69E-12	0.00E+00	9.87E-12	1.34E-10	3.14E-13	1.40E-12
127	Toluene	Water	kg TEG soil	1.35E-10	2.94E-12	-2.66E-12	3.17E-14	-3.17E-14	-1.53E-13	1.16E-17	1.57E-13	-1.57E-13	9.54E-14	2.21E-13	1.33E-10	3.12E-13	1.38E-12
128	Cyfluthrin	Soil	kg TEG soil	1.35E-10	7.69E-11	-6.96E-11	5.32E-14	-5.32E-14	-1.41E-11	1.10E-15	6.43E-12	-6.43E-12	0.00E+00	9.04E-12	1.31E-10	3.07E-13	1.36E-12
129	Methoxyfenozide	Soil	kg TEG soil	1.11E-10	6.33E-11	-5.73E-11	4.27E-14	-4.27E-14	-1.17E-11	9.14E-16	5.34E-12	-5.34E-12	0.00E+00	6.43E-12	1.09E-10	2.55E-13	1.13E-12
130	Thidiazuron	Soil	kg TEG soil	1.05E-10	5.94E-11	-5.38E-11	4.05E-14	-4.05E-14	-1.09E-11	8.51E-16	4.97E-12	-4.97E-12	0.00E+00	7.65E-12	1.01E-10	2.38E-13	1.06E-12
131	Trinexapac-ethyl	Soil	kg TEG soil	1.05E-10	7.65E-11	-6.93E-11	6.93E-14	-6.93E-14	-1.03E-11	7.84E-16	5.17E-12	-5.17E-12	0.00E+00	8.83E-12	9.80E-11	2.30E-13	1.02E-12
132	Fluroxypyr	Soil	kg TEG soil	1.02E-10	6.49E-11	-5.88E-11	4.23E-14	-4.23E-14	-1.04E-11	8.06E-16	4.94E-12	-4.94E-12	0.00E+00	6.72E-12	9.82E-11	2.31E-13	1.02E-12
133	Metribuzin	Air	kg TEG soil	1.00E-10	5.49E-11	-4.97E-11	4.12E-14	-4.12E-14	-9.18E-12	7.54E-16	4.32E-12	-4.32E-12	0.00E+00	1.17E-11	9.15E-11	2.15E-13	9.54E-13
134	Benzene, ethyl-	Air	kg TEG soil	9.49E-11	2.95E-12	-2.67E-12	3.05E-14	-3.05E-14	-7.43E-13	9.35E-18	1.52E-13	-1.52E-13	5.73E-15	2.46E-13	9.39E-11	2.21E-13	9.80E-13
135	Trichlorfon	Soil	kg TEG soil	8.64E-11	4.94E-11	-4.47E-11	3.33E-14	-3.33E-14	-9.13E-12	7.13E-16	4.16E-12	-4.16E-12	0.00E+00	5.02E-12	8.48E-11	1.99E-13	8.85E-13
136	Ethane, 1,2-dichloro-	Air	kg TEG soil	8.41E-11	1.61E-10	-1.46E-10	4.61E-14	-4.61E-14	-6.16E-12	4.98E-15	6.09E-12	-6.09E-12	3.54E-13	1.91E-11	5.49E-11	1.29E-13	5.73E-13
137	Metalaxil	Soil	kg TEG soil	7.93E-11	4.51E-11	-4.09E-11	3.08E-14	-3.08E-14	-8.13E-12	6.46E-16	3.76E-12	-3.76E-12	0.00E+00	5.12E-12	7.70E-11	1.81E-13	8.04E-13
138	Methane, bromo-, Halon 1001	Air	kg TEG soil	7.66E-11	7.15E-16	-6.47E-16	9.40E-19	-9.40E-19	-1.37E-16	1.76E-20	7.55E-17	-7.55E-17	7.66E-11	1.30E-16	6.26E-15	1.47E-17	6.53E-17
139	Bromoxynil	Soil	kg TEG soil	7.31E-11	4.34E-11	-3.93E-11	3.30E-14	-3.30E-14	-7.75E-12	6.11E-16	3.57E-12	-3.57E-12	0.00E+00	4.28E-12	7.15E-11	1.68E-13	7.46E-13
140	Benomyl	Soil	kg TEG soil	6.87E-11	3.56E-11	-3.22E-11	3.27E-14	-3.27E-14	-1.70E-12	3.81E-16	2.00E-12	-2.00E-12	0.00E+00	1.60E-11	5.05E-11	1.18E-13	5.26E-13
141	PAH, polycyclic aromatic hydrocarbons	Water	kg TEG soil	6.73E-11	1.87E-12	-1.69E-12	2.14E-14	-2.14E-14	-1.06E-13	5.31E-18	9.33E-14	-9.33E-14	0.00E+00	1.28E-13	6.63E-11	1.56E-13	6.92E-13
142	Thifensulfuron-methyl	Soil	kg TEG soil	5.75E-11	4.15E-11	-3.76E-11	2.40E-14	-2.40E-14	-5.55E-12	4.26E-16	2.78E-12	-2.78E-12	0.00E+00	4.80E-12	5.37E-11	1.26E-13	5.60E-13
143	Methane, tetrachloro-, CFC-10	Air	kg TEG soil	5.47E-11	2.98E-11	-2.70E-11	3.18E-14	-3.18E-14	-2.07E-12	3.15E-16	9.34E-11	-9.34E-11	1.20E-17	5.08E-11	3.09E-12	7.13E-15	3.17E-14
144	Sulfentrazone	Air	kg TEG soil	5.37E-11	2.94E-11	-2.66E-11	2.20E-14	-2.20E-14	-4.91E-12	4.04E-16	2.31E-12	-2.31E-12	0.00E+00	6.24E-12	4.90E-11	1.15E-13	5.11E-13
145	Methane, tetrafluoro-, CFC-14	Air	kg TEG soil	5.34E-11	4.92E-11	-4.46E-11	1.81E-12	-1.81E-12	-1.82E-11	1.07E-15	8.07E-12	-8.07E-12	0.00E+00	7.16E-12	5.91E-11	1.31E-13	5.83E-13
146	Ethane, 1,1,2-trichloro-1,2,2-trifluoro-, CFC-113	Air	kg TEG soil	4.67E-11	4.89E-11	-4.42E-11	2.63E-14	-2.63E-14	-4.40E-12	6.18E-16	2.85E-12	-2.85E-12	0.00E+00	4.36E-12	4.16E-11	9.76E-14	4.34E-13
147	Metolachlor	Air	kg TEG soil	4.60E-11	2.52E-11	-2.28E-11	1.89E-14	-1.89E-14	-4.22E-12	3.46E-16	1.98E-12	-1.98E-12	0.00E+00	5.30E-12	4.20E-11	9.85E-14	4.38E-13
148	Paraquat	Air	kg TEG soil	4.46E-11	2.44E-11	-2.21E-11	1.83E-14	-1.83E-14	-4.08E-12	3.35E-16	1.92E-12	-1.92E-12	0.00E+00	5.18E-12	4.07E-11	9.55E-14	4.24E-13
149	Benfluralin	Soil	kg TEG soil	4.07E-11	2.33E-11	-2.11E-11	1.57E-14	-1.57E-14	-4.30E-12	3.36E-16	1.96E-12	-1.96E-12	0.00E+00	2.36E-12	3.99E-11	9.38E-14	4.17E-13
150	Flumetsulam	Soil	kg TEG soil	4.06E-11	2.86E-11	-2.59E-11	3.24E-14	-3.24E-14	-4.41E-12	3.95E-16	2.14E-12	-2.14E-12	0.00E+00	2.54E-12	3.93E-11	9.22E-14	4.10E-13
151	Dipropylthiocarbamic acid S-ethyl ester	Soil	kg TEG soil	3.50E-11	2.00E-11	-1.81E-11	1.35E-14	-1.35E-14	-3.70E-12	2.89E-16	1.69E-12	-1.69E-12	0.00E+00	2.03E-12	3.43E-11	8.06E-14	3.58E-13
152	Xylene	Water	kg TEG soil	3.03E-11	7.18E-13	-6.50E-13	7.94E-15	-7.94E-15	-3.44E-14	2.49E-18	3.74E-14	-3.74E-14	1.49E-14	5.22E-14	2.99E-11	7.01E-14	3.12E-13
153	Benzene, ethyl-	Water	kg TEG soil	2.99E-11	7.66E-13	-6.93E-13	8.64E-15	-8.64E-15	-3.40E-14	2.34E-18	3.90E-14	-3.90E-14	7.33E-15	5.38E-14	2.94E-11	6.91E-14	3.07E-13
154	Pymetrozine	Soil	kg TEG soil	2.93E-11	1.68E-11	-1.52E-11	1.13E-14	-1.13E-14	-3.10E-12	2.42E-16	1.41E-12	-1.41E-12	0.00E+00	1.70E-12	2.87E-11	6.75E-14	3.00E-13
155	Tebuconazole	Soil	kg TEG soil	2.71E-11	2.45E-11	-2.22E-11	1.56E-14	-1.56E-14	-2.32E-12	1.76E-16	1.32E-12	-1.32E-12	0.00E+00	3.05E-12	2.38E-11	5.58E-14	2.48E-13
156	Propiconazole	Soil	kg TEG soil	2.47E-11	1.58E-11	-1.43E-11	1.52E-14	-1.52E-14	-2.54E-12	1.96E-16	1.21E-12	-1.21E-12	0.00E+00	1.69E-12	2.37E-11	5.57E-14	2.48E-13
157	Ethyne	Air	kg TEG soil	2.32E-11	4.77E-11	-4.32E-11	1.41E-14	-1.41E-14	-1.15E-12	3.23E-17	1.21E-12	-1.21E-12	0.00E+00	6.40E-12	1.32E-11	3.11E-14	1.38E-13
158	Butene	Air	kg TEG soil	1.83E-11	5.05E-13	-4.57E-13	5.80E-15	-5.80E-15	-2.10E-14	1.35E-18	2.52E-14	-2.52E-14	0.00E+00	3.44E-14	1.80E-11	4.22E-14	1.88E-13
159	Propargite	Soil	kg TEG soil	1.74E-11	9.95E-12	-9.01E-12	6.71E-15	-6.71E-15	-1.84E-12	1.44E-16	8.39E-13	-8.39E-13	0.00E+00	1.01E-12	1.71E-11	4.01E-14	1.78E-13
160	Clomazone	Soil	kg TEG soil	1.67E-11	1.05E-11	-9.48E-12	9.97E-15	-9.97E-15	-1.73E-12	1.39E-16	8.23E-13	-8.23E-13	0.00E+00	1.16E-12	1.60E-11	3.76E-14	1.67E-13
161	PAH, polycyclic aromatic hydrocarbons	Soil	kg TEG soil	1.60E-11	7.04E-12	-6.38E-12	1.81E-13	-1.81E-13	-2.53E-12	2.84E-17	1.64E-12	-1.64E-12	0.00E+00	2.75E-12	1.49E-11	3.43E-14	1.53E-13
162	Hexane	Air	kg TEG soil	1.58E-11	2.25E-13	-2.04E-13	1.91E-15	-1.91E-15	-2.19E-14	1.59E-18	1.43E-14	-1.43E-14	1.18E-17	2.02E-14	1.56E-11	3.66E-14	1.63E-13
163	Tefluthrin	Soil	kg TEG soil	1.42E-11	9.98E-12	-9.03E-12	1.12E-14	-1.12E-14	-1.55E-12	1.38E-16	7.49E-13	-7.49E-13	0.00E+00	8.86E-13	1.38E-11	3.23E-14	1.44E-13
164	Ethane, 1,2-dichloro-	Water	kg TEG soil	1.32E-11	9.62E-13	-8.71E-13	8.20E-15	-8.20E-15	-1.77E-13	3.91E-16	8.86E-13	-8.86E-13	0.00E+00	1.15E-11	1.79E-12	4.17E-15	1.85E-14
165	Pyrethrin	Soil	kg TEG soil	1.32E-11	7.55E-12	-6.84E-12	5.09E-15	-5.09E-15	-1.40E-12	1.09E-16	6.36E-13	-6.36E-13	0.00E+00	7.67E-13	1.30E-11	3.04E-14	1.35E-13
166	Methane, bromochlorodifluoro-, Halon 1211	Air	kg TEG soil	1.31E-11	2.83E-12	-2.56E-12	2.12E-15	-2.12E-15	-7.81E-13	2.96E-17	2.74E-13	-2.74E-13	0.00E+00	3.22E-13	1.31E-11	3.08E-14	1.37E-13
167	Ethane, 1,1,1,2-tetrafluoro-, HFC-134a	Air	kg TEG soil	1.29E-11	1.53E-11	-1.39E-11	5.87E-15	-5.87E-15	-1.19E-12	1.49E-16	8.02E-13	-8.02E-13	0.00E+00	1.16E-12	1.14E-11	2.67E-14	1.19E-13
168	Benzene, chloro-	Water	kg TEG soil	1.29E-11	4.10E-12	-3.71E-12	8.25E-15	-8.25E-15	-5.01E-13	7.21E-17	6.24E-12	-6.24E-12	0.00E+00	4.00E-12	8.90E-12	2.09E-14	9.28E-14
169	Ammonia	Water	kg TEG soil	1.28E-11	0.00E+00	0.00E+00	0.00E+00	0.00E+00	0.00E+00	0.00E+00	0.00E+00	0.00E+00	1.28E-11	0.00E+00	0.00E+00	0.00E+00	0.00E+00
170	Oxydemeton methyl	Soil	kg TEG soil	1.26E-11	1.71E-11	-1.55E-11	7.70E-15	-7.70E-15	-7.26E-13	4.93E-17	6.17E-13	-6.17E-13	0.00E+00	2.47E-12	9.08E-12	2.13E-14	9.46E-14
171	Benzene, 1,2-dichloro-	Water	kg TEG soil	1.19E-11	3.62E-12	-3.28E-12	8.04E-15	-8.04E-15	-5.03E-13	7.72E-17	4.77E-12	-4.77E-12	0.00E+00	3.46E-12	8.47E-12	1.99E-14	8.83E-14
172	Kresoxim-methyl	Soil	kg TEG soil	1.12E-11	1.37E-11	-1.24E-11	6.54E-15	-6.54E-15	-7.42E-13	5.25E-17	5.48E-13	-5.48E-13	0.00E+00	1.92E-12	8.60E-12	2.02E-14	8.97E-14
173	Methane, dichloro-, HCC-30	Air	kg TEG soil	1.11E-11	7.05E-12	-6.39E-12	8.59E-15	-8.59E-15	-1.06E-12	2.24E-16	6.78E-13	-6.78E-13	2.11E-12	1.04E-12	8.25E-12	1.94E-14	8.60E-14
174	Napropamide	Soil	kg TEG soil	1.00E-11	7.35E-12	-6.65E-12	5.16E-15	-5.16E-15	-9.48E-13	7.01E-17	4.69E-13	-4.69E-13	0.00E+00	5.58E-13	9.61E-12	2.26E-14	1.00E-13
175	Chloroform	Air	kg TEG soil	9.88E-12	2.34E-11	-2.12E-11	6.45E-15	-6.45E-15	-1.22E-12	1.47E-16	1.02E-12	-1.02E-12	4.51E-13	1.40E-12	6.94E-12	1.63E-14	7.24E-14
176	Triasulfuron	Soil	kg TEG soil	7.93E-12	4.71E-12	-4.26E-12	2.98E-15	-2.98E-15	-8.32E-13	6.46E-17	3.83E-13	-3.83E-13	0.00E+00	4.59E-13	7.76E-12	1.82E-14	8.10E-14
177	Sulfosulfuron	Soil	kg TEG soil	7.89E-12	4.69E-12	-4.24E-12	2.96E-15	-2.96E-15	-8.28E-13	6.42E-17	3.81E-13	-3.81E-13	0.00E+00	4.57E-13	7.72E-12	1.81E-14	8.05E-14
178	Bentazone	Soil	kg TEG soil	7.72E-12	7.76E-12	-7.02E-12	3.42E-15	-3.42E-15	-5.10E-13	3.29E-17	3.27E-13	-3.27E-13	0.00E+00	6.45E-13	6.76E-12	1.59E-14	7.06E-14
179	Carbaryl	Air	kg TEG soil	7.22E-12	3.97E-12	-3.60E-12	2.95E-15	-2.95E-15	-6.67E-13	5.46E-17	3.13E-13	-3.13E-13	0.00E+00	8.13E-13	6.61E-12	1.55E-14	6.90E-14
180	2-Methyl-4-chlorophenoxyacetic acid	Soil	kg TEG soil	7.03E-12	4.24E-12	-3.84E-12	3.63E-15	-3.63E-15	-7.37E-13	5.71E-17	3.43E-13	-3.43E-13	0.00E+00	4.35E-13	6.85E-12	1.61E-14	7.14E-14
181	Flutolanil	Soil	kg TEG soil	6.92E-12	3.96E-12	-3.58E-12	2.67E-15	-2.67E-15	-7.32E-13	5.72E-17	3.34E-13	-3.34E-13	0.00E+00	4.02E-13	6.79E-12	1.59E-14	7.09E-14
182	t-Butyl methyl ether	Air	kg TEG soil	6.08E-12	3.71E-13	-3.36E-13	4.25E-15	-4.25E-15	-8.16E-14	2.86E-18	1.16E-13	-1.16E-13	2.70E-14	4.32E-13	5.59E-12	1.31E-14	5.83E-14
183	Imazethapyr	Soil	kg TEG soil	5.84E-12	3.28E-12	-2.97E-12	2.34E-15	-2.34E-15	-5.67E-13	4.56E-17	2.64E-13	-2.64E-13	0.00E+00	5.37E-13	5.49E-12	1.29E-14	5.72E-14
184	Chlorpyrifos	Air	kg TEG soil	5.63E-12	3.08E-12	-2.79E-12	2.31E-15	-2.31E-15	-5.15E-13	4.23E-17	2.42E-13	-2.42E-13	0.00E+00	6.53E-13	5.13E-12	1.20E-14	5.35E-14
185	Atrazine	Air	kg TEG soil	5.28E-12	2.93E-12	-2.65E-12	2.14E-15	-2.14E-15	-4.96E-13	4.04E-17	2.32E-13	-2.32E-13	0.00E+00	5.62E-13	4.88E-12	1.15E-14	5.09E-14
186	Diclofop-methyl	Soil	kg TEG soil	4.83E-12	2.84E-12	-2.57E-12	3.07E-15	-3.07E-15	-5.13E-13	3.97E-17	2.37E-13	-2.37E-13	0.00E+00	2.85E-13	4.73E-12	1.11E-14	4.93E-14
187	Bifenthrin	Soil	kg TEG soil	3.52E-12	2.48E-12	-2.24E-12	2.81E-15	-2.81E-15	-3.82E-13	3.42E-17	1.85E-13	-1.85E-13	0.00E+00	2.19E-13	3.40E-12	7.98E-15	3.55E-14
188	Cyproconazole	Soil	kg TEG soil	3.22E-12	3.38E-12	-3.06E-12	1.81E-15	-1.81E-15	-2.49E-13	1.82E-17	1.58E-13	-1.58E-13	0.00E+00	4.51E-13	2.67E-12	6.26E-15	2.78E-14
189	Prochloraz	Soil	kg TEG soil	3.15E-12	3.85E-12	-3.49E-12	1.79E-15	-1.79E-15	-2.09E-13	1.48E-17	1.54E-13	-1.54E-13	0.00E+00	5.40E-13	2.42E-12	5.68E-15	2.53E-14
190	Bifenox	Soil	kg TEG soil	3.06E-12	1.81E-12	-1.63E-12	1.79E-15	-1.79E-15	-3.25E-13	2.51E-17	1.50E-13	-1.50E-13	0.00E+00	1.80E-13	3.00E-12	7.03E-15	3.13E-14
191	Thiodicarb	Soil	kg TEG soil	2.51E-12	1.38E-12	-1.25E-12	1.03E-15	-1.03E-15	-2.30E-13	1.89E-17	1.08E-13	-1.08E-13	0.00E+00	2.92E-13	2.29E-12	5.38E-15	2.39E-14
192	2,4-D	Air	kg TEG soil	2.13E-12	1.17E-12	-1.06E-12	8.76E-16	-8.76E-16	-1.95E-13	1.60E-17	9.19E-14	-9.19E-14	0.00E+00	2.48E-13	1.95E-12	4.57E-15	2.03E-14
193	Ethane, 1,1-difluoro-, HFC-152a	Air	kg TEG soil	2.08E-12	6.35E-13	-5.74E-13	1.30E-15	-1.30E-15	-7.23E-14	2.30E-16	3.97E-14	-3.97E-14	0.00E+00	5.98E-13	1.47E-12	3.45E-15	1.53E-14
194	Permethrin	Soil	kg TEG soil	1.99E-12	1.19E-12	-1.08E-12	9.49E-16	-9.49E-16	-2.11E-13	1.70E-17	9.76E-14	-9.76E-14	0.00E+00	1.18E-13	1.94E-12	4.56E-15	2.03E-14
195	Ethane, 1,1,1-trichloro-, HCFC-140	Air	kg TEG soil	1.86E-12	1.17E-12	-1.06E-12	1.36E-15	-1.36E-15	-1.81E-13	3.42E-17	1.15E-13	-1.15E-13	2.83E-13	1.79E-13	1.45E-12	3.40E-15	1.51E-14
196	m-Xylene	Air	kg TEG soil	1.84E-12	2.23E-12	-2.02E-12	1.23E-14	-1.23E-14	-2.55E-13	1.11E-17	1.80E-13	-1.80E-13	0.00E+00	4.72E-13	1.40E-12	3.23E-15	1.43E-14
197	Butyric acid, 4-(2,4-dichlorophenoxy)-	Soil	kg TEG soil	1.82E-12	1.08E-12	-9.76E-13	6.95E-16	-6.95E-16	-1.93E-13	1.50E-17	8.87E-14	-8.87E-14	0.00E+00	1.06E-13	1.78E-12	4.19E-15	1.86E-14
198	Dioxin, 2,3,7,8 Tetrachlorodibenzo-p-	Air	kg TEG soil	1.81E-12	1.35E-13	-1.22E-13	1.81E-15	-1.81E-15	-1.64E-14	3.46E-17	1.46E-14	-1.46E-14	7.37E-16	9.79E-14	1.69E-12	3.97E-15	1.76E-14
199	Fenbuconazole	Soil	kg TEG soil	1.80E-12	2.46E-12	-2.23E-12	1.10E-15	-1.10E-15	-1.04E-13	7.07E-18	8.86E-14	-8.86E-14	0.00E+00	3.55E-13	1.30E-12	3.06E-15	1.36E-14
200	Azoxystrobin	Air	kg TEG soil	1.77E-12	9.69E-13	-8.78E-13	7.27E-16	-7.27E-16	-1.62E-13	1.33E-17	7.62E-14	-7.62E-14	0.00E+00	2.06E-13	1.61E-12	3.79E-15	1.68E-14
201	Tribufos	Soil	kg TEG soil	1.69E-12	9.54E-13	-8.63E-13	6.51E-16	-6.51E-16	-1.75E-13	1.37E-17	7.99E-14	-7.99E-14	0.00E+00	1.23E-13	1.63E-12	3.82E-15	1.70E-14
202	Amitraz	Soil	kg TEG soil	1.48E-12	8.44E-13	-7.64E-13	5.69E-16	-5.69E-16	-1.56E-13	1.22E-17	7.12E-14	-7.12E-14	0.00E+00	8.57E-14	1.45E-12	3.40E-15	1.51E-14
203	Parathion, methyl	Air	kg TEG soil	1.46E-12	7.97E-13	-7.22E-13	5.98E-16	-5.98E-16	-1.33E-13	1.10E-17	6.27E-14	-6.27E-14	0.00E+00	1.69E-13	1.33E-12	3.12E-15	1.39E-14
204	m-Xylene	Water	kg TEG soil	1.41E-12	7.71E-15	-6.98E-15	6.18E-18	-6.18E-18	-1.57E-15	1.72E-19	8.01E-16	-8.01E-16	3.81E-15	1.39E-15	1.39E-12	3.27E-15	1.45E-14
205	Cyhalothrin, gamma-	Soil	kg TEG soil	1.38E-12	7.56E-13	-6.85E-13	5.67E-16	-5.67E-16	-1.26E-13	1.04E-17	5.95E-14	-5.95E-14	0.00E+00	1.61E-13	1.26E-12	2.96E-15	1.31E-14
206	Imazamox	Air	kg TEG soil	1.30E-12	7.12E-13	-6.45E-13	5.34E-16	-5.34E-16	-1.19E-13	9.78E-18	5.60E-14	-5.60E-14	0.00E+00	1.51E-13	1.19E-12	2.78E-15	1.24E-14
207	Vinclozolin	Soil	kg TEG soil	1.28E-12	8.06E-13	-7.30E-13	7.68E-16	-7.68E-16	-1.33E-13	1.07E-17	6.34E-14	-6.34E-14	0.00E+00	8.90E-14	1.24E-12	2.90E-15	1.29E-14
208	Cyhalothrin, gamma-	Air	kg TEG soil	1.28E-12	6.99E-13	-6.32E-13	5.24E-16	-5.24E-16	-1.17E-13	9.59E-18	5.49E-14	-5.49E-14	0.00E+00	1.48E-13	1.16E-12	2.73E-15	1.21E-14
209	Acenaphthene	Water	kg TEG soil	1.27E-12	3.51E-14	-3.18E-14	4.03E-16	-4.03E-16	-1.45E-15	9.39E-20	1.75E-15	-1.75E-15	0.00E+00	2.39E-15	1.25E-12	2.94E-15	1.31E-14
210	Parathion, methyl	Soil	kg TEG soil	1.22E-12	6.70E-13	-6.07E-13	5.03E-16	-5.03E-16	-1.12E-13	9.21E-18	5.27E-14	-5.27E-14	0.00E+00	1.42E-13	1.12E-12	2.62E-15	1.17E-14
211	Methane, dichlorodifluoro-, CFC-12	Air	kg TEG soil	1.19E-12	5.40E-12	-4.89E-12	7.45E-16	-7.45E-16	-1.94E-13	1.27E-17	1.80E-13	-1.80E-13	1.02E-16	1.92E-13	6.71E-13	1.57E-15	6.99E-15
212	Thiodicarb	Air	kg TEG soil	1.11E-12	6.08E-13	-5.50E-13	4.56E-16	-4.56E-16	-1.02E-13	8.35E-18	4.78E-14	-4.78E-14	0.00E+00	1.29E-13	1.01E-12	2.38E-15	1.06E-14
213	Acephate	Air	kg TEG soil	1.06E-12	5.82E-13	-5.26E-13	4.36E-16	-4.36E-16	-9.72E-14	7.99E-18	4.57E-14	-4.57E-14	0.00E+00	1.23E-13	9.69E-13	2.27E-15	1.01E-14
214	Alachlor	Air	kg TEG soil	1.04E-12	5.71E-13	-5.17E-13	4.28E-16	-4.28E-16	-9.54E-14	7.84E-18	4.49E-14	-4.49E-14	0.00E+00	1.21E-13	9.51E-13	2.23E-15	9.92E-15
215	Bromuconazole	Soil	kg TEG soil	9.99E-13	5.93E-13	-5.37E-13	3.75E-16	-3.75E-16	-1.05E-13	8.13E-18	4.83E-14	-4.83E-14	0.00E+00	5.78E-14	9.77E-13	2.29E-15	1.02E-14
216	o-Xylene	Water	kg TEG soil	9.63E-13	5.19E-15	-4.70E-15	4.17E-18	-4.17E-18	-1.06E-15	1.17E-19	5.43E-16	-5.43E-16	0.00E+00	9.37E-16	9.51E-13	2.23E-15	9.93E-15
217	Ethene, tetrachloro-	Air	kg TEG soil	8.59E-13	5.21E-13	-4.72E-13	5.59E-16	-5.59E-16	-8.07E-14	1.38E-17	4.93E-14	-4.93E-14	1.26E-13	7.45E-14	6.80E-13	1.60E-15	7.09E-15
218	Acenaphthene	Air	kg TEG soil	7.85E-13	3.20E-14	-2.90E-14	3.52E-17	-3.52E-17	-5.24E-15	8.89E-19	3.17E-15	-3.17E-15	8.03E-15	4.81E-15	7.64E-13	1.80E-15	7.98E-15
219	Triadimenol	Soil	kg TEG soil	7.68E-13	9.63E-13	-8.72E-13	4.44E-16	-4.44E-16	-4.95E-14	3.47E-18	3.76E-14	-3.76E-14	0.00E+00	1.36E-13	5.83E-13	1.37E-15	6.08E-15
220	Endothall	Soil	kg TEG soil	7.47E-13	4.35E-13	-3.94E-13	3.18E-16	-3.18E-16	-7.86E-14	6.17E-18	3.62E-14	-3.62E-14	0.00E+00	4.50E-14	7.30E-13	1.71E-15	7.62E-15
221	Dicamba	Air	kg TEG soil	6.97E-13	4.08E-13	-3.70E-13	2.70E-16	-2.70E-16	-7.22E-14	5.67E-18	3.33E-14	-3.33E-14	0.00E+00	4.71E-14	6.75E-13	1.59E-15	7.05E-15
222	Flufenacet	Air	kg TEG soil	6.54E-13	3.58E-13	-3.24E-13	2.69E-16	-2.69E-16	-5.99E-14	4.92E-18	2.82E-14	-2.82E-14	0.00E+00	7.60E-14	5.96E-13	1.40E-15	6.22E-15
223	Trifluralin	Air	kg TEG soil	6.19E-13	3.39E-13	-3.07E-13	2.54E-16	-2.54E-16	-5.67E-14	4.66E-18	2.67E-14	-2.67E-14	0.00E+00	7.19E-14	5.65E-13	1.33E-15	5.89E-15
224	Formaldehyde	Water	kg TEG soil	5.68E-13	1.32E-13	-1.19E-13	6.34E-16	-6.34E-16	-5.86E-14	3.98E-19	5.29E-15	-5.29E-15	0.00E+00	2.28E-13	3.81E-13	8.93E-16	3.97E-15
225	Prosulfuron	Soil	kg TEG soil	5.63E-13	1.25E-12	-1.14E-12	5.42E-16	-5.42E-16	-7.36E-14	5.89E-18	5.33E-14	-5.33E-14	0.00E+00	5.47E-14	4.58E-13	1.07E-15	4.77E-15
226	Dimethenamid	Air	kg TEG soil	5.53E-13	3.28E-13	-2.97E-13	2.11E-16	-2.11E-16	-5.86E-14	4.56E-18	2.69E-14	-2.69E-14	0.00E+00	3.23E-14	5.41E-13	1.27E-15	5.65E-15
227	Deltamethrin	Soil	kg TEG soil	5.52E-13	3.51E-13	-3.18E-13	3.32E-16	-3.32E-16	-5.70E-14	4.46E-18	2.71E-14	-2.71E-14	0.00E+00	3.78E-14	5.31E-13	1.25E-15	5.54E-15
228	Acetaldehyde	Water	kg TEG soil	5.42E-13	5.11E-13	-4.63E-13	4.17E-15	-4.17E-15	-5.17E-14	7.68E-19	1.31E-14	-1.31E-14	0.00E+00	8.65E-14	4.53E-13	1.05E-15	4.65E-15
229	Ethalfluralin	Soil	kg TEG soil	4.92E-13	3.09E-13	-2.80E-13	2.94E-16	-2.94E-16	-5.10E-14	4.09E-18	2.43E-14	-2.43E-14	0.00E+00	3.41E-14	4.74E-13	1.11E-15	4.94E-15
230	Ethene, chloro-	Air	kg TEG soil	4.92E-13	1.57E-12	-1.42E-12	2.91E-16	-2.91E-16	-5.62E-14	4.39E-17	5.26E-14	-5.26E-14	0.00E+00	7.07E-14	3.25E-13	7.62E-16	3.38E-15
231	Mecoprop	Soil	kg TEG soil	4.30E-13	2.55E-13	-2.31E-13	1.61E-16	-1.61E-16	-4.51E-14	3.50E-18	2.08E-14	-2.08E-14	0.00E+00	2.49E-14	4.21E-13	9.88E-16	4.39E-15
232	Cypermethrin	Air	kg TEG soil	4.01E-13	2.20E-13	-1.99E-13	1.65E-16	-1.65E-16	-3.67E-14	3.02E-18	1.73E-14	-1.73E-14	0.00E+00	4.66E-14	3.66E-13	8.59E-16	3.82E-15
233	o-Xylene	Air	kg TEG soil	3.94E-13	1.73E-13	-1.56E-13	4.48E-15	-4.48E-15	-6.23E-14	6.90E-19	4.03E-14	-4.03E-14	0.00E+00	6.67E-14	3.69E-13	8.47E-16	3.77E-15
234	Imazapyr	Soil	kg TEG soil	3.81E-13	2.68E-13	-2.43E-13	3.04E-16	-3.04E-16	-4.14E-14	3.70E-18	2.01E-14	-2.01E-14	0.00E+00	2.37E-14	3.68E-13	8.64E-16	3.84E-15
235	Chlorsulfuron	Soil	kg TEG soil	3.73E-13	2.21E-13	-2.00E-13	1.40E-16	-1.40E-16	-3.91E-14	3.03E-18	1.80E-14	-1.80E-14	0.00E+00	2.16E-14	3.64E-13	8.56E-16	3.80E-15
236	Pendimethalin	Air	kg TEG soil	3.70E-13	2.03E-13	-1.84E-13	1.52E-16	-1.52E-16	-3.40E-14	2.79E-18	1.60E-14	-1.60E-14	0.00E+00	4.27E-14	3.38E-13	7.94E-16	3.53E-15
237	Methyl ethyl ketone	Air	kg TEG soil	3.52E-13	1.47E-13	-1.33E-13	2.61E-16	-2.61E-16	-2.74E-14	1.81E-18	8.78E-15	-8.78E-15	1.00E-13	3.93E-14	2.23E-13	5.22E-16	2.32E-15
238	Ethyl acetate	Air	kg TEG soil	3.09E-13	1.61E-13	-1.46E-13	3.22E-16	-3.22E-16	-3.38E-14	2.24E-18	1.03E-14	-1.03E-14	0.00E+00	4.03E-14	2.84E-13	6.65E-16	2.96E-15
239	Benzo(g,h,i)perylene	Air	kg TEG soil	2.48E-13	3.33E-16	-3.01E-16	9.02E-18	-9.02E-18	-1.96E-16	1.73E-20	1.26E-16	-1.26E-16	2.48E-13	7.68E-17	1.58E-16	3.33E-19	1.48E-18
240	Sethoxydim	Soil	kg TEG soil	2.39E-13	1.40E-13	-1.27E-13	1.05E-16	-1.05E-16	-2.51E-14	1.98E-18	1.16E-14	-1.16E-14	0.00E+00	1.47E-14	2.33E-13	5.48E-16	2.44E-15
241	Heptane	Air	kg TEG soil	2.31E-13	6.42E-15	-5.81E-15	7.40E-17	-7.40E-17	-4.50E-16	1.72E-20	3.24E-16	-3.24E-16	0.00E+00	4.63E-16	2.27E-13	5.34E-16	2.37E-15
242	Chrysene	Air	kg TEG soil	2.28E-13	1.24E-16	-1.12E-16	3.36E-18	-3.36E-18	-7.29E-17	6.44E-21	4.70E-17	-4.70E-17	2.28E-13	2.86E-17	5.87E-17	1.24E-19	5.50E-19
243	Flumetsulam	Air	kg TEG soil	2.24E-13	1.23E-13	-1.11E-13	9.19E-17	-9.19E-17	-2.05E-14	1.68E-18	9.64E-15	-9.64E-15	0.00E+00	2.60E-14	2.04E-13	4.79E-16	2.13E-15
244	Pronamide	Soil	kg TEG soil	1.67E-13	1.79E-13	-1.62E-13	6.73E-17	-6.73E-17	-9.29E-15	4.77E-19	6.49E-15	-6.49E-15	0.00E+00	6.39E-15	1.51E-13	3.55E-16	1.58E-15
245	Fenoxaprop ethyl ester	Soil	kg TEG soil	1.55E-13	9.13E-14	-8.26E-14	9.93E-17	-9.93E-17	-1.65E-14	1.28E-18	7.61E-15	-7.61E-15	0.00E+00	9.16E-15	1.52E-13	3.56E-16	1.58E-15
246	Phenanthrene	Air	kg TEG soil	1.44E-13	3.37E-15	-3.05E-15	9.08E-17	-9.08E-17	-1.97E-15	1.74E-19	1.27E-15	-1.27E-15	1.43E-13	7.74E-16	1.59E-15	3.35E-18	1.49E-17
247	Acetone	Water	kg TEG soil	1.31E-13	5.25E-15	-4.75E-15	1.10E-18	-1.10E-18	-2.93E-16	3.69E-20	2.25E-16	-2.25E-16	3.50E-16	2.68E-16	1.28E-13	3.01E-16	1.34E-15
248	Methomyl	Soil	kg TEG soil	1.29E-13	7.69E-14	-6.96E-14	4.86E-17	-4.86E-17	-1.36E-14	1.05E-18	6.26E-15	-6.26E-15	0.00E+00	7.49E-15	1.27E-13	2.97E-16	1.32E-15
249	Phenmedipham	Soil	kg TEG soil	1.10E-13	6.36E-14	-5.76E-14	4.21E-17	-4.21E-17	-1.16E-14	9.00E-19	5.29E-15	-5.29E-15	0.00E+00	6.36E-15	1.08E-13	2.53E-16	1.12E-15
250	Indeno(1,2,3-cd)pyrene	Air	kg TEG soil	1.08E-13	1.93E-16	-1.75E-16	5.20E-18	-5.20E-18	-1.13E-16	9.98E-21	7.29E-17	-7.29E-17	1.08E-13	4.43E-17	9.09E-17	1.92E-19	8.52E-19
251	Pyrene	Air	kg TEG soil	1.05E-13	1.06E-15	-9.58E-16	2.85E-17	-2.85E-17	-6.19E-16	5.47E-20	3.99E-16	-3.99E-16	1.05E-13	2.43E-16	4.98E-16	1.05E-18	4.67E-18
252	Ethane, 2-chloro-1,1,1,2-tetrafluoro-, HCFC-124	Air	kg TEG soil	1.04E-13	1.09E-13	-9.83E-14	5.86E-17	-5.86E-17	-9.79E-15	1.38E-18	6.33E-15	-6.33E-15	0.00E+00	9.70E-15	9.25E-14	2.17E-16	9.64E-16
253	Styrene	Air	kg TEG soil	9.66E-14	6.63E-14	-6.00E-14	1.51E-15	-1.51E-15	-6.61E-14	3.23E-19	1.42E-14	-1.42E-14	5.57E-16	2.35E-14	1.31E-13	3.01E-16	1.34E-15
254	Cyfluthrin	Air	kg TEG soil	9.33E-14	5.11E-14	-4.62E-14	3.83E-17	-3.83E-17	-8.54E-15	7.01E-19	4.01E-15	-4.01E-15	0.00E+00	1.08E-14	8.51E-14	2.00E-16	8.88E-16
255	Imazethapyr	Air	kg TEG soil	9.07E-14	4.97E-14	-4.50E-14	3.72E-17	-3.72E-17	-8.30E-15	6.82E-19	3.90E-15	-3.90E-15	0.00E+00	1.05E-14	8.27E-14	1.94E-16	8.63E-16
256	Propiconazole	Air	kg TEG soil	8.47E-14	4.63E-14	-4.20E-14	3.48E-17	-3.48E-17	-7.75E-15	6.36E-19	3.64E-15	-3.64E-15	0.00E+00	9.83E-15	7.72E-14	1.81E-16	8.06E-16
257	Benzene, chloro-	Air	kg TEG soil	8.17E-14	0.00E+00	0.00E+00	0.00E+00	0.00E+00	0.00E+00	0.00E+00	0.00E+00	0.00E+00	8.17E-14	0.00E+00	0.00E+00	0.00E+00	0.00E+00
258	Quizalofop ethyl ester	Soil	kg TEG soil	7.45E-14	4.62E-14	-4.18E-14	4.32E-17	-4.32E-17	-7.63E-15	6.14E-19	3.63E-15	-3.63E-15	0.00E+00	5.52E-15	7.13E-14	1.67E-16	7.44E-16
259	Methanol	Water	kg TEG soil	7.09E-14	8.14E-15	-7.37E-15	5.18E-17	-5.18E-17	-3.26E-15	2.36E-19	4.92E-16	-4.92E-16	0.00E+00	1.37E-14	5.89E-14	1.38E-16	6.14E-16
260	Benzo(a)anthracene	Air	kg TEG soil	6.72E-14	4.20E-16	-3.80E-16	1.13E-17	-1.13E-17	-2.46E-16	2.17E-20	1.59E-16	-1.59E-16	6.72E-14	9.63E-17	1.98E-16	4.17E-19	1.85E-18
261	Benzene, 1,2-dichloro-	Air	kg TEG soil	6.67E-14	4.37E-14	-3.95E-14	3.00E-17	-3.00E-17	-7.20E-15	6.70E-19	3.55E-15	-3.55E-15	0.00E+00	5.30E-15	6.37E-14	1.49E-16	6.64E-16
262	Benzene, hexachloro-	Air	kg TEG soil	6.12E-14	7.08E-14	-6.41E-14	6.14E-16	-6.14E-16	-1.62E-14	7.41E-18	6.15E-15	-6.15E-15	0.00E+00	1.40E-14	5.60E-14	1.29E-16	5.73E-16
263	Naphthalene	Air	kg TEG soil	5.46E-14	0.00E+00	0.00E+00	0.00E+00	0.00E+00	0.00E+00	0.00E+00	0.00E+00	0.00E+00	5.46E-14	0.00E+00	0.00E+00	0.00E+00	0.00E+00
264	Bentazone	Air	kg TEG soil	5.33E-14	2.92E-14	-2.64E-14	2.19E-17	-2.19E-17	-4.88E-15	4.01E-19	2.30E-15	-2.30E-15	0.00E+00	6.19E-15	4.86E-14	1.14E-16	5.08E-16
265	Acetophenone	Air	kg TEG soil	5.06E-14	0.00E+00	0.00E+00	0.00E+00	0.00E+00	0.00E+00	0.00E+00	0.00E+00	0.00E+00	5.06E-14	0.00E+00	0.00E+00	0.00E+00	0.00E+00
266	Triallate	Soil	kg TEG soil	3.75E-14	2.23E-14	-2.02E-14	1.41E-17	-1.41E-17	-3.94E-15	3.05E-19	1.81E-15	-1.81E-15	0.00E+00	2.17E-15	3.67E-14	8.62E-17	3.83E-16
267	t-Butyl methyl ether	Water	kg TEG soil	3.64E-14	2.44E-15	-2.21E-15	2.98E-15	-2.98E-15	-4.59E-16	1.27E-19	9.01E-15	-9.01E-15	0.00E+00	8.58E-15	2.78E-14	5.28E-17	2.35E-16
268	Phthalate, dioctyl-	Air	kg TEG soil	3.56E-14	0.00E+00	0.00E+00	0.00E+00	0.00E+00	0.00E+00	0.00E+00	0.00E+00	0.00E+00	3.56E-14	0.00E+00	0.00E+00	0.00E+00	0.00E+00
269	Methane, dichloro-, HCC-30	Water	kg TEG soil	2.76E-14	2.70E-14	-2.44E-14	1.93E-17	-1.93E-17	-1.96E-14	4.22E-19	1.97E-15	-1.97E-15	0.00E+00	3.08E-15	4.10E-14	9.64E-17	4.28E-16
270	Polychlorinated biphenyls	Air	kg TEG soil	2.72E-14	2.57E-14	-2.32E-14	2.97E-17	-2.97E-17	-3.69E-15	5.87E-19	1.77E-15	-1.77E-15	0.00E+00	2.67E-15	2.55E-14	5.98E-17	2.66E-16
271	Anthracene	Air	kg TEG soil	2.71E-14	0.00E+00	0.00E+00	0.00E+00	0.00E+00	0.00E+00	0.00E+00	0.00E+00	0.00E+00	2.71E-14	0.00E+00	0.00E+00	0.00E+00	0.00E+00
272	Bromoxynil	Air	kg TEG soil	2.57E-14	1.49E-14	-1.35E-14	9.68E-18	-9.68E-18	-2.71E-15	2.11E-19	1.24E-15	-1.24E-15	0.00E+00	1.49E-15	2.52E-14	5.91E-17	2.63E-16
273	Ethanol	Water	kg TEG soil	2.44E-14	1.59E-15	-1.44E-15	1.00E-17	-1.00E-17	-3.16E-16	1.94E-20	4.61E-11	-4.61E-11	0.00E+00	3.78E-15	2.05E-14	4.81E-17	2.14E-16
274	Permethrin	Air	kg TEG soil	2.43E-14	1.33E-14	-1.21E-14	1.00E-17	-1.00E-17	-2.23E-15	1.83E-19	1.05E-15	-1.05E-15	0.00E+00	2.83E-15	2.22E-14	5.21E-17	2.32E-16
275	Methane, trichlorofluoro-, CFC-11	Air	kg TEG soil	1.69E-14	8.03E-14	-7.27E-14	9.36E-18	-9.36E-18	-2.59E-15	1.73E-19	2.67E-15	-2.67E-15	0.00E+00	3.47E-15	8.26E-15	1.94E-17	8.61E-17
276	Naphthalene	Water	kg TEG soil	1.47E-14	0.00E+00	0.00E+00	0.00E+00	0.00E+00	0.00E+00	0.00E+00	0.00E+00	0.00E+00	1.47E-14	0.00E+00	0.00E+00	0.00E+00	0.00E+00
277	Fluoranthene	Air	kg TEG soil	1.23E-14	7.88E-17	-7.13E-17	2.12E-18	-2.12E-18	-4.61E-17	4.07E-21	2.97E-17	-2.97E-17	1.23E-14	1.81E-17	3.71E-17	7.83E-20	3.48E-19
278	Chloroform	Water	kg TEG soil	1.23E-14	1.51E-14	-1.37E-14	5.95E-18	-5.95E-18	-1.36E-15	1.19E-19	8.16E-16	-8.16E-16	0.00E+00	1.13E-15	1.10E-14	2.57E-17	1.14E-16
279	Benzene, pentachloro-	Air	kg TEG soil	1.18E-14	8.11E-15	-7.34E-15	2.86E-17	-2.86E-17	-6.15E-15	2.94E-19	9.21E-16	-9.21E-16	0.00E+00	1.59E-15	1.54E-14	3.62E-17	1.61E-16
280	Fluorene	Air	kg TEG soil	9.04E-15	4.11E-17	-3.72E-17	1.11E-18	-1.11E-18	-2.40E-17	2.13E-21	1.55E-17	-1.55E-17	9.04E-15	9.43E-18	1.94E-17	4.08E-20	1.82E-19
281	Acetic acid	Water	kg TEG soil	7.87E-15	1.36E-15	-1.24E-15	3.92E-18	-3.92E-18	-1.21E-16	7.31E-20	6.47E-17	-6.47E-17	0.00E+00	1.22E-15	6.55E-15	1.54E-17	6.84E-17
282	Quizalofop ethyl ester	Air	kg TEG soil	7.75E-15	4.24E-15	-3.84E-15	3.18E-18	-3.18E-18	-7.09E-16	5.82E-20	3.33E-16	-3.33E-16	0.00E+00	9.00E-16	7.06E-15	1.66E-17	7.37E-17
283	Aluminium	Water	kg TEG soil	6.78E-15	7.89E-17	-7.15E-17	6.62E-20	-6.62E-20	-2.36E-17	1.69E-21	8.32E-18	-8.32E-18	2.47E-17	1.06E-17	6.67E-15	1.57E-17	6.97E-17
284	Butyric acid, 4-(2,4-dichlorophenoxy)-	Air	kg TEG soil	6.23E-15	3.69E-15	-3.34E-15	2.35E-18	-2.35E-18	-6.60E-16	5.13E-20	3.03E-16	-3.03E-16	0.00E+00	3.64E-16	6.10E-15	1.43E-17	6.37E-17
285	Phenanthrene	Water	kg TEG soil	4.78E-15	0.00E+00	0.00E+00	0.00E+00	0.00E+00	0.00E+00	0.00E+00	0.00E+00	0.00E+00	4.78E-15	0.00E+00	0.00E+00	0.00E+00	0.00E+00
286	Methomyl	Air	kg TEG soil	3.09E-15	1.83E-15	-1.66E-15	1.16E-18	-1.16E-18	-3.24E-16	2.51E-20	1.49E-16	-1.49E-16	0.00E+00	1.79E-16	3.02E-15	7.09E-18	3.15E-17
287	Dimethylamine	Air	kg TEG soil	2.58E-15	1.38E-14	-1.25E-14	1.65E-18	-1.65E-18	-5.00E-16	6.88E-17	5.21E-16	-5.21E-16	0.00E+00	4.26E-16	1.26E-15	2.95E-18	1.31E-17
288	Dimethylamine	Water	kg TEG soil	2.25E-15	1.65E-15	-1.49E-15	9.92E-19	-9.92E-19	-2.46E-16	1.02E-18	1.25E-16	-1.25E-16	0.00E+00	1.83E-16	2.13E-15	5.00E-18	2.22E-17
289	Asulam	Soil	kg TEG soil	2.23E-15	1.36E-15	-1.23E-15	8.45E-19	-8.45E-19	-2.33E-16	1.80E-20	1.08E-16	-1.08E-16	0.00E+00	1.29E-16	2.17E-15	5.11E-18	2.27E-17
290	2-Methyl-4-chlorophenoxyacetic acid	Air	kg TEG soil	1.75E-15	1.01E-15	-9.14E-16	6.55E-19	-6.55E-19	-1.84E-16	1.43E-20	8.42E-17	-8.42E-17	0.00E+00	1.01E-16	1.71E-15	4.02E-18	1.79E-17
291	Tefluthrin	Air	kg TEG soil	1.65E-15	9.81E-16	-8.88E-16	6.32E-19	-6.32E-19	-1.75E-16	1.36E-20	8.06E-17	-8.06E-17	0.00E+00	9.66E-17	1.62E-15	3.80E-18	1.69E-17
292	Ethene, chloro-	Water	kg TEG soil	1.43E-15	3.59E-15	-3.25E-15	9.09E-19	-9.09E-19	-1.87E-16	6.07E-17	1.79E-16	-1.79E-16	0.00E+00	1.57E-16	1.05E-15	2.45E-18	1.09E-17
293	Methane, dichlorofluoro-, HCFC-21	Air	kg TEG soil	1.38E-15	6.40E-15	-5.80E-15	7.60E-19	-7.60E-19	-2.08E-16	1.38E-20	2.13E-16	-2.13E-16	0.00E+00	2.77E-16	6.96E-16	1.63E-18	7.25E-18
294	Dibenz(a,h)anthracene	Air	kg TEG soil	9.12E-16	4.23E-15	-3.83E-15	1.14E-16	-1.14E-16	-2.47E-15	2.19E-19	1.60E-15	-1.60E-15	0.00E+00	9.69E-16	1.99E-15	4.20E-18	1.87E-17
295	Sethoxydim	Air	kg TEG soil	8.84E-16	4.84E-16	-4.38E-16	3.63E-19	-3.63E-19	-8.09E-17	6.65E-21	3.81E-17	-3.81E-17	0.00E+00	1.03E-16	8.06E-16	1.89E-18	8.41E-18
296	Barium	Water	kg TEG soil	7.77E-16	6.03E-18	-5.46E-18	2.94E-20	-2.94E-20	-8.60E-19	8.99E-23	5.05E-19	-5.05E-19	2.36E-18	8.29E-19	7.64E-16	1.80E-18	7.98E-18
297	Ethyl acetate	Water	kg TEG soil	6.11E-16	2.88E-16	-2.61E-16	2.52E-19	-2.52E-19	-5.15E-17	4.34E-21	2.38E-17	-2.38E-17	0.00E+00	5.44E-17	5.73E-16	1.35E-18	5.98E-18
298	Benzo(k)fluoranthene	Air	kg TEG soil	6.02E-16	2.79E-15	-2.53E-15	7.52E-17	-7.52E-17	-1.63E-15	1.44E-19	1.05E-15	-1.05E-15	0.00E+00	6.40E-16	1.31E-15	2.77E-18	1.23E-17
299	Acenaphthylene	Water	kg TEG soil	2.48E-16	6.85E-18	-6.21E-18	7.88E-20	-7.88E-20	-2.83E-19	1.83E-23	3.42E-19	-3.42E-19	0.00E+00	4.67E-19	2.44E-16	5.73E-19	2.55E-18
300	Benzo(b)fluoranthene	Air	kg TEG soil	2.35E-16	1.09E-15	-9.86E-16	2.94E-17	-2.94E-17	-6.37E-16	5.63E-20	4.11E-16	-4.11E-16	0.00E+00	2.50E-16	5.13E-16	1.08E-18	4.81E-18
301	Phenol, pentachloro-	Soil	kg TEG soil	1.20E-16	3.82E-16	-3.46E-16	2.77E-19	-2.77E-19	-3.69E-16	5.46E-21	2.06E-17	-2.06E-17	0.00E+00	2.79E-17	4.20E-16	9.85E-19	4.38E-18
302	Butadiene	Air	kg TEG soil	9.39E-17	3.11E-17	-2.81E-17	2.17E-20	-2.17E-20	-5.57E-18	4.50E-22	2.58E-18	-2.58E-18	4.15E-17	3.21E-18	5.11E-17	1.20E-19	5.34E-19
303	Acenaphthylene	Air	kg TEG soil	5.85E-17	5.93E-18	-5.37E-18	1.60E-19	-1.60E-19	-3.47E-18	3.07E-22	2.24E-18	-2.24E-18	5.73E-17	1.36E-18	2.79E-18	5.89E-21	2.62E-20
304	2,4-D, dimethylamine salt	Air	kg TEG soil	4.62E-17	2.67E-17	-2.42E-17	1.72E-20	-1.72E-20	-4.88E-18	3.80E-22	2.23E-18	-2.23E-18	0.00E+00	2.68E-18	4.53E-17	1.06E-19	4.73E-19
305	Flumiclorac-pentyl	Soil	kg TEG soil	3.45E-17	1.89E-17	-1.71E-17	1.42E-20	-1.42E-20	-3.15E-18	2.59E-22	1.48E-18	-1.48E-18	0.00E+00	4.00E-18	3.14E-17	7.38E-20	3.28E-19
306	Propanal	Water	kg TEG soil	3.14E-17	2.07E-17	-1.87E-17	1.73E-20	-1.73E-20	-3.41E-18	3.15E-22	1.68E-18	-1.68E-18	0.00E+00	2.49E-18	2.99E-17	7.03E-20	3.12E-19
307	Flumiclorac-pentyl	Air	kg TEG soil	2.87E-17	1.57E-17	-1.42E-17	1.18E-20	-1.18E-20	-2.63E-18	2.16E-22	1.24E-18	-1.24E-18	0.00E+00	3.33E-18	2.62E-17	6.14E-20	2.73E-19
308	Methyl ethyl ketone	Water	kg TEG soil	5.03E-18	0.00E+00	0.00E+00	0.00E+00	0.00E+00	0.00E+00	0.00E+00	0.00E+00	0.00E+00	5.03E-18	0.00E+00	0.00E+00	0.00E+00	0.00E+00
309	Ethephon	Air	kg TEG soil	4.41E-18	2.62E-18	-2.37E-18	1.65E-21	-1.65E-21	-4.62E-19	3.59E-23	2.13E-19	-2.13E-19	0.00E+00	2.55E-19	4.31E-18	1.01E-20	4.50E-20
310	Mercury	Water	kg TEG soil	4.33E-18	1.15E-19	-1.04E-19	1.31E-21	-1.31E-21	-1.35E-20	2.46E-24	1.60E-19	-1.60E-19	9.03E-22	8.96E-20	4.19E-18	9.85E-21	4.38E-20
311	Metolachlor	Water	kg TEG soil	2.64E-18	1.56E-18	-1.42E-18	1.01E-21	-1.01E-21	-2.79E-19	2.17E-23	1.28E-19	-1.28E-19	0.00E+00	1.59E-19	2.58E-18	6.06E-21	2.70E-20
312	Dimethenamid	Water	kg TEG soil	1.64E-18	9.74E-19	-8.82E-19	6.28E-22	-6.28E-22	-1.74E-19	1.36E-23	8.00E-20	-8.00E-20	0.00E+00	9.59E-20	1.61E-18	3.78E-21	1.68E-20
313	Polychlorinated biphenyls	Water	kg TEG soil	1.36E-18	1.81E-18	-1.63E-18	1.88E-21	-1.88E-21	-2.26E-19	4.28E-23	1.56E-19	-1.56E-19	0.00E+00	2.74E-19	1.12E-18	2.63E-21	1.17E-20
314	Ethane, 1,1,1-trichloro-, HCFC-140	Water	kg TEG soil	1.30E-18	9.81E-19	-8.89E-19	7.12E-22	-7.12E-22	-8.37E-20	1.28E-23	5.79E-20	-5.79E-20	0.00E+00	7.28E-20	1.20E-18	2.82E-21	1.25E-20
315	Cadmium	Water	kg TEG soil	1.06E-18	1.09E-20	-9.87E-21	6.70E-22	-6.70E-22	-1.50E-21	2.11E-25	2.89E-21	-2.89E-21	2.18E-21	2.61E-21	1.04E-18	2.44E-21	1.08E-20
316	Cobalt	Water	kg TEG soil	6.47E-19	8.12E-20	-7.35E-20	6.98E-23	-6.98E-23	-3.31E-20	2.00E-24	1.70E-20	-1.70E-20	1.10E-21	3.50E-21	6.60E-19	1.55E-21	6.89E-21
317	Triethylene glycol	Water	kg TEG soil	3.54E-19	2.40E-20	-2.17E-20	6.25E-21	-6.25E-21	-5.61E-21	6.24E-25	2.04E-20	-2.04E-20	0.00E+00	1.83E-20	3.35E-19	7.61E-22	3.38E-21
318	Tebuconazole	Air	kg TEG soil	2.32E-19	1.38E-19	-1.25E-19	8.69E-23	-8.69E-23	-2.43E-20	1.89E-24	1.12E-20	-1.12E-20	0.00E+00	1.34E-20	2.27E-19	5.32E-22	2.36E-21
319	Lambda-cyhalothrin	Air	kg TEG soil	8.23E-20	4.89E-20	-4.43E-20	3.09E-23	-3.09E-23	-8.64E-21	6.70E-25	3.98E-21	-3.98E-21	0.00E+00	4.77E-21	8.06E-20	1.89E-22	8.41E-22
320	Pendimethalin	Water	kg TEG soil	5.43E-21	3.22E-21	-2.91E-21	2.07E-24	-2.07E-24	-5.75E-22	4.48E-26	2.64E-22	-2.64E-22	0.00E+00	3.17E-22	5.31E-21	1.25E-23	5.54E-23
321	Carbaryl	Water	kg TEG soil	1.54E-21	9.15E-22	-8.28E-22	5.89E-25	-5.89E-25	-1.63E-22	1.27E-26	7.51E-23	-7.51E-23	0.00E+00	9.01E-23	1.51E-21	3.55E-24	1.58E-23
322	Atrazine	Water	kg TEG soil	1.43E-22	8.48E-23	-7.67E-23	5.46E-26	-5.46E-26	-1.51E-23	1.18E-27	6.96E-24	-6.96E-24	0.00E+00	8.35E-24	1.40E-22	3.29E-25	1.46E-24
323	Methomyl	Water	kg TEG soil	1.32E-23	7.86E-24	-7.11E-24	4.96E-27	-4.96E-27	-1.39E-24	1.08E-28	6.40E-25	-6.40E-25	0.00E+00	7.66E-25	1.29E-23	3.04E-26	1.35E-25
324	2-Methyl-4-chlorophenoxyacetic acid	Water	kg TEG soil	2.50E-24	1.45E-24	-1.31E-24	9.33E-28	-9.33E-28	-2.64E-25	2.06E-29	1.21E-25	-1.21E-25	0.00E+00	1.45E-25	2.45E-24	5.76E-27	2.56E-26
325	Bromoxynil	Water	kg TEG soil	1.36E-24	7.90E-25	-7.15E-25	5.09E-28	-5.09E-28	-1.44E-25	1.12E-29	6.59E-26	-6.59E-26	0.00E+00	7.92E-26	1.34E-24	3.14E-27	1.40E-26
326	Dicamba	Water	kg TEG soil	1.58E-25	9.36E-26	-8.47E-26	6.03E-29	-6.03E-29	-1.67E-26	1.30E-30	7.68E-27	-7.68E-27	0.00E+00	9.21E-27	1.54E-25	3.63E-28	1.61E-27
327	Tefluthrin	Water	kg TEG soil	8.69E-26	6.12E-26	-5.54E-26	6.93E-29	-6.93E-29	-9.45E-27	8.40E-31	4.58E-27	-4.58E-27	0.00E+00	5.42E-27	8.41E-26	1.97E-28	8.77E-28
328	Bentazone	Water	kg TEG soil	2.12E-27	1.19E-27	-1.08E-27	8.42E-31	-8.42E-31	-2.06E-28	1.66E-32	9.59E-29	-9.59E-29	0.00E+00	1.96E-28	2.00E-27	4.69E-30	2.08E-29
329	Tebuconazole	Water	kg TEG soil	1.95E-28	1.16E-28	-1.05E-28	7.31E-32	-7.31E-32	-2.04E-29	1.59E-33	9.41E-30	-9.41E-30	0.00E+00	1.13E-29	1.91E-28	4.47E-31	1.99E-30
330	Lambda-cyhalothrin	Water	kg TEG soil	1.17E-28	6.93E-29	-6.27E-29	4.38E-32	-4.38E-32	-1.22E-29	9.50E-34	5.64E-30	-5.64E-30	0.00E+00	6.75E-30	1.14E-28	2.68E-31	1.19E-30
331	Propiconazole	Water	kg TEG soil	9.61E-32	5.65E-32	-5.12E-32	6.37E-35	-6.37E-35	-1.02E-32	7.92E-37	4.72E-33	-4.72E-33	0.00E+00	5.69E-33	9.41E-32	2.21E-34	9.81E-34
332	Ethephon	Water	kg TEG soil	9.39E-34	5.57E-34	-5.05E-34	3.52E-37	-3.52E-37	-9.85E-35	7.64E-39	4.54E-35	-4.54E-35	0.00E+00	5.43E-35	9.18E-34	2.16E-36	9.58E-36
333	Glyphosate	Water	kg TEG soil	1.27E-34	7.37E-35	-6.67E-35	4.86E-38	-4.86E-38	-1.31E-35	1.03E-39	6.05E-36	-6.05E-36	0.00E+00	8.46E-36	1.23E-34	2.89E-37	1.28E-36
334	Antimony	Water	kg TEG soil	-3.47E-20	7.44E-19	-6.73E-19	8.40E-22	-8.40E-22	-3.73E-19	1.12E-23	1.58E-19	-1.58E-19	7.73E-22	1.15E-20	2.52E-19	5.88E-22	2.61E-21
335	Butene	Water	kg TEG soil	-7.17E-18	1.28E-17	-1.16E-17	1.51E-20	-1.51E-20	-2.94E-17	1.73E-22	8.86E-19	-8.86E-19	0.00E+00	2.31E-18	1.85E-17	4.34E-20	1.93E-19
336	Methane, chlorodifluoro-, HCFC-22	Air	kg TEG soil	-1.91E-11	2.17E-11	-1.97E-11	4.48E-15	-4.48E-15	-3.44E-11	8.19E-17	1.02E-12	-1.02E-12	0.00E+00	1.31E-12	1.17E-11	2.76E-14	1.22E-13
337	Propene	Water	kg TEG soil	-4.49E-11	1.31E-14	-1.19E-14	1.39E-16	-1.39E-16	-4.51E-11	9.82E-18	1.20E-15	-1.20E-15	0.00E+00	2.24E-14	1.14E-13	2.68E-16	1.19E-15
338	Phenol	Water	kg TEG soil	-4.67E-11	1.74E-12	-1.58E-12	1.40E-14	-1.40E-14	-9.71E-11	4.32E-18	1.66E-13	-1.66E-13	1.31E-15	9.46E-14	4.95E-11	1.16E-13	5.16E-13
339	Propene	Air	kg TEG soil	-5.76E-11	3.08E-12	-2.79E-12	6.98E-15	-6.98E-15	-7.86E-11	4.47E-18	1.95E-13	-1.95E-13	9.86E-16	3.45E-13	2.00E-11	4.71E-14	2.09E-13
340	Benzene	Water	kg TEG soil	-3.71E-10	9.05E-13	-8.20E-13	8.74E-15	-8.74E-15	-4.16E-10	4.83E-18	7.29E-14	-7.29E-14	4.87E-14	2.95E-13	4.40E-11	1.03E-13	4.59E-13
341	Benzene	Air	kg TEG soil	-8.69E-10	7.55E-11	-6.83E-11	2.04E-13	-2.04E-13	-1.51E-09	7.15E-16	5.74E-12	-5.74E-12	5.00E-12	1.16E-11	6.07E-10	1.43E-12	6.34E-12
342	Phenol, pentachloro-	Air	kg TEG soil	-2.08E-09	1.71E-10	-1.54E-10	9.10E-14	-9.10E-14	-2.30E-09	1.70E-15	1.78E-11	-1.78E-11	0.00E+00	2.32E-11	1.77E-10	4.16E-13	1.85E-12
343	Benzo(a)pyrene	Air	kg TEG soil	-9.20E-09	7.99E-10	-7.23E-10	4.50E-13	-4.50E-13	-1.04E-08	7.91E-15	8.19E-11	-8.19E-11	1.23E-14	1.10E-10	1.01E-09	2.36E-12	1.05E-11
344	Chromium VI	Soil	kg TEG soil	-6.94E-08	6.96E-09	-6.30E-09	3.04E-11	-3.04E-11	-1.65E-07	4.65E-13	3.57E-10	-3.57E-10	0.00E+00	1.45E-09	9.22E-08	2.17E-10	9.62E-10
345	Phenol	Air	kg TEG soil	-9.23E-07	9.71E-11	-8.79E-11	7.26E-14	-7.26E-14	-9.23E-07	7.01E-16	4.49E-12	-4.49E-12	5.83E-13	1.58E-11	8.30E-11	1.95E-13	8.65E-13
	Total		kg TEG soil	1.63E-01
Terrestrial acid-nutri
No	Substance	Compartment	Unit	Total	Propanol (Used)	Propanol (Recovered)	Sulfuric acid (Used)	Sulfuric acid (Output)	Quinones (Produced)	Water	Diethyl ether (Used)	Diethyl ether (Recovered)	Sodium hydrogen carbonate	Sodium sulfate	Galic acid	Electricity (To generate heat)	Electricity (For product extraction and solvent recovery)
1	Nitrogen oxides	Air	kg SO2 eq	9.25E-04	3.30E-05	-2.99E-05	2.15E-07	-2.15E-07	-6.45E-06	3.83E-10	3.69E-06	-3.69E-06	1.09E-06	5.00E-06	9.11E-04	2.14E-06	9.51E-06
2	Sulfur dioxide	Air	kg SO2 eq	3.48E-04	1.08E-05	-9.78E-06	2.24E-07	-2.24E-07	-1.76E-06	1.18E-10	1.39E-06	-1.39E-06	6.51E-07	2.05E-06	3.42E-04	8.02E-07	3.57E-06
3	Ammonia	Air	kg SO2 eq	1.82E-06	6.21E-07	-5.62E-07	7.93E-09	-7.93E-09	-1.03E-07	8.04E-12	8.57E-08	-8.57E-08	3.82E-10	1.88E-07	1.65E-06	3.85E-09	1.71E-08
4	Sulfur monoxide	Air	kg SO2 eq	7.02E-09	0.00E+00	0.00E+00	0.00E+00	0.00E+00	0.00E+00	0.00E+00	0.00E+00	0.00E+00	7.02E-09	0.00E+00	0.00E+00	0.00E+00	0.00E+00
5	Sulfur trioxide	Air	kg SO2 eq	1.84E-12	1.09E-12	-9.87E-13	7.64E-16	-7.64E-16	-1.92E-13	1.58E-17	9.01E-14	-9.01E-14	0.00E+00	1.31E-13	1.78E-12	4.17E-15	1.85E-14
	Total		kg SO2 eq	1.28E-03
Land occupation
No	Substance	Compartment	Unit	Total	Propanol (Used)	Propanol (Recovered)	Sulfuric acid (Used)	Sulfuric acid (Output)	Quinones (Produced)	Water	Diethyl ether (Used)	Diethyl ether (Recovered)	Sodium hydrogen carbonate	Sodium sulfate	Galic acid	Electricity (To generate heat)	Electricity (For product extraction and solvent recovery)
1	Occupation, forest, intensive	Raw	m2org.arable	3.61E-05	2.23E-05	-2.02E-05	2.35E-08	-2.35E-08	-1.26E-06	1.43E-10	1.02E-06	-1.02E-06	0.00E+00	2.98E-05	5.42E-06	1.26E-08	5.61E-08
2	Occupation, dump site	Raw	m2org.arable	3.66E-06	5.70E-06	-5.16E-06	1.31E-08	-1.31E-08	-1.42E-06	8.40E-11	3.89E-07	-3.89E-07	0.00E+00	8.21E-07	3.67E-06	8.57E-09	3.81E-08
3	Occupation, traffic area, rail/road embankment	Raw	m2org.arable	2.10E-06	1.37E-06	-1.24E-06	1.35E-09	-1.35E-09	-7.60E-08	7.95E-12	5.98E-08	-5.98E-08	0.00E+00	1.72E-06	3.25E-07	7.58E-10	3.37E-09
4	Occupation, arable, non-irrigated, intensive	Raw	m2org.arable	1.68E-06	1.25E-06	-1.13E-06	8.98E-10	-8.98E-10	-1.84E-07	1.94E-11	9.71E-08	-9.71E-08	0.00E+00	1.66E-07	1.56E-06	3.66E-09	1.63E-08
5	Occupation, arable	Raw	m2org.arable	1.60E-06	9.05E-07	-8.19E-07	6.45E-10	-6.45E-10	-1.61E-07	1.28E-11	7.44E-08	-7.44E-08	0.00E+00	1.33E-07	1.53E-06	3.59E-09	1.59E-08
6	Occupation, arable, non-irrigated, extensive	Raw	m2org.arable	1.43E-06	8.32E-07	-7.53E-07	5.42E-10	-5.42E-10	-1.50E-07	1.17E-11	6.87E-08	-6.87E-08	0.00E+00	8.34E-08	1.40E-06	3.29E-09	1.46E-08
7	Occupation, mineral extraction site	Raw	m2org.arable	1.16E-06	1.01E-06	-9.15E-07	1.09E-09	-1.09E-09	-2.58E-07	1.77E-11	7.42E-08	-7.42E-08	0.00E+00	1.48E-07	1.16E-06	2.72E-09	1.21E-08
8	Occupation, industrial area	Raw	m2org.arable	3.81E-07	5.24E-07	-4.74E-07	3.77E-10	-3.77E-10	-1.06E-07	3.84E-11	2.98E-08	-2.98E-08	0.00E+00	6.14E-08	3.71E-07	8.71E-10	3.87E-09
9	Occupation, pasture and meadow, intensive	Raw	m2org.arable	2.03E-07	1.21E-07	-1.09E-07	7.67E-11	-7.67E-11	-2.15E-08	1.67E-12	9.89E-09	-9.89E-09	0.00E+00	1.19E-08	1.99E-07	4.67E-10	2.08E-09
10	Occupation, permanent crops, irrigated, intensive	Raw	m2org.arable	1.70E-07	1.33E-07	-1.21E-07	7.06E-11	-7.06E-11	-1.47E-08	1.12E-12	7.91E-09	-7.91E-09	0.00E+00	9.43E-09	1.60E-07	3.76E-10	1.67E-09
11	Occupation, forest, extensive	Raw	m2org.arable	1.54E-07	1.37E-07	-1.24E-07	8.37E-11	-8.37E-11	-7.07E-09	4.98E-13	5.34E-09	-5.34E-09	0.00E+00	7.89E-08	6.80E-08	1.59E-10	7.09E-10
12	Occupation, permanent crops, non-irrigated, intensive	Raw	m2org.arable	1.40E-07	7.99E-08	-7.23E-08	5.38E-11	-5.38E-11	-1.47E-08	1.15E-12	6.73E-09	-6.73E-09	0.00E+00	8.10E-09	1.37E-07	3.21E-10	1.43E-09
13	Occupation, arable, irrigated, intensive	Raw	m2org.arable	1.24E-07	8.76E-08	-7.93E-08	5.15E-11	-5.15E-11	-1.34E-08	1.05E-12	6.46E-09	-6.46E-09	0.00E+00	7.64E-09	1.20E-07	2.82E-10	1.25E-09
14	Occupation, permanent crop	Raw	m2org.arable	8.63E-08	4.47E-08	-4.04E-08	4.11E-11	-4.11E-11	-2.13E-09	4.78E-13	2.51E-09	-2.51E-09	0.00E+00	2.00E-08	6.33E-08	1.49E-10	6.61E-10
15	Occupation, construction site	Raw	m2org.arable	5.28E-08	6.11E-09	-5.53E-09	6.09E-11	-6.09E-11	-4.31E-09	1.46E-11	3.63E-08	-3.63E-08	0.00E+00	2.28E-08	3.33E-08	7.80E-11	3.47E-10
16	Occupation, arable, irrigated	Raw	m2org.arable	4.16E-08	2.28E-08	-2.06E-08	1.71E-11	-1.71E-11	-3.81E-09	3.13E-13	1.79E-09	-1.79E-09	0.00E+00	4.83E-09	3.79E-08	8.91E-11	3.96E-10
17	Occupation, arable, greenhouse	Raw	m2org.arable	1.05E-08	6.00E-09	-5.43E-09	4.05E-12	-4.05E-12	-1.11E-09	8.67E-14	5.06E-10	-5.06E-10	0.00E+00	6.10E-10	1.03E-08	2.42E-11	1.08E-10
18	Occupation, arable, non-irrigated	Raw	m2org.arable	5.73E-09	2.14E-09	-1.94E-09	2.33E-12	-2.33E-12	-3.04E-10	2.26E-14	1.56E-10	-1.56E-10	0.00E+00	1.62E-10	5.60E-09	1.31E-11	5.84E-11
19	Occupation, urban, discontinuously built	Raw	m2org.arable	2.27E-09	2.78E-09	-2.51E-09	1.28E-12	-1.28E-12	-2.10E-10	3.09E-14	1.49E-10	-1.49E-10	0.00E+00	2.26E-10	1.96E-09	4.61E-12	2.05E-11
20	Occupation, traffic area, road network	Raw	m2org.arable	1.13E-09	1.03E-09	-9.29E-10	8.82E-13	-8.82E-13	-1.52E-09	9.83E-15	4.34E-11	-4.34E-11	0.00E+00	5.64E-11	2.47E-09	5.80E-12	2.58E-11
21	Occupation, urban/industrial fallow	Raw	m2org.arable	8.63E-10	9.20E-10	-8.33E-10	3.48E-13	-3.48E-13	-4.81E-11	2.52E-15	3.35E-11	-3.35E-11	0.00E+00	3.32E-11	7.81E-10	1.83E-12	8.15E-12
22	Occupation, pasture and meadow, extensive	Raw	m2org.arable	3.71E-10	4.28E-10	-3.87E-10	1.69E-13	-1.69E-13	-2.37E-11	1.33E-15	1.55E-11	-1.55E-11	0.00E+00	1.54E-11	3.35E-10	7.85E-13	3.49E-12
23	Occupation, grassland, not used	Raw	m2org.arable	1.52E-11	9.66E-11	-8.75E-11	7.52E-14	-7.52E-14	-1.26E-10	1.46E-15	5.22E-12	-5.22E-12	0.00E+00	7.27E-12	1.23E-10	2.88E-13	1.28E-12
24	Occupation, shrub land, sclerophyllous	Raw	m2org.arable	-1.97E-12	1.97E-13	-1.78E-13	1.43E-15	-1.43E-15	-7.00E-12	9.18E-18	9.30E-15	-9.30E-15	0.00E+00	5.28E-14	4.90E-12	1.15E-14	5.11E-14
25	Occupation, traffic area, rail network	Raw	m2org.arable	-7.14E-11	5.02E-12	-4.54E-12	4.07E-14	-4.07E-14	-2.08E-10	6.34E-16	2.26E-13	-2.26E-13	0.00E+00	1.57E-12	1.33E-10	3.12E-13	1.39E-12
	Total		m2org.arable	4.91E-05
Aquatic acidification
No	Substance	Compartment	Unit	Total	Propanol (Used)	Propanol (Recovered)	Sulfuric acid (Used)	Sulfuric acid (Output)	Quinones (Produced)	Water	Diethyl ether (Used)	Diethyl ether (Recovered)	Sodium hydrogen carbonate	Sodium sulfate	Galic acid	Electricity (To generate heat)	Electricity (For product extraction and solvent recovery)
1	Sulfur dioxide	Air	kg SO2 eq	3.48E-04	1.08E-05	-9.78E-06	2.24E-07	-2.24E-07	-1.76E-06	1.18E-10	1.39E-06	-1.39E-06	6.51E-07	2.05E-06	3.42E-04	8.02E-07	3.57E-06
2	Nitrogen oxides	Air	kg SO2 eq	1.18E-04	4.21E-06	-3.81E-06	2.74E-08	-2.74E-08	-8.22E-07	4.89E-11	4.71E-07	-4.71E-07	1.39E-07	6.38E-07	1.16E-04	2.73E-07	1.21E-06
3	Hydrogen sulfide	Air	kg SO2 eq	1.25E-06	7.02E-09	-6.36E-09	1.26E-11	-1.26E-11	-1.76E-09	1.12E-13	7.16E-10	-7.16E-10	4.63E-18	1.40E-08	1.22E-06	2.88E-09	1.28E-08
4	Hydrogen chloride	Air	kg SO2 eq	3.42E-07	4.06E-07	-3.68E-07	2.40E-10	-2.40E-10	-3.26E-08	3.85E-12	2.14E-08	-2.14E-08	8.42E-09	5.46E-08	2.70E-07	6.33E-10	2.81E-09
5	Ammonia	Air	kg SO2 eq	2.28E-07	7.81E-08	-7.07E-08	9.96E-10	-9.96E-10	-1.30E-08	1.01E-12	1.08E-08	-1.08E-08	4.80E-11	2.36E-08	2.08E-07	4.84E-10	2.15E-09
6	Hydrogen fluoride	Air	kg SO2 eq	7.89E-08	4.87E-08	-4.41E-08	4.60E-11	-4.60E-11	-5.95E-09	8.47E-13	3.60E-09	-3.60E-09	2.40E-09	6.60E-09	7.03E-08	1.65E-10	7.34E-10
7	Sulfur monoxide	Air	kg SO2 eq	7.02E-09	0.00E+00	0.00E+00	0.00E+00	0.00E+00	0.00E+00	0.00E+00	0.00E+00	0.00E+00	7.02E-09	0.00E+00	0.00E+00	0.00E+00	0.00E+00
8	Hydrogen chloride	Water	kg SO2 eq	1.33E-09	2.05E-10	-1.86E-10	1.14E-12	-1.14E-12	-4.31E-11	4.22E-15	1.94E-11	-1.94E-11	0.00E+00	5.65E-10	7.75E-10	1.82E-12	8.07E-12
9	Ammonia	Water	kg SO2 eq	1.04E-09	0.00E+00	0.00E+00	0.00E+00	0.00E+00	0.00E+00	0.00E+00	0.00E+00	0.00E+00	1.04E-09	0.00E+00	0.00E+00	0.00E+00	0.00E+00
10	Sulfuric acid	Soil	kg SO2 eq	8.97E-11	5.13E-11	-4.64E-11	3.46E-14	-3.46E-14	-9.48E-12	7.40E-16	4.32E-12	-4.32E-12	0.00E+00	5.21E-12	8.80E-11	2.07E-13	9.18E-13
11	Nitrate	Air	kg SO2 eq	7.44E-11	3.02E-11	-2.73E-11	6.37E-13	-6.37E-13	-9.78E-12	1.98E-16	6.19E-12	-6.19E-12	0.00E+00	1.02E-11	7.02E-11	1.62E-13	7.21E-13
12	Sulfuric acid	Air	kg SO2 eq	3.82E-11	6.61E-12	-5.98E-12	1.03E-11	-1.03E-11	-1.24E-12	5.12E-16	1.51E-07	-1.51E-07	0.00E+00	9.77E-12	2.89E-11	2.46E-14	1.09E-13
13	Sulfur trioxide	Air	kg SO2 eq	1.84E-12	1.09E-12	-9.88E-13	7.64E-16	-7.64E-16	-1.92E-13	1.59E-17	9.02E-14	-9.02E-14	0.00E+00	1.31E-13	1.78E-12	4.17E-15	1.85E-14
14	Nitric acid	Water	kg SO2 eq	2.48E-14	0.00E+00	0.00E+00	0.00E+00	0.00E+00	0.00E+00	0.00E+00	0.00E+00	0.00E+00	2.48E-14	0.00E+00	0.00E+00	0.00E+00	0.00E+00
15	Phosphoric acid	Air	kg SO2 eq	2.70E-15	2.05E-15	-1.85E-15	1.48E-18	-1.48E-18	-1.74E-16	2.66E-20	1.21E-16	-1.21E-16	0.00E+00	1.52E-16	2.50E-15	5.87E-18	2.61E-17
16	Ammonia, as N	Water	kg SO2 eq	1.83E-15	0.00E+00	0.00E+00	0.00E+00	0.00E+00	0.00E+00	0.00E+00	0.00E+00	0.00E+00	1.83E-15	0.00E+00	0.00E+00	0.00E+00	0.00E+00
17	Hydrogen sulfide	Water	kg SO2 eq	-2.73E-10	3.18E-11	-2.87E-11	1.72E-14	-1.72E-14	-3.10E-10	2.51E-16	2.71E-12	-2.71E-12	0.00E+00	8.58E-12	2.54E-11	5.95E-14	2.65E-13
	Total		kg SO2 eq	4.68E-04
Aquatic eutrophication
No	Substance	Compartment	Unit	Total	Propanol (Used)	Propanol (Recovered)	Sulfuric acid (Used)	Sulfuric acid (Output)	Quinones (Produced)	Water	Diethyl ether (Used)	Diethyl ether (Recovered)	Sodium hydrogen carbonate	Sodium sulfate	Galic acid	Electricity (To generate heat)	Electricity (For product extraction and solvent recovery)
1	COD, Chemical Oxygen Demand	Water	kg PO4 P-lim	2.91E-06	2.13E-07	-1.93E-07	9.47E-10	-9.47E-10	-1.36E-07	2.57E-13	1.31E-08	-1.31E-08	2.76E-10	3.15E-08	2.95E-06	6.93E-09	3.08E-08
2	Phosphate	Water	kg PO4 P-lim	5.30E-07	3.31E-07	-3.00E-07	6.00E-09	-6.00E-09	-6.92E-08	5.95E-12	2.04E-07	-2.04E-07	0.00E+00	4.65E-08	5.15E-07	1.19E-09	5.27E-09
3	Phosphorus	Water	kg PO4 P-lim	4.17E-08	1.11E-09	-1.01E-09	6.24E-12	-6.24E-12	-1.52E-10	2.36E-14	2.50E-10	-2.50E-10	0.00E+00	4.48E-09	3.68E-08	8.65E-11	3.84E-10
4	Phosphorus	Soil	kg PO4 P-lim	5.65E-09	9.69E-09	-8.77E-09	4.12E-12	-4.12E-12	-5.15E-10	5.28E-14	4.15E-10	-4.15E-10	0.00E+00	2.24E-09	2.97E-09	6.96E-12	3.09E-11
5	Phosphorus	Air	kg PO4 P-lim	1.39E-09	2.94E-09	-2.66E-09	9.76E-13	-9.76E-13	-1.30E-10	9.22E-15	1.03E-10	-1.03E-10	0.00E+00	4.41E-10	7.90E-10	1.85E-12	8.23E-12
6	Phosphoric acid	Air	kg PO4 P-lim	2.68E-15	2.02E-15	-1.83E-15	1.47E-18	-1.47E-18	-1.73E-16	2.63E-20	1.19E-16	-1.19E-16	0.00E+00	1.50E-16	2.48E-15	5.81E-18	2.58E-17
	Total		kg PO4 P-lim	3.48E-06
Global warming
No	Substance	Compartment	Unit	Total	Propanol (Used)	Propanol (Recovered)	Sulfuric acid (Used)	Sulfuric acid (Output)	Quinones (Produced)	Water	Diethyl ether (Used)	Diethyl ether (Recovered)	Sodium hydrogen carbonate	Sodium sulfate	Galic acid	Electricity (To generate heat)	Electricity (For product extraction and solvent recovery)
1	Carbon dioxide, fossil	Air	kg CO2 eq	8.49E-02	2.72E-03	-2.46E-03	3.96E-06	-3.96E-06	-5.88E-04	2.96E-08	2.62E-04	-2.62E-04	1.80E-04	3.09E-04	8.36E-02	1.96E-04	8.73E-04
2	Sulfur hexafluoride	Air	kg CO2 eq	1.27E-03	7.59E-06	-6.88E-06	7.78E-09	-7.78E-09	-1.24E-06	1.90E-10	7.23E-07	-7.23E-07	0.00E+00	1.05E-06	1.25E-03	2.94E-06	1.31E-05
3	Methane, fossil	Air	kg CO2 eq	1.17E-03	1.30E-04	-1.18E-04	1.17E-07	-1.17E-07	-4.11E-05	1.11E-09	1.54E-05	-1.54E-05	2.11E-07	1.08E-05	1.17E-03	2.75E-06	1.22E-05
4	Dinitrogen monoxide	Air	kg CO2 eq	5.24E-04	9.00E-06	-8.14E-06	2.26E-08	-2.26E-08	-1.34E-06	1.62E-10	7.60E-07	-7.60E-07	1.28E-06	1.58E-06	5.16E-04	1.21E-06	5.38E-06
5	Carbon monoxide, fossil	Air	kg CO2 eq	4.06E-05	5.05E-06	-4.57E-06	1.06E-08	-1.06E-08	-2.39E-06	2.62E-11	4.75E-07	-4.75E-07	1.57E-07	4.61E-07	4.14E-05	9.71E-08	4.32E-07
6	Carbon dioxide, land transformation	Air	kg CO2 eq	1.28E-05	2.84E-06	-2.57E-06	3.73E-09	-3.73E-09	-4.44E-07	6.87E-11	2.69E-07	-2.69E-07	0.00E+00	4.33E-07	1.24E-05	2.92E-08	1.30E-07
7	Methane, bromotrifluoro-, Halon 1301	Air	kg CO2 eq	2.04E-06	4.97E-08	-4.50E-08	5.39E-10	-5.39E-10	-2.52E-09	1.95E-13	2.64E-09	-2.64E-09	0.00E+00	3.72E-09	2.01E-06	4.71E-09	2.09E-08
8	Methane	Air	kg CO2 eq	1.66E-06	1.87E-12	-1.69E-12	2.18E-14	-2.18E-14	-2.50E-13	3.36E-17	2.11E-13	-2.11E-13	1.66E-06	2.12E-12	1.95E-12	4.49E-15	2.00E-14
9	Ethane, 1,2-dichloro-1,1,2,2-tetrafluoro-, CFC-114	Air	kg CO2 eq	9.99E-07	2.82E-07	-2.55E-07	2.02E-10	-2.02E-10	-4.92E-08	4.90E-12	2.43E-08	-2.43E-08	0.00E+00	3.14E-08	9.77E-07	2.30E-09	1.02E-08
10	Methane, biogenic	Air	kg CO2 eq	6.46E-07	3.71E-07	-3.36E-07	4.61E-10	-4.61E-10	-8.05E-08	1.29E-11	4.35E-08	-4.35E-08	0.00E+00	8.40E-08	5.99E-07	1.41E-09	6.25E-09
11	Carbon dioxide	Air	kg CO2 eq	8.82E-08	1.23E-07	-1.11E-07	8.27E-11	-8.27E-11	-1.79E-08	3.61E-12	1.21E-08	-1.21E-08	0.00E+00	1.45E-08	7.89E-08	1.85E-10	8.23E-10
12	Methane, tetrachloro-, CFC-10	Air	kg CO2 eq	2.93E-08	1.60E-08	-1.45E-08	1.71E-11	-1.71E-11	-1.11E-09	1.69E-13	5.01E-08	-5.01E-08	6.42E-15	2.73E-08	1.66E-09	3.82E-12	1.70E-11
13	Methane, tetrafluoro-, CFC-14	Air	kg CO2 eq	1.87E-08	1.73E-08	-1.56E-08	6.34E-10	-6.34E-10	-6.39E-09	3.74E-13	2.83E-09	-2.83E-09	0.00E+00	2.51E-09	2.07E-08	4.60E-11	2.05E-10
14	Methane, trifluoro-, HFC-23	Air	kg CO2 eq	1.31E-08	6.08E-08	-5.50E-08	7.21E-12	-7.21E-12	-1.97E-09	1.31E-13	2.02E-09	-2.02E-09	0.00E+00	2.63E-09	6.60E-09	1.55E-11	6.88E-11
15	Methane, dichlorodifluoro-, CFC-12	Air	kg CO2 eq	6.74E-09	3.06E-08	-2.77E-08	4.22E-12	-4.22E-12	-1.10E-09	7.21E-14	1.02E-09	-1.02E-09	5.76E-13	1.09E-09	3.80E-09	8.91E-12	3.96E-11
16	Ethane, 1,1,1,2-tetrafluoro-, HFC-134a	Air	kg CO2 eq	6.10E-09	7.22E-09	-6.54E-09	2.77E-12	-2.77E-12	-5.63E-10	7.03E-14	3.78E-10	-3.78E-10	0.00E+00	5.45E-10	5.36E-09	1.26E-11	5.59E-11
17	Methane, bromochlorodifluoro-, Halon 1211	Air	kg CO2 eq	5.82E-09	1.26E-09	-1.14E-09	9.45E-13	-9.45E-13	-3.47E-10	1.32E-14	1.22E-10	-1.22E-10	0.00E+00	1.43E-10	5.83E-09	1.37E-11	6.09E-11
18	Ethane, hexafluoro-, HFC-116	Air	kg CO2 eq	3.75E-09	3.59E-09	-3.25E-09	9.55E-11	-9.55E-11	-9.99E-10	5.88E-14	4.62E-10	-4.62E-10	0.00E+00	4.13E-10	3.95E-09	8.88E-12	3.95E-11
19	Ethane, 1,1-difluoro-, HFC-152a	Air	kg CO2 eq	1.25E-09	3.83E-10	-3.47E-10	7.85E-13	-7.85E-13	-4.37E-11	1.39E-13	2.40E-11	-2.40E-11	0.00E+00	3.61E-10	8.89E-10	2.08E-12	9.26E-12
20	Ethane, 1,1,2-trichloro-1,2,2-trifluoro-, CFC-113	Air	kg CO2 eq	1.03E-09	1.08E-09	-9.79E-10	5.83E-13	-5.83E-13	-9.74E-11	1.37E-14	6.30E-11	-6.30E-11	0.00E+00	9.65E-11	9.21E-10	2.16E-12	9.60E-12
21	Methane, monochloro-, R-40	Air	kg CO2 eq	1.92E-10	1.21E-10	-1.09E-10	1.40E-13	-1.40E-13	-1.87E-11	3.54E-15	1.19E-11	-1.19E-11	2.93E-11	1.85E-11	1.50E-10	3.51E-13	1.56E-12
22	Chloroform	Air	kg CO2 eq	1.28E-10	3.05E-10	-2.76E-10	8.38E-14	-8.38E-14	-1.59E-11	1.91E-15	1.32E-11	-1.32E-11	5.87E-12	1.82E-11	9.03E-11	2.12E-13	9.41E-13
23	Ethane, 2-chloro-1,1,1,2-tetrafluoro-, HCFC-124	Air	kg CO2 eq	7.26E-11	7.59E-11	-6.88E-11	4.10E-14	-4.10E-14	-6.84E-12	9.62E-16	4.43E-12	-4.43E-12	0.00E+00	6.79E-12	6.47E-11	1.52E-13	6.74E-13
24	Methane, dichloro-, HCC-30	Air	kg CO2 eq	6.72E-11	4.26E-11	-3.86E-11	5.19E-14	-5.19E-14	-6.39E-12	1.35E-15	4.10E-12	-4.10E-12	1.27E-11	6.26E-12	4.99E-11	1.17E-13	5.20E-13
25	Ethane, 1,1,1-trichloro-, HCFC-140	Air	kg CO2 eq	6.10E-11	3.83E-11	-3.47E-11	4.45E-14	-4.45E-14	-5.94E-12	1.12E-15	3.79E-12	-3.79E-12	9.29E-12	5.87E-12	4.75E-11	1.11E-13	4.95E-13
26	Carbon monoxide	Air	kg CO2 eq	1.40E-11	0.00E+00	0.00E+00	0.00E+00	0.00E+00	0.00E+00	0.00E+00	0.00E+00	0.00E+00	1.40E-11	0.00E+00	0.00E+00	0.00E+00	0.00E+00
27	Methane, trichlorofluoro-, CFC-11	Air	kg CO2 eq	1.03E-11	4.92E-11	-4.46E-11	5.74E-15	-5.74E-15	-1.59E-12	1.06E-16	1.63E-12	-1.63E-12	0.00E+00	2.13E-12	5.06E-12	1.19E-14	5.28E-14
28	Methane, bromo-, Halon 1001	Air	kg CO2 eq	1.77E-12	1.65E-17	-1.49E-17	2.17E-20	-2.17E-20	-3.16E-18	4.05E-22	1.74E-18	-1.74E-18	1.77E-12	3.01E-18	1.44E-16	3.39E-19	1.51E-18
29	Methane, dichlorofluoro-, HCFC-21	Air	kg CO2 eq	2.68E-13	1.24E-12	-1.12E-12	1.47E-16	-1.47E-16	-4.03E-14	2.68E-18	4.12E-14	-4.12E-14	0.00E+00	5.36E-14	1.35E-13	3.16E-16	1.41E-15
30	Methane, chlorodifluoro-, HCFC-22	Air	kg CO2 eq	-5.58E-08	6.33E-08	-5.73E-08	1.31E-11	-1.31E-11	-1.00E-07	2.39E-13	2.98E-09	-2.98E-09	0.00E+00	3.81E-09	3.42E-08	8.03E-11	3.57E-10
	Total		kg CO2 eq	8.79E-02
Non-renewable energy
No	Substance	Compartment	Unit	Total	Propanol (Used)	Propanol (Recovered)	Sulfuric acid (Used)	Sulfuric acid (Output)	Quinones (Produced)	Water	Diethyl ether (Used)	Diethyl ether (Recovered)	Sodium hydrogen carbonate	Sodium sulfate	Galic acid	Electricity (To generate heat)	Electricity (For product extraction and solvent recovery)
1	Gas, natural/m3	Raw	MJ primary	8.28E-01	1.62E-02	-1.47E-02	3.60E-05	-3.60E-05	-5.45E-03	1.02E-07	2.71E-03	-2.71E-03	4.77E-04	9.62E-04	8.20E-01	1.93E-03	8.57E-03
2	Oil, crude	Raw	MJ primary	5.86E-01	3.43E-02	-3.10E-02	1.88E-04	-1.88E-04	-7.91E-03	4.79E-08	4.78E-03	-4.78E-03	4.37E-05	1.14E-03	5.82E-01	1.37E-03	6.07E-03
3	Uranium	Raw	MJ primary	1.38E-02	4.94E-03	-4.47E-03	3.03E-06	-3.03E-06	-1.05E-03	7.73E-08	5.12E-04	-5.12E-04	0.00E+00	4.77E-04	1.38E-02	3.24E-05	1.44E-04
4	Coal, hard	Raw	MJ primary	8.50E-03	1.31E-02	-1.19E-02	8.73E-06	-8.73E-06	-3.25E-03	1.70E-07	8.49E-04	-8.49E-04	0.00E+00	1.71E-03	8.69E-03	2.04E-05	9.06E-05
5	Coal, brown	Raw	MJ primary	5.18E-03	2.34E-03	-2.12E-03	1.90E-06	-1.90E-06	-3.68E-04	4.83E-08	2.05E-04	-2.05E-04	0.00E+00	2.86E-04	4.98E-03	1.17E-05	5.19E-05
6	Coal, 26.4 MJ per kg	Raw	MJ primary	8.15E-04	0.00E+00	0.00E+00	0.00E+00	0.00E+00	0.00E+00	0.00E+00	0.00E+00	0.00E+00	8.15E-04	0.00E+00	0.00E+00	0.00E+00	0.00E+00
7	Gas, mine, off-gas, process, coal mining/m3	Raw	MJ primary	1.62E-04	2.55E-04	-2.31E-04	1.73E-07	-1.73E-07	-5.94E-05	3.31E-09	1.55E-05	-1.55E-05	0.00E+00	3.35E-05	1.62E-04	3.80E-07	1.69E-06
8	Peat	Raw	MJ primary	1.63E-05	4.47E-05	-4.04E-05	2.51E-08	-2.51E-08	-8.47E-06	5.53E-10	3.88E-06	-3.88E-06	0.00E+00	4.12E-06	1.62E-05	3.80E-08	1.69E-07
	Total		MJ primary	1.44E+00
Mineral extraction
No	Substance	Compartment	Unit	Total	Propanol (Used)	Propanol (Recovered)	Sulfuric acid (Used)	Sulfuric acid (Output)	Quinones (Produced)	Water	Diethyl ether (Used)	Diethyl ether (Recovered)	Sodium hydrogen carbonate	Sodium sulfate	Galic acid	Electricity (To generate heat)	Electricity (For product extraction and solvent recovery)
1	Copper, 0.99% in sulfide, Cu 0.36% and Mo 8.2E-3% in crude ore	Raw	MJ surplus	2.14E-06	2.46E-07	-2.23E-07	8.88E-07	-8.88E-07	-3.68E-08	3.23E-11	2.56E-06	-2.56E-06	0.00E+00	4.74E-07	1.68E-06	2.07E-10	9.21E-10
2	Nickel, 1.98% in silicates, 1.04% in crude ore	Raw	MJ surplus	1.52E-06	1.37E-06	-1.24E-06	5.48E-08	-5.48E-08	-2.16E-07	5.73E-11	2.30E-07	-2.30E-07	0.00E+00	2.47E-07	1.35E-06	2.94E-09	1.30E-08
3	Zinc	Raw	MJ surplus	1.21E-06	1.70E-07	-1.54E-07	3.83E-07	-3.83E-07	-3.27E-08	1.47E-11	1.11E-06	-1.11E-06	0.00E+00	2.69E-07	9.55E-07	6.37E-10	2.83E-09
4	Lead	Raw	MJ surplus	1.21E-06	1.70E-07	-1.54E-07	3.82E-07	-3.82E-07	-3.29E-08	1.47E-11	1.11E-06	-1.11E-06	0.00E+00	2.68E-07	9.54E-07	6.35E-10	2.82E-09
5	Nickel, Ni 3.7E-2%, Pt 4.8E-4%, Pd 2.0E-4%, Rh 2.4E-5%, Cu 5.2E-2% in ore	Raw	MJ surplus	1.20E-06	4.75E-08	-4.30E-08	3.83E-10	-3.83E-10	-3.02E-09	3.09E-13	2.62E-09	-2.62E-09	0.00E+00	4.36E-09	1.18E-06	2.77E-09	1.23E-08
6	Nickel, 1.13% in sulfide, Ni 0.76% and Cu 0.76% in crude ore	Raw	MJ surplus	8.85E-07	3.46E-08	-3.13E-08	2.52E-07	-2.52E-07	-5.18E-09	8.60E-12	7.26E-07	-7.26E-07	0.00E+00	1.41E-07	7.43E-07	6.84E-10	3.04E-09
7	Copper, Cu 5.2E-2%, Pt 4.8E-4%, Pd 2.0E-4%, Rh 2.4E-5%, Ni 3.7E-2% in ore	Raw	MJ surplus	6.98E-07	2.76E-08	-2.50E-08	2.23E-10	-2.23E-10	-1.76E-09	1.80E-13	1.52E-09	-1.52E-09	0.00E+00	2.54E-09	6.86E-07	1.61E-09	7.16E-09
8	Iron	Raw	MJ surplus	4.01E-07	3.79E-07	-3.43E-07	3.49E-10	-3.49E-10	-5.56E-08	1.08E-11	2.67E-08	-2.67E-08	0.00E+00	3.71E-08	3.78E-07	8.87E-10	3.94E-09
9	Copper, 1.13% in sulfide, Cu 0.76% and Ni 0.76% in crude ore	Raw	MJ surplus	3.57E-07	1.40E-08	-1.26E-08	1.02E-07	-1.02E-07	-2.09E-09	3.47E-12	2.93E-07	-2.93E-07	0.00E+00	5.67E-08	2.99E-07	2.76E-10	1.23E-09
10	Tin	Raw	MJ surplus	2.91E-07	1.50E-06	-1.36E-06	1.79E-10	-1.79E-10	-4.89E-08	4.27E-12	4.99E-08	-4.99E-08	0.00E+00	4.64E-08	1.49E-07	3.50E-10	1.56E-09
11	Copper, Cu 0.38%, Au 9.7E-4%, Ag 9.7E-4%, Zn 0.63%, Pb 0.014%, in ore	Raw	MJ surplus	1.77E-07	6.38E-07	-5.78E-07	1.85E-09	-1.85E-09	-2.84E-08	5.43E-12	2.69E-08	-2.69E-08	0.00E+00	2.41E-08	1.19E-07	2.72E-10	1.21E-09
12	Copper, Cu 3.2E+0%, Pt 2.5E-4%, Pd 7.3E-4%, Rh 2.0E-5%, Ni 2.3E+0% in ore	Raw	MJ surplus	1.35E-07	6.68E-09	-6.05E-09	3.95E-11	-3.95E-11	-3.92E-10	4.52E-14	3.17E-10	-3.17E-10	0.00E+00	6.10E-10	1.32E-07	3.11E-10	1.38E-09
13	Nickel, Ni 2.3E+0%, Pt 2.5E-4%, Pd 7.3E-4%, Rh 2.0E-5%, Cu 3.2E+0% in ore	Raw	MJ surplus	1.16E-07	5.75E-09	-5.21E-09	3.40E-11	-3.40E-11	-3.37E-10	3.89E-14	2.73E-10	-2.73E-10	0.00E+00	5.25E-10	1.14E-07	2.68E-10	1.19E-09
14	Copper, 0.52% in sulfide, Cu 0.27% and Mo 8.2E-3% in crude ore	Raw	MJ surplus	1.13E-07	3.26E-07	-2.95E-07	2.58E-10	-2.58E-10	-1.69E-08	4.67E-12	1.20E-08	-1.20E-08	0.00E+00	1.39E-08	8.42E-08	1.97E-10	8.75E-10
15	Copper, 0.59% in sulfide, Cu 0.22% and Mo 8.2E-3% in crude ore	Raw	MJ surplus	7.99E-08	1.71E-07	-1.55E-07	1.82E-10	-1.82E-10	-1.07E-08	3.67E-12	6.65E-09	-6.65E-09	0.00E+00	9.19E-09	6.44E-08	1.51E-10	6.69E-10
16	Copper, 1.18% in sulfide, Cu 0.39% and Mo 8.2E-3% in crude ore	Raw	MJ surplus	5.20E-08	1.19E-07	-1.08E-07	1.19E-10	-1.19E-10	-7.11E-09	2.34E-12	4.57E-09	-4.57E-09	0.00E+00	6.06E-09	4.12E-08	9.64E-11	4.28E-10
17	Copper, 0.97% in sulfide, Cu 0.36% and Mo 4.1E-2% in crude ore	Raw	MJ surplus	2.59E-08	1.19E-08	-1.08E-08	5.86E-11	-5.86E-11	-2.54E-09	1.46E-12	8.33E-10	-8.33E-10	0.00E+00	2.52E-09	2.45E-08	5.73E-11	2.55E-10
18	Molybdenum, 0.016% in sulfide, Mo 8.2E-3% and Cu 0.27% in crude ore	Raw	MJ surplus	8.70E-09	2.50E-08	-2.27E-08	1.99E-11	-1.99E-11	-1.30E-09	3.59E-13	9.21E-10	-9.21E-10	0.00E+00	1.07E-09	6.48E-09	1.51E-11	6.73E-11
19	Copper, 2.19% in sulfide, Cu 1.83% and Mo 8.2E-3% in crude ore	Raw	MJ surplus	7.75E-09	2.96E-08	-2.68E-08	2.04E-11	-2.04E-11	-1.40E-09	3.90E-13	1.05E-09	-1.05E-09	0.00E+00	1.05E-09	5.23E-09	1.22E-11	5.42E-11
20	Molybdenum, 0.010% in sulfide, Mo 8.2E-3% and Cu 1.83% in crude ore	Raw	MJ surplus	4.88E-09	1.87E-08	-1.69E-08	1.28E-11	-1.28E-11	-8.83E-10	2.45E-13	6.64E-10	-6.64E-10	0.00E+00	6.62E-10	3.29E-09	7.69E-12	3.42E-11
21	Molybdenum, 0.025% in sulfide, Mo 8.2E-3% and Cu 0.39% in crude ore	Raw	MJ surplus	4.83E-09	1.11E-08	-1.00E-08	1.10E-11	-1.10E-11	-6.60E-10	2.17E-13	4.25E-10	-4.25E-10	0.00E+00	5.64E-10	3.83E-09	8.96E-12	3.98E-11
22	Molybdenum, 0.022% in sulfide, Mo 8.2E-3% and Cu 0.22% in crude ore	Raw	MJ surplus	4.72E-09	1.01E-08	-9.13E-09	1.08E-11	-1.08E-11	-6.30E-10	2.17E-13	3.93E-10	-3.93E-10	0.00E+00	5.43E-10	3.81E-09	8.90E-12	3.96E-11
23	Cinnabar	Raw	MJ surplus	4.33E-09	2.28E-09	-2.06E-09	2.59E-12	-2.59E-12	-2.25E-10	2.13E-13	7.63E-09	-7.63E-09	0.00E+00	4.14E-09	1.97E-10	4.53E-13	2.01E-12
24	Copper, 1.42% in sulfide, Cu 0.81% and Mo 8.2E-3% in crude ore	Raw	MJ surplus	3.87E-09	1.49E-08	-1.35E-08	8.84E-12	-8.84E-12	-6.55E-10	1.35E-13	5.23E-10	-5.23E-10	0.00E+00	5.13E-10	2.57E-09	6.00E-12	2.67E-11
25	Molybdenum, 0.022% in sulfide, Mo 8.2E-3% and Cu 0.36% in crude ore	Raw	MJ surplus	3.58E-09	1.37E-08	-1.24E-08	9.74E-12	-9.74E-12	-6.59E-10	1.94E-13	4.88E-10	-4.88E-10	0.00E+00	4.89E-10	2.42E-09	5.65E-12	2.51E-11
26	Copper, Cu 0.2%, in mixed ore	Raw	MJ surplus	3.23E-09	6.24E-10	-5.65E-10	3.57E-10	-3.57E-10	-7.92E-11	1.85E-14	1.06E-09	-1.06E-09	0.00E+00	2.95E-10	2.93E-09	5.38E-12	2.39E-11
27	Molybdenum	Raw	MJ surplus	2.90E-09	1.33E-09	-1.20E-09	6.56E-12	-6.56E-12	-2.84E-10	1.64E-13	9.32E-11	-9.32E-11	0.00E+00	2.82E-10	2.74E-09	6.41E-12	2.85E-11
28	Zinc, Zn 3.1%, in mixed ore	Raw	MJ surplus	1.85E-09	3.56E-10	-3.23E-10	2.04E-10	-2.04E-10	-4.53E-11	1.06E-14	6.04E-10	-6.04E-10	0.00E+00	1.68E-10	1.67E-09	3.07E-12	1.37E-11
29	Lead, Pb 0.014%, Au 9.7E-4%, Ag 9.7E-4%, Zn 0.63%, Cu 0.38%, in ore	Raw	MJ surplus	1.47E-09	5.33E-09	-4.82E-09	1.54E-11	-1.54E-11	-2.37E-10	4.53E-14	2.25E-10	-2.25E-10	0.00E+00	2.01E-10	9.93E-10	2.27E-12	1.01E-11
30	Molybdenum, 0.014% in sulfide, Mo 8.2E-3% and Cu 0.81% in crude ore	Raw	MJ surplus	7.97E-10	3.07E-09	-2.78E-09	1.82E-12	-1.82E-12	-1.35E-10	2.79E-14	1.08E-10	-1.08E-10	0.00E+00	1.06E-10	5.29E-10	1.24E-12	5.49E-12
31	Manganese	Raw	MJ surplus	6.97E-10	8.07E-10	-7.31E-10	7.31E-11	-7.31E-11	-1.62E-10	7.46E-13	2.63E-10	-2.63E-10	0.00E+00	1.55E-10	6.19E-10	1.15E-12	5.10E-12
32	Zinc, Zn 0.63%, Au 9.7E-4%, Ag 9.7E-4%, Cu 0.38%, Pb 0.014%, in ore	Raw	MJ surplus	6.76E-10	2.44E-09	-2.21E-09	7.08E-12	-7.08E-12	-1.09E-10	2.08E-14	1.03E-10	-1.03E-10	0.00E+00	9.21E-11	4.55E-10	1.04E-12	4.62E-12
33	Lead, Pb 3.6E-1%, in mixed ore	Raw	MJ surplus	6.08E-10	1.17E-10	-1.06E-10	6.71E-11	-6.71E-11	-1.49E-11	3.48E-15	1.99E-10	-1.99E-10	0.00E+00	5.55E-11	5.51E-10	1.01E-12	4.50E-12
34	Chromium	Raw	MJ surplus	-1.54E-08	1.85E-08	-1.68E-08	6.43E-10	-6.43E-10	-3.74E-08	5.57E-13	2.77E-09	-2.77E-09	0.00E+00	3.18E-09	1.68E-08	3.69E-11	1.64E-10
35	Aluminium	Raw	MJ surplus	-4.27E-07	9.49E-08	-8.60E-08	2.74E-09	-2.74E-09	-7.38E-07	4.72E-10	1.34E-08	-1.34E-08	0.00E+00	3.20E-08	2.67E-07	6.15E-10	2.73E-09
	Total		MJ surplus	1.02E-05
