# Supplementary material for: Data on environmental analysis of natural antioxidant production from walnut husk by a solar photovoltaic-driven system as a replacement for potentially carcinogenic synthetic antioxidants
Source: Data Brief. 2019 Dec 4;28:104933. doi: 10.1016/j.dib.2019.104933 (PMC6921098; doi:10.1016/j.dib.2019.104933)
Supplement: Characterization-WHME production.csv [file mmc3.csv]

Inventory Data for 5000 mg WHME production based on characterization
Carcinogens
No	Substance	Compartment	Unit	Total	Methanol (Used)	Methanol (Recovered)	Energy for extraction and solvent recovery (photovoltaic)	Propyl gallate (Avoided)
1	Benzo(a)pyrene	Air	kg C2H3Cl eq	1.34E-05	2.25E-05	-2.25E-05	1.26E-09	1.34E-05
2	Benzene	Water	kg C2H3Cl eq	6.48E-08	7.80E-08	-7.80E-08	1.06E-13	6.48E-08
3	Phenol, pentachloro-	Air	kg C2H3Cl eq	2.25E-08	3.56E-08	-3.56E-08	2.00E-12	2.25E-08
4	Hydrogen peroxide	Water	kg C2H3Cl eq	5.36E-11	3.60E-13	-3.60E-13	1.90E-17	5.36E-11
5	Benzene	Air	kg C2H3Cl eq	7.07E-12	3.63E-10	-3.63E-10	5.54E-16	7.07E-12
6	Ethene, chloro-	Water	kg C2H3Cl eq	8.97E-14	4.05E-11	-4.05E-11	1.85E-13	-9.50E-14
7	Cadmium	Water	kg C2H3Cl eq	-4.83E-23	8.51E-22	-8.51E-22	4.74E-26	-4.84E-23
8	Carbaryl	Water	kg C2H3Cl eq	-1.27E-19	2.06E-18	-2.06E-18	1.65E-22	-1.27E-19
9	Phenol, pentachloro-	Soil	kg C2H3Cl eq	-5.73E-18	4.66E-15	-4.66E-15	2.06E-20	-5.75E-18
10	Vinyl acetate	Air	kg C2H3Cl eq	-3.04E-17	0.00E+00	0.00E+00	0.00E+00	-3.04E-17
11	Chloridazon	Soil	kg C2H3Cl eq	-6.12E-17	9.74E-16	-9.74E-16	7.81E-20	-6.13E-17
12	Acifluorfen	Soil	kg C2H3Cl eq	-7.90E-17	1.12E-15	-1.12E-15	9.02E-20	-7.91E-17
13	Benzene, chloro-	Air	kg C2H3Cl eq	-1.80E-16	0.00E+00	0.00E+00	0.00E+00	-1.80E-16
14	Benzo(k)fluoranthene	Air	kg C2H3Cl eq	-5.33E-16	5.52E-14	-5.52E-14	2.36E-17	-5.56E-16
15	Butadiene	Air	kg C2H3Cl eq	-6.90E-16	6.66E-15	-6.66E-15	5.03E-19	-6.90E-16
16	Diethylene glycol	Air	kg C2H3Cl eq	-9.79E-16	2.63E-14	-2.63E-14	6.89E-19	-9.80E-16
17	Hydrogen peroxide	Air	kg C2H3Cl eq	-2.01E-15	9.11E-14	-9.11E-14	4.46E-18	-2.02E-15
18	Ethene, tetrachloro-	Air	kg C2H3Cl eq	-3.27E-15	1.71E-13	-1.71E-13	4.41E-18	-3.28E-15
19	Dibenz(a,h)anthracene	Air	kg C2H3Cl eq	-3.35E-15	3.47E-13	-3.47E-13	1.48E-16	-3.49E-15
20	Naphthalene	Water	kg C2H3Cl eq	-4.82E-15	0.00E+00	0.00E+00	0.00E+00	-4.82E-15
21	Acetamide	Soil	kg C2H3Cl eq	-4.98E-15	8.10E-14	-8.10E-14	6.32E-18	-4.98E-15
22	Atrazine	Water	kg C2H3Cl eq	-9.06E-15	1.47E-13	-1.47E-13	1.17E-17	-9.07E-15
23	Hydrazine, methyl-	Air	kg C2H3Cl eq	-9.22E-15	0.00E+00	0.00E+00	0.00E+00	-9.22E-15
24	Pronamide	Soil	kg C2H3Cl eq	-9.50E-15	5.59E-14	-5.59E-14	3.43E-18	-9.50E-15
25	Isophorone	Air	kg C2H3Cl eq	-1.30E-14	0.00E+00	0.00E+00	0.00E+00	-1.30E-14
26	Naphthalene	Air	kg C2H3Cl eq	-1.79E-14	0.00E+00	0.00E+00	0.00E+00	-1.79E-14
27	Methane, dichloro-, HCC-30	Water	kg C2H3Cl eq	-1.82E-14	4.66E-13	-4.66E-13	3.43E-17	-1.82E-14
28	Benzaldehyde	Air	kg C2H3Cl eq	-1.86E-14	2.82E-12	-2.82E-12	3.99E-18	-1.86E-14
29	Ethane, 1,2-dibromo-	Air	kg C2H3Cl eq	-3.40E-14	0.00E+00	0.00E+00	0.00E+00	-3.40E-14
30	Ethane, chloro-	Air	kg C2H3Cl eq	-3.95E-14	0.00E+00	0.00E+00	0.00E+00	-3.95E-14
31	Chloroform	Water	kg C2H3Cl eq	-4.46E-14	9.58E-13	-9.58E-13	6.03E-17	-4.47E-14
32	Aniline	Water	kg C2H3Cl eq	-6.16E-14	1.05E-12	-1.05E-12	7.96E-17	-6.17E-14
33	Acifluorfen	Air	kg C2H3Cl eq	-7.87E-14	1.12E-12	-1.12E-12	8.97E-17	-7.88E-14
34	Acephate	Air	kg C2H3Cl eq	-9.01E-14	1.28E-12	-1.28E-12	1.03E-16	-9.02E-14
35	Bromoform	Air	kg C2H3Cl eq	-1.01E-13	0.00E+00	0.00E+00	0.00E+00	-1.01E-13
36	Acetamide	Air	kg C2H3Cl eq	-1.06E-13	1.50E-12	-1.50E-12	1.20E-16	-1.06E-13
37	Benzyl chloride	Air	kg C2H3Cl eq	-1.15E-13	0.00E+00	0.00E+00	0.00E+00	-1.15E-13
38	Ethanol	Water	kg C2H3Cl eq	-1.43E-13	5.28E-13	-5.28E-13	1.38E-17	-1.43E-13
39	Aniline	Air	kg C2H3Cl eq	-1.48E-13	2.53E-12	-2.53E-12	1.91E-16	-1.48E-13
40	Formaldehyde	Water	kg C2H3Cl eq	-2.02E-13	9.50E-08	-9.50E-08	1.80E-17	-2.02E-13
41	Benzene, ethyl-	Air	kg C2H3Cl eq	-4.08E-13	2.86E-13	-2.86E-13	3.65E-18	-4.08E-13
42	Prochloraz	Soil	kg C2H3Cl eq	-4.50E-13	4.30E-12	-4.30E-12	3.57E-16	-4.51E-13
43	Acetaldehyde	Water	kg C2H3Cl eq	-4.86E-13	2.14E-12	-2.14E-12	5.98E-17	-4.86E-13
44	Benzene, hexachloro-	Air	kg C2H3Cl eq	-7.31E-13	7.61E-11	-7.61E-11	9.46E-15	-7.41E-13
45	Acephate	Soil	kg C2H3Cl eq	-7.61E-13	1.24E-11	-1.24E-11	9.68E-16	-7.62E-13
46	Carbaryl	Soil	kg C2H3Cl eq	-8.06E-13	1.32E-11	-1.32E-11	1.04E-15	-8.07E-13
47	Trifluralin	Air	kg C2H3Cl eq	-9.25E-13	1.31E-11	-1.31E-11	1.06E-15	-9.26E-13
48	Carbaryl	Air	kg C2H3Cl eq	-1.10E-12	1.58E-11	-1.58E-11	1.27E-15	-1.10E-12
49	Ethylene oxide	Water	kg C2H3Cl eq	-1.31E-12	9.32E-12	-9.32E-12	1.36E-14	-1.32E-12
50	Furan	Air	kg C2H3Cl eq	-1.36E-12	1.88E-11	-1.88E-11	1.46E-15	-1.36E-12
51	Phthalate, dioctyl-	Air	kg C2H3Cl eq	-2.37E-12	0.00E+00	0.00E+00	0.00E+00	-2.37E-12
52	Toluene	Air	kg C2H3Cl eq	-2.92E-12	2.88E-10	-2.88E-10	2.00E-16	-2.92E-12
53	Chlorothalonil	Soil	kg C2H3Cl eq	-3.86E-12	8.77E-11	-8.77E-11	5.03E-15	-3.86E-12
54	Methane, dichloro-, HCC-30	Air	kg C2H3Cl eq	-4.33E-12	1.43E-10	-1.43E-10	6.55E-15	-4.33E-12
55	Styrene	Air	kg C2H3Cl eq	-6.34E-12	1.48E-09	-1.48E-09	2.13E-15	-6.34E-12
56	Atrazine	Air	kg C2H3Cl eq	-7.89E-12	1.15E-10	-1.15E-10	9.20E-15	-7.90E-12
57	Benzene, pentachloronitro-	Soil	kg C2H3Cl eq	-1.06E-11	1.75E-10	-1.75E-10	1.37E-14	-1.06E-11
58	Benzene, chloro-	Water	kg C2H3Cl eq	-2.36E-11	9.64E-10	-9.64E-10	1.13E-13	-2.37E-11
59	Ethylene oxide	Air	kg C2H3Cl eq	-2.92E-11	1.54E-10	-1.54E-10	2.95E-14	-2.92E-11
60	Chloroform	Air	kg C2H3Cl eq	-3.22E-11	1.18E-09	-1.18E-09	5.06E-14	-3.22E-11
61	Ethene, chloro-	Air	kg C2H3Cl eq	-3.28E-11	5.55E-09	-5.55E-09	1.68E-13	-3.30E-11
62	Trifluralin	Soil	kg C2H3Cl eq	-3.55E-11	5.78E-10	-5.78E-10	4.43E-14	-3.55E-11
63	Propylene oxide	Air	kg C2H3Cl eq	-1.19E-10	1.95E-10	-1.95E-10	2.94E-14	-1.19E-10
64	Ethanol	Air	kg C2H3Cl eq	-1.63E-10	1.41E-11	-1.41E-11	2.55E-15	-1.63E-10
65	Ethane, 1,2-dichloro-	Air	kg C2H3Cl eq	-2.60E-10	2.67E-08	-2.67E-08	8.71E-13	-2.61E-10
66	Ethane, 1,2-dichloro-	Water	kg C2H3Cl eq	-3.46E-10	1.30E-09	-1.30E-09	5.91E-13	-3.46E-10
67	Propylene oxide	Water	kg C2H3Cl eq	-3.93E-10	5.88E-10	-5.88E-10	9.33E-14	-3.93E-10
68	Atrazine	Soil	kg C2H3Cl eq	-4.59E-10	1.97E-08	-1.97E-08	9.72E-13	-4.60E-10
69	PAH, polycyclic aromatic hydrocarbons	Soil	kg C2H3Cl eq	-6.54E-10	1.09E-07	-1.09E-07	1.21E-13	-6.54E-10
70	Benzene, ethyl-	Water	kg C2H3Cl eq	-6.96E-10	1.91E-09	-1.91E-09	4.52E-15	-6.96E-10
71	Beryllium	Air	kg C2H3Cl eq	-8.13E-10	3.01E-09	-3.01E-09	8.12E-14	-8.13E-10
72	Methane, tetrachloro-, CFC-10	Air	kg C2H3Cl eq	-1.91E-09	9.15E-09	-9.15E-09	2.40E-12	-1.91E-09
73	Toluene	Water	kg C2H3Cl eq	-6.58E-09	4.38E-08	-4.38E-08	4.64E-14	-6.58E-09
74	Acetaldehyde	Air	kg C2H3Cl eq	-8.11E-09	7.30E-09	-7.30E-09	4.93E-14	-8.11E-09
75	Chromium VI	Air	kg C2H3Cl eq	-2.05E-08	1.16E-07	-1.16E-07	3.06E-12	-2.05E-08
76	Cadmium	Air	kg C2H3Cl eq	-7.43E-08	2.29E-07	-2.29E-07	2.85E-12	-7.43E-08
77	Aldrin	Soil	kg C2H3Cl eq	-1.19E-07	6.56E-06	-6.56E-06	3.00E-10	-1.19E-07
78	Arsenic	Soil	kg C2H3Cl eq	-2.15E-07	1.16E-05	-1.16E-05	1.51E-08	-2.30E-07
79	Formaldehyde	Air	kg C2H3Cl eq	-3.52E-07	3.23E-07	-3.23E-07	3.58E-12	-3.52E-07
80	PAH, polycyclic aromatic hydrocarbons	Water	kg C2H3Cl eq	-4.61E-07	3.13E-07	-3.13E-07	3.06E-12	-4.61E-07
81	Chromium	Air	kg C2H3Cl eq	-7.12E-07	2.89E-06	-2.89E-06	4.07E-11	-7.12E-07
82	Arsenic	Water	kg C2H3Cl eq	-3.69E-06	8.65E-05	-8.65E-05	4.44E-09	-3.70E-06
83	Arsenic	Air	kg C2H3Cl eq	-4.47E-06	2.37E-05	-2.37E-05	4.14E-10	-4.47E-06
84	Dioxin, 2,3,7,8 Tetrachlorodibenzo-p-	Air	kg C2H3Cl eq	-1.20E-05	1.29E-03	-1.29E-03	1.10E-08	-1.20E-05
85	PAH, polycyclic aromatic hydrocarbons	Air	kg C2H3Cl eq	-2.56E-05	8.71E-05	-8.71E-05	8.07E-10	-2.56E-05
86	Hydrocarbons, aromatic	Water	kg C2H3Cl eq	-5.08E-05	3.43E-05	-3.43E-05	3.16E-10	-5.08E-05
87	Hydrocarbons, aromatic	Air	kg C2H3Cl eq	-4.37E-03	1.06E-01	-1.06E-01	4.41E-08	-4.37E-03
	Total		kg C2H3Cl eq	-4.46E-03
Non-carcinogens
No	Substance	Compartment	Unit	Total	Methanol (Used)	Methanol (Recovered)	Energy for extraction and solvent recovery (photovoltaic)	Propyl gallate (Avoided)
1	1-Butanol	Air	kg C2H3Cl eq	-2.43E-17	4.51E-16	-4.51E-16	3.19E-20	-2.44E-17
2	1-Butanol	Water	kg C2H3Cl eq	-2.14E-13	6.00E-13	-6.00E-13	5.94E-18	-2.14E-13
3	Benzene	Air	kg C2H3Cl eq	1.37E-06	7.00E-05	-7.00E-05	1.07E-10	1.36E-06
4	Benzene	Water	kg C2H3Cl eq	7.44E-07	8.96E-07	-8.96E-07	1.22E-12	7.44E-07
5	Antimony	Water	kg C2H3Cl eq	2.30E-08	3.70E-06	-3.70E-06	4.07E-10	2.26E-08
6	Cumene	Water	kg C2H3Cl eq	2.08E-08	1.35E-10	-1.35E-10	2.09E-15	2.08E-08
7	Phenol, pentachloro-	Air	kg C2H3Cl eq	4.79E-09	7.59E-09	-7.59E-09	4.26E-13	4.78E-09
8	Phenol	Air	kg C2H3Cl eq	1.73E-09	2.77E-12	-2.77E-12	1.39E-16	1.73E-09
9	Chromium VI	Water	kg C2H3Cl eq	6.32E-10	1.96E-08	-1.96E-08	8.25E-11	5.50E-10
10	Cumene	Air	kg C2H3Cl eq	1.06E-10	6.89E-13	-6.89E-13	1.07E-17	1.06E-10
11	Phenol	Water	kg C2H3Cl eq	4.14E-11	5.01E-09	-5.01E-09	3.18E-16	4.14E-11
12	Hydrogen sulfide	Water	kg C2H3Cl eq	2.03E-11	3.73E-11	-3.73E-11	2.16E-15	2.03E-11
13	Ethene, chloro-	Water	kg C2H3Cl eq	2.05E-12	9.26E-10	-9.26E-10	4.22E-12	-2.17E-12
14	Methane, chlorodifluoro-, HCFC-22	Air	kg C2H3Cl eq	8.36E-13	1.57E-10	-1.57E-10	5.14E-16	8.35E-13
15	Chromium VI	Soil	kg C2H3Cl eq	1.03E-13	9.05E-13	-9.05E-13	4.24E-17	1.03E-13
16	Dimethylamine	Air	kg C2H3Cl eq	1.12E-18	9.75E-16	-9.75E-16	6.22E-18	-5.11E-18
17	Lambda-cyhalothrin	Water	kg C2H3Cl eq	-1.50E-26	2.39E-25	-2.39E-25	1.92E-29	-1.51E-26
18	Ethephon	Water	kg C2H3Cl eq	-3.06E-23	4.87E-22	-4.87E-22	3.91E-26	-3.06E-23
19	Methomyl	Water	kg C2H3Cl eq	-3.91E-23	6.22E-22	-6.22E-22	4.99E-26	-3.91E-23
20	Propiconazole	Water	kg C2H3Cl eq	-3.98E-23	6.84E-22	-6.84E-22	5.11E-26	-3.99E-23
21	Diethyl ether	Air	kg C2H3Cl eq	-8.87E-22	3.29E-20	-3.29E-20	1.27E-24	-8.88E-22
22	Asulam	Soil	kg C2H3Cl eq	-1.68E-21	2.98E-20	-2.98E-20	2.12E-24	-1.68E-21
23	Carbaryl	Water	kg C2H3Cl eq	-2.76E-21	4.47E-20	-4.47E-20	3.57E-24	-2.76E-21
24	Phenmedipham	Soil	kg C2H3Cl eq	-5.26E-21	8.53E-20	-8.53E-20	6.75E-24	-5.27E-21
25	Pendimethalin	Water	kg C2H3Cl eq	-3.57E-20	5.79E-19	-5.79E-19	4.63E-23	-3.58E-20
26	Bentazone	Water	kg C2H3Cl eq	-3.60E-20	5.40E-19	-5.40E-19	4.32E-23	-3.60E-20
27	Lambda-cyhalothrin	Air	kg C2H3Cl eq	-2.90E-19	4.62E-18	-4.62E-18	3.71E-22	-2.91E-19
28	Quizalofop ethyl ester	Soil	kg C2H3Cl eq	-5.53E-19	9.40E-18	-9.40E-18	6.84E-22	-5.54E-19
29	Methomyl	Air	kg C2H3Cl eq	-9.60E-19	1.53E-17	-1.53E-17	1.23E-21	-9.61E-19
30	Phenol, pentachloro-	Soil	kg C2H3Cl eq	-1.22E-18	9.93E-16	-9.93E-16	4.40E-21	-1.23E-18
31	Methyl ethyl ketone	Water	kg C2H3Cl eq	-1.30E-18	0.00E+00	0.00E+00	0.00E+00	-1.30E-18
32	Methomyl	Soil	kg C2H3Cl eq	-1.54E-18	2.45E-17	-2.45E-17	1.97E-21	-1.54E-18
33	Methane, trichlorofluoro-, CFC-11	Air	kg C2H3Cl eq	-2.06E-18	8.40E-17	-8.40E-17	3.62E-21	-2.07E-18
34	Imazaquin	Soil	kg C2H3Cl eq	-2.61E-18	3.71E-17	-3.71E-17	2.98E-21	-2.61E-18
35	Methyl methacrylate	Air	kg C2H3Cl eq	-3.25E-18	0.00E+00	0.00E+00	0.00E+00	-3.25E-18
36	Metolachlor	Water	kg C2H3Cl eq	-6.96E-18	1.12E-16	-1.12E-16	8.97E-21	-6.97E-18
37	Dicamba	Water	kg C2H3Cl eq	-8.54E-18	1.38E-16	-1.38E-16	1.11E-20	-8.55E-18
38	Sethoxydim	Air	kg C2H3Cl eq	-8.79E-18	1.25E-16	-1.25E-16	1.00E-20	-8.80E-18
39	Endothall	Soil	kg C2H3Cl eq	-9.91E-18	1.65E-16	-1.65E-16	1.27E-20	-9.92E-18
40	Ethephon	Air	kg C2H3Cl eq	-1.02E-17	1.62E-16	-1.62E-16	1.30E-20	-1.02E-17
41	2-Methyl-1-propanol	Air	kg C2H3Cl eq	-1.26E-17	2.49E-16	-2.49E-16	1.73E-20	-1.27E-17
42	Acenaphthylene	Air	kg C2H3Cl eq	-1.27E-17	2.75E-17	-2.75E-17	1.18E-20	-1.27E-17
43	Bromoxynil	Water	kg C2H3Cl eq	-1.28E-17	2.05E-16	-2.05E-16	1.65E-20	-1.28E-17
44	Lactofen	Soil	kg C2H3Cl eq	-1.34E-17	1.90E-16	-1.90E-16	1.53E-20	-1.34E-17
45	Ethane, 1,1,2-trichloro-1,2,2-trifluoro-, CFC-113	Air	kg C2H3Cl eq	-2.29E-17	9.25E-16	-9.25E-16	2.29E-20	-2.29E-17
46	Benzene, chloro-	Air	kg C2H3Cl eq	-3.06E-17	0.00E+00	0.00E+00	0.00E+00	-3.06E-17
47	Glyphosate	Water	kg C2H3Cl eq	-3.91E-17	6.20E-16	-6.20E-16	4.96E-20	-3.91E-17
48	Anthracene	Air	kg C2H3Cl eq	-4.64E-17	0.00E+00	0.00E+00	0.00E+00	-4.64E-17
49	Biphenyl	Air	kg C2H3Cl eq	-4.91E-17	0.00E+00	0.00E+00	0.00E+00	-4.91E-17
50	Imazaquin	Air	kg C2H3Cl eq	-5.67E-17	8.06E-16	-8.06E-16	6.47E-20	-5.68E-17
51	Chlorsulfuron	Soil	kg C2H3Cl eq	-6.74E-17	1.07E-15	-1.07E-15	8.62E-20	-6.75E-17
52	2-Methyl-1-propanol	Water	kg C2H3Cl eq	-7.20E-17	1.42E-15	-1.42E-15	9.86E-20	-7.21E-17
53	MCPB	Water	kg C2H3Cl eq	-8.29E-17	1.33E-15	-1.33E-15	1.07E-19	-8.30E-17
54	Benzene, 1,2-dichloro-	Air	kg C2H3Cl eq	-8.61E-17	1.66E-15	-1.66E-15	1.17E-19	-8.63E-17
55	Chlorimuron-ethyl	Air	kg C2H3Cl eq	-1.10E-16	1.56E-15	-1.56E-15	1.25E-19	-1.10E-16
56	Toluene, 2-chloro-	Air	kg C2H3Cl eq	-1.31E-16	2.30E-15	-2.30E-15	1.71E-19	-1.31E-16
57	Imazethapyr	Air	kg C2H3Cl eq	-1.84E-16	2.61E-15	-2.61E-15	2.10E-19	-1.84E-16
58	Naphthalene	Air	kg C2H3Cl eq	-1.85E-16	0.00E+00	0.00E+00	0.00E+00	-1.85E-16
59	Imazethapyr	Soil	kg C2H3Cl eq	-1.86E-16	2.80E-15	-2.80E-15	2.24E-19	-1.86E-16
60	Ethyl acetate	Water	kg C2H3Cl eq	-1.99E-16	2.79E-15	-2.79E-15	2.08E-19	-1.99E-16
61	Maleic hydrazide	Soil	kg C2H3Cl eq	-2.10E-16	3.46E-15	-3.46E-15	2.71E-19	-2.10E-16
62	Phosphoric acid	Air	kg C2H3Cl eq	-2.46E-16	6.60E-15	-6.60E-15	1.73E-19	-2.46E-16
63	Biphenyl	Water	kg C2H3Cl eq	-2.50E-16	0.00E+00	0.00E+00	0.00E+00	-2.50E-16
64	Mepiquat chloride	Soil	kg C2H3Cl eq	-2.76E-16	4.53E-15	-4.53E-15	3.50E-19	-2.76E-16
65	Rotenone	Soil	kg C2H3Cl eq	-2.81E-16	4.64E-15	-4.64E-15	3.63E-19	-2.81E-16
66	Napropamide	Soil	kg C2H3Cl eq	-2.91E-16	9.02E-15	-9.02E-15	3.08E-19	-2.91E-16
67	Methane, dichlorodifluoro-, CFC-12	Air	kg C2H3Cl eq	-2.92E-16	5.32E-14	-5.32E-14	5.14E-19	-2.93E-16
68	Thifensulfuron-methyl	Soil	kg C2H3Cl eq	-3.23E-16	4.69E-15	-4.69E-15	3.78E-19	-3.23E-16
69	Benzo(b)fluoranthene	Air	kg C2H3Cl eq	-4.18E-16	4.33E-14	-4.33E-14	1.85E-17	-4.37E-16
70	Fluorene	Air	kg C2H3Cl eq	-4.26E-16	4.15E-17	-4.15E-17	1.77E-20	-4.26E-16
71	Phenanthrene	Water	kg C2H3Cl eq	-5.74E-16	0.00E+00	0.00E+00	0.00E+00	-5.74E-16
72	Pronamide	Soil	kg C2H3Cl eq	-5.88E-16	3.46E-15	-3.46E-15	2.12E-19	-5.88E-16
73	Acetophenone	Air	kg C2H3Cl eq	-6.42E-16	0.00E+00	0.00E+00	0.00E+00	-6.42E-16
74	Ethyl acetate	Air	kg C2H3Cl eq	-7.07E-16	2.96E-14	-2.96E-14	1.45E-18	-7.08E-16
75	Triasulfuron	Soil	kg C2H3Cl eq	-7.68E-16	1.22E-14	-1.22E-14	9.82E-19	-7.69E-16
76	MCPB	Air	kg C2H3Cl eq	-8.98E-16	1.44E-14	-1.44E-14	1.16E-18	-8.99E-16
77	Metsulfuron-methyl	Soil	kg C2H3Cl eq	-9.25E-16	7.18E-15	-7.18E-15	4.87E-19	-9.25E-16
78	Butadiene	Air	kg C2H3Cl eq	-1.06E-15	1.03E-14	-1.03E-14	7.74E-19	-1.06E-15
79	Vinclozolin	Soil	kg C2H3Cl eq	-1.15E-15	2.00E-14	-2.00E-14	1.44E-18	-1.16E-15
80	Atrazine	Water	kg C2H3Cl eq	-1.26E-15	2.04E-14	-2.04E-14	1.63E-18	-1.26E-15
81	Vinyl acetate	Air	kg C2H3Cl eq	-1.27E-15	0.00E+00	0.00E+00	0.00E+00	-1.27E-15
82	Isophorone	Air	kg C2H3Cl eq	-1.36E-15	0.00E+00	0.00E+00	0.00E+00	-1.36E-15
83	Acetonitrile	Water	kg C2H3Cl eq	-1.49E-15	2.95E-14	-2.95E-14	2.06E-18	-1.50E-15
84	PAH, polycyclic aromatic hydrocarbons	Soil	kg C2H3Cl eq	-1.53E-15	2.55E-13	-2.55E-13	2.82E-19	-1.53E-15
85	Flutolanil	Soil	kg C2H3Cl eq	-1.80E-15	2.97E-14	-2.97E-14	2.32E-18	-1.80E-15
86	Thiram	Soil	kg C2H3Cl eq	-1.80E-15	1.28E-14	-1.28E-14	8.58E-19	-1.80E-15
87	2-Methyl-4-chlorophenoxyacetic acid	Water	kg C2H3Cl eq	-2.62E-15	4.20E-14	-4.20E-14	3.39E-18	-2.63E-15
88	o-Cresol	Water	kg C2H3Cl eq	-2.85E-15	0.00E+00	0.00E+00	0.00E+00	-2.85E-15
89	Permethrin	Soil	kg C2H3Cl eq	-3.03E-15	5.13E-14	-5.13E-14	3.98E-18	-3.04E-15
90	Maneb	Soil	kg C2H3Cl eq	-3.11E-15	5.13E-14	-5.13E-14	4.01E-18	-3.11E-15
91	Methyl ethyl ketone	Air	kg C2H3Cl eq	-3.59E-15	1.06E-13	-1.06E-13	5.22E-18	-3.60E-15
92	Sethoxydim	Soil	kg C2H3Cl eq	-3.65E-15	6.09E-14	-6.09E-14	4.67E-18	-3.66E-15
93	MCPB	Soil	kg C2H3Cl eq	-3.66E-15	1.10E-13	-1.10E-13	3.89E-18	-3.66E-15
94	Propargite	Soil	kg C2H3Cl eq	-3.68E-15	6.08E-14	-6.08E-14	4.76E-18	-3.69E-15
95	Bromoform	Air	kg C2H3Cl eq	-4.01E-15	0.00E+00	0.00E+00	0.00E+00	-4.01E-15
96	Butyric acid, 4-(2,4-dichlorophenoxy)-	Air	kg C2H3Cl eq	-4.13E-15	6.68E-14	-6.68E-14	5.34E-18	-4.14E-15
97	Quizalofop ethyl ester	Air	kg C2H3Cl eq	-4.22E-15	5.99E-14	-5.99E-14	4.81E-18	-4.22E-15
98	Chloroform	Water	kg C2H3Cl eq	-4.54E-15	9.73E-14	-9.73E-14	6.13E-18	-4.54E-15
99	Acenaphthylene	Water	kg C2H3Cl eq	-4.86E-15	3.28E-15	-3.28E-15	3.02E-20	-4.86E-15
100	Acenaphthene	Air	kg C2H3Cl eq	-5.13E-15	2.54E-14	-2.54E-14	4.59E-19	-5.13E-15
101	Benzene, pentachloro-	Air	kg C2H3Cl eq	-5.15E-15	9.51E-14	-9.51E-14	1.08E-16	-5.26E-15
102	Propiconazole	Soil	kg C2H3Cl eq	-5.22E-15	8.55E-14	-8.55E-14	6.49E-18	-5.23E-15
103	Phenanthrene	Air	kg C2H3Cl eq	-6.14E-15	3.09E-15	-3.09E-15	1.32E-18	-6.14E-15
104	Dimethylamine	Water	kg C2H3Cl eq	-6.94E-15	1.56E-13	-1.56E-13	1.53E-16	-7.09E-15
105	Triallate	Soil	kg C2H3Cl eq	-7.06E-15	1.12E-13	-1.12E-13	9.01E-18	-7.07E-15
106	Parathion, methyl	Soil	kg C2H3Cl eq	-7.77E-15	1.10E-13	-1.10E-13	8.87E-18	-7.78E-15
107	Benzo(g,h,i)perylene	Air	kg C2H3Cl eq	-7.97E-15	2.30E-16	-2.30E-16	9.84E-20	-7.97E-15
108	Ethane, 1,1-difluoro-, HFC-152a	Air	kg C2H3Cl eq	-8.18E-15	2.10E-13	-2.10E-13	7.49E-17	-8.25E-15
109	Bentazone	Soil	kg C2H3Cl eq	-9.26E-15	7.91E-14	-7.91E-14	5.83E-18	-9.26E-15
110	Benzaldehyde	Air	kg C2H3Cl eq	-9.51E-15	1.44E-12	-1.44E-12	2.04E-18	-9.51E-15
111	Naphthalene	Water	kg C2H3Cl eq	-1.10E-14	0.00E+00	0.00E+00	0.00E+00	-1.10E-14
112	Chlorimuron-ethyl	Soil	kg C2H3Cl eq	-1.11E-14	1.66E-13	-1.66E-13	1.33E-17	-1.11E-14
113	Cyfluthrin	Air	kg C2H3Cl eq	-1.13E-14	1.61E-13	-1.61E-13	1.29E-17	-1.13E-14
114	Butyric acid, 4-(2,4-dichlorophenoxy)-	Soil	kg C2H3Cl eq	-1.31E-14	2.11E-13	-2.11E-13	1.69E-17	-1.31E-14
115	Nitrobenzene	Air	kg C2H3Cl eq	-1.41E-14	2.42E-13	-2.42E-13	1.82E-17	-1.41E-14
116	Oryzalin	Soil	kg C2H3Cl eq	-1.49E-14	2.46E-13	-2.46E-13	1.92E-17	-1.49E-14
117	Tribenuron-methyl	Soil	kg C2H3Cl eq	-1.49E-14	2.53E-13	-2.53E-13	1.91E-17	-1.49E-14
118	Acrylic acid	Air	kg C2H3Cl eq	-1.69E-14	1.24E-13	-1.24E-13	7.12E-18	-1.70E-14
119	Toluene, 2,4-dinitro-	Air	kg C2H3Cl eq	-1.73E-14	0.00E+00	0.00E+00	0.00E+00	-1.73E-14
120	Carbaryl	Soil	kg C2H3Cl eq	-1.75E-14	2.87E-13	-2.87E-13	2.25E-17	-1.75E-14
121	Bromoxynil	Air	kg C2H3Cl eq	-1.84E-14	2.96E-13	-2.96E-13	2.38E-17	-1.85E-14
122	Toluene, 2-chloro-	Water	kg C2H3Cl eq	-1.91E-14	3.32E-13	-3.32E-13	2.48E-17	-1.91E-14
123	Phenol, 2,4-dimethyl-	Water	kg C2H3Cl eq	-1.95E-14	0.00E+00	0.00E+00	0.00E+00	-1.95E-14
124	Phosmet	Soil	kg C2H3Cl eq	-2.03E-14	3.35E-13	-3.35E-13	2.62E-17	-2.03E-14
125	Metalaxil	Soil	kg C2H3Cl eq	-2.30E-14	3.72E-13	-3.72E-13	2.90E-17	-2.30E-14
126	Pyrene	Air	kg C2H3Cl eq	-2.36E-14	5.08E-15	-5.08E-15	2.17E-18	-2.36E-14
127	Methane, dichloro-, HCC-30	Water	kg C2H3Cl eq	-2.38E-14	6.09E-13	-6.09E-13	4.48E-17	-2.38E-14
128	Carbaryl	Air	kg C2H3Cl eq	-2.39E-14	3.42E-13	-3.42E-13	2.75E-17	-2.39E-14
129	Propiconazole	Air	kg C2H3Cl eq	-2.48E-14	3.52E-13	-3.52E-13	2.83E-17	-2.48E-14
130	Mecoprop	Soil	kg C2H3Cl eq	-2.59E-14	4.13E-13	-4.13E-13	3.31E-17	-2.59E-14
131	Carbon disulfide	Water	kg C2H3Cl eq	-2.65E-14	5.35E-13	-5.35E-13	3.32E-17	-2.66E-14
132	Flusilazole	Soil	kg C2H3Cl eq	-2.70E-14	3.60E-13	-3.60E-13	2.77E-17	-2.70E-14
133	Chloroform	Air	kg C2H3Cl eq	-2.97E-14	1.09E-12	-1.09E-12	4.67E-17	-2.97E-14
134	Paraquat	Soil	kg C2H3Cl eq	-3.68E-14	5.91E-13	-5.91E-13	4.58E-17	-3.69E-14
135	2-Methyl-4-chlorophenoxyacetic acid	Air	kg C2H3Cl eq	-3.71E-14	5.95E-13	-5.95E-13	4.79E-17	-3.72E-14
136	Styrene	Air	kg C2H3Cl eq	-3.96E-14	9.25E-12	-9.25E-12	1.33E-17	-3.96E-14
137	Fluoranthene	Air	kg C2H3Cl eq	-4.07E-14	5.58E-15	-5.58E-15	2.39E-18	-4.07E-14
138	Furan	Air	kg C2H3Cl eq	-4.11E-14	5.66E-13	-5.66E-13	4.39E-17	-4.11E-14
139	Dicamba	Soil	kg C2H3Cl eq	-4.16E-14	7.30E-13	-7.30E-13	5.55E-17	-4.17E-14
140	Cyfluthrin	Soil	kg C2H3Cl eq	-4.66E-14	7.63E-13	-7.63E-13	5.96E-17	-4.67E-14
141	Ethane, 1,1,1,2-tetrafluoro-, HFC-134a	Air	kg C2H3Cl eq	-5.49E-14	1.20E-12	-1.20E-12	6.10E-17	-5.50E-14
142	Cyhalothrin, gamma-	Soil	kg C2H3Cl eq	-5.81E-14	8.25E-13	-8.25E-13	6.63E-17	-5.82E-14
143	Permethrin	Air	kg C2H3Cl eq	-5.82E-14	8.27E-13	-8.27E-13	6.64E-17	-5.83E-14
144	t-Butyl methyl ether	Water	kg C2H3Cl eq	-6.17E-14	1.10E-13	-1.10E-13	1.58E-17	-6.17E-14
145	Prochloraz	Soil	kg C2H3Cl eq	-6.61E-14	6.31E-13	-6.31E-13	5.24E-17	-6.61E-14
146	Ammonia	Water	kg C2H3Cl eq	-6.64E-14	0.00E+00	0.00E+00	0.00E+00	-6.64E-14
147	Benomyl	Soil	kg C2H3Cl eq	-7.35E-14	5.22E-13	-5.22E-13	3.50E-17	-7.35E-14
148	Aniline	Water	kg C2H3Cl eq	-7.59E-14	1.30E-12	-1.30E-12	9.80E-17	-7.60E-14
149	Methanol	Water	kg C2H3Cl eq	-8.79E-14	1.56E-08	-1.56E-08	1.86E-17	-8.79E-14
150	Parathion, methyl	Air	kg C2H3Cl eq	-1.08E-13	1.53E-12	-1.53E-12	1.23E-16	-1.08E-13
151	Iprodione	Soil	kg C2H3Cl eq	-1.09E-13	1.89E-12	-1.89E-12	1.43E-16	-1.09E-13
152	Cypermethrin	Air	kg C2H3Cl eq	-1.11E-13	1.58E-12	-1.58E-12	1.27E-16	-1.11E-13
153	Glyphosate	Air	kg C2H3Cl eq	-1.15E-13	1.63E-12	-1.63E-12	1.31E-16	-1.15E-13
154	t-Butyl methyl ether	Air	kg C2H3Cl eq	-1.15E-13	1.48E-13	-1.48E-13	6.02E-18	-1.15E-13
155	Acetaldehyde	Water	kg C2H3Cl eq	-1.15E-13	5.08E-13	-5.08E-13	1.42E-17	-1.15E-13
156	Hydramethylnon	Soil	kg C2H3Cl eq	-1.17E-13	1.93E-12	-1.93E-12	1.51E-16	-1.17E-13
157	Metribuzin	Air	kg C2H3Cl eq	-1.20E-13	1.70E-12	-1.70E-12	1.36E-16	-1.20E-13
158	Bentazone	Air	kg C2H3Cl eq	-1.21E-13	1.72E-12	-1.72E-12	1.38E-16	-1.21E-13
159	Malathion	Soil	kg C2H3Cl eq	-1.23E-13	1.84E-12	-1.84E-12	1.42E-16	-1.23E-13
160	Simazine	Soil	kg C2H3Cl eq	-1.34E-13	2.47E-12	-2.47E-12	1.85E-16	-1.34E-13
161	Indeno(1,2,3-cd)pyrene	Air	kg C2H3Cl eq	-1.36E-13	5.20E-15	-5.20E-15	2.22E-18	-1.36E-13
162	Dipropylthiocarbamic acid S-ethyl ester	Soil	kg C2H3Cl eq	-1.37E-13	2.26E-12	-2.26E-12	1.77E-16	-1.37E-13
163	Acenaphthene	Water	kg C2H3Cl eq	-1.43E-13	9.64E-14	-9.64E-14	8.87E-19	-1.43E-13
164	Alachlor	Soil	kg C2H3Cl eq	-1.73E-13	5.04E-12	-5.04E-12	2.75E-16	-1.73E-13
165	Pendimethalin	Air	kg C2H3Cl eq	-1.80E-13	2.57E-12	-2.57E-12	2.06E-16	-1.81E-13
166	Aniline	Air	kg C2H3Cl eq	-1.87E-13	3.19E-12	-3.19E-12	2.41E-16	-1.87E-13
167	Alachlor	Air	kg C2H3Cl eq	-1.88E-13	2.67E-12	-2.67E-12	2.15E-16	-1.88E-13
168	Oxamyl	Soil	kg C2H3Cl eq	-2.02E-13	3.34E-12	-3.34E-12	2.61E-16	-2.02E-13
169	Metribuzin	Soil	kg C2H3Cl eq	-2.47E-13	4.98E-12	-4.98E-12	3.17E-16	-2.48E-13
170	Glufosinate ammonium	Soil	kg C2H3Cl eq	-3.06E-13	5.06E-12	-5.06E-12	3.96E-16	-3.07E-13
171	2-Methyl-4-chlorophenoxyacetic acid	Soil	kg C2H3Cl eq	-3.47E-13	5.68E-12	-5.68E-12	4.42E-16	-3.48E-13
172	Bifenthrin	Soil	kg C2H3Cl eq	-3.48E-13	6.42E-12	-6.42E-12	4.81E-16	-3.49E-13
173	Lactofen	Air	kg C2H3Cl eq	-3.66E-13	5.20E-12	-5.20E-12	4.18E-16	-3.66E-13
174	Phenol, 2,4-dichloro-	Air	kg C2H3Cl eq	-3.77E-13	8.53E-12	-8.53E-12	1.14E-14	-3.88E-13
175	Bromoxynil	Soil	kg C2H3Cl eq	-4.27E-13	7.00E-12	-7.00E-12	5.54E-16	-4.27E-13
176	Benfluralin	Soil	kg C2H3Cl eq	-4.29E-13	7.09E-12	-7.09E-12	5.55E-16	-4.30E-13
177	Prometryn	Soil	kg C2H3Cl eq	-4.88E-13	7.89E-12	-7.89E-12	6.17E-16	-4.88E-13
178	Ethene, tetrachloro-	Air	kg C2H3Cl eq	-5.20E-13	2.72E-11	-2.72E-11	7.01E-16	-5.20E-13
179	Dicamba	Air	kg C2H3Cl eq	-5.39E-13	8.56E-12	-8.56E-12	6.85E-16	-5.39E-13
180	Ethephon	Soil	kg C2H3Cl eq	-6.48E-13	1.02E-11	-1.02E-11	7.94E-16	-6.49E-13
181	Paraquat	Air	kg C2H3Cl eq	-6.63E-13	9.42E-12	-9.42E-12	7.56E-16	-6.64E-13
182	Acetonitrile	Air	kg C2H3Cl eq	-8.15E-13	1.12E-11	-1.12E-11	8.71E-16	-8.16E-13
183	Allyl chloride	Water	kg C2H3Cl eq	-8.64E-13	1.46E-14	-1.46E-14	1.68E-17	-8.64E-13
184	Tribufos	Soil	kg C2H3Cl eq	-8.83E-13	1.43E-11	-1.43E-11	1.12E-15	-8.84E-13
185	Methane, dichloro-, HCC-30	Air	kg C2H3Cl eq	-1.01E-12	3.35E-11	-3.35E-11	1.53E-15	-1.01E-12
186	Acetone	Water	kg C2H3Cl eq	-1.05E-12	2.47E-11	-2.47E-11	2.76E-17	-1.05E-12
187	2-Chloroacetophenone	Air	kg C2H3Cl eq	-1.08E-12	0.00E+00	0.00E+00	0.00E+00	-1.08E-12
188	Atrazine	Air	kg C2H3Cl eq	-1.10E-12	1.60E-11	-1.60E-11	1.28E-15	-1.10E-12
189	Benzo(a)anthracene	Air	kg C2H3Cl eq	-1.13E-12	1.51E-13	-1.51E-13	6.46E-17	-1.13E-12
190	Chrysene	Air	kg C2H3Cl eq	-1.18E-12	1.38E-14	-1.38E-14	5.91E-18	-1.18E-12
191	Metolachlor	Air	kg C2H3Cl eq	-1.23E-12	1.76E-11	-1.76E-11	1.41E-15	-1.24E-12
192	Benzene, 1,2-dichloro-	Water	kg C2H3Cl eq	-1.80E-12	6.39E-11	-6.39E-11	1.11E-14	-1.81E-12
193	Phorate	Soil	kg C2H3Cl eq	-1.84E-12	3.04E-11	-3.04E-11	2.38E-15	-1.85E-12
194	Ethane, 1,2-dichloro-	Air	kg C2H3Cl eq	-2.07E-12	2.13E-10	-2.13E-10	6.95E-15	-2.08E-12
195	Acetochlor	Soil	kg C2H3Cl eq	-2.33E-12	4.30E-11	-4.30E-11	3.22E-15	-2.34E-12
196	Ethene, chloro-	Air	kg C2H3Cl eq	-2.37E-12	4.01E-10	-4.01E-10	1.21E-14	-2.38E-12
197	Formaldehyde	Water	kg C2H3Cl eq	-2.59E-12	1.22E-06	-1.22E-06	2.30E-16	-2.59E-12
198	Ametryn	Soil	kg C2H3Cl eq	-2.62E-12	4.32E-11	-4.32E-11	3.38E-15	-2.62E-12
199	Phthalate, dioctyl-	Air	kg C2H3Cl eq	-2.77E-12	0.00E+00	0.00E+00	0.00E+00	-2.77E-12
200	Glyphosate	Soil	kg C2H3Cl eq	-2.89E-12	4.88E-11	-4.88E-11	3.64E-15	-2.90E-12
201	Benzene, ethyl-	Air	kg C2H3Cl eq	-3.45E-12	2.42E-12	-2.42E-12	3.08E-17	-3.45E-12
202	Trifluralin	Air	kg C2H3Cl eq	-3.54E-12	5.02E-11	-5.02E-11	4.04E-15	-3.54E-12
203	PAH, polycyclic aromatic hydrocarbons	Air	kg C2H3Cl eq	-3.83E-12	1.30E-11	-1.30E-11	1.21E-16	-3.83E-12
204	Benzene, pentachloronitro-	Soil	kg C2H3Cl eq	-3.95E-12	6.52E-11	-6.52E-11	5.10E-15	-3.95E-12
205	Benzene, chloro-	Water	kg C2H3Cl eq	-4.01E-12	1.64E-10	-1.64E-10	1.92E-14	-4.03E-12
206	Pendimethalin	Soil	kg C2H3Cl eq	-4.15E-12	6.67E-11	-6.67E-11	5.24E-15	-4.16E-12
207	Cyhalothrin, gamma-	Air	kg C2H3Cl eq	-4.50E-12	6.39E-11	-6.39E-11	5.14E-15	-4.51E-12
208	Amitraz	Soil	kg C2H3Cl eq	-5.12E-12	8.45E-11	-8.45E-11	6.61E-15	-5.12E-12
209	Cypermethrin	Soil	kg C2H3Cl eq	-8.91E-12	1.22E-10	-1.22E-10	9.20E-15	-8.92E-12
210	Propylene oxide	Water	kg C2H3Cl eq	-1.05E-11	1.57E-11	-1.57E-11	2.49E-15	-1.05E-11
211	Ethane, 1,2-dichloro-	Water	kg C2H3Cl eq	-1.16E-11	4.38E-11	-4.38E-11	1.99E-14	-1.16E-11
212	Chlorpyrifos	Air	kg C2H3Cl eq	-1.23E-11	1.74E-10	-1.74E-10	1.40E-14	-1.23E-11
213	2,4-D	Air	kg C2H3Cl eq	-1.34E-11	1.91E-10	-1.91E-10	1.53E-14	-1.34E-11
214	Propachlor	Soil	kg C2H3Cl eq	-1.44E-11	2.38E-10	-2.38E-10	1.86E-14	-1.44E-11
215	Dicrotophos	Soil	kg C2H3Cl eq	-1.53E-11	2.47E-10	-2.47E-10	1.93E-14	-1.53E-11
216	Lambda-cyhalothrin	Soil	kg C2H3Cl eq	-1.74E-11	2.86E-10	-2.86E-10	2.23E-14	-1.74E-11
217	Carbofuran	Soil	kg C2H3Cl eq	-1.76E-11	1.29E-10	-1.29E-10	8.76E-15	-1.76E-11
218	Endosulfan	Soil	kg C2H3Cl eq	-1.93E-11	2.91E-10	-2.91E-10	2.33E-14	-1.94E-11
219	Nitrobenzene	Water	kg C2H3Cl eq	-2.03E-11	3.48E-10	-3.48E-10	2.63E-14	-2.03E-11
220	Terbacil	Soil	kg C2H3Cl eq	-2.16E-11	3.57E-10	-3.57E-10	2.79E-14	-2.16E-11
221	Chlorothalonil	Soil	kg C2H3Cl eq	-2.35E-11	5.34E-10	-5.34E-10	3.06E-14	-2.35E-11
222	Fenamiphos	Soil	kg C2H3Cl eq	-2.92E-11	4.82E-10	-4.82E-10	3.77E-14	-2.92E-11
223	Metolachlor	Soil	kg C2H3Cl eq	-2.97E-11	4.50E-10	-4.50E-10	3.14E-14	-2.98E-11
224	Carbon disulfide	Air	kg C2H3Cl eq	-3.11E-11	1.09E-07	-1.09E-07	3.27E-14	-3.11E-11
225	Captan	Soil	kg C2H3Cl eq	-3.25E-11	5.36E-10	-5.36E-10	4.20E-14	-3.25E-11
226	Propylene oxide	Air	kg C2H3Cl eq	-3.37E-11	5.53E-11	-5.53E-11	8.33E-15	-3.37E-11
227	Methane, bromo-, Halon 1001	Air	kg C2H3Cl eq	-3.91E-11	1.47E-12	-1.47E-12	6.76E-19	-3.91E-11
228	2,4-D	Soil	kg C2H3Cl eq	-4.20E-11	7.20E-10	-7.20E-10	5.31E-14	-4.21E-11
229	PAH, polycyclic aromatic hydrocarbons	Water	kg C2H3Cl eq	-4.21E-11	2.85E-11	-2.85E-11	2.79E-16	-4.21E-11
230	Acephate	Air	kg C2H3Cl eq	-4.42E-11	6.27E-10	-6.27E-10	5.04E-14	-4.42E-11
231	Chromium III	Water	kg C2H3Cl eq	-5.45E-11	0.00E+00	0.00E+00	0.00E+00	-5.45E-11
232	Methane, tetrachloro-, CFC-10	Air	kg C2H3Cl eq	-6.26E-11	3.01E-10	-3.01E-10	7.90E-14	-6.27E-11
233	Atrazine	Soil	kg C2H3Cl eq	-6.39E-11	2.74E-09	-2.74E-09	1.35E-13	-6.40E-11
234	Benzene, hexachloro-	Air	kg C2H3Cl eq	-1.28E-10	1.34E-08	-1.34E-08	1.66E-12	-1.30E-10
235	Trifluralin	Soil	kg C2H3Cl eq	-1.36E-10	2.21E-09	-2.21E-09	1.70E-13	-1.36E-10
236	Diuron	Soil	kg C2H3Cl eq	-1.79E-10	2.96E-09	-2.96E-09	2.31E-13	-1.80E-10
237	Chromium	Soil	kg C2H3Cl eq	-2.90E-10	1.08E-08	-1.08E-08	1.26E-10	-4.16E-10
238	Chromium VI	Air	kg C2H3Cl eq	-3.32E-10	1.88E-09	-1.88E-09	4.96E-14	-3.33E-10
239	Antimony	Soil	kg C2H3Cl eq	-3.50E-10	5.94E-08	-5.94E-08	3.15E-12	-3.53E-10
240	Acephate	Soil	kg C2H3Cl eq	-3.73E-10	6.07E-09	-6.07E-09	4.74E-13	-3.74E-10
241	Xylene	Water	kg C2H3Cl eq	-4.32E-10	2.04E-09	-2.04E-09	2.92E-15	-4.32E-10
242	Benzene, ethyl-	Water	kg C2H3Cl eq	-4.51E-10	1.24E-09	-1.24E-09	2.93E-15	-4.51E-10
243	Mercury	Soil	kg C2H3Cl eq	-4.78E-10	1.34E-09	-1.34E-09	3.27E-10	-8.05E-10
244	Toluene	Air	kg C2H3Cl eq	-4.83E-10	4.76E-08	-4.76E-08	3.31E-14	-4.83E-10
245	Aldicarb	Soil	kg C2H3Cl eq	-6.14E-10	9.94E-09	-9.94E-09	7.77E-13	-6.14E-10
246	Copper	Soil	kg C2H3Cl eq	-6.24E-10	1.14E-07	-1.14E-07	3.09E-09	-3.71E-09
247	Hydrocarbons, aromatic	Air	kg C2H3Cl eq	-6.54E-10	1.58E-08	-1.58E-08	6.59E-15	-6.54E-10
248	Xylene	Air	kg C2H3Cl eq	-8.17E-10	7.11E-08	-7.11E-08	1.38E-13	-8.17E-10
249	Methanol	Air	kg C2H3Cl eq	-1.02E-09	1.42E-06	-1.42E-06	5.40E-15	-1.02E-09
250	Beryllium	Air	kg C2H3Cl eq	-1.21E-09	4.48E-09	-4.48E-09	1.21E-13	-1.21E-09
251	Toluene	Water	kg C2H3Cl eq	-1.22E-09	8.14E-09	-8.14E-09	8.62E-15	-1.22E-09
252	Barium	Soil	kg C2H3Cl eq	-1.28E-09	1.56E-07	-1.56E-07	1.40E-12	-1.28E-09
253	Acetone	Air	kg C2H3Cl eq	-1.32E-09	1.66E-10	-1.66E-10	7.73E-15	-1.32E-09
254	Dimethoate	Soil	kg C2H3Cl eq	-1.77E-09	2.89E-08	-2.89E-08	2.26E-12	-1.77E-09
255	Acetaldehyde	Air	kg C2H3Cl eq	-1.93E-09	1.73E-09	-1.73E-09	1.17E-14	-1.93E-09
256	Beryllium	Water	kg C2H3Cl eq	-2.56E-09	6.00E-08	-6.00E-08	2.76E-14	-2.56E-09
257	Chlorpyrifos	Soil	kg C2H3Cl eq	-2.56E-09	4.16E-08	-4.16E-08	3.25E-12	-2.57E-09
258	Linuron	Soil	kg C2H3Cl eq	-2.66E-09	8.08E-08	-8.08E-08	4.60E-12	-2.66E-09
259	Nickel	Soil	kg C2H3Cl eq	-2.71E-09	4.53E-08	-4.53E-08	5.65E-10	-3.27E-09
260	Hexane	Air	kg C2H3Cl eq	-2.94E-09	5.49E-09	-5.49E-09	2.65E-14	-2.94E-09
261	Selenium	Soil	kg C2H3Cl eq	-3.07E-09	5.14E-07	-5.14E-07	5.68E-13	-3.07E-09
262	Lead	Soil	kg C2H3Cl eq	-3.43E-09	7.92E-08	-7.92E-08	4.88E-10	-3.92E-09
263	Hydrocarbons, aromatic	Water	kg C2H3Cl eq	-4.64E-09	3.13E-09	-3.13E-09	2.88E-14	-4.64E-09
264	Ammonia	Air	kg C2H3Cl eq	-6.11E-09	1.60E-07	-1.60E-07	8.81E-11	-6.20E-09
265	Acrolein	Air	kg C2H3Cl eq	-6.33E-09	1.03E-06	-1.03E-06	1.91E-12	-6.33E-09
266	Molybdenum	Soil	kg C2H3Cl eq	-1.08E-08	1.75E-06	-1.75E-06	5.37E-08	-6.44E-08
267	Aluminium	Soil	kg C2H3Cl eq	-1.39E-08	7.02E-07	-7.02E-07	2.60E-08	-3.98E-08
268	Barium	Air	kg C2H3Cl eq	-1.42E-08	1.38E-06	-1.38E-06	8.29E-12	-1.42E-08
269	Copper	Water	kg C2H3Cl eq	-1.49E-08	2.25E-07	-2.25E-07	1.89E-10	-1.51E-08
270	Molybdenum	Water	kg C2H3Cl eq	-2.23E-08	4.13E-07	-4.13E-07	9.98E-11	-2.24E-08
271	Aluminium	Air	kg C2H3Cl eq	-3.79E-08	2.59E-06	-2.59E-06	2.90E-11	-3.79E-08
272	Chromium	Water	kg C2H3Cl eq	-4.20E-08	8.66E-07	-8.66E-07	9.80E-13	-4.20E-08
273	Lead	Air	kg C2H3Cl eq	-4.58E-08	2.13E-07	-2.13E-07	2.04E-12	-4.58E-08
274	Copper	Air	kg C2H3Cl eq	-4.94E-08	5.53E-07	-5.53E-07	1.17E-12	-4.94E-08
275	Mercury	Water	kg C2H3Cl eq	-4.95E-08	8.85E-08	-8.85E-08	2.37E-10	-4.97E-08
276	Cadmium	Soil	kg C2H3Cl eq	-6.91E-08	1.51E-06	-1.51E-06	4.58E-09	-7.37E-08
277	Lead	Water	kg C2H3Cl eq	-9.35E-08	1.34E-06	-1.34E-06	5.09E-11	-9.35E-08
278	Selenium	Water	kg C2H3Cl eq	-1.03E-07	1.37E-06	-1.37E-06	1.18E-10	-1.03E-07
279	Chromium	Air	kg C2H3Cl eq	-1.05E-07	4.26E-07	-4.26E-07	6.01E-12	-1.05E-07
280	Aldrin	Soil	kg C2H3Cl eq	-1.11E-07	6.15E-06	-6.15E-06	2.81E-10	-1.11E-07
281	Nickel	Water	kg C2H3Cl eq	-1.22E-07	7.56E-07	-7.56E-07	2.07E-10	-1.22E-07
282	Mercury	Air	kg C2H3Cl eq	-1.40E-07	1.20E-06	-1.20E-06	3.52E-11	-1.40E-07
283	Hydrogen sulfide	Air	kg C2H3Cl eq	-2.03E-07	3.58E-06	-3.58E-06	1.81E-12	-2.03E-07
284	Antimony	Air	kg C2H3Cl eq	-4.13E-07	6.89E-05	-6.89E-05	1.16E-10	-4.13E-07
285	Cadmium	Water	kg C2H3Cl eq	-4.96E-07	8.72E-06	-8.72E-06	4.87E-10	-4.96E-07
286	Selenium	Air	kg C2H3Cl eq	-5.11E-07	1.73E-06	-1.73E-06	5.46E-11	-5.11E-07
287	Aluminium	Water	kg C2H3Cl eq	-6.12E-07	1.43E-05	-1.43E-05	6.15E-10	-6.12E-07
288	Cadmium	Air	kg C2H3Cl eq	-1.14E-06	3.52E-06	-3.52E-06	4.39E-11	-1.14E-06
289	Nickel	Air	kg C2H3Cl eq	-1.21E-06	7.03E-07	-7.03E-07	8.93E-12	-1.21E-06
290	Formaldehyde	Air	kg C2H3Cl eq	-1.27E-06	1.16E-06	-1.16E-06	1.29E-11	-1.27E-06
291	Zinc	Soil	kg C2H3Cl eq	-1.71E-06	1.53E-04	-1.53E-04	4.23E-07	-2.13E-06
292	Zinc	Air	kg C2H3Cl eq	-1.72E-06	1.78E-05	-1.78E-05	1.64E-10	-1.72E-06
293	Arsenic	Soil	kg C2H3Cl eq	-2.23E-06	1.21E-04	-1.21E-04	1.57E-07	-2.39E-06
294	Molybdenum	Air	kg C2H3Cl eq	-6.87E-06	7.17E-05	-7.17E-05	1.52E-10	-6.87E-06
295	Zinc	Water	kg C2H3Cl eq	-7.39E-06	2.98E-05	-2.98E-05	2.13E-08	-7.41E-06
296	Arsenic	Water	kg C2H3Cl eq	-3.84E-05	8.99E-04	-8.99E-04	4.62E-08	-3.85E-05
297	Arsenic	Air	kg C2H3Cl eq	-4.49E-05	2.37E-04	-2.37E-04	4.16E-09	-4.49E-05
298	Dioxin, 2,3,7,8 Tetrachlorodibenzo-p-	Air	kg C2H3Cl eq	-6.06E-05	6.51E-03	-6.51E-03	5.55E-08	-6.07E-05
299	Barium	Water	kg C2H3Cl eq	-2.53E-04	5.32E-03	-5.32E-03	2.28E-09	-2.53E-04
	Total		kg C2H3Cl eq	-4.22E-04
Respiratory inorganics
No	Substance	Compartment	Unit	Total	Methanol (Used)	Methanol (Recovered)	Energy for extraction and solvent recovery (photovoltaic)	Propyl gallate (Avoided)
1	Ammonia	Air	kg PM2.5 eq	-1.45E-08	3.80E-07	-3.80E-07	2.10E-10	-1.47E-08
2	Carbon monoxide	Air	kg PM2.5 eq	-9.31E-15	0.00E+00	0.00E+00	0.00E+00	-9.31E-15
3	Sulfur trioxide	Air	kg PM2.5 eq	-1.44E-13	2.45E-12	-2.45E-12	1.85E-16	-1.44E-13
4	Sulfur monoxide	Air	kg PM2.5 eq	-5.47E-10	0.00E+00	0.00E+00	0.00E+00	-5.47E-10
5	Particulates, < 2.5 um	Air	kg PM2.5 eq	-1.41E-05	1.23E-04	-1.23E-04	4.34E-09	-1.41E-05
6	Nitrogen oxides	Air	kg PM2.5 eq	-2.15E-05	8.15E-05	-8.15E-05	1.19E-09	-2.15E-05
7	Sulfur dioxide	Air	kg PM2.5 eq	-2.72E-05	2.25E-04	-2.25E-04	1.14E-09	-2.72E-05
	Total		kg PM2.5 eq	-6.27E-05
Ionizing radiation
No	Substance	Compartment	Unit	Total	Methanol (Used)	Methanol (Recovered)	Energy for extraction and solvent recovery (photovoltaic)	Propyl gallate (Avoided)
1	Antimony-124	Water	Bq C-14 eq	-1.16E-06	6.65E-05	-6.65E-05	3.12E-09	-1.16E-06
2	Plutonium-238	Air	Bq C-14 eq	-4.10E-13	6.43E-12	-6.43E-12	3.47E-16	-4.10E-13
3	Plutonium-alpha	Air	Bq C-14 eq	-1.16E-12	1.82E-11	-1.82E-11	9.85E-16	-1.16E-12
4	Cobalt-58	Air	Bq C-14 eq	-3.42E-11	3.53E-10	-3.53E-10	1.59E-14	-3.42E-11
5	Xenon-133m	Air	Bq C-14 eq	-4.29E-11	2.57E-09	-2.57E-09	1.21E-13	-4.30E-11
6	Cesium-134	Air	Bq C-14 eq	-6.52E-11	3.90E-09	-3.90E-09	1.60E-13	-6.54E-11
7	Iodine-133	Air	Bq C-14 eq	-7.76E-11	5.39E-10	-5.39E-10	2.57E-14	-7.77E-11
8	Krypton-85	Air	Bq C-14 eq	-6.71E-10	4.07E-08	-4.07E-08	3.19E-12	-6.74E-10
9	Cesium-137	Air	Bq C-14 eq	-1.65E-09	7.61E-08	-7.61E-08	3.14E-12	-1.66E-09
10	Cobalt-60	Air	Bq C-14 eq	-6.55E-09	1.01E-07	-1.01E-07	4.42E-12	-6.55E-09
11	Krypton-85m	Air	Bq C-14 eq	-6.79E-09	7.49E-08	-7.49E-08	3.38E-12	-6.80E-09
12	Manganese-54	Water	Bq C-14 eq	-2.44E-08	4.78E-07	-4.78E-07	2.10E-11	-2.44E-08
13	Iodine-131	Air	Bq C-14 eq	-5.51E-08	3.21E-06	-3.21E-06	2.81E-10	-5.53E-08
14	Iodine-131	Water	Bq C-14 eq	-1.38E-07	7.93E-06	-7.93E-06	3.72E-10	-1.39E-07
15	Silver-110	Water	Bq C-14 eq	-1.81E-07	1.01E-05	-1.01E-05	4.29E-10	-1.81E-07
16	Cobalt-58	Water	Bq C-14 eq	-2.13E-07	1.54E-06	-1.54E-06	7.45E-11	-2.13E-07
17	Uranium-235	Air	Bq C-14 eq	-2.20E-07	2.60E-06	-2.60E-06	1.45E-10	-2.20E-07
18	Xenon-133	Air	Bq C-14 eq	-3.99E-07	3.56E-06	-3.56E-06	1.66E-10	-3.99E-07
19	Uranium-234	Water	Bq C-14 eq	-1.41E-06	1.66E-05	-1.66E-05	9.28E-10	-1.41E-06
20	Radium-226	Air	Bq C-14 eq	-1.42E-06	2.94E-05	-2.94E-05	1.45E-09	-1.42E-06
21	Uranium-235	Water	Bq C-14 eq	-1.50E-06	1.78E-05	-1.78E-05	9.92E-10	-1.50E-06
22	Uranium-238	Water	Bq C-14 eq	-3.31E-06	4.61E-05	-4.61E-05	5.11E-09	-3.31E-06
23	Cesium-134	Water	Bq C-14 eq	-3.86E-06	1.03E-04	-1.03E-04	5.35E-09	-3.86E-06
24	Thorium-230	Air	Bq C-14 eq	-4.72E-06	1.05E-04	-1.05E-04	6.98E-09	-4.73E-06
25	Lead-210	Air	Bq C-14 eq	-4.88E-06	1.36E-04	-1.36E-04	6.16E-09	-4.88E-06
26	Uranium-238	Air	Bq C-14 eq	-7.59E-06	1.90E-04	-1.90E-04	9.12E-09	-7.60E-06
27	Polonium-210	Air	Bq C-14 eq	-8.65E-06	2.39E-04	-2.39E-04	1.09E-08	-8.66E-06
28	Hydrogen-3, Tritium	Water	Bq C-14 eq	-1.46E-05	3.42E-04	-3.42E-04	1.74E-08	-1.46E-05
29	Uranium-234	Air	Bq C-14 eq	-2.81E-05	5.36E-04	-5.36E-04	3.04E-08	-2.81E-05
30	Hydrogen-3, Tritium	Air	Bq C-14 eq	-3.42E-05	1.09E-04	-1.09E-04	4.67E-09	-3.42E-05
31	Iodine-129	Air	Bq C-14 eq	-4.21E-05	6.61E-04	-6.61E-04	3.57E-08	-4.22E-05
32	Radium-226	Water	Bq C-14 eq	-6.75E-05	5.86E-04	-5.86E-04	1.50E-08	-6.75E-05
33	Cobalt-60	Water	Bq C-14 eq	-8.92E-05	1.17E-03	-1.17E-03	5.27E-08	-8.93E-05
34	Cesium-137	Water	Bq C-14 eq	-1.52E-03	2.40E-02	-2.40E-02	1.28E-06	-1.52E-03
35	Radon-222	Air	Bq C-14 eq	-1.58E-03	1.84E-02	-1.84E-02	1.01E-06	-1.58E-03
36	Carbon-14	Air	Bq C-14 eq	-2.79E-01	7.31E-01	-7.31E-01	2.06E-05	-2.79E-01
	Total		Bq C-14 eq	-2.82E-01
Ozone layer depletion
No	Substance	Compartment	Unit	Total	Methanol (Used)	Methanol (Recovered)	Energy for extraction and solvent recovery (photovoltaic)	Propyl gallate (Avoided)
1	Methane, chlorodifluoro-, HCFC-22	Air	kg CFC-11 eq	5.17E-12	9.74E-10	-9.74E-10	3.18E-15	5.17E-12
2	Methane, dichlorofluoro-, HCFC-21	Air	kg CFC-11 eq	-1.64E-16	6.50E-15	-6.50E-15	2.81E-19	-1.65E-16
3	Methane, trichlorofluoro-, CFC-11	Air	kg CFC-11 eq	-6.44E-15	2.63E-13	-2.63E-13	1.13E-17	-6.46E-15
4	Ethane, 2-chloro-1,1,1,2-tetrafluoro-, HCFC-124	Air	kg CFC-11 eq	-7.64E-15	3.09E-13	-3.09E-13	7.63E-18	-7.64E-15
5	Ethane, 1,1,1-trichloro-, HCFC-140	Air	kg CFC-11 eq	-1.74E-13	6.05E-12	-6.05E-12	2.50E-16	-1.74E-13
6	Ethane, 1,1,2-trichloro-1,2,2-trifluoro-, CFC-113	Air	kg CFC-11 eq	-3.83E-13	1.54E-11	-1.54E-11	3.82E-16	-3.83E-13
7	Methane, bromo-, Halon 1001	Air	kg CFC-11 eq	-6.72E-13	2.53E-14	-2.53E-14	1.16E-20	-6.72E-13
8	Methane, monochloro-, R-40	Air	kg CFC-11 eq	-7.68E-13	2.67E-11	-2.67E-11	1.10E-15	-7.69E-13
9	Methane, dichlorodifluoro-, CFC-12	Air	kg CFC-11 eq	-1.29E-12	2.35E-10	-2.35E-10	2.27E-15	-1.30E-12
10	Methane, tetrachloro-, CFC-10	Air	kg CFC-11 eq	-3.69E-11	1.77E-10	-1.77E-10	4.65E-14	-3.69E-11
11	Methane, bromochlorodifluoro-, Halon 1211	Air	kg CFC-11 eq	-8.95E-11	3.41E-08	-3.41E-08	2.70E-14	-8.95E-11
12	Ethane, 1,2-dichloro-1,1,2,2-tetrafluoro-, CFC-114	Air	kg CFC-11 eq	-1.08E-10	1.19E-09	-1.19E-09	6.71E-14	-1.08E-10
13	Methane, bromotrifluoro-, Halon 1301	Air	kg CFC-11 eq	-9.05E-09	6.11E-08	-6.11E-08	7.07E-14	-9.05E-09
	Total		kg CFC-11 eq	-9.29E-09
Respiratory prganics
No	Substance	Compartment	Unit	Total	Methanol (Used)	Methanol (Recovered)	Energy for extraction and solvent recovery (photovoltaic)	Propyl gallate (Avoided)
1	Cumene	Air	kg C2H4 eq	1.95E-07	1.27E-09	-1.27E-09	1.98E-14	1.95E-07
2	Propene	Air	kg C2H4 eq	1.14E-07	3.89E-08	-3.89E-08	1.04E-12	1.14E-07
3	Benzene	Air	kg C2H4 eq	4.04E-08	2.07E-06	-2.07E-06	3.17E-12	4.04E-08
4	2-Butene, 2-methyl-	Air	kg C2H4 eq	-7.62E-17	2.23E-15	-2.23E-15	1.69E-19	-7.64E-17
5	Methyl acetate	Air	kg C2H4 eq	-1.87E-16	3.76E-15	-3.76E-15	2.61E-19	-1.88E-16
6	Diethyl ether	Air	kg C2H4 eq	-1.90E-16	7.04E-15	-7.04E-15	2.72E-19	-1.90E-16
7	Methyl formate	Air	kg C2H4 eq	-2.39E-16	4.68E-15	-4.68E-15	3.12E-19	-2.39E-16
8	Dichlorprop	Air	kg C2H4 eq	-2.74E-16	4.38E-15	-4.38E-15	3.53E-19	-2.74E-16
9	Cyclohexane	Air	kg C2H4 eq	-3.04E-15	7.45E-14	-7.45E-14	3.81E-18	-3.05E-15
10	2-Methyl-1-propanol	Air	kg C2H4 eq	-9.90E-15	1.95E-13	-1.95E-13	1.36E-17	-9.92E-15
11	4-Methyl-2-pentanone	Air	kg C2H4 eq	-1.24E-14	1.78E-15	-1.78E-15	8.91E-20	-1.24E-14
12	Ethane, 1,1,1-trichloro-, HCFC-140	Air	kg C2H4 eq	-1.33E-14	4.64E-13	-4.64E-13	1.92E-17	-1.34E-14
13	1-Pentene	Air	kg C2H4 eq	-1.55E-14	2.32E-13	-2.32E-13	1.55E-17	-1.55E-14
14	1-Butanol	Air	kg C2H4 eq	-2.58E-14	4.79E-13	-4.79E-13	3.39E-17	-2.58E-14
15	Butadiene	Air	kg C2H4 eq	-5.24E-14	5.06E-13	-5.06E-13	3.82E-17	-5.25E-14
16	Pentane, 3-methyl-	Air	kg C2H4 eq	-6.69E-14	1.48E-12	-1.48E-12	6.78E-17	-6.70E-14
17	Ethene, tetrachloro-	Air	kg C2H4 eq	-1.15E-13	5.98E-12	-5.98E-12	1.54E-16	-1.15E-13
18	Methane, monochloro-, R-40	Air	kg C2H4 eq	-2.00E-13	6.95E-12	-6.95E-12	2.88E-16	-2.00E-13
19	Chloroform	Air	kg C2H4 eq	-3.31E-13	1.21E-11	-1.21E-11	5.20E-16	-3.31E-13
20	Formic acid	Air	kg C2H4 eq	-1.34E-12	1.85E-11	-1.85E-11	1.44E-15	-1.35E-12
21	Methane, dichloro-, HCC-30	Air	kg C2H4 eq	-1.52E-12	5.05E-11	-5.05E-11	2.30E-15	-1.52E-12
22	Hydrocarbons, chlorinated	Air	kg C2H4 eq	-1.68E-12	2.99E-09	-2.99E-09	8.66E-12	-1.03E-11
23	Ethyl acetate	Air	kg C2H4 eq	-2.28E-12	9.54E-11	-9.54E-11	4.69E-15	-2.29E-12
24	2-Propanol	Air	kg C2H4 eq	-2.57E-12	4.31E-11	-4.31E-11	3.04E-15	-2.58E-12
25	Methyl ethyl ketone	Air	kg C2H4 eq	-5.73E-12	1.69E-10	-1.69E-10	8.31E-15	-5.74E-12
26	t-Butyl methyl ether	Air	kg C2H4 eq	-1.36E-11	1.75E-11	-1.75E-11	7.10E-16	-1.36E-11
27	o-Xylene	Air	kg C2H4 eq	-5.08E-11	8.52E-09	-8.52E-09	9.28E-15	-5.08E-11
28	Aldehydes, unspecified	Air	kg C2H4 eq	-1.17E-10	1.31E-08	-1.31E-08	9.80E-14	-1.18E-10
29	Ethyne	Air	kg C2H4 eq	-1.52E-10	2.54E-10	-2.54E-10	3.94E-14	-1.52E-10
30	m-Xylene	Air	kg C2H4 eq	-2.30E-10	2.38E-08	-2.38E-08	1.69E-13	-2.30E-10
31	Methane	Air	kg C2H4 eq	-1.31E-09	6.06E-14	-6.06E-14	2.85E-18	-1.31E-09
32	Isoprene	Air	kg C2H4 eq	-2.79E-09	9.36E-12	-9.36E-12	7.21E-16	-2.79E-09
33	VOC, volatile organic compounds	Air	kg C2H4 eq	-3.64E-09	0.00E+00	0.00E+00	0.00E+00	-3.64E-09
34	PAH, polycyclic aromatic hydrocarbons	Air	kg C2H4 eq	-7.14E-09	2.43E-08	-2.43E-08	2.25E-13	-7.14E-09
35	Acetone	Air	kg C2H4 eq	-1.09E-08	1.38E-09	-1.38E-09	6.43E-14	-1.09E-08
36	Benzene, ethyl-	Air	kg C2H4 eq	-1.24E-08	8.68E-09	-8.68E-09	1.10E-13	-1.24E-08
37	Butene	Air	kg C2H4 eq	-2.00E-08	1.31E-08	-1.31E-08	1.24E-13	-2.00E-08
38	Methanol	Air	kg C2H4 eq	-3.17E-08	4.42E-05	-4.42E-05	1.68E-13	-3.17E-08
39	Acetic acid	Air	kg C2H4 eq	-5.73E-08	3.31E-08	-3.31E-08	2.91E-13	-5.73E-08
40	Acetaldehyde	Air	kg C2H4 eq	-7.63E-08	6.87E-08	-6.87E-08	4.64E-13	-7.63E-08
41	Heptane	Air	kg C2H4 eq	-8.98E-08	6.19E-08	-6.19E-08	5.67E-13	-8.98E-08
42	Toluene	Air	kg C2H4 eq	-9.13E-08	9.01E-06	-9.01E-06	6.25E-12	-9.13E-08
43	Ethanol	Air	kg C2H4 eq	-9.30E-08	8.05E-09	-8.05E-09	1.45E-12	-9.30E-08
44	Xylene	Air	kg C2H4 eq	-1.01E-07	8.78E-06	-8.78E-06	1.71E-11	-1.01E-07
45	Ethene	Air	kg C2H4 eq	-1.16E-07	4.92E-08	-4.92E-08	6.59E-12	-1.16E-07
46	Hydrocarbons, aliphatic, alkanes, unspecified	Air	kg C2H4 eq	-1.72E-07	2.38E-07	-2.38E-07	3.34E-12	-1.72E-07
47	Formaldehyde	Air	kg C2H4 eq	-2.03E-07	1.86E-07	-1.86E-07	2.06E-12	-2.03E-07
48	Propane	Air	kg C2H4 eq	-3.88E-07	3.75E-06	-3.75E-06	3.63E-12	-3.88E-07
49	Ethane	Air	kg C2H4 eq	-4.53E-07	7.18E-06	-7.18E-06	6.60E-12	-4.53E-07
50	Hexane	Air	kg C2H4 eq	-4.76E-07	8.88E-07	-8.88E-07	4.29E-12	-4.76E-07
51	Butane	Air	kg C2H4 eq	-5.38E-07	1.54E-06	-1.54E-06	4.80E-12	-5.38E-07
52	Propanal	Air	kg C2H4 eq	-5.61E-07	2.78E-11	-2.78E-11	2.18E-15	-5.61E-07
53	Pentane	Air	kg C2H4 eq	-7.36E-07	1.32E-06	-1.32E-06	7.07E-12	-7.36E-07
54	1-Propanol	Air	kg C2H4 eq	-7.63E-07	5.87E-11	-5.87E-11	1.83E-15	-7.63E-07
55	Hydrocarbons, aromatic	Air	kg C2H4 eq	-1.22E-06	2.95E-05	-2.95E-05	1.23E-11	-1.22E-06
56	NMVOC, non-methane volatile organic compounds, unspecified origin	Air	kg C2H4 eq	-1.53E-05	2.06E-04	-2.06E-04	2.33E-10	-1.53E-05
	Total		kg C2H4 eq	-2.12E-05
Aquatic ecotoxicity
No	Substance	Compartment	Unit	Total	Methanol (Used)	Methanol (Recovered)	Energy for extraction and solvent recovery (photovoltaic)	Propyl gallate (Avoided)
1	Benzene	Water	kg TEG water	5.94E-04	7.15E-04	-7.15E-04	9.75E-10	5.94E-04
2	Propene	Water	kg TEG water	3.01E-04	7.31E-06	-7.31E-06	4.20E-09	3.01E-04
3	Chromium VI	Water	kg TEG water	1.08E-04	3.34E-03	-3.34E-03	1.41E-05	9.37E-05
4	Antimony	Water	kg TEG water	6.10E-05	9.80E-03	-9.80E-03	1.08E-06	5.99E-05
5	Benzo(a)pyrene	Air	kg TEG water	9.48E-06	1.58E-05	-1.58E-05	8.87E-10	9.48E-06
6	Phenol	Water	kg TEG water	9.21E-06	1.11E-03	-1.11E-03	7.08E-11	9.21E-06
7	Phenol, pentachloro-	Air	kg TEG water	1.93E-06	3.06E-06	-3.06E-06	1.72E-10	1.93E-06
8	Phenol	Air	kg TEG water	2.73E-07	4.39E-10	-4.39E-10	2.21E-14	2.73E-07
9	Chromium VI	Soil	kg TEG water	1.39E-08	1.22E-07	-1.22E-07	5.70E-12	1.39E-08
10	Benzene	Air	kg TEG water	4.49E-09	2.30E-07	-2.30E-07	3.52E-13	4.49E-09
11	Ethene, chloro-	Water	kg TEG water	3.61E-10	1.63E-07	-1.63E-07	7.43E-10	-3.82E-10
12	Butene	Water	kg TEG water	1.92E-10	1.64E-08	-1.64E-08	9.04E-13	1.91E-10
13	Propene	Air	kg TEG water	3.62E-11	1.24E-11	-1.24E-11	3.30E-16	3.62E-11
14	Methane, chlorodifluoro-, HCFC-22	Air	kg TEG water	9.69E-13	1.82E-10	-1.82E-10	5.95E-16	9.68E-13
15	Dimethylamine	Air	kg TEG water	4.70E-16	4.10E-13	-4.10E-13	2.62E-15	-2.15E-15
16	Ethephon	Water	kg TEG water	-3.73E-20	5.94E-19	-5.94E-19	4.77E-23	-3.74E-20
17	Asulam	Soil	kg TEG water	-9.54E-20	1.70E-18	-1.70E-18	1.21E-22	-9.55E-20
18	Lambda-cyhalothrin	Water	kg TEG water	-2.52E-19	4.01E-18	-4.01E-18	3.21E-22	-2.52E-19
19	Tebuconazole	Water	kg TEG water	-1.02E-18	1.63E-17	-1.63E-17	1.31E-21	-1.02E-18
20	Ethephon	Air	kg TEG water	-1.04E-18	1.66E-17	-1.66E-17	1.33E-21	-1.05E-18
21	Flumiclorac-pentyl	Soil	kg TEG water	-1.08E-18	1.54E-17	-1.54E-17	1.24E-21	-1.09E-18
22	2,4-D, dimethylamine salt	Air	kg TEG water	-1.00E-17	1.61E-16	-1.61E-16	1.30E-20	-1.01E-17
23	Tebuconazole	Air	kg TEG water	-1.64E-17	2.62E-16	-2.62E-16	2.10E-20	-1.65E-17
24	Tefluthrin	Water	kg TEG water	-3.30E-17	6.08E-16	-6.08E-16	4.55E-20	-3.30E-17
25	Propiconazole	Water	kg TEG water	-3.42E-17	5.87E-16	-5.87E-16	4.39E-20	-3.42E-17
26	Butadiene	Air	kg TEG water	-1.03E-16	9.96E-16	-9.96E-16	7.51E-20	-1.03E-16
27	Methomyl	Water	kg TEG water	-1.18E-16	1.88E-15	-1.88E-15	1.51E-19	-1.18E-16
28	Bentazone	Water	kg TEG water	-5.30E-16	7.95E-15	-7.95E-15	6.36E-19	-5.31E-16
29	Lambda-cyhalothrin	Air	kg TEG water	-1.34E-15	2.13E-14	-2.13E-14	1.71E-18	-1.34E-15
30	Methane, dichlorofluoro-, HCFC-21	Air	kg TEG water	-2.40E-15	9.51E-14	-9.51E-14	4.10E-18	-2.41E-15
31	Phenmedipham	Soil	kg TEG water	-3.51E-15	5.69E-14	-5.69E-14	4.51E-18	-3.51E-15
32	Ethane, 1,1,1-trichloro-, HCFC-140	Water	kg TEG water	-4.58E-15	1.23E-13	-1.23E-13	3.23E-18	-4.59E-15
33	Acenaphthylene	Air	kg TEG water	-5.68E-15	1.23E-14	-1.23E-14	5.28E-18	-5.69E-15
34	Carbaryl	Water	kg TEG water	-6.40E-15	1.04E-13	-1.04E-13	8.29E-18	-6.41E-15
35	Methomyl	Air	kg TEG water	-1.83E-14	2.91E-13	-2.91E-13	2.34E-17	-1.83E-14
36	Methane, trichlorofluoro-, CFC-11	Air	kg TEG water	-2.19E-14	8.91E-13	-8.91E-13	3.84E-17	-2.19E-14
37	Quizalofop ethyl ester	Soil	kg TEG water	-3.35E-14	5.69E-13	-5.69E-13	4.14E-17	-3.35E-14
38	Flumiclorac-pentyl	Air	kg TEG water	-3.63E-14	5.16E-13	-5.16E-13	4.15E-17	-3.64E-14
39	Phenol, pentachloro-	Soil	kg TEG water	-4.69E-14	3.81E-11	-3.81E-11	1.69E-16	-4.70E-14
40	Imazapyr	Soil	kg TEG water	-5.49E-14	1.01E-12	-1.01E-12	7.58E-17	-5.50E-14
41	Benzo(b)fluoranthene	Air	kg TEG water	-5.86E-14	6.07E-12	-6.07E-12	2.60E-15	-6.12E-14
42	Fenoxaprop ethyl ester	Soil	kg TEG water	-7.36E-14	1.26E-12	-1.26E-12	9.45E-17	-7.37E-14
43	Ethane, 2-chloro-1,1,1,2-tetrafluoro-, HCFC-124	Air	kg TEG water	-7.37E-14	2.98E-12	-2.98E-12	7.36E-17	-7.38E-14
44	Methyl ethyl ketone	Water	kg TEG water	-7.83E-14	0.00E+00	0.00E+00	0.00E+00	-7.83E-14
45	Methane, tetrafluoro-, CFC-14	Air	kg TEG water	-8.23E-14	9.61E-12	-9.61E-12	1.43E-16	-8.24E-14
46	2-Methyl-4-chlorophenoxyacetic acid	Air	kg TEG water	-8.59E-14	1.38E-12	-1.38E-12	1.11E-16	-8.60E-14
47	Dicamba	Water	kg TEG water	-2.45E-13	3.97E-12	-3.97E-12	3.18E-16	-2.46E-13
48	Bentazone	Air	kg TEG water	-3.40E-13	4.82E-12	-4.82E-12	3.87E-16	-3.40E-13
49	Dibenz(a,h)anthracene	Air	kg TEG water	-3.41E-13	3.54E-11	-3.54E-11	1.51E-14	-3.57E-13
50	Pendimethalin	Water	kg TEG water	-3.90E-13	6.32E-12	-6.32E-12	5.05E-16	-3.90E-13
51	Butyric acid, 4-(2,4-dichlorophenoxy)-	Air	kg TEG water	-4.17E-13	6.74E-12	-6.74E-12	5.39E-16	-4.17E-13
52	Flumetsulam	Air	kg TEG water	-4.66E-13	6.62E-12	-6.62E-12	5.32E-16	-4.66E-13
53	Methane, dichlorodifluoro-, CFC-12	Air	kg TEG water	-5.34E-13	9.72E-11	-9.72E-11	9.39E-16	-5.35E-13
54	Ethene, chloro-	Air	kg TEG water	-5.36E-13	9.06E-11	-9.06E-11	2.75E-15	-5.39E-13
55	Sethoxydim	Air	kg TEG water	-5.55E-13	7.89E-12	-7.89E-12	6.34E-16	-5.56E-13
56	Methomyl	Soil	kg TEG water	-5.75E-13	9.15E-12	-9.15E-12	7.34E-16	-5.75E-13
57	Benzo(k)fluoranthene	Air	kg TEG water	-5.99E-13	6.20E-11	-6.20E-11	2.65E-14	-6.25E-13
58	Pronamide	Soil	kg TEG water	-7.00E-13	4.12E-12	-4.12E-12	2.53E-16	-7.01E-13
59	Ethane, 1,1-difluoro-, HFC-152a	Air	kg TEG water	-7.05E-13	1.81E-11	-1.81E-11	6.46E-15	-7.12E-13
60	Endothall	Soil	kg TEG water	-7.79E-13	1.30E-11	-1.30E-11	1.00E-15	-7.80E-13
61	Acetophenone	Air	kg TEG water	-7.99E-13	0.00E+00	0.00E+00	0.00E+00	-7.99E-13
62	Imazamox	Air	kg TEG water	-1.03E-12	1.46E-11	-1.46E-11	1.17E-15	-1.03E-12
63	Triadimenol	Soil	kg TEG water	-1.10E-12	1.02E-11	-1.02E-11	8.49E-16	-1.10E-12
64	Benzene, chloro-	Air	kg TEG water	-1.23E-12	0.00E+00	0.00E+00	0.00E+00	-1.23E-12
65	Chlorsulfuron	Soil	kg TEG water	-1.26E-12	2.00E-11	-2.00E-11	1.60E-15	-1.26E-12
66	Dimethenamid	Water	kg TEG water	-1.42E-12	2.30E-11	-2.30E-11	1.84E-15	-1.42E-12
67	Heptane	Air	kg TEG water	-1.46E-12	1.01E-12	-1.01E-12	9.22E-18	-1.46E-12
68	Bromuconazole	Soil	kg TEG water	-1.46E-12	2.33E-11	-2.33E-11	1.87E-15	-1.47E-12
69	Imazethapyr	Air	kg TEG water	-1.81E-12	2.58E-11	-2.58E-11	2.07E-15	-1.82E-12
70	Vinclozolin	Soil	kg TEG water	-1.91E-12	3.31E-11	-3.31E-11	2.39E-15	-1.92E-12
71	Ethyl acetate	Air	kg TEG water	-1.93E-12	8.07E-11	-8.07E-11	3.96E-15	-1.93E-12
72	Quizalofop ethyl ester	Air	kg TEG water	-2.03E-12	2.88E-11	-2.88E-11	2.31E-15	-2.03E-12
73	Fluorene	Air	kg TEG water	-2.06E-12	2.01E-13	-2.01E-13	8.58E-17	-2.06E-12
74	Methyl ethyl ketone	Air	kg TEG water	-2.11E-12	6.24E-11	-6.24E-11	3.06E-15	-2.11E-12
75	Benzene, 1,2-dichloro-	Air	kg TEG water	-2.12E-12	4.09E-11	-4.09E-11	2.90E-15	-2.13E-12
76	Styrene	Air	kg TEG water	-2.23E-12	5.22E-10	-5.22E-10	7.49E-16	-2.23E-12
77	Naphthalene	Air	kg TEG water	-2.27E-12	0.00E+00	0.00E+00	0.00E+00	-2.27E-12
78	Dimethenamid	Air	kg TEG water	-2.31E-12	3.74E-11	-3.74E-11	2.99E-15	-2.31E-12
79	Thiodicarb	Soil	kg TEG water	-2.38E-12	3.39E-11	-3.39E-11	2.72E-15	-2.39E-12
80	Glyphosate	Water	kg TEG water	-2.69E-12	4.27E-11	-4.27E-11	3.42E-15	-2.70E-12
81	Parathion, methyl	Soil	kg TEG water	-3.21E-12	4.56E-11	-4.56E-11	3.66E-15	-3.21E-12
82	Fenbuconazole	Soil	kg TEG water	-3.38E-12	2.75E-11	-2.75E-11	2.32E-15	-3.39E-12
83	Benzene, pentachloro-	Air	kg TEG water	-3.59E-12	6.63E-11	-6.63E-11	7.53E-14	-3.67E-12
84	Pymetrozine	Soil	kg TEG water	-3.76E-12	6.21E-11	-6.21E-11	4.86E-15	-3.76E-12
85	Ethalfluralin	Soil	kg TEG water	-3.99E-12	6.90E-11	-6.90E-11	4.97E-15	-3.99E-12
86	Tefluthrin	Air	kg TEG water	-4.18E-12	6.77E-11	-6.77E-11	5.41E-15	-4.18E-12
87	Napropamide	Soil	kg TEG water	-4.26E-12	1.32E-10	-1.32E-10	4.51E-15	-4.27E-12
88	Acephate	Air	kg TEG water	-4.55E-12	6.47E-11	-6.47E-11	5.19E-15	-4.56E-12
89	Cyproconazole	Soil	kg TEG water	-4.64E-12	5.33E-11	-5.33E-11	4.29E-15	-4.64E-12
90	Ethene, tetrachloro-	Air	kg TEG water	-4.79E-12	2.50E-10	-2.50E-10	6.46E-15	-4.79E-12
91	Kresoxim-methyl	Soil	kg TEG water	-4.83E-12	4.64E-11	-4.64E-11	3.82E-15	-4.83E-12
92	Sulfosulfuron	Soil	kg TEG water	-5.09E-12	8.11E-11	-8.11E-11	6.50E-15	-5.10E-12
93	Bromoxynil	Water	kg TEG water	-5.51E-12	8.83E-11	-8.83E-11	7.12E-15	-5.52E-12
94	Mecoprop	Soil	kg TEG water	-5.59E-12	8.90E-11	-8.90E-11	7.13E-15	-5.59E-12
95	Triasulfuron	Soil	kg TEG water	-5.70E-12	9.08E-11	-9.08E-11	7.28E-15	-5.71E-12
96	Triallate	Soil	kg TEG water	-5.73E-12	9.12E-11	-9.12E-11	7.32E-15	-5.73E-12
97	Thiodicarb	Air	kg TEG water	-5.91E-12	8.40E-11	-8.40E-11	6.74E-15	-5.92E-12
98	Diclofop-methyl	Soil	kg TEG water	-6.24E-12	1.06E-10	-1.06E-10	8.01E-15	-6.25E-12
99	Bifenthrin	Soil	kg TEG water	-6.27E-12	1.16E-10	-1.16E-10	8.66E-15	-6.28E-12
100	Dicamba	Air	kg TEG water	-6.32E-12	1.00E-10	-1.00E-10	8.03E-15	-6.33E-12
101	Bifenox	Soil	kg TEG water	-7.44E-12	1.25E-10	-1.25E-10	9.54E-15	-7.45E-12
102	Oxydemeton methyl	Soil	kg TEG water	-7.99E-12	6.50E-11	-6.50E-11	5.47E-15	-8.00E-12
103	Ethyne	Air	kg TEG water	-8.02E-12	1.34E-11	-1.34E-11	2.07E-15	-8.02E-12
104	2,4-D	Air	kg TEG water	-8.10E-12	1.15E-10	-1.15E-10	9.24E-15	-8.11E-12
105	Ethane, 1,1,1-trichloro-, HCFC-140	Air	kg TEG water	-8.21E-12	2.86E-10	-2.86E-10	1.18E-14	-8.23E-12
106	Bromoxynil	Air	kg TEG water	-8.37E-12	1.34E-10	-1.34E-10	1.08E-14	-8.38E-12
107	Azoxystrobin	Air	kg TEG water	-8.81E-12	1.25E-10	-1.25E-10	1.01E-14	-8.82E-12
108	Triethylene glycol	Water	kg TEG water	-9.20E-12	4.12E-09	-4.12E-09	1.18E-15	-9.20E-12
109	Methane, bromochlorodifluoro-, Halon 1211	Air	kg TEG water	-9.66E-12	3.68E-09	-3.68E-09	2.91E-15	-9.67E-12
110	Metolachlor	Water	kg TEG water	-9.73E-12	1.57E-10	-1.57E-10	1.26E-14	-9.74E-12
111	Fluoranthene	Air	kg TEG water	-9.78E-12	1.34E-12	-1.34E-12	5.74E-16	-9.78E-12
112	o-Xylene	Air	kg TEG water	-9.95E-12	1.67E-09	-1.67E-09	1.82E-15	-9.96E-12
113	Carbaryl	Air	kg TEG water	-1.00E-11	1.44E-10	-1.44E-10	1.15E-14	-1.00E-11
114	Deltamethrin	Soil	kg TEG water	-1.03E-11	1.72E-10	-1.72E-10	1.28E-14	-1.03E-11
115	Flutolanil	Soil	kg TEG water	-1.04E-11	1.71E-10	-1.71E-10	1.34E-14	-1.04E-11
116	Anthracene	Air	kg TEG water	-1.05E-11	0.00E+00	0.00E+00	0.00E+00	-1.05E-11
117	Ethane, 1,1,1,2-tetrafluoro-, HFC-134a	Air	kg TEG water	-1.05E-11	2.30E-10	-2.30E-10	1.16E-14	-1.05E-11
118	Flufenacet	Air	kg TEG water	-1.24E-11	1.77E-10	-1.77E-10	1.42E-14	-1.24E-11
119	2-Methyl-4-chlorophenoxyacetic acid	Water	kg TEG water	-1.25E-11	2.00E-10	-2.00E-10	1.61E-14	-1.25E-11
120	Propanal	Water	kg TEG water	-1.25E-11	2.47E-10	-2.47E-10	1.71E-14	-1.25E-11
121	Benzene, hexachloro-	Air	kg TEG water	-1.46E-11	1.52E-09	-1.52E-09	1.89E-13	-1.48E-11
122	Ethyl acetate	Water	kg TEG water	-1.78E-11	2.49E-10	-2.49E-10	1.86E-14	-1.78E-11
123	Methane, dichloro-, HCC-30	Air	kg TEG water	-1.88E-11	6.23E-10	-6.23E-10	2.85E-14	-1.88E-11
124	Permethrin	Soil	kg TEG water	-1.96E-11	3.31E-10	-3.31E-10	2.57E-14	-1.96E-11
125	Paraquat	Air	kg TEG water	-1.99E-11	2.82E-10	-2.82E-10	2.27E-14	-1.99E-11
126	Propiconazole	Air	kg TEG water	-2.11E-11	2.99E-10	-2.99E-10	2.40E-14	-2.11E-11
127	Butene	Air	kg TEG water	-2.33E-11	1.52E-11	-1.52E-11	1.45E-16	-2.33E-11
128	Clomazone	Soil	kg TEG water	-2.35E-11	4.08E-10	-4.08E-10	2.94E-14	-2.36E-11
129	Metalaxil	Soil	kg TEG water	-2.36E-11	3.81E-10	-3.81E-10	2.98E-14	-2.36E-11
130	Trichlorfon	Soil	kg TEG water	-2.50E-11	4.12E-10	-4.12E-10	3.23E-14	-2.50E-11
131	Parathion, methyl	Air	kg TEG water	-2.62E-11	3.72E-10	-3.72E-10	2.99E-14	-2.62E-11
132	t-Butyl methyl ether	Air	kg TEG water	-2.92E-11	3.75E-11	-3.75E-11	1.52E-15	-2.92E-11
133	Phthalate, dioctyl-	Air	kg TEG water	-3.10E-11	0.00E+00	0.00E+00	0.00E+00	-3.10E-11
134	Benomyl	Soil	kg TEG water	-3.27E-11	2.33E-10	-2.33E-10	1.56E-14	-3.28E-11
135	Thidiazuron	Soil	kg TEG water	-3.34E-11	5.41E-10	-5.41E-10	4.23E-14	-3.35E-11
136	Maleic hydrazide	Soil	kg TEG water	-3.35E-11	5.53E-10	-5.53E-10	4.33E-14	-3.35E-11
137	Chloroform	Air	kg TEG water	-3.60E-11	1.32E-09	-1.32E-09	5.67E-14	-3.61E-11
138	Bentazone	Soil	kg TEG water	-3.79E-11	3.24E-10	-3.24E-10	2.38E-14	-3.79E-11
139	Alachlor	Air	kg TEG water	-3.89E-11	5.53E-10	-5.53E-10	4.44E-14	-3.90E-11
140	Butyric acid, 4-(2,4-dichlorophenoxy)-	Soil	kg TEG water	-4.03E-11	6.52E-10	-6.52E-10	5.21E-14	-4.03E-11
141	Tebuconazole	Soil	kg TEG water	-4.05E-11	5.40E-10	-5.40E-10	4.13E-14	-4.06E-11
142	m-Xylene	Air	kg TEG water	-4.20E-11	4.34E-09	-4.34E-09	3.09E-14	-4.20E-11
143	Maneb	Soil	kg TEG water	-4.36E-11	7.20E-10	-7.20E-10	5.64E-14	-4.37E-11
144	Propargite	Soil	kg TEG water	-4.55E-11	7.52E-10	-7.52E-10	5.89E-14	-4.56E-11
145	Flumetsulam	Soil	kg TEG water	-5.16E-11	9.51E-10	-9.51E-10	7.12E-14	-5.17E-11
146	Sulfentrazone	Air	kg TEG water	-5.28E-11	7.50E-10	-7.50E-10	6.02E-14	-5.28E-11
147	Dipropylthiocarbamic acid S-ethyl ester	Soil	kg TEG water	-5.39E-11	8.90E-10	-8.90E-10	6.96E-14	-5.39E-11
148	Fluroxypyr	Soil	kg TEG water	-5.77E-11	9.00E-10	-9.00E-10	7.18E-14	-5.78E-11
149	Phenanthrene	Air	kg TEG water	-5.92E-11	2.98E-11	-2.98E-11	1.27E-14	-5.92E-11
150	Prosulfuron	Soil	kg TEG water	-6.09E-11	1.74E-09	-1.74E-09	9.61E-14	-6.10E-11
151	Sethoxydim	Soil	kg TEG water	-6.10E-11	1.02E-09	-1.02E-09	7.80E-14	-6.10E-11
152	Trinexapac-ethyl	Soil	kg TEG water	-6.17E-11	9.61E-10	-9.61E-10	7.26E-14	-6.18E-11
153	Hexane	Air	kg TEG water	-6.21E-11	1.16E-10	-1.16E-10	5.60E-16	-6.21E-11
154	Pyrithiobac sodium salt	Soil	kg TEG water	-6.63E-11	1.07E-09	-1.07E-09	8.38E-14	-6.64E-11
155	Cyhalothrin, gamma-	Soil	kg TEG water	-6.76E-11	9.60E-10	-9.60E-10	7.71E-14	-6.77E-11
156	Imazethapyr	Soil	kg TEG water	-7.07E-11	1.06E-09	-1.06E-09	8.49E-14	-7.08E-11
157	Ethane, 1,1,2-trichloro-1,2,2-trifluoro-, CFC-113	Air	kg TEG water	-8.11E-11	3.27E-09	-3.27E-09	8.09E-14	-8.12E-11
158	Thifensulfuron-methyl	Soil	kg TEG water	-8.32E-11	1.21E-09	-1.21E-09	9.75E-14	-8.33E-11
159	Pyrene	Air	kg TEG water	-8.54E-11	1.84E-11	-1.84E-11	7.86E-15	-8.54E-11
160	Methane, dichloro-, HCC-30	Water	kg TEG water	-9.26E-11	2.37E-09	-2.37E-09	1.74E-13	-9.27E-11
161	Carbaryl	Soil	kg TEG water	-9.84E-11	1.62E-09	-1.62E-09	1.27E-13	-9.85E-11
162	Phosmet	Soil	kg TEG water	-1.00E-10	1.65E-09	-1.65E-09	1.29E-13	-1.00E-10
163	Acenaphthene	Air	kg TEG water	-1.08E-10	5.32E-10	-5.32E-10	9.64E-15	-1.08E-10
164	Chloroform	Water	kg TEG water	-1.12E-10	2.40E-09	-2.40E-09	1.51E-13	-1.12E-10
165	Methane, bromo-, Halon 1001	Air	kg TEG water	-1.16E-10	4.39E-12	-4.39E-12	2.02E-18	-1.16E-10
166	Imazamox	Soil	kg TEG water	-1.20E-10	1.81E-09	-1.81E-09	1.45E-13	-1.21E-10
167	Pyrethrin	Soil	kg TEG water	-1.28E-10	2.11E-09	-2.11E-09	1.65E-13	-1.28E-10
168	Benzo(a)anthracene	Air	kg TEG water	-1.29E-10	1.72E-11	-1.72E-11	7.35E-15	-1.29E-10
169	Methane, tetrachloro-, CFC-10	Air	kg TEG water	-1.58E-10	7.57E-10	-7.57E-10	1.99E-13	-1.58E-10
170	Methoxyfenozide	Soil	kg TEG water	-1.65E-10	2.73E-09	-2.73E-09	2.13E-13	-1.65E-10
171	Dimethylamine	Water	kg TEG water	-1.68E-10	3.78E-09	-3.78E-09	3.70E-12	-1.71E-10
172	2-Methyl-4-chlorophenoxyacetic acid	Soil	kg TEG water	-1.76E-10	2.88E-09	-2.88E-09	2.24E-13	-1.76E-10
173	Mepiquat chloride	Soil	kg TEG water	-1.87E-10	3.08E-09	-3.08E-09	2.38E-13	-1.87E-10
174	Malathion	Soil	kg TEG water	-2.13E-10	3.19E-09	-3.19E-09	2.47E-13	-2.13E-10
175	Ethene	Air	kg TEG water	-2.15E-10	9.12E-11	-9.12E-11	1.22E-14	-2.15E-10
176	Polychlorinated biphenyls	Water	kg TEG water	-2.30E-10	1.29E-08	-1.29E-08	4.33E-13	-2.31E-10
177	Glufosinate ammonium	Soil	kg TEG water	-2.36E-10	3.90E-09	-3.90E-09	3.05E-13	-2.37E-10
178	Terbufos	Soil	kg TEG water	-2.38E-10	4.86E-09	-4.86E-09	3.38E-13	-2.39E-10
179	Flufenacet	Soil	kg TEG water	-2.44E-10	4.18E-09	-4.18E-09	3.13E-13	-2.44E-10
180	Polychlorinated biphenyls	Air	kg TEG water	-2.44E-10	7.30E-09	-7.30E-09	5.26E-13	-2.45E-10
181	Rimsulfuron	Soil	kg TEG water	-2.49E-10	4.25E-09	-4.25E-09	3.28E-13	-2.49E-10
182	Chrysene	Air	kg TEG water	-2.60E-10	3.03E-12	-3.03E-12	1.30E-15	-2.60E-10
183	Ethane, 1,2-dichloro-	Air	kg TEG water	-2.83E-10	2.91E-08	-2.91E-08	9.50E-13	-2.84E-10
184	Metribuzin	Air	kg TEG water	-2.90E-10	4.12E-09	-4.12E-09	3.31E-13	-2.90E-10
185	Benfluralin	Soil	kg TEG water	-2.98E-10	4.92E-09	-4.92E-09	3.85E-13	-2.98E-10
186	Permethrin	Air	kg TEG water	-3.09E-10	4.39E-09	-4.39E-09	3.53E-13	-3.09E-10
187	Isoxaflutole	Soil	kg TEG water	-3.21E-10	5.92E-09	-5.92E-09	4.43E-13	-3.21E-10
188	Benzo(g,h,i)perylene	Air	kg TEG water	-3.37E-10	9.74E-12	-9.74E-12	4.17E-15	-3.37E-10
189	Fludioxonil	Soil	kg TEG water	-3.40E-10	5.63E-09	-5.63E-09	4.40E-13	-3.40E-10
190	Alachlor	Soil	kg TEG water	-3.41E-10	9.96E-09	-9.96E-09	5.43E-13	-3.42E-10
191	Azoxystrobin	Soil	kg TEG water	-3.87E-10	6.24E-09	-6.24E-09	4.85E-13	-3.88E-10
192	Dimethomorph	Soil	kg TEG water	-4.25E-10	7.01E-09	-7.01E-09	5.49E-13	-4.25E-10
193	t-Butyl methyl ether	Water	kg TEG water	-4.39E-10	7.81E-10	-7.81E-10	1.12E-13	-4.39E-10
194	Tribufos	Soil	kg TEG water	-4.90E-10	7.94E-09	-7.94E-09	6.20E-13	-4.91E-10
195	Tefluthrin	Soil	kg TEG water	-5.06E-10	9.31E-09	-9.31E-09	6.98E-13	-5.07E-10
196	Atrazine	Water	kg TEG water	-5.09E-10	8.24E-09	-8.24E-09	6.59E-13	-5.09E-10
197	Pendimethalin	Air	kg TEG water	-5.38E-10	7.67E-09	-7.67E-09	6.16E-13	-5.39E-10
198	Cypermethrin	Air	kg TEG water	-5.47E-10	7.77E-09	-7.77E-09	6.24E-13	-5.48E-10
199	Methane, bromotrifluoro-, Halon 1301	Air	kg TEG water	-5.54E-10	3.74E-09	-3.74E-09	4.33E-15	-5.54E-10
200	Indeno(1,2,3-cd)pyrene	Air	kg TEG water	-6.14E-10	2.35E-11	-2.35E-11	1.01E-14	-6.14E-10
201	Carbetamide	Soil	kg TEG water	-6.78E-10	2.21E-08	-2.21E-08	6.92E-13	-6.79E-10
202	Metalaxyl-M	Soil	kg TEG water	-6.83E-10	1.13E-08	-1.13E-08	8.82E-13	-6.84E-10
203	Cyfluthrin	Air	kg TEG water	-6.88E-10	9.77E-09	-9.77E-09	7.85E-13	-6.89E-10
204	PAH, polycyclic aromatic hydrocarbons	Soil	kg TEG water	-7.62E-10	1.27E-07	-1.27E-07	1.41E-13	-7.62E-10
205	Ethephon	Soil	kg TEG water	-7.90E-10	1.24E-08	-1.24E-08	9.69E-13	-7.91E-10
206	Methanol	Water	kg TEG water	-8.00E-10	1.42E-04	-1.42E-04	1.69E-13	-8.00E-10
207	Glyphosate	Air	kg TEG water	-8.27E-10	1.18E-08	-1.18E-08	9.44E-13	-8.28E-10
208	Metolachlor	Air	kg TEG water	-9.82E-10	1.40E-08	-1.40E-08	1.12E-12	-9.84E-10
209	Simazine	Soil	kg TEG water	-9.85E-10	1.81E-08	-1.81E-08	1.36E-12	-9.86E-10
210	Prochloraz	Soil	kg TEG water	-1.04E-09	9.92E-09	-9.92E-09	8.23E-13	-1.04E-09
211	Iprodione	Soil	kg TEG water	-1.12E-09	1.95E-08	-1.95E-08	1.48E-12	-1.12E-09
212	Cyfluthrin	Soil	kg TEG water	-1.16E-09	1.89E-08	-1.89E-08	1.48E-12	-1.16E-09
213	Dicamba	Soil	kg TEG water	-1.17E-09	2.05E-08	-2.05E-08	1.56E-12	-1.17E-09
214	Amitraz	Soil	kg TEG water	-1.29E-09	2.13E-08	-2.13E-08	1.67E-12	-1.29E-09
215	Acetone	Water	kg TEG water	-1.38E-09	3.26E-08	-3.26E-08	3.64E-14	-1.38E-09
216	Difenoconazole	Soil	kg TEG water	-1.42E-09	2.39E-08	-2.39E-08	1.85E-12	-1.42E-09
217	Ethanol	Water	kg TEG water	-1.58E-09	5.80E-09	-5.80E-09	1.52E-13	-1.58E-09
218	Bromacil	Soil	kg TEG water	-1.68E-09	2.77E-08	-2.77E-08	2.17E-12	-1.68E-09
219	Atrazine	Air	kg TEG water	-1.70E-09	2.47E-08	-2.47E-08	1.98E-12	-1.70E-09
220	Trifluralin	Air	kg TEG water	-1.84E-09	2.61E-08	-2.61E-08	2.10E-12	-1.84E-09
221	Benzene, ethyl-	Air	kg TEG water	-1.90E-09	1.34E-09	-1.34E-09	1.70E-14	-1.90E-09
222	Oryzalin	Soil	kg TEG water	-2.05E-09	3.38E-08	-3.38E-08	2.64E-12	-2.05E-09
223	Paraquat	Soil	kg TEG water	-2.17E-09	3.48E-08	-3.48E-08	2.70E-12	-2.17E-09
224	Chloridazon	Soil	kg TEG water	-2.22E-09	3.54E-08	-3.54E-08	2.84E-12	-2.22E-09
225	Acenaphthylene	Water	kg TEG water	-2.26E-09	1.52E-09	-1.52E-09	1.40E-14	-2.26E-09
226	Dioxin, 2,3,7,8 Tetrachlorodibenzo-p-	Air	kg TEG water	-2.74E-09	2.95E-07	-2.95E-07	2.51E-12	-2.75E-09
227	Pendimethalin	Soil	kg TEG water	-3.19E-09	5.12E-08	-5.12E-08	4.02E-12	-3.19E-09
228	Phenanthrene	Water	kg TEG water	-3.43E-09	0.00E+00	0.00E+00	0.00E+00	-3.43E-09
229	Oxamyl	Soil	kg TEG water	-3.50E-09	5.78E-08	-5.78E-08	4.52E-12	-3.50E-09
230	Propiconazole	Soil	kg TEG water	-3.93E-09	6.43E-08	-6.43E-08	4.88E-12	-3.94E-09
231	Chlorpyrifos	Air	kg TEG water	-5.01E-09	7.11E-08	-7.11E-08	5.71E-12	-5.01E-09
232	Sulfentrazone	Soil	kg TEG water	-5.02E-09	7.52E-08	-7.52E-08	6.02E-12	-5.02E-09
233	Azinphos-methyl	Soil	kg TEG water	-5.24E-09	8.65E-08	-8.65E-08	6.77E-12	-5.25E-09
234	Ethofumesate	Soil	kg TEG water	-5.67E-09	9.18E-08	-9.18E-08	7.27E-12	-5.68E-09
235	Xylene	Air	kg TEG water	-5.99E-09	5.21E-07	-5.21E-07	1.01E-12	-5.99E-09
236	Dimethenamid	Soil	kg TEG water	-6.24E-09	1.25E-07	-1.25E-07	8.73E-12	-6.25E-09
237	Dicrotophos	Soil	kg TEG water	-6.25E-09	1.01E-07	-1.01E-07	7.91E-12	-6.26E-09
238	Acetochlor	Soil	kg TEG water	-7.51E-09	1.38E-07	-1.38E-07	1.04E-11	-7.52E-09
239	Toluene	Air	kg TEG water	-7.68E-09	7.58E-07	-7.58E-07	5.26E-13	-7.68E-09
240	Acephate	Soil	kg TEG water	-7.88E-09	1.28E-07	-1.28E-07	1.00E-11	-7.89E-09
241	Parathion	Soil	kg TEG water	-7.88E-09	6.46E-08	-6.46E-08	4.72E-12	-7.89E-09
242	Cymoxanil	Soil	kg TEG water	-7.95E-09	1.31E-07	-1.31E-07	1.03E-11	-7.96E-09
243	Acetone	Air	kg TEG water	-8.61E-09	1.09E-09	-1.09E-09	5.06E-14	-8.61E-09
244	Butane	Air	kg TEG water	-9.76E-09	2.80E-08	-2.80E-08	8.71E-14	-9.76E-09
245	Propane	Air	kg TEG water	-1.05E-08	1.02E-07	-1.02E-07	9.86E-14	-1.05E-08
246	Carbendazim	Soil	kg TEG water	-1.09E-08	1.38E-07	-1.38E-07	9.86E-12	-1.09E-08
247	Phorate	Soil	kg TEG water	-1.31E-08	2.16E-07	-2.16E-07	1.69E-11	-1.31E-08
248	Bromoxynil	Soil	kg TEG water	-1.41E-08	2.31E-07	-2.31E-07	1.83E-11	-1.41E-08
249	Pentane	Air	kg TEG water	-1.45E-08	2.59E-08	-2.59E-08	1.39E-13	-1.45E-08
250	Benzene, pentachloronitro-	Soil	kg TEG water	-1.55E-08	2.55E-07	-2.55E-07	2.00E-11	-1.55E-08
251	2,4-D	Soil	kg TEG water	-1.55E-08	2.65E-07	-2.65E-07	1.96E-11	-1.55E-08
252	Thiram	Soil	kg TEG water	-1.63E-08	1.16E-07	-1.16E-07	7.73E-12	-1.63E-08
253	Trifluralin	Soil	kg TEG water	-1.83E-08	2.99E-07	-2.99E-07	2.29E-11	-1.84E-08
254	Ioxynil	Soil	kg TEG water	-1.94E-08	3.17E-07	-3.17E-07	2.48E-11	-1.94E-08
255	Ethoprop	Soil	kg TEG water	-2.00E-08	3.30E-07	-3.30E-07	2.58E-11	-2.00E-08
256	Cypermethrin	Soil	kg TEG water	-2.01E-08	2.77E-07	-2.77E-07	2.08E-11	-2.02E-08
257	Lambda-cyhalothrin	Soil	kg TEG water	-2.02E-08	3.32E-07	-3.32E-07	2.60E-11	-2.03E-08
258	Cyhalothrin, gamma-	Air	kg TEG water	-2.07E-08	2.94E-07	-2.94E-07	2.36E-11	-2.07E-08
259	Naphthalene	Water	kg TEG water	-2.18E-08	0.00E+00	0.00E+00	0.00E+00	-2.18E-08
260	Methanol	Air	kg TEG water	-2.49E-08	3.46E-05	-3.46E-05	1.32E-13	-2.49E-08
261	Pirimicarb	Soil	kg TEG water	-2.90E-08	4.78E-07	-4.78E-07	3.74E-11	-2.90E-08
262	Fentin hydroxide	Soil	kg TEG water	-2.98E-08	4.91E-07	-4.91E-07	3.85E-11	-2.98E-08
263	Ethanol	Air	kg TEG water	-3.11E-08	2.69E-09	-2.69E-09	4.86E-13	-3.11E-08
264	Endosulfan	Soil	kg TEG water	-3.36E-08	5.05E-07	-5.05E-07	4.04E-11	-3.37E-08
265	Acetic acid	Water	kg TEG water	-3.65E-08	1.66E-07	-1.66E-07	2.67E-11	-3.65E-08
266	Acetaldehyde	Water	kg TEG water	-3.69E-08	1.62E-07	-1.62E-07	4.53E-12	-3.69E-08
267	Captan	Soil	kg TEG water	-4.09E-08	6.76E-07	-6.76E-07	5.29E-11	-4.10E-08
268	Ethane, 1,2-dichloro-	Water	kg TEG water	-4.31E-08	1.62E-07	-1.62E-07	7.37E-11	-4.31E-08
269	Acetaldehyde	Air	kg TEG water	-5.35E-08	4.82E-08	-4.82E-08	3.26E-13	-5.35E-08
270	Ametryn	Soil	kg TEG water	-6.27E-08	1.04E-06	-1.04E-06	8.10E-11	-6.28E-08
271	Isoproturon	Soil	kg TEG water	-6.35E-08	7.96E-07	-7.96E-07	6.08E-11	-6.36E-08
272	Hydramethylnon	Soil	kg TEG water	-6.87E-08	1.13E-06	-1.13E-06	8.88E-11	-6.88E-08
273	Terbacil	Soil	kg TEG water	-7.90E-08	1.30E-06	-1.30E-06	1.02E-10	-7.91E-08
274	Cyprodinil	Soil	kg TEG water	-7.92E-08	1.31E-06	-1.31E-06	1.02E-10	-7.93E-08
275	Prometryn	Soil	kg TEG water	-8.27E-08	1.34E-06	-1.34E-06	1.05E-10	-8.28E-08
276	Metamitron	Soil	kg TEG water	-8.43E-08	1.36E-06	-1.36E-06	1.08E-10	-8.44E-08
277	Formaldehyde	Water	kg TEG water	-8.81E-08	4.13E-02	-4.13E-02	7.83E-12	-8.81E-08
278	Carbofuran	Soil	kg TEG water	-9.27E-08	6.83E-07	-6.83E-07	4.62E-11	-9.27E-08
279	Metribuzin	Soil	kg TEG water	-1.16E-07	2.34E-06	-2.34E-06	1.49E-10	-1.16E-07
280	Propanal	Air	kg TEG water	-1.32E-07	6.54E-12	-6.54E-12	5.12E-16	-1.32E-07
281	Fenamiphos	Soil	kg TEG water	-1.43E-07	2.36E-06	-2.36E-06	1.85E-10	-1.43E-07
282	Chlorothalonil	Soil	kg TEG water	-1.99E-07	4.52E-06	-4.52E-06	2.59E-10	-1.99E-07
283	Glyphosate	Soil	kg TEG water	-1.99E-07	3.36E-06	-3.36E-06	2.50E-10	-2.00E-07
284	Metolachlor	Soil	kg TEG water	-2.06E-07	3.11E-06	-3.11E-06	2.17E-10	-2.06E-07
285	Acrolein	Air	kg TEG water	-2.10E-07	3.42E-05	-3.42E-05	6.34E-11	-2.10E-07
286	Dimethoate	Soil	kg TEG water	-2.47E-07	4.04E-06	-4.04E-06	3.17E-10	-2.48E-07
287	Chlorpyrifos	Soil	kg TEG water	-2.48E-07	4.02E-06	-4.02E-06	3.14E-10	-2.48E-07
288	Propachlor	Soil	kg TEG water	-2.56E-07	4.23E-06	-4.23E-06	3.31E-10	-2.57E-07
289	Ammonia	Water	kg TEG water	-2.92E-07	0.00E+00	0.00E+00	0.00E+00	-2.92E-07
290	Linuron	Soil	kg TEG water	-3.11E-07	9.45E-06	-9.45E-06	5.38E-10	-3.12E-07
291	Ammonia	Air	kg TEG water	-4.67E-07	1.22E-05	-1.22E-05	6.74E-09	-4.74E-07
292	Mancozeb	Soil	kg TEG water	-5.64E-07	1.02E-05	-1.02E-05	7.31E-10	-5.65E-07
293	Acenaphthene	Water	kg TEG water	-5.78E-07	3.90E-07	-3.90E-07	3.59E-12	-5.78E-07
294	Antimony	Soil	kg TEG water	-6.09E-07	1.03E-04	-1.03E-04	2.49E-09	-6.12E-07
295	Formaldehyde	Air	kg TEG water	-6.48E-07	5.94E-07	-5.94E-07	6.59E-12	-6.48E-07
296	Diuron	Soil	kg TEG water	-9.02E-07	1.49E-05	-1.49E-05	1.16E-09	-9.03E-07
297	Fipronil	Soil	kg TEG water	-1.07E-06	1.74E-05	-1.74E-05	1.36E-09	-1.07E-06
298	Thiazole, 2-(thiocyanatemethylthio)benzo-	Soil	kg TEG water	-1.18E-06	1.95E-05	-1.95E-05	1.53E-09	-1.18E-06
299	Benzene, 1,2-dichloro-	Water	kg TEG water	-1.28E-06	4.57E-05	-4.57E-05	7.92E-09	-1.29E-06
300	Barium	Soil	kg TEG water	-1.96E-06	2.47E-04	-2.47E-04	2.03E-09	-1.97E-06
301	Benzene, chloro-	Water	kg TEG water	-1.98E-06	8.10E-05	-8.10E-05	9.50E-09	-1.99E-06
302	Arsenic	Soil	kg TEG water	-2.19E-06	1.37E-04	-1.37E-04	1.42E-07	-2.33E-06
303	Acetic acid	Air	kg TEG water	-2.22E-06	1.28E-06	-1.28E-06	1.13E-11	-2.22E-06
304	o-Xylene	Water	kg TEG water	-3.34E-06	7.87E-05	-7.87E-05	3.14E-11	-3.34E-06
305	Aldicarb	Soil	kg TEG water	-3.48E-06	5.64E-05	-5.64E-05	4.40E-09	-3.48E-06
306	m-Xylene	Water	kg TEG water	-6.13E-06	1.44E-04	-1.44E-04	5.78E-11	-6.13E-06
307	Diazinon	Soil	kg TEG water	-8.38E-06	1.38E-04	-1.38E-04	1.08E-08	-8.39E-06
308	Chromium III	Water	kg TEG water	-9.29E-06	0.00E+00	0.00E+00	0.00E+00	-9.29E-06
309	Selenium	Soil	kg TEG water	-9.87E-06	1.65E-03	-1.65E-03	1.82E-09	-9.87E-06
310	Mercury	Soil	kg TEG water	-9.92E-06	1.89E-05	-1.89E-05	3.97E-06	-1.39E-05
311	Chromium VI	Air	kg TEG water	-1.12E-05	6.35E-05	-6.35E-05	1.67E-09	-1.12E-05
312	Chromium	Soil	kg TEG water	-1.22E-05	5.57E-04	-5.57E-04	4.94E-06	-1.71E-05
313	PAH, polycyclic aromatic hydrocarbons	Air	kg TEG water	-1.81E-05	6.14E-05	-6.14E-05	5.69E-10	-1.81E-05
314	Barium	Air	kg TEG water	-2.14E-05	2.07E-03	-2.07E-03	1.24E-08	-2.14E-05
315	Cadmium	Soil	kg TEG water	-2.21E-05	5.03E-04	-5.03E-04	7.44E-07	-2.28E-05
316	Atrazine	Soil	kg TEG water	-2.55E-05	1.09E-03	-1.09E-03	5.39E-08	-2.55E-05
317	Cobalt	Soil	kg TEG water	-4.58E-05	1.44E-03	-1.44E-03	5.57E-06	-5.13E-05
318	Lead	Soil	kg TEG water	-5.72E-05	1.24E-03	-1.24E-03	3.69E-06	-6.09E-05
319	Aldrin	Soil	kg TEG water	-5.86E-05	3.24E-03	-3.24E-03	1.49E-07	-5.88E-05
320	Nickel	Soil	kg TEG water	-9.02E-05	1.17E-03	-1.17E-03	5.97E-06	-9.61E-05
321	Benzene, ethyl-	Water	kg TEG water	-1.25E-04	3.44E-04	-3.44E-04	8.12E-10	-1.25E-04
322	Arsenic	Air	kg TEG water	-1.97E-04	1.04E-03	-1.04E-03	1.83E-08	-1.97E-04
323	Xylene	Water	kg TEG water	-2.00E-04	9.42E-04	-9.42E-04	1.35E-09	-2.00E-04
324	Ethene	Water	kg TEG water	-2.75E-04	3.55E-06	-3.55E-06	2.47E-11	-2.75E-04
325	Toluene	Water	kg TEG water	-2.86E-04	1.91E-03	-1.91E-03	2.02E-09	-2.86E-04
326	Mercury	Air	kg TEG water	-2.88E-04	2.48E-03	-2.48E-03	7.25E-08	-2.88E-04
327	Selenium	Water	kg TEG water	-3.75E-04	5.00E-03	-5.00E-03	4.29E-07	-3.75E-04
328	Chromium	Air	kg TEG water	-3.93E-04	1.59E-03	-1.59E-03	2.24E-08	-3.93E-04
329	PAH, polycyclic aromatic hydrocarbons	Water	kg TEG water	-5.08E-04	3.45E-04	-3.45E-04	3.37E-09	-5.08E-04
330	Lead	Air	kg TEG water	-7.05E-04	3.27E-03	-3.27E-03	3.13E-08	-7.05E-04
331	Antimony	Air	kg TEG water	-7.57E-04	1.26E-01	-1.26E-01	2.13E-07	-7.57E-04
332	Cadmium	Air	kg TEG water	-8.92E-04	2.75E-03	-2.75E-03	3.42E-08	-8.92E-04
333	Mercury	Water	kg TEG water	-9.83E-04	1.76E-03	-1.76E-03	4.71E-06	-9.88E-04
334	Copper	Soil	kg TEG water	-1.34E-03	1.02E-01	-1.02E-01	1.03E-03	-2.37E-03
335	Selenium	Air	kg TEG water	-1.35E-03	4.58E-03	-4.58E-03	1.45E-07	-1.35E-03
336	Arsenic	Water	kg TEG water	-1.44E-03	3.38E-02	-3.38E-02	1.74E-06	-1.45E-03
337	Cadmium	Water	kg TEG water	-2.02E-03	3.56E-02	-3.56E-02	1.99E-06	-2.03E-03
338	Cobalt	Water	kg TEG water	-2.14E-03	3.32E-02	-3.32E-02	1.52E-05	-2.16E-03
339	Lead	Water	kg TEG water	-2.29E-03	3.28E-02	-3.28E-02	1.25E-06	-2.30E-03
340	Zinc	Soil	kg TEG water	-2.40E-03	2.61E-01	-2.61E-01	1.93E-04	-2.59E-03
341	Hydrocarbons, aromatic	Air	kg TEG water	-3.09E-03	7.46E-02	-7.46E-02	3.11E-08	-3.09E-03
342	Zinc	Air	kg TEG water	-3.78E-03	3.91E-02	-3.91E-02	3.61E-07	-3.78E-03
343	Chromium	Water	kg TEG water	-4.22E-03	8.70E-02	-8.70E-02	9.84E-08	-4.22E-03
344	Aluminium	Soil	kg TEG water	-5.12E-03	2.71E-01	-2.71E-01	9.38E-03	-1.45E-02
345	Cobalt	Air	kg TEG water	-9.44E-03	6.40E-03	-6.40E-03	7.10E-08	-9.44E-03
346	Nickel	Water	kg TEG water	-1.42E-02	8.79E-02	-8.79E-02	2.41E-05	-1.42E-02
347	Nickel	Air	kg TEG water	-2.44E-02	1.42E-02	-1.42E-02	1.80E-07	-2.44E-02
348	Aluminium	Air	kg TEG water	-3.84E-02	2.63E+00	-2.63E+00	2.94E-05	-3.85E-02
348	Hydrocarbons, aromatic	Water	kg TEG water	-5.60E-02	3.78E-02	-3.78E-02	3.48E-07	-5.60E-02
350	Copper	Air	kg TEG water	-7.11E-02	7.96E-01	-7.96E-01	1.69E-06	-7.11E-02
351	Copper	Water	kg TEG water	-7.44E-02	1.12E+00	-1.12E+00	9.40E-04	-7.53E-02
352	Zinc	Water	kg TEG water	-7.77E-02	3.13E-01	-3.13E-01	2.24E-04	-7.79E-02
353	Barium	Water	kg TEG water	-4.09E-01	8.59E+00	-8.59E+00	3.69E-06	-4.09E-01
354	Aluminium	Water	kg TEG water	-1.07E+00	2.50E+01	-2.50E+01	1.08E-03	-1.07E+00
	Total		kg TEG water	-1.88E+00
Terrestrial ecotoxicity
No	Substance	Compartment	Unit	Total	Methanol (Used)	Methanol (Recovered)	Energy for extraction and solvent recovery (photovoltaic)	Propyl gallate (Avoided)
1	Phenol	Air	kg TEG soil	9.23E-07	1.48E-09	-1.48E-09	7.46E-14	9.23E-07
2	Chromium VI	Soil	kg TEG soil	6.94E-08	6.10E-07	-6.10E-07	2.85E-11	6.94E-08
3	Benzo(a)pyrene	Air	kg TEG soil	9.21E-09	1.54E-08	-1.54E-08	8.62E-13	9.20E-09
4	Phenol, pentachloro-	Air	kg TEG soil	2.08E-09	3.30E-09	-3.30E-09	1.85E-13	2.08E-09
5	Benzene	Air	kg TEG soil	8.69E-10	4.46E-08	-4.46E-08	6.81E-14	8.69E-10
6	Benzene	Water	kg TEG soil	3.71E-10	4.47E-10	-4.47E-10	6.10E-16	3.71E-10
7	Propene	Air	kg TEG soil	5.77E-11	1.97E-11	-1.97E-11	5.26E-16	5.76E-11
8	Phenol	Water	kg TEG soil	4.67E-11	5.65E-09	-5.65E-09	3.59E-16	4.67E-11
9	Propene	Water	kg TEG soil	4.49E-11	1.09E-12	-1.09E-12	6.27E-16	4.49E-11
10	Methane, chlorodifluoro-, HCFC-22	Air	kg TEG soil	1.92E-11	3.61E-09	-3.61E-09	1.18E-14	1.91E-11
11	Ethene, chloro-	Water	kg TEG soil	1.34E-15	6.05E-13	-6.05E-13	2.76E-15	-1.42E-15
12	Dimethylamine	Air	kg TEG soil	5.60E-16	4.89E-13	-4.89E-13	3.13E-15	-2.56E-15
13	Butene	Water	kg TEG soil	7.21E-18	6.15E-16	-6.15E-16	3.40E-20	7.17E-18
14	Antimony	Water	kg TEG soil	3.54E-20	5.68E-18	-5.68E-18	6.25E-22	3.48E-20
15	Glyphosate	Water	kg TEG soil	-1.27E-34	2.01E-33	-2.01E-33	1.61E-37	-1.27E-34
16	Ethephon	Water	kg TEG soil	-9.37E-34	1.49E-32	-1.49E-32	1.20E-36	-9.39E-34
17	Propiconazole	Water	kg TEG soil	-9.60E-32	1.65E-30	-1.65E-30	1.23E-34	-9.61E-32
18	Lambda-cyhalothrin	Water	kg TEG soil	-1.17E-28	1.86E-27	-1.86E-27	1.49E-31	-1.17E-28
19	Tebuconazole	Water	kg TEG soil	-1.95E-28	3.10E-27	-3.10E-27	2.49E-31	-1.95E-28
20	Bentazone	Water	kg TEG soil	-2.12E-27	3.18E-26	-3.18E-26	2.55E-30	-2.12E-27
21	Tefluthrin	Water	kg TEG soil	-8.68E-26	1.60E-24	-1.60E-24	1.20E-28	-8.69E-26
22	Dicamba	Water	kg TEG soil	-1.58E-25	2.55E-24	-2.55E-24	2.04E-28	-1.58E-25
23	Bromoxynil	Water	kg TEG soil	-1.36E-24	2.18E-23	-2.18E-23	1.76E-27	-1.36E-24
24	2-Methyl-4-chlorophenoxyacetic acid	Water	kg TEG soil	-2.50E-24	4.00E-23	-4.00E-23	3.23E-27	-2.50E-24
25	Methomyl	Water	kg TEG soil	-1.32E-23	2.11E-22	-2.11E-22	1.69E-26	-1.32E-23
26	Atrazine	Water	kg TEG soil	-1.43E-22	2.31E-21	-2.31E-21	1.85E-25	-1.43E-22
27	Carbaryl	Water	kg TEG soil	-1.54E-21	2.50E-20	-2.50E-20	1.99E-24	-1.54E-21
28	Pendimethalin	Water	kg TEG soil	-5.42E-21	8.78E-20	-8.78E-20	7.02E-24	-5.43E-21
29	Lambda-cyhalothrin	Air	kg TEG soil	-8.22E-20	1.31E-18	-1.31E-18	1.05E-22	-8.23E-20
30	Tebuconazole	Air	kg TEG soil	-2.31E-19	3.68E-18	-3.68E-18	2.96E-22	-2.32E-19
31	Triethylene glycol	Water	kg TEG soil	-3.54E-19	1.59E-16	-1.59E-16	4.55E-23	-3.54E-19
32	Cobalt	Water	kg TEG soil	-6.43E-19	9.97E-18	-9.97E-18	4.57E-21	-6.47E-19
33	Cadmium	Water	kg TEG soil	-1.06E-18	1.86E-17	-1.86E-17	1.04E-21	-1.06E-18
34	Ethane, 1,1,1-trichloro-, HCFC-140	Water	kg TEG soil	-1.30E-18	3.48E-17	-3.48E-17	9.14E-22	-1.30E-18
35	Polychlorinated biphenyls	Water	kg TEG soil	-1.35E-18	7.60E-17	-7.60E-17	2.55E-21	-1.36E-18
36	Dimethenamid	Water	kg TEG soil	-1.64E-18	2.66E-17	-2.66E-17	2.13E-21	-1.64E-18
37	Metolachlor	Water	kg TEG soil	-2.64E-18	4.26E-17	-4.26E-17	3.41E-21	-2.64E-18
38	Mercury	Water	kg TEG soil	-4.31E-18	7.71E-18	-7.71E-18	2.07E-20	-4.33E-18
39	Ethephon	Air	kg TEG soil	-4.40E-18	7.01E-17	-7.01E-17	5.62E-21	-4.41E-18
40	Methyl ethyl ketone	Water	kg TEG soil	-5.03E-18	0.00E+00	0.00E+00	0.00E+00	-5.03E-18
41	Flumiclorac-pentyl	Air	kg TEG soil	-2.87E-17	4.07E-16	-4.07E-16	3.27E-20	-2.87E-17
42	Propanal	Water	kg TEG soil	-3.13E-17	6.17E-16	-6.17E-16	4.27E-20	-3.14E-17
43	Flumiclorac-pentyl	Soil	kg TEG soil	-3.44E-17	4.89E-16	-4.89E-16	3.93E-20	-3.45E-17
44	2,4-D, dimethylamine salt	Air	kg TEG soil	-4.62E-17	7.39E-16	-7.39E-16	5.96E-20	-4.62E-17
45	Acenaphthylene	Air	kg TEG soil	-5.85E-17	1.27E-16	-1.27E-16	5.43E-20	-5.85E-17
46	Butadiene	Air	kg TEG soil	-9.38E-17	9.06E-16	-9.06E-16	6.84E-20	-9.39E-17
47	Phenol, pentachloro-	Soil	kg TEG soil	-1.20E-16	9.74E-14	-9.74E-14	4.32E-19	-1.20E-16
48	Benzo(b)fluoranthene	Air	kg TEG soil	-2.25E-16	2.33E-14	-2.33E-14	9.98E-18	-2.35E-16
49	Acenaphthylene	Water	kg TEG soil	-2.48E-16	1.68E-16	-1.68E-16	1.54E-21	-2.48E-16
50	Benzo(k)fluoranthene	Air	kg TEG soil	-5.77E-16	5.97E-14	-5.97E-14	2.55E-17	-6.02E-16
51	Ethyl acetate	Water	kg TEG soil	-6.10E-16	8.54E-15	-8.54E-15	6.38E-19	-6.11E-16
52	Barium	Water	kg TEG soil	-7.77E-16	1.63E-14	-1.63E-14	7.00E-21	-7.77E-16
53	Dibenz(a,h)anthracene	Air	kg TEG soil	-8.73E-16	9.05E-14	-9.05E-14	3.87E-17	-9.12E-16
54	Sethoxydim	Air	kg TEG soil	-8.83E-16	1.25E-14	-1.25E-14	1.01E-18	-8.84E-16
55	Methane, dichlorofluoro-, HCFC-21	Air	kg TEG soil	-1.38E-15	5.45E-14	-5.45E-14	2.35E-18	-1.38E-15
56	Tefluthrin	Air	kg TEG soil	-1.65E-15	2.68E-14	-2.68E-14	2.14E-18	-1.65E-15
57	2-Methyl-4-chlorophenoxyacetic acid	Air	kg TEG soil	-1.74E-15	2.79E-14	-2.79E-14	2.25E-18	-1.75E-15
58	Dimethylamine	Water	kg TEG soil	-2.20E-15	4.97E-14	-4.97E-14	4.85E-17	-2.25E-15
59	Asulam	Soil	kg TEG soil	-2.22E-15	3.96E-14	-3.96E-14	2.82E-18	-2.23E-15
60	Methomyl	Air	kg TEG soil	-3.08E-15	4.91E-14	-4.91E-14	3.94E-18	-3.09E-15
61	Phenanthrene	Water	kg TEG soil	-4.78E-15	0.00E+00	0.00E+00	0.00E+00	-4.78E-15
62	Butyric acid, 4-(2,4-dichlorophenoxy)-	Air	kg TEG soil	-6.23E-15	1.01E-13	-1.01E-13	8.05E-18	-6.23E-15
63	Aluminium	Water	kg TEG soil	-6.77E-15	1.58E-13	-1.58E-13	6.81E-18	-6.78E-15
64	Quizalofop ethyl ester	Air	kg TEG soil	-7.74E-15	1.10E-13	-1.10E-13	8.83E-18	-7.75E-15
65	Acetic acid	Water	kg TEG soil	-7.86E-15	3.57E-14	-3.57E-14	5.74E-18	-7.87E-15
66	Fluorene	Air	kg TEG soil	-9.04E-15	8.80E-16	-8.80E-16	3.76E-19	-9.04E-15
67	Benzene, pentachloro-	Air	kg TEG soil	-1.16E-14	2.14E-13	-2.14E-13	2.43E-16	-1.18E-14
68	Chloroform	Water	kg TEG soil	-1.23E-14	2.63E-13	-2.63E-13	1.66E-17	-1.23E-14
69	Fluoranthene	Air	kg TEG soil	-1.23E-14	1.69E-15	-1.69E-15	7.21E-19	-1.23E-14
70	Naphthalene	Water	kg TEG soil	-1.47E-14	0.00E+00	0.00E+00	0.00E+00	-1.47E-14
71	Methane, trichlorofluoro-, CFC-11	Air	kg TEG soil	-1.68E-14	6.86E-13	-6.86E-13	2.95E-17	-1.69E-14
72	Permethrin	Air	kg TEG soil	-2.43E-14	3.45E-13	-3.45E-13	2.77E-17	-2.43E-14
73	Ethanol	Water	kg TEG soil	-2.44E-14	8.97E-14	-8.97E-14	2.35E-18	-2.44E-14
74	Bromoxynil	Air	kg TEG soil	-2.57E-14	4.11E-13	-4.11E-13	3.31E-17	-2.57E-14
75	Anthracene	Air	kg TEG soil	-2.71E-14	0.00E+00	0.00E+00	0.00E+00	-2.71E-14
76	Polychlorinated biphenyls	Air	kg TEG soil	-2.72E-14	8.13E-13	-8.13E-13	5.85E-17	-2.72E-14
77	Methane, dichloro-, HCC-30	Water	kg TEG soil	-2.76E-14	7.05E-13	-7.05E-13	5.19E-17	-2.76E-14
78	Phthalate, dioctyl-	Air	kg TEG soil	-3.56E-14	0.00E+00	0.00E+00	0.00E+00	-3.56E-14
79	t-Butyl methyl ether	Water	kg TEG soil	-3.64E-14	6.48E-14	-6.48E-14	9.33E-18	-3.64E-14
80	Triallate	Soil	kg TEG soil	-3.75E-14	5.97E-13	-5.97E-13	4.79E-17	-3.75E-14
81	Acetophenone	Air	kg TEG soil	-5.06E-14	0.00E+00	0.00E+00	0.00E+00	-5.06E-14
82	Bentazone	Air	kg TEG soil	-5.33E-14	7.57E-13	-7.57E-13	6.08E-17	-5.33E-14
83	Naphthalene	Air	kg TEG soil	-5.46E-14	0.00E+00	0.00E+00	0.00E+00	-5.46E-14
84	Benzene, hexachloro-	Air	kg TEG soil	-6.05E-14	6.29E-12	-6.29E-12	7.82E-16	-6.12E-14
85	Benzene, 1,2-dichloro-	Air	kg TEG soil	-6.66E-14	1.28E-12	-1.28E-12	9.08E-17	-6.67E-14
86	Benzo(a)anthracene	Air	kg TEG soil	-6.72E-14	8.99E-15	-8.99E-15	3.85E-18	-6.72E-14
87	Methanol	Water	kg TEG soil	-7.08E-14	1.26E-08	-1.26E-08	1.50E-17	-7.09E-14
88	Quizalofop ethyl ester	Soil	kg TEG soil	-7.44E-14	1.26E-12	-1.26E-12	9.20E-17	-7.45E-14
89	Benzene, chloro-	Air	kg TEG soil	-8.17E-14	0.00E+00	0.00E+00	0.00E+00	-8.17E-14
90	Propiconazole	Air	kg TEG soil	-8.46E-14	1.20E-12	-1.20E-12	9.65E-17	-8.47E-14
91	Imazethapyr	Air	kg TEG soil	-9.06E-14	1.29E-12	-1.29E-12	1.03E-16	-9.07E-14
92	Cyfluthrin	Air	kg TEG soil	-9.32E-14	1.32E-12	-1.32E-12	1.06E-16	-9.33E-14
93	Styrene	Air	kg TEG soil	-9.66E-14	2.26E-11	-2.26E-11	3.24E-17	-9.66E-14
94	Ethane, 2-chloro-1,1,1,2-tetrafluoro-, HCFC-124	Air	kg TEG soil	-1.04E-13	4.19E-12	-4.19E-12	1.04E-16	-1.04E-13
95	Pyrene	Air	kg TEG soil	-1.05E-13	2.26E-14	-2.26E-14	9.69E-18	-1.05E-13
96	Indeno(1,2,3-cd)pyrene	Air	kg TEG soil	-1.08E-13	4.13E-15	-4.13E-15	1.77E-18	-1.08E-13
97	Phenmedipham	Soil	kg TEG soil	-1.10E-13	1.78E-12	-1.78E-12	1.41E-16	-1.10E-13
98	Methomyl	Soil	kg TEG soil	-1.29E-13	2.06E-12	-2.06E-12	1.65E-16	-1.29E-13
99	Acetone	Water	kg TEG soil	-1.31E-13	3.08E-12	-3.08E-12	3.45E-18	-1.31E-13
100	Phenanthrene	Air	kg TEG soil	-1.44E-13	7.22E-14	-7.22E-14	3.09E-17	-1.44E-13
101	Fenoxaprop ethyl ester	Soil	kg TEG soil	-1.55E-13	2.64E-12	-2.64E-12	1.99E-16	-1.55E-13
102	Pronamide	Soil	kg TEG soil	-1.67E-13	9.85E-13	-9.85E-13	6.04E-17	-1.67E-13
103	Flumetsulam	Air	kg TEG soil	-2.24E-13	3.18E-12	-3.18E-12	2.55E-16	-2.24E-13
104	Chrysene	Air	kg TEG soil	-2.28E-13	2.67E-15	-2.67E-15	1.14E-18	-2.28E-13
105	Heptane	Air	kg TEG soil	-2.31E-13	1.59E-13	-1.59E-13	1.46E-18	-2.31E-13
106	Sethoxydim	Soil	kg TEG soil	-2.39E-13	3.99E-12	-3.99E-12	3.06E-16	-2.39E-13
107	Benzo(g,h,i)perylene	Air	kg TEG soil	-2.48E-13	7.16E-15	-7.16E-15	3.07E-18	-2.48E-13
108	Ethyl acetate	Air	kg TEG soil	-3.08E-13	1.29E-11	-1.29E-11	6.33E-16	-3.09E-13
109	Methyl ethyl ketone	Air	kg TEG soil	-3.51E-13	1.04E-11	-1.04E-11	5.10E-16	-3.52E-13
110	Pendimethalin	Air	kg TEG soil	-3.70E-13	5.27E-12	-5.27E-12	4.23E-16	-3.70E-13
111	Chlorsulfuron	Soil	kg TEG soil	-3.72E-13	5.93E-12	-5.93E-12	4.75E-16	-3.73E-13
112	Imazapyr	Soil	kg TEG soil	-3.80E-13	7.01E-12	-7.01E-12	5.25E-16	-3.81E-13
113	o-Xylene	Air	kg TEG soil	-3.94E-13	6.61E-11	-6.61E-11	7.20E-17	-3.94E-13
114	Cypermethrin	Air	kg TEG soil	-4.01E-13	5.69E-12	-5.69E-12	4.57E-16	-4.01E-13
115	Mecoprop	Soil	kg TEG soil	-4.30E-13	6.84E-12	-6.84E-12	5.49E-16	-4.30E-13
116	Ethene, chloro-	Air	kg TEG soil	-4.89E-13	8.27E-11	-8.27E-11	2.51E-15	-4.92E-13
117	Ethalfluralin	Soil	kg TEG soil	-4.91E-13	8.51E-12	-8.51E-12	6.13E-16	-4.92E-13
118	Acetaldehyde	Water	kg TEG soil	-5.42E-13	2.39E-12	-2.39E-12	6.66E-17	-5.42E-13
119	Deltamethrin	Soil	kg TEG soil	-5.51E-13	9.20E-12	-9.20E-12	6.86E-16	-5.52E-13
120	Dimethenamid	Air	kg TEG soil	-5.52E-13	8.95E-12	-8.95E-12	7.15E-16	-5.53E-13
121	Prosulfuron	Soil	kg TEG soil	-5.62E-13	1.61E-11	-1.61E-11	8.87E-16	-5.63E-13
122	Formaldehyde	Water	kg TEG soil	-5.67E-13	2.66E-07	-2.66E-07	5.04E-17	-5.68E-13
123	Trifluralin	Air	kg TEG soil	-6.19E-13	8.79E-12	-8.79E-12	7.06E-16	-6.19E-13
124	Flufenacet	Air	kg TEG soil	-6.53E-13	9.28E-12	-9.28E-12	7.45E-16	-6.54E-13
125	Dicamba	Air	kg TEG soil	-6.96E-13	1.11E-11	-1.11E-11	8.85E-16	-6.97E-13
126	Endothall	Soil	kg TEG soil	-7.46E-13	1.24E-11	-1.24E-11	9.57E-16	-7.47E-13
127	Triadimenol	Soil	kg TEG soil	-7.67E-13	7.09E-12	-7.09E-12	5.90E-16	-7.68E-13
128	Acenaphthene	Air	kg TEG soil	-7.85E-13	3.88E-12	-3.88E-12	7.03E-17	-7.85E-13
129	Ethene, tetrachloro-	Air	kg TEG soil	-8.58E-13	4.48E-11	-4.48E-11	1.16E-15	-8.59E-13
130	o-Xylene	Water	kg TEG soil	-9.63E-13	2.27E-11	-2.27E-11	9.03E-18	-9.63E-13
131	Bromuconazole	Soil	kg TEG soil	-9.97E-13	1.59E-11	-1.59E-11	1.27E-15	-9.99E-13
132	Alachlor	Air	kg TEG soil	-1.04E-12	1.48E-11	-1.48E-11	1.19E-15	-1.04E-12
133	Acephate	Air	kg TEG soil	-1.06E-12	1.51E-11	-1.51E-11	1.21E-15	-1.06E-12
134	Thiodicarb	Air	kg TEG soil	-1.11E-12	1.58E-11	-1.58E-11	1.27E-15	-1.11E-12
135	Methane, dichlorodifluoro-, CFC-12	Air	kg TEG soil	-1.19E-12	2.16E-10	-2.16E-10	2.09E-15	-1.19E-12
136	Parathion, methyl	Soil	kg TEG soil	-1.22E-12	1.74E-11	-1.74E-11	1.40E-15	-1.22E-12
137	Acenaphthene	Water	kg TEG soil	-1.27E-12	8.58E-13	-8.58E-13	7.90E-18	-1.27E-12
138	Cyhalothrin, gamma-	Air	kg TEG soil	-1.27E-12	1.81E-11	-1.81E-11	1.45E-15	-1.28E-12
139	Vinclozolin	Soil	kg TEG soil	-1.28E-12	2.22E-11	-2.22E-11	1.60E-15	-1.28E-12
140	Imazamox	Air	kg TEG soil	-1.30E-12	1.85E-11	-1.85E-11	1.48E-15	-1.30E-12
141	Cyhalothrin, gamma-	Soil	kg TEG soil	-1.38E-12	1.96E-11	-1.96E-11	1.57E-15	-1.38E-12
142	m-Xylene	Water	kg TEG soil	-1.41E-12	3.32E-11	-3.32E-11	1.33E-17	-1.41E-12
143	Parathion, methyl	Air	kg TEG soil	-1.46E-12	2.07E-11	-2.07E-11	1.66E-15	-1.46E-12
144	Amitraz	Soil	kg TEG soil	-1.48E-12	2.44E-11	-2.44E-11	1.91E-15	-1.48E-12
145	Tribufos	Soil	kg TEG soil	-1.69E-12	2.73E-11	-2.73E-11	2.13E-15	-1.69E-12
146	Azoxystrobin	Air	kg TEG soil	-1.77E-12	2.51E-11	-2.51E-11	2.02E-15	-1.77E-12
147	Fenbuconazole	Soil	kg TEG soil	-1.80E-12	1.47E-11	-1.47E-11	1.23E-15	-1.80E-12
148	Dioxin, 2,3,7,8 Tetrachlorodibenzo-p-	Air	kg TEG soil	-1.81E-12	1.94E-10	-1.94E-10	1.66E-15	-1.81E-12
149	Butyric acid, 4-(2,4-dichlorophenoxy)-	Soil	kg TEG soil	-1.82E-12	2.95E-11	-2.95E-11	2.36E-15	-1.82E-12
150	m-Xylene	Air	kg TEG soil	-1.84E-12	1.90E-10	-1.90E-10	1.35E-15	-1.84E-12
151	Ethane, 1,1,1-trichloro-, HCFC-140	Air	kg TEG soil	-1.86E-12	6.45E-11	-6.45E-11	2.67E-15	-1.86E-12
152	Permethrin	Soil	kg TEG soil	-1.98E-12	3.36E-11	-3.36E-11	2.60E-15	-1.99E-12
153	Ethane, 1,1-difluoro-, HFC-152a	Air	kg TEG soil	-2.06E-12	5.28E-11	-5.28E-11	1.89E-14	-2.08E-12
154	2,4-D	Air	kg TEG soil	-2.13E-12	3.03E-11	-3.03E-11	2.43E-15	-2.13E-12
155	Thiodicarb	Soil	kg TEG soil	-2.51E-12	3.57E-11	-3.57E-11	2.86E-15	-2.51E-12
156	Bifenox	Soil	kg TEG soil	-3.06E-12	5.15E-11	-5.15E-11	3.92E-15	-3.06E-12
157	Prochloraz	Soil	kg TEG soil	-3.15E-12	3.01E-11	-3.01E-11	2.49E-15	-3.15E-12
158	Cyproconazole	Soil	kg TEG soil	-3.22E-12	3.70E-11	-3.70E-11	2.98E-15	-3.22E-12
159	Bifenthrin	Soil	kg TEG soil	-3.51E-12	6.47E-11	-6.47E-11	4.85E-15	-3.52E-12
160	Diclofop-methyl	Soil	kg TEG soil	-4.82E-12	8.22E-11	-8.22E-11	6.18E-15	-4.83E-12
161	Atrazine	Air	kg TEG soil	-5.28E-12	7.67E-11	-7.67E-11	6.16E-15	-5.28E-12
162	Chlorpyrifos	Air	kg TEG soil	-5.62E-12	7.98E-11	-7.98E-11	6.41E-15	-5.63E-12
163	Imazethapyr	Soil	kg TEG soil	-5.83E-12	8.76E-11	-8.76E-11	7.00E-15	-5.84E-12
164	t-Butyl methyl ether	Air	kg TEG soil	-6.08E-12	7.80E-12	-7.80E-12	3.17E-16	-6.08E-12
165	Flutolanil	Soil	kg TEG soil	-6.91E-12	1.14E-10	-1.14E-10	8.93E-15	-6.92E-12
166	2-Methyl-4-chlorophenoxyacetic acid	Soil	kg TEG soil	-7.02E-12	1.15E-10	-1.15E-10	8.93E-15	-7.03E-12
167	Carbaryl	Air	kg TEG soil	-7.21E-12	1.03E-10	-1.03E-10	8.29E-15	-7.22E-12
168	Bentazone	Soil	kg TEG soil	-7.72E-12	6.59E-11	-6.59E-11	4.86E-15	-7.72E-12
169	Sulfosulfuron	Soil	kg TEG soil	-7.88E-12	1.26E-10	-1.26E-10	1.01E-14	-7.89E-12
170	Triasulfuron	Soil	kg TEG soil	-7.92E-12	1.26E-10	-1.26E-10	1.01E-14	-7.93E-12
171	Chloroform	Air	kg TEG soil	-9.86E-12	3.62E-10	-3.62E-10	1.55E-14	-9.88E-12
172	Napropamide	Soil	kg TEG soil	-1.00E-11	3.11E-10	-3.11E-10	1.06E-14	-1.00E-11
173	Methane, dichloro-, HCC-30	Air	kg TEG soil	-1.11E-11	3.68E-10	-3.68E-10	1.68E-14	-1.11E-11
174	Kresoxim-methyl	Soil	kg TEG soil	-1.12E-11	1.07E-10	-1.07E-10	8.85E-15	-1.12E-11
175	Benzene, 1,2-dichloro-	Water	kg TEG soil	-1.18E-11	4.20E-10	-4.20E-10	7.28E-14	-1.19E-11
176	Oxydemeton methyl	Soil	kg TEG soil	-1.26E-11	1.02E-10	-1.02E-10	8.60E-15	-1.26E-11
177	Ammonia	Water	kg TEG soil	-1.28E-11	0.00E+00	0.00E+00	0.00E+00	-1.28E-11
178	Benzene, chloro-	Water	kg TEG soil	-1.28E-11	5.25E-10	-5.25E-10	6.15E-14	-1.29E-11
179	Ethane, 1,1,1,2-tetrafluoro-, HFC-134a	Air	kg TEG soil	-1.29E-11	2.83E-10	-2.83E-10	1.43E-14	-1.29E-11
180	Methane, bromochlorodifluoro-, Halon 1211	Air	kg TEG soil	-1.31E-11	4.99E-09	-4.99E-09	3.94E-15	-1.31E-11
181	Pyrethrin	Soil	kg TEG soil	-1.32E-11	2.18E-10	-2.18E-10	1.70E-14	-1.32E-11
182	Ethane, 1,2-dichloro-	Water	kg TEG soil	-1.32E-11	4.98E-11	-4.98E-11	2.26E-14	-1.32E-11
183	Tefluthrin	Soil	kg TEG soil	-1.42E-11	2.61E-10	-2.61E-10	1.96E-14	-1.42E-11
184	Hexane	Air	kg TEG soil	-1.58E-11	2.95E-11	-2.95E-11	1.42E-16	-1.58E-11
185	PAH, polycyclic aromatic hydrocarbons	Soil	kg TEG soil	-1.60E-11	2.68E-09	-2.68E-09	2.96E-15	-1.60E-11
186	Clomazone	Soil	kg TEG soil	-1.66E-11	2.88E-10	-2.88E-10	2.08E-14	-1.67E-11
187	Propargite	Soil	kg TEG soil	-1.74E-11	2.87E-10	-2.87E-10	2.25E-14	-1.74E-11
188	Butene	Air	kg TEG soil	-1.83E-11	1.19E-11	-1.19E-11	1.14E-16	-1.83E-11
189	Ethyne	Air	kg TEG soil	-2.32E-11	3.87E-11	-3.87E-11	5.99E-15	-2.32E-11
190	Propiconazole	Soil	kg TEG soil	-2.47E-11	4.03E-10	-4.03E-10	3.06E-14	-2.47E-11
191	Tebuconazole	Soil	kg TEG soil	-2.71E-11	3.62E-10	-3.62E-10	2.76E-14	-2.71E-11
192	Pymetrozine	Soil	kg TEG soil	-2.93E-11	4.83E-10	-4.83E-10	3.78E-14	-2.93E-11
193	Benzene, ethyl-	Water	kg TEG soil	-2.99E-11	8.21E-11	-8.21E-11	1.94E-16	-2.99E-11
194	Xylene	Water	kg TEG soil	-3.03E-11	1.43E-10	-1.43E-10	2.05E-16	-3.03E-11
195	Dipropylthiocarbamic acid S-ethyl ester	Soil	kg TEG soil	-3.49E-11	5.77E-10	-5.77E-10	4.52E-14	-3.50E-11
196	Flumetsulam	Soil	kg TEG soil	-4.06E-11	7.47E-10	-7.47E-10	5.60E-14	-4.06E-11
197	Benfluralin	Soil	kg TEG soil	-4.07E-11	6.71E-10	-6.71E-10	5.25E-14	-4.07E-11
198	Paraquat	Air	kg TEG soil	-4.45E-11	6.33E-10	-6.33E-10	5.08E-14	-4.46E-11
199	Metolachlor	Air	kg TEG soil	-4.59E-11	6.53E-10	-6.53E-10	5.25E-14	-4.60E-11
200	Ethane, 1,1,2-trichloro-1,2,2-trifluoro-, CFC-113	Air	kg TEG soil	-4.67E-11	1.88E-09	-1.88E-09	4.65E-14	-4.67E-11
201	Methane, tetrafluoro-, CFC-14	Air	kg TEG soil	-5.33E-11	6.22E-09	-6.22E-09	9.26E-14	-5.34E-11
202	Sulfentrazone	Air	kg TEG soil	-5.36E-11	7.62E-10	-7.62E-10	6.12E-14	-5.37E-11
203	Methane, tetrachloro-, CFC-10	Air	kg TEG soil	-5.46E-11	2.62E-10	-2.62E-10	6.89E-14	-5.47E-11
204	Thifensulfuron-methyl	Soil	kg TEG soil	-5.75E-11	8.36E-10	-8.36E-10	6.74E-14	-5.75E-11
205	PAH, polycyclic aromatic hydrocarbons	Water	kg TEG soil	-6.73E-11	4.57E-11	-4.57E-11	4.46E-16	-6.73E-11
206	Benomyl	Soil	kg TEG soil	-6.87E-11	4.88E-10	-4.88E-10	3.27E-14	-6.87E-11
207	Bromoxynil	Soil	kg TEG soil	-7.30E-11	1.20E-09	-1.20E-09	9.48E-14	-7.31E-11
208	Methane, bromo-, Halon 1001	Air	kg TEG soil	-7.66E-11	2.89E-12	-2.89E-12	1.33E-18	-7.66E-11
209	Metalaxil	Soil	kg TEG soil	-7.92E-11	1.28E-09	-1.28E-09	9.98E-14	-7.93E-11
210	Ethane, 1,2-dichloro-	Air	kg TEG soil	-8.39E-11	8.61E-09	-8.61E-09	2.81E-13	-8.41E-11
211	Trichlorfon	Soil	kg TEG soil	-8.63E-11	1.42E-09	-1.42E-09	1.12E-13	-8.64E-11
212	Benzene, ethyl-	Air	kg TEG soil	-9.49E-11	6.67E-11	-6.67E-11	8.49E-16	-9.49E-11
213	Metribuzin	Air	kg TEG soil	-1.00E-10	1.42E-09	-1.42E-09	1.14E-13	-1.00E-10
214	Fluroxypyr	Soil	kg TEG soil	-1.02E-10	1.59E-09	-1.59E-09	1.27E-13	-1.02E-10
215	Trinexapac-ethyl	Soil	kg TEG soil	-1.05E-10	1.63E-09	-1.63E-09	1.23E-13	-1.05E-10
216	Thidiazuron	Soil	kg TEG soil	-1.05E-10	1.70E-09	-1.70E-09	1.33E-13	-1.05E-10
217	Methoxyfenozide	Soil	kg TEG soil	-1.11E-10	1.83E-09	-1.83E-09	1.43E-13	-1.11E-10
218	Cyfluthrin	Soil	kg TEG soil	-1.35E-10	2.20E-09	-2.20E-09	1.72E-13	-1.35E-10
219	Toluene	Water	kg TEG soil	-1.35E-10	8.98E-10	-8.98E-10	9.51E-16	-1.35E-10
220	Terbufos	Soil	kg TEG soil	-1.43E-10	2.91E-09	-2.91E-09	2.02E-13	-1.43E-10
221	Pyrithiobac sodium salt	Soil	kg TEG soil	-1.49E-10	2.41E-09	-2.41E-09	1.88E-13	-1.49E-10
222	Xylene	Air	kg TEG soil	-1.51E-10	1.31E-08	-1.31E-08	2.55E-14	-1.51E-10
223	Carbaryl	Soil	kg TEG soil	-1.60E-10	2.63E-09	-2.63E-09	2.06E-13	-1.60E-10
224	Flufenacet	Soil	kg TEG soil	-1.64E-10	2.81E-09	-2.81E-09	2.11E-13	-1.64E-10
225	Dicamba	Soil	kg TEG soil	-1.75E-10	3.07E-09	-3.07E-09	2.33E-13	-1.75E-10
226	Trifluralin	Soil	kg TEG soil	-1.96E-10	3.20E-09	-3.20E-09	2.45E-13	-1.97E-10
227	Fludioxonil	Soil	kg TEG soil	-2.21E-10	3.66E-09	-3.66E-09	2.86E-13	-2.21E-10
228	Pendimethalin	Soil	kg TEG soil	-2.23E-10	3.59E-09	-3.59E-09	2.82E-13	-2.24E-10
229	Alachlor	Soil	kg TEG soil	-2.26E-10	6.58E-09	-6.58E-09	3.59E-13	-2.26E-10
230	Phosmet	Soil	kg TEG soil	-2.41E-10	3.98E-09	-3.98E-09	3.12E-13	-2.41E-10
231	Ioxynil	Soil	kg TEG soil	-2.47E-10	4.04E-09	-4.04E-09	3.16E-13	-2.47E-10
232	Isoxaflutole	Soil	kg TEG soil	-2.49E-10	4.59E-09	-4.59E-09	3.44E-13	-2.49E-10
233	Imazamox	Soil	kg TEG soil	-2.51E-10	3.77E-09	-3.77E-09	3.01E-13	-2.51E-10
234	Simazine	Soil	kg TEG soil	-2.67E-10	4.92E-09	-4.92E-09	3.69E-13	-2.67E-10
235	Maneb	Soil	kg TEG soil	-2.76E-10	4.56E-09	-4.56E-09	3.57E-13	-2.76E-10
236	Maleic hydrazide	Soil	kg TEG soil	-2.86E-10	4.72E-09	-4.72E-09	3.69E-13	-2.86E-10
237	Dimethomorph	Soil	kg TEG soil	-3.02E-10	4.99E-09	-4.99E-09	3.90E-13	-3.02E-10
238	Ethene	Water	kg TEG soil	-3.98E-10	5.14E-12	-5.14E-12	3.57E-17	-3.98E-10
239	Lambda-cyhalothrin	Soil	kg TEG soil	-4.13E-10	6.78E-09	-6.78E-09	5.30E-13	-4.14E-10
240	Cyprodinil	Soil	kg TEG soil	-4.31E-10	7.13E-09	-7.13E-09	5.56E-13	-4.32E-10
241	Chloridazon	Soil	kg TEG soil	-4.41E-10	7.02E-09	-7.02E-09	5.63E-13	-4.41E-10
242	Toluene	Air	kg TEG soil	-5.95E-10	5.86E-08	-5.86E-08	4.07E-14	-5.95E-10
243	Rimsulfuron	Soil	kg TEG soil	-6.31E-10	1.08E-08	-1.08E-08	8.32E-13	-6.32E-10
244	Benzene, pentachloronitro-	Soil	kg TEG soil	-7.38E-10	1.22E-08	-1.22E-08	9.53E-13	-7.39E-10
245	Ethene	Air	kg TEG soil	-8.53E-10	3.61E-10	-3.61E-10	4.83E-14	-8.53E-10
246	Malathion	Soil	kg TEG soil	-8.81E-10	1.32E-08	-1.32E-08	1.02E-12	-8.82E-10
247	Difenoconazole	Soil	kg TEG soil	-9.07E-10	1.52E-08	-1.52E-08	1.18E-12	-9.08E-10
248	Prometryn	Soil	kg TEG soil	-9.48E-10	1.53E-08	-1.53E-08	1.20E-12	-9.49E-10
249	Azoxystrobin	Soil	kg TEG soil	-9.66E-10	1.56E-08	-1.56E-08	1.21E-12	-9.67E-10
250	Oryzalin	Soil	kg TEG soil	-1.35E-09	2.23E-08	-2.23E-08	1.74E-12	-1.35E-09
251	Mepiquat chloride	Soil	kg TEG soil	-1.57E-09	2.59E-08	-2.59E-08	2.00E-12	-1.58E-09
252	Acetone	Air	kg TEG soil	-1.58E-09	2.00E-10	-2.00E-10	9.28E-15	-1.58E-09
253	Glyphosate	Air	kg TEG soil	-1.61E-09	2.29E-08	-2.29E-08	1.84E-12	-1.61E-09
254	Ethoprop	Soil	kg TEG soil	-1.91E-09	3.16E-08	-3.16E-08	2.47E-12	-1.91E-09
255	Glufosinate ammonium	Soil	kg TEG soil	-1.94E-09	3.20E-08	-3.20E-08	2.50E-12	-1.94E-09
256	Parathion	Soil	kg TEG soil	-2.03E-09	1.66E-08	-1.66E-08	1.21E-12	-2.03E-09
257	Metalaxyl-M	Soil	kg TEG soil	-2.21E-09	3.65E-08	-3.65E-08	2.86E-12	-2.21E-09
258	Ametryn	Soil	kg TEG soil	-2.32E-09	3.83E-08	-3.83E-08	3.00E-12	-2.32E-09
259	Carbetamide	Soil	kg TEG soil	-2.33E-09	7.59E-08	-7.59E-08	2.37E-12	-2.33E-09
260	Fentin hydroxide	Soil	kg TEG soil	-2.62E-09	4.32E-08	-4.32E-08	3.38E-12	-2.62E-09
261	Methane, bromotrifluoro-, Halon 1301	Air	kg TEG soil	-3.06E-09	2.07E-08	-2.07E-08	2.39E-14	-3.06E-09
262	Ethanol	Air	kg TEG soil	-3.15E-09	2.73E-10	-2.73E-10	4.93E-14	-3.15E-09
263	Ethofumesate	Soil	kg TEG soil	-3.97E-09	6.44E-08	-6.44E-08	5.10E-12	-3.98E-09
264	Iprodione	Soil	kg TEG soil	-3.99E-09	6.94E-08	-6.94E-08	5.25E-12	-4.00E-09
265	Bromacil	Soil	kg TEG soil	-4.54E-09	7.50E-08	-7.50E-08	5.87E-12	-4.55E-09
266	Acephate	Soil	kg TEG soil	-4.64E-09	7.54E-08	-7.54E-08	5.90E-12	-4.64E-09
267	Cypermethrin	Soil	kg TEG soil	-4.79E-09	6.58E-08	-6.58E-08	4.94E-12	-4.79E-09
268	Acetochlor	Soil	kg TEG soil	-5.02E-09	9.25E-08	-9.25E-08	6.93E-12	-5.02E-09
269	Dimethenamid	Soil	kg TEG soil	-5.06E-09	1.02E-07	-1.02E-07	7.08E-12	-5.06E-09
270	Carbendazim	Soil	kg TEG soil	-5.79E-09	7.29E-08	-7.29E-08	5.23E-12	-5.79E-09
271	2,4-D	Soil	kg TEG soil	-6.00E-09	1.03E-07	-1.03E-07	7.58E-12	-6.01E-09
272	Ethephon	Soil	kg TEG soil	-6.31E-09	9.90E-08	-9.90E-08	7.74E-12	-6.32E-09
273	Pentane	Air	kg TEG soil	-6.85E-09	1.23E-08	-1.23E-08	6.58E-14	-6.85E-09
274	Paraquat	Soil	kg TEG soil	-6.95E-09	1.11E-07	-1.11E-07	8.64E-12	-6.96E-09
275	Hydrocarbons, aromatic	Water	kg TEG soil	-7.41E-09	5.01E-09	-5.01E-09	4.61E-14	-7.41E-09
276	Sulfentrazone	Soil	kg TEG soil	-8.42E-09	1.26E-07	-1.26E-07	1.01E-11	-8.43E-09
277	Acetaldehyde	Air	kg TEG soil	-9.04E-09	8.13E-09	-8.13E-09	5.50E-14	-9.04E-09
278	Endosulfan	Soil	kg TEG soil	-9.84E-09	1.48E-07	-1.48E-07	1.18E-11	-9.85E-09
279	Phorate	Soil	kg TEG soil	-1.21E-08	2.00E-07	-2.00E-07	1.56E-11	-1.21E-08
280	Butane	Air	kg TEG soil	-1.35E-08	3.88E-08	-3.88E-08	1.21E-13	-1.35E-08
281	Methanol	Air	kg TEG soil	-1.49E-08	2.08E-05	-2.08E-05	7.90E-14	-1.49E-08
282	Isoproturon	Soil	kg TEG soil	-1.60E-08	2.01E-07	-2.01E-07	1.53E-11	-1.60E-08
283	Oxamyl	Soil	kg TEG soil	-1.64E-08	2.71E-07	-2.71E-07	2.12E-11	-1.64E-08
284	Propanal	Air	kg TEG soil	-1.69E-08	8.38E-13	-8.38E-13	6.56E-17	-1.69E-08
285	Hydramethylnon	Soil	kg TEG soil	-1.71E-08	2.83E-07	-2.83E-07	2.21E-11	-1.72E-08
286	PAH, polycyclic aromatic hydrocarbons	Air	kg TEG soil	-1.76E-08	5.97E-08	-5.97E-08	5.53E-13	-1.76E-08
287	Azinphos-methyl	Soil	kg TEG soil	-1.84E-08	3.04E-07	-3.04E-07	2.38E-11	-1.84E-08
288	Chlorpyrifos	Soil	kg TEG soil	-1.89E-08	3.07E-07	-3.07E-07	2.40E-11	-1.90E-08
289	Thiram	Soil	kg TEG soil	-2.06E-08	1.46E-07	-1.46E-07	9.79E-12	-2.06E-08
290	Acrolein	Air	kg TEG soil	-2.06E-08	3.36E-06	-3.36E-06	6.23E-12	-2.06E-08
291	Cymoxanil	Soil	kg TEG soil	-2.09E-08	3.46E-07	-3.46E-07	2.71E-11	-2.10E-08
292	Metolachlor	Soil	kg TEG soil	-3.01E-08	4.55E-07	-4.55E-07	3.18E-11	-3.01E-08
293	Antimony	Soil	kg TEG soil	-3.38E-08	5.69E-06	-5.69E-06	1.38E-10	-3.39E-08
294	Pirimicarb	Soil	kg TEG soil	-3.41E-08	5.62E-07	-5.62E-07	4.40E-11	-3.41E-08
295	Propane	Air	kg TEG soil	-3.58E-08	3.47E-07	-3.47E-07	3.35E-13	-3.58E-08
296	Dicrotophos	Soil	kg TEG soil	-4.94E-08	7.99E-07	-7.99E-07	6.24E-11	-4.94E-08
297	Metribuzin	Soil	kg TEG soil	-5.01E-08	1.01E-06	-1.01E-06	6.43E-11	-5.01E-08
298	Thiazole, 2-(thiocyanatemethylthio)benzo-	Soil	kg TEG soil	-5.07E-08	8.37E-07	-8.37E-07	6.55E-11	-5.08E-08
299	Diazinon	Soil	kg TEG soil	-5.77E-08	9.52E-07	-9.52E-07	7.45E-11	-5.78E-08
300	Barium	Soil	kg TEG soil	-7.10E-08	8.91E-06	-8.91E-06	7.35E-11	-7.10E-08
301	Terbacil	Soil	kg TEG soil	-7.85E-08	1.30E-06	-1.30E-06	1.01E-10	-7.86E-08
302	Fenamiphos	Soil	kg TEG soil	-9.72E-08	1.61E-06	-1.61E-06	1.26E-10	-9.73E-08
303	Atrazine	Soil	kg TEG soil	-9.92E-08	4.26E-06	-4.26E-06	2.10E-10	-9.94E-08
304	Linuron	Soil	kg TEG soil	-1.35E-07	4.09E-06	-4.09E-06	2.33E-10	-1.35E-07
305	Carbofuran	Soil	kg TEG soil	-1.53E-07	1.13E-06	-1.13E-06	7.66E-11	-1.54E-07
306	Selenium	Soil	kg TEG soil	-1.58E-07	2.64E-05	-2.64E-05	2.92E-11	-1.58E-07
307	Fipronil	Soil	kg TEG soil	-1.71E-07	2.78E-06	-2.78E-06	2.17E-10	-1.72E-07
308	Metamitron	Soil	kg TEG soil	-1.94E-07	3.13E-06	-3.13E-06	2.48E-10	-1.94E-07
309	Chlorothalonil	Soil	kg TEG soil	-2.09E-07	4.76E-06	-4.76E-06	2.73E-10	-2.10E-07
310	Propachlor	Soil	kg TEG soil	-3.21E-07	5.29E-06	-5.29E-06	4.14E-10	-3.21E-07
311	Dimethoate	Soil	kg TEG soil	-4.00E-07	6.53E-06	-6.53E-06	5.12E-10	-4.00E-07
312	Diuron	Soil	kg TEG soil	-4.52E-07	7.45E-06	-7.45E-06	5.83E-10	-4.52E-07
313	Glyphosate	Soil	kg TEG soil	-6.49E-07	1.09E-05	-1.09E-05	8.16E-10	-6.50E-07
314	Captan	Soil	kg TEG soil	-6.65E-07	1.10E-05	-1.10E-05	8.59E-10	-6.65E-07
315	Barium	Air	kg TEG soil	-9.48E-07	9.18E-05	-9.18E-05	5.52E-10	-9.49E-07
316	Formaldehyde	Air	kg TEG soil	-9.88E-07	9.05E-07	-9.05E-07	1.00E-11	-9.88E-07
317	Ammonia	Air	kg TEG soil	-1.17E-06	3.07E-05	-3.07E-05	1.69E-08	-1.19E-06
318	Mancozeb	Soil	kg TEG soil	-2.28E-06	4.10E-05	-4.10E-05	2.95E-09	-2.28E-06
319	Hydrocarbons, aromatic	Air	kg TEG soil	-3.00E-06	7.25E-05	-7.25E-05	3.02E-11	-3.00E-06
320	Aldicarb	Soil	kg TEG soil	-7.88E-06	1.28E-04	-1.28E-04	9.97E-09	-7.89E-06
321	Acetic acid	Air	kg TEG soil	-1.10E-05	6.35E-06	-6.35E-06	5.59E-11	-1.10E-05
322	Arsenic	Soil	kg TEG soil	-1.37E-05	8.57E-04	-8.57E-04	8.90E-07	-1.46E-05
323	Cobalt	Soil	kg TEG soil	-1.48E-05	4.66E-04	-4.66E-04	1.80E-06	-1.66E-05
324	Mercury	Soil	kg TEG soil	-1.67E-05	3.19E-05	-3.19E-05	6.67E-06	-2.33E-05
325	Aldrin	Soil	kg TEG soil	-1.79E-05	9.90E-04	-9.90E-04	4.53E-08	-1.79E-05
326	Selenium	Air	kg TEG soil	-2.64E-05	8.94E-05	-8.94E-05	2.83E-09	-2.64E-05
327	Cadmium	Soil	kg TEG soil	-4.00E-05	9.11E-04	-9.11E-04	1.35E-06	-4.14E-05
328	Antimony	Air	kg TEG soil	-5.14E-05	8.58E-03	-8.58E-03	1.45E-08	-5.14E-05
329	Chromium	Soil	kg TEG soil	-6.08E-05	2.79E-03	-2.79E-03	2.47E-05	-8.55E-05
330	Chromium VI	Air	kg TEG soil	-6.38E-05	3.61E-04	-3.61E-04	9.51E-09	-6.38E-05
331	Lead	Soil	kg TEG soil	-1.63E-04	3.53E-03	-3.53E-03	1.05E-05	-1.74E-04
332	Nickel	Soil	kg TEG soil	-2.35E-04	3.06E-03	-3.06E-03	1.56E-05	-2.51E-04
333	Copper	Soil	kg TEG soil	-4.54E-04	3.47E-02	-3.47E-02	3.49E-04	-8.03E-04
334	Aluminium	Soil	kg TEG soil	-1.11E-03	5.87E-02	-5.87E-02	2.03E-03	-3.14E-03
335	Mercury	Air	kg TEG soil	-1.41E-03	1.21E-02	-1.21E-02	3.54E-07	-1.41E-03
336	Arsenic	Air	kg TEG soil	-1.50E-03	7.96E-03	-7.96E-03	1.39E-07	-1.50E-03
337	Cadmium	Air	kg TEG soil	-1.90E-03	5.86E-03	-5.86E-03	7.30E-08	-1.90E-03
338	Chromium	Air	kg TEG soil	-2.23E-03	9.06E-03	-9.06E-03	1.28E-07	-2.24E-03
339	Lead	Air	kg TEG soil	-2.30E-03	1.07E-02	-1.07E-02	1.02E-07	-2.30E-03
340	Cobalt	Air	kg TEG soil	-3.69E-03	2.50E-03	-2.50E-03	2.78E-08	-3.69E-03
341	Aluminium	Air	kg TEG soil	-9.85E-03	6.74E-01	-6.74E-01	7.55E-06	-9.86E-03
342	Zinc	Soil	kg TEG soil	-1.02E-02	1.11E+00	-1.11E+00	8.16E-04	-1.10E-02
343	Zinc	Air	kg TEG soil	-1.88E-02	1.94E-01	-1.94E-01	1.79E-06	-1.88E-02
344	Copper	Air	kg TEG soil	-2.86E-02	3.21E-01	-3.21E-01	6.80E-07	-2.86E-02
345	Nickel	Air	kg TEG soil	-7.68E-02	4.46E-02	-4.46E-02	5.67E-07	-7.68E-02
	Total		kg TEG soil	-1.60E-01
Terrestrial acid-nutri
No	Substance	Compartment	Unit	Total	Methanol (Used)	Methanol (Recovered)	Energy for extraction and solvent recovery (photovoltaic)	Propyl gallate (Avoided)
1	Ammonia	Air	kg SO2 eq	-1.79E-06	4.68E-05	-4.68E-05	2.58E-08	-1.82E-06
2	Sulfur trioxide	Air	kg SO2 eq	-1.84E-12	3.14E-11	-3.14E-11	2.37E-15	-1.84E-12
3	Sulfur monoxide	Air	kg SO2 eq	-7.02E-09	0.00E+00	0.00E+00	0.00E+00	-7.02E-09
4	Sulfur dioxide	Air	kg SO2 eq	-3.48E-04	2.88E-03	-2.88E-03	1.47E-08	-3.48E-04
5	Nitrogen oxides	Air	kg SO2 eq	-9.25E-04	3.51E-03	-3.51E-03	5.14E-08	-9.25E-04
	Total		kg SO2 eq	-1.28E-03
Land occupation
No	Substance	Compartment	Unit	Total	Methanol (Used)	Methanol (Recovered)	Energy for extraction and solvent recovery (photovoltaic)	Propyl gallate (Avoided)
1	Occupation, traffic area, rail network	Raw	m2org.arable	7.14E-11	8.06E-11	-8.06E-11	3.76E-14	7.14E-11
2	Occupation, shrub land, sclerophyllous	Raw	m2org.arable	1.97E-12	2.96E-12	-2.96E-12	5.77E-16	1.97E-12
3	Occupation, grassland, not used	Raw	m2org.arable	-1.51E-11	2.45E-08	-2.45E-08	1.13E-13	-1.52E-11
4	Occupation, pasture and meadow, extensive	Raw	m2org.arable	-3.71E-10	2.51E-08	-2.51E-08	1.69E-13	-3.71E-10
5	Occupation, urban/industrial fallow	Raw	m2org.arable	-8.62E-10	5.17E-09	-5.17E-09	3.15E-13	-8.63E-10
6	Occupation, traffic area, road network	Raw	m2org.arable	-1.13E-09	2.23E-08	-2.23E-08	7.62E-13	-1.13E-09
7	Occupation, urban, discontinuously built	Raw	m2org.arable	-2.26E-09	4.90E-08	-4.90E-08	2.25E-12	-2.27E-09
8	Occupation, arable, non-irrigated	Raw	m2org.arable	-5.73E-09	4.40E-08	-4.40E-08	3.03E-12	-5.73E-09
9	Occupation, arable, greenhouse	Raw	m2org.arable	-1.05E-08	1.73E-07	-1.73E-07	1.36E-11	-1.05E-08
10	Occupation, arable, irrigated	Raw	m2org.arable	-4.16E-08	5.90E-07	-5.90E-07	4.74E-11	-4.16E-08
11	Occupation, construction site	Raw	m2org.arable	-5.20E-08	8.83E-07	-8.83E-07	8.47E-10	-5.28E-08
12	Occupation, permanent crop	Raw	m2org.arable	-8.62E-08	6.13E-07	-6.13E-07	4.10E-11	-8.63E-08
13	Occupation, arable, irrigated, intensive	Raw	m2org.arable	-1.24E-07	2.18E-06	-2.18E-06	1.63E-10	-1.24E-07
14	Occupation, permanent crops, non-irrigated, intensive	Raw	m2org.arable	-1.39E-07	2.30E-06	-2.30E-06	1.80E-10	-1.40E-07
15	Occupation, forest, extensive	Raw	m2org.arable	-1.54E-07	1.51E-06	-1.51E-06	6.84E-11	-1.54E-07
16	Occupation, permanent crops, irrigated, intensive	Raw	m2org.arable	-1.69E-07	2.53E-06	-2.53E-06	1.76E-10	-1.70E-07
17	Occupation, pasture and meadow, intensive	Raw	m2org.arable	-2.03E-07	3.31E-06	-3.31E-06	2.62E-10	-2.03E-07
18	Occupation, industrial area	Raw	m2org.arable	-3.78E-07	1.23E-05	-1.23E-05	3.19E-09	-3.81E-07
19	Occupation, mineral extraction site	Raw	m2org.arable	-1.16E-06	3.33E-05	-3.33E-05	1.63E-09	-1.16E-06
20	Occupation, arable, non-irrigated, extensive	Raw	m2org.arable	-1.43E-06	2.30E-05	-2.30E-05	1.83E-09	-1.43E-06
21	Occupation, arable	Raw	m2org.arable	-1.60E-06	2.52E-05	-2.52E-05	1.98E-09	-1.60E-06
22	Occupation, arable, non-irrigated, intensive	Raw	m2org.arable	-1.68E-06	3.65E-05	-3.65E-05	2.37E-09	-1.68E-06
23	Occupation, traffic area, rail/road embankment	Raw	m2org.arable	-2.10E-06	1.22E-05	-1.22E-05	1.01E-09	-2.10E-06
24	Occupation, dump site	Raw	m2org.arable	-3.65E-06	2.09E-04	-2.09E-04	7.26E-09	-3.66E-06
25	Occupation, forest, intensive	Raw	m2org.arable	-3.61E-05	2.38E-04	-2.38E-04	1.69E-08	-3.61E-05
	Total		m2org.arable	-4.91E-05
Aquatic acidification
No	Substance	Compartment	Unit	Total	Methanol (Used)	Methanol (Recovered)	Energy for extraction and solvent recovery (photovoltaic)	Propyl gallate (Avoided)
1	Ammonia	Air	kg SO2 eq	-2.25E-07	5.89E-06	-5.89E-06	3.25E-09	-2.28E-07
2	Hydrogen sulfide	Water	kg SO2 eq	2.73E-10	5.00E-10	-5.00E-10	2.90E-14	2.73E-10
3	Ammonia, as N	Water	kg SO2 eq	-1.83E-15	0.00E+00	0.00E+00	0.00E+00	-1.83E-15
4	Phosphoric acid	Air	kg SO2 eq	-2.70E-15	7.25E-14	-7.25E-14	1.90E-18	-2.70E-15
5	Nitric acid	Water	kg SO2 eq	-2.48E-14	0.00E+00	0.00E+00	0.00E+00	-2.48E-14
6	Sulfur trioxide	Air	kg SO2 eq	-1.84E-12	3.14E-11	-3.14E-11	2.37E-15	-1.84E-12
7	Sulfuric acid	Air	kg SO2 eq	-3.82E-11	2.07E-09	-2.07E-09	4.27E-14	-3.82E-11
8	Nitrate	Air	kg SO2 eq	-7.43E-11	9.56E-09	-9.56E-09	2.25E-14	-7.44E-11
9	Sulfuric acid	Soil	kg SO2 eq	-8.96E-11	1.48E-09	-1.48E-09	1.16E-13	-8.97E-11
10	Ammonia	Water	kg SO2 eq	-1.04E-09	0.00E+00	0.00E+00	0.00E+00	-1.04E-09
11	Hydrogen chloride	Water	kg SO2 eq	-1.33E-09	2.14E-08	-2.14E-08	5.17E-13	-1.33E-09
12	Sulfur monoxide	Air	kg SO2 eq	-7.02E-09	0.00E+00	0.00E+00	0.00E+00	-7.02E-09
13	Hydrogen fluoride	Air	kg SO2 eq	-7.88E-08	1.80E-06	-1.80E-06	7.52E-11	-7.89E-08
14	Hydrogen chloride	Air	kg SO2 eq	-3.42E-07	8.08E-06	-8.08E-06	3.43E-10	-3.42E-07
15	Hydrogen sulfide	Air	kg SO2 eq	-1.25E-06	2.21E-05	-2.21E-05	1.11E-11	-1.25E-06
16	Nitrogen oxides	Air	kg SO2 eq	-1.18E-04	4.48E-04	-4.48E-04	6.56E-09	-1.18E-04
17	Sulfur dioxide	Air	kg SO2 eq	-3.48E-04	2.88E-03	-2.88E-03	1.47E-08	-3.48E-04
	Total		kg SO2 eq	-4.68E-04
Aquatic eutrophication
No	Substance	Compartment	Unit	Total	Methanol (Used)	Methanol (Recovered)	Energy for extraction and solvent recovery (photovoltaic)	Propyl gallate (Avoided)
1	COD, Chemical Oxygen Demand	Water	kg PO4 P-lim	-2.90E-06	1.18E-05	-1.18E-05	3.14E-09	-2.91E-06
2	Phosphoric acid	Air	kg PO4 P-lim	-2.67E-15	7.18E-14	-7.18E-14	1.88E-18	-2.68E-15
3	Phosphorus	Air	kg PO4 P-lim	-1.37E-09	1.70E-08	-1.70E-08	2.04E-11	-1.39E-09
4	Phosphorus	Soil	kg PO4 P-lim	-5.65E-09	9.82E-08	-9.82E-08	6.55E-12	-5.65E-09
5	Phosphorus	Water	kg PO4 P-lim	-4.17E-08	1.94E-05	-1.94E-05	2.14E-12	-4.17E-08
6	Phosphate	Water	kg PO4 P-lim	-5.17E-07	5.12E-05	-5.12E-05	1.34E-08	-5.30E-07
	Total		kg PO4 P-lim	-3.47E-06
Global warming
No	Substance	Compartment	Unit	Total	Methanol (Used)	Methanol (Recovered)	Energy for extraction and solvent recovery (photovoltaic)	Propyl gallate (Avoided)
1	Carbon dioxide	Air	kg CO2 eq	-8.80E-08	5.95E-06	-5.95E-06	2.09E-10	-8.82E-08
2	Methane, chlorodifluoro-, HCFC-22	Air	kg CO2 eq	5.58E-08	1.05E-05	-1.05E-05	3.43E-11	5.58E-08
3	Methane, dichlorofluoro-, HCFC-21	Air	kg CO2 eq	-2.67E-13	1.06E-11	-1.06E-11	4.56E-16	-2.68E-13
4	Methane, bromo-, Halon 1001	Air	kg CO2 eq	-1.77E-12	6.67E-14	-6.67E-14	3.06E-20	-1.77E-12
5	Methane, trichlorofluoro-, CFC-11	Air	kg CO2 eq	-1.03E-11	4.20E-10	-4.20E-10	1.81E-14	-1.03E-11
6	Carbon monoxide	Air	kg CO2 eq	-1.40E-11	0.00E+00	0.00E+00	0.00E+00	-1.40E-11
7	Ethane, 1,1,1-trichloro-, HCFC-140	Air	kg CO2 eq	-6.09E-11	2.12E-09	-2.12E-09	8.75E-14	-6.10E-11
8	Methane, dichloro-, HCC-30	Air	kg CO2 eq	-6.71E-11	2.22E-09	-2.22E-09	1.02E-13	-6.72E-11
9	Ethane, 2-chloro-1,1,1,2-tetrafluoro-, HCFC-124	Air	kg CO2 eq	-7.25E-11	2.93E-09	-2.93E-09	7.24E-14	-7.26E-11
10	Chloroform	Air	kg CO2 eq	-1.28E-10	4.71E-09	-4.71E-09	2.02E-13	-1.28E-10
11	Methane, monochloro-, R-40	Air	kg CO2 eq	-1.92E-10	6.67E-09	-6.67E-09	2.76E-13	-1.92E-10
12	Ethane, 1,1,2-trichloro-1,2,2-trifluoro-, CFC-113	Air	kg CO2 eq	-1.03E-09	4.17E-08	-4.17E-08	1.03E-12	-1.03E-09
13	Ethane, 1,1-difluoro-, HFC-152a	Air	kg CO2 eq	-1.24E-09	3.19E-08	-3.19E-08	1.14E-11	-1.25E-09
14	Ethane, hexafluoro-, HFC-116	Air	kg CO2 eq	-3.75E-09	3.32E-07	-3.32E-07	5.21E-12	-3.75E-09
15	Methane, bromochlorodifluoro-, Halon 1211	Air	kg CO2 eq	-5.82E-09	2.22E-06	-2.22E-06	1.75E-12	-5.82E-09
16	Ethane, 1,1,1,2-tetrafluoro-, HFC-134a	Air	kg CO2 eq	-6.09E-09	1.33E-07	-1.33E-07	6.76E-12	-6.10E-09
17	Methane, dichlorodifluoro-, CFC-12	Air	kg CO2 eq	-6.72E-09	1.22E-06	-1.22E-06	1.18E-11	-6.74E-09
18	Methane, trifluoro-, HFC-23	Air	kg CO2 eq	-1.31E-08	5.17E-07	-5.17E-07	2.23E-11	-1.31E-08
19	Methane, tetrafluoro-, CFC-14	Air	kg CO2 eq	-1.87E-08	2.18E-06	-2.18E-06	3.25E-11	-1.87E-08
20	Methane, tetrachloro-, CFC-10	Air	kg CO2 eq	-2.93E-08	1.41E-07	-1.41E-07	3.69E-11	-2.93E-08
21	Methane, biogenic	Air	kg CO2 eq	-6.33E-07	1.47E-05	-1.47E-05	1.24E-08	-6.46E-07
22	Ethane, 1,2-dichloro-1,1,2,2-tetrafluoro-, CFC-114	Air	kg CO2 eq	-9.98E-07	1.10E-05	-1.10E-05	6.21E-10	-9.99E-07
23	Methane	Air	kg CO2 eq	-1.66E-06	7.67E-11	-7.67E-11	3.61E-15	-1.66E-06
24	Methane, bromotrifluoro-, Halon 1301	Air	kg CO2 eq	-2.04E-06	1.38E-05	-1.38E-05	1.59E-11	-2.04E-06
25	Carbon dioxide, land transformation	Air	kg CO2 eq	-1.28E-05	1.32E-04	-1.32E-04	6.32E-09	-1.28E-05
26	Carbon monoxide, fossil	Air	kg CO2 eq	-4.06E-05	4.07E-04	-4.07E-04	2.33E-09	-4.06E-05
27	Dinitrogen monoxide	Air	kg CO2 eq	-5.24E-04	1.11E-03	-1.11E-03	9.15E-08	-5.24E-04
28	Methane, fossil	Air	kg CO2 eq	-1.17E-03	3.41E-02	-3.41E-02	9.63E-08	-1.17E-03
29	Sulfur hexafluoride	Air	kg CO2 eq	-1.27E-03	3.81E-04	-3.81E-04	1.71E-08	-1.27E-03
30	Carbon dioxide, fossil	Air	kg CO2 eq	-8.49E-02	2.42E-01	-2.42E-01	2.68E-06	-8.49E-02
	Total		kg CO2 eq	-8.79E-02
Non-renewable energy
No	Substance	Compartment	Unit	Total	Methanol (Used)	Methanol (Recovered)	Energy for extraction and solvent recovery (photovoltaic)	Propyl gallate (Avoided)
1	Coal, 26.4 MJ per kg	Raw	MJ primary	-8.15E-04	0.00E+00	0.00E+00	0.00E+00	-8.15E-04
2	Peat	Raw	MJ primary	-1.62E-05	1.07E-03	-1.07E-03	9.82E-08	-1.63E-05
3	Gas, mine, off-gas, process, coal mining/m3	Raw	MJ primary	-1.62E-04	6.21E-03	-6.21E-03	3.03E-07	-1.62E-04
4	Coal, brown	Raw	MJ primary	-5.17E-03	1.02E-01	-1.02E-01	5.03E-06	-5.18E-03
5	Coal, hard	Raw	MJ primary	-8.49E-03	3.18E-01	-3.18E-01	1.52E-05	-8.50E-03
6	Uranium	Raw	MJ primary	-1.38E-02	1.67E-01	-1.67E-01	9.41E-06	-1.38E-02
7	Oil, crude	Raw	MJ primary	-5.86E-01	3.87E-01	-3.87E-01	3.90E-06	-5.86E-01
8	Gas, natural/m3	Raw	MJ primary	-8.28E-01	1.95E+01	-1.95E+01	9.09E-06	-8.28E-01
	Total		MJ primary	-1.44E+00
Mineral extraction
No	Substance	Compartment	Unit	Total	Methanol (Used)	Methanol (Recovered)	Energy for extraction and solvent recovery (photovoltaic)	Propyl gallate (Avoided)
1	Aluminium	Raw	MJ surplus	4.60E-07	2.27E-04	-2.27E-04	3.38E-08	4.27E-07
2	Chromium	Raw	MJ surplus	1.55E-08	4.78E-06	-4.78E-06	5.03E-11	1.54E-08
3	Lead, Pb 3.6E-1%, in mixed ore	Raw	MJ surplus	-6.08E-10	2.33E-08	-2.33E-08	2.95E-13	-6.08E-10
4	Manganese	Raw	MJ surplus	-6.50E-10	4.48E-08	-4.48E-08	4.66E-11	-6.96E-10
5	Zinc, Zn 0.63%, Au 9.7E-4%, Ag 9.7E-4%, Cu 0.38%, Pb 0.014%, in ore	Raw	MJ surplus	-6.74E-10	2.67E-06	-2.67E-06	2.25E-12	-6.76E-10
6	Molybdenum, 0.014% in sulfide, Mo 8.2E-3% and Cu 0.81% in crude ore	Raw	MJ surplus	-7.94E-10	3.71E-06	-3.71E-06	2.94E-12	-7.97E-10
7	Lead, Pb 0.014%, Au 9.7E-4%, Ag 9.7E-4%, Zn 0.63%, Cu 0.38%, in ore	Raw	MJ surplus	-1.47E-09	5.82E-06	-5.82E-06	4.90E-12	-1.47E-09
8	Zinc, Zn 3.1%, in mixed ore	Raw	MJ surplus	-1.85E-09	7.06E-08	-7.06E-08	8.94E-13	-1.85E-09
9	Molybdenum	Raw	MJ surplus	-2.88E-09	2.29E-04	-2.29E-04	1.34E-11	-2.90E-09
10	Copper, Cu 0.2%, in mixed ore	Raw	MJ surplus	-3.23E-09	1.24E-07	-1.24E-07	1.57E-12	-3.23E-09
11	Molybdenum, 0.022% in sulfide, Mo 8.2E-3% and Cu 0.36% in crude ore	Raw	MJ surplus	-3.56E-09	1.65E-05	-1.65E-05	1.91E-11	-3.58E-09
12	Copper, 1.42% in sulfide, Cu 0.81% and Mo 8.2E-3% in crude ore	Raw	MJ surplus	-3.86E-09	1.80E-05	-1.80E-05	1.43E-11	-3.87E-09
13	Cinnabar	Raw	MJ surplus	-4.31E-09	1.59E-08	-1.59E-08	1.28E-11	-4.33E-09
14	Molybdenum, 0.022% in sulfide, Mo 8.2E-3% and Cu 0.22% in crude ore	Raw	MJ surplus	-4.70E-09	2.00E-04	-2.00E-04	1.97E-11	-4.72E-09
15	Molybdenum, 0.025% in sulfide, Mo 8.2E-3% and Cu 0.39% in crude ore	Raw	MJ surplus	-4.81E-09	1.88E-04	-1.88E-04	1.99E-11	-4.83E-09
16	Molybdenum, 0.010% in sulfide, Mo 8.2E-3% and Cu 1.83% in crude ore	Raw	MJ surplus	-4.86E-09	2.25E-05	-2.25E-05	2.43E-11	-4.88E-09
17	Copper, 2.19% in sulfide, Cu 1.83% and Mo 8.2E-3% in crude ore	Raw	MJ surplus	-7.71E-09	3.58E-05	-3.58E-05	3.87E-11	-7.75E-09
18	Molybdenum, 0.016% in sulfide, Mo 8.2E-3% and Cu 0.27% in crude ore	Raw	MJ surplus	-8.67E-09	2.27E-04	-2.27E-04	3.45E-11	-8.70E-09
19	Copper, 0.97% in sulfide, Cu 0.36% and Mo 4.1E-2% in crude ore	Raw	MJ surplus	-2.58E-08	2.05E-03	-2.05E-03	1.19E-10	-2.59E-08
20	Copper, 1.18% in sulfide, Cu 0.39% and Mo 8.2E-3% in crude ore	Raw	MJ surplus	-5.18E-08	2.03E-03	-2.03E-03	2.14E-10	-5.20E-08
21	Copper, 0.59% in sulfide, Cu 0.22% and Mo 8.2E-3% in crude ore	Raw	MJ surplus	-7.96E-08	3.38E-03	-3.38E-03	3.33E-10	-7.99E-08
22	Copper, 0.52% in sulfide, Cu 0.27% and Mo 8.2E-3% in crude ore	Raw	MJ surplus	-1.13E-07	2.96E-03	-2.96E-03	4.48E-10	-1.13E-07
23	Nickel, Ni 2.3E+0%, Pt 2.5E-4%, Pd 7.3E-4%, Rh 2.0E-5%, Cu 3.2E+0% in ore	Raw	MJ surplus	-1.16E-07	3.08E-05	-3.08E-05	4.47E-12	-1.16E-07
24	Copper, Cu 3.2E+0%, Pt 2.5E-4%, Pd 7.3E-4%, Rh 2.0E-5%, Ni 2.3E+0% in ore	Raw	MJ surplus	-1.35E-07	3.58E-05	-3.58E-05	5.19E-12	-1.35E-07
25	Copper, Cu 0.38%, Au 9.7E-4%, Ag 9.7E-4%, Zn 0.63%, Pb 0.014%, in ore	Raw	MJ surplus	-1.76E-07	6.97E-04	-6.97E-04	5.87E-10	-1.77E-07
26	Tin	Raw	MJ surplus	-2.91E-07	1.31E-05	-1.31E-05	6.56E-10	-2.91E-07
27	Copper, 1.13% in sulfide, Cu 0.76% and Ni 0.76% in crude ore	Raw	MJ surplus	-3.57E-07	1.59E-04	-1.59E-04	2.47E-10	-3.57E-07
28	Iron	Raw	MJ surplus	-4.00E-07	1.06E-05	-1.06E-05	9.73E-10	-4.01E-07
29	Copper, Cu 5.2E-2%, Pt 4.8E-4%, Pd 2.0E-4%, Rh 2.4E-5%, Ni 3.7E-2% in ore	Raw	MJ surplus	-6.98E-07	2.58E-05	-2.58E-05	2.77E-11	-6.98E-07
30	Nickel, 1.13% in sulfide, Ni 0.76% and Cu 0.76% in crude ore	Raw	MJ surplus	-8.84E-07	3.94E-04	-3.94E-04	6.11E-10	-8.85E-07
31	Nickel, Ni 3.7E-2%, Pt 4.8E-4%, Pd 2.0E-4%, Rh 2.4E-5%, Cu 5.2E-2% in ore	Raw	MJ surplus	-1.20E-06	4.43E-05	-4.43E-05	4.77E-11	-1.20E-06
32	Lead	Raw	MJ surplus	-1.21E-06	5.65E-05	-5.65E-05	1.21E-09	-1.21E-06
33	Zinc	Raw	MJ surplus	-1.21E-06	5.66E-05	-5.66E-05	1.21E-09	-1.21E-06
34	Nickel, 1.98% in silicates, 1.04% in crude ore	Raw	MJ surplus	-1.52E-06	4.07E-04	-4.07E-04	5.00E-09	-1.52E-06
35	Copper, 0.99% in sulfide, Cu 0.36% and Mo 8.2E-3% in crude ore	Raw	MJ surplus	-2.13E-06	2.81E-04	-2.81E-04	2.33E-09	-2.14E-06
	Total		MJ surplus	-1.02E-05
