# Supplementary material for: Data on environmental analysis of natural antioxidant production from walnut husk by a solar photovoltaic-driven system as a replacement for potentially carcinogenic synthetic antioxidants
Source: Data Brief. 2019 Dec 4;28:104933. doi: 10.1016/j.dib.2019.104933 (PMC6921098; doi:10.1016/j.dib.2019.104933)
Supplement: Characterization-Walnut husk processing.csv [file mmc4.csv]

Inventory Data for 5000 mg WHME based on characterization- Processing step of walnut husk
Carcinogens
No	Substance	Compartment	Unit	Energy for walnut husk processing (photovoltaic)
1	Hydrocarbons, aromatic	Air	kg C2H3Cl eq	8.84E-10
2	Arsenic	Soil	kg C2H3Cl eq	3.02E-10
3	Dioxin, 2,3,7,8 Tetrachlorodibenzo-p-	Air	kg C2H3Cl eq	2.21E-10
4	Arsenic	Water	kg C2H3Cl eq	8.90E-11
5	Benzo(a)pyrene	Air	kg C2H3Cl eq	2.52E-11
6	PAH, polycyclic aromatic hydrocarbons	Air	kg C2H3Cl eq	1.62E-11
7	Arsenic	Air	kg C2H3Cl eq	8.31E-12
8	Hydrocarbons, aromatic	Water	kg C2H3Cl eq	6.33E-12
9	Aldrin	Soil	kg C2H3Cl eq	6.02E-12
10	Chromium	Air	kg C2H3Cl eq	8.16E-13
11	Formaldehyde	Air	kg C2H3Cl eq	7.19E-14
12	PAH, polycyclic aromatic hydrocarbons	Water	kg C2H3Cl eq	6.13E-14
13	Chromium VI	Air	kg C2H3Cl eq	6.13E-14
14	Cadmium	Air	kg C2H3Cl eq	5.72E-14
15	Methane, tetrachloro-, CFC-10	Air	kg C2H3Cl eq	4.82E-14
16	Phenol, pentachloro-	Air	kg C2H3Cl eq	4.01E-14
17	Atrazine	Soil	kg C2H3Cl eq	1.95E-14
18	Ethane, 1,2-dichloro-	Air	kg C2H3Cl eq	1.75E-14
19	Ethane, 1,2-dichloro-	Water	kg C2H3Cl eq	1.19E-14
20	Ethene, chloro-	Water	kg C2H3Cl eq	3.70E-15
21	Ethene, chloro-	Air	kg C2H3Cl eq	3.37E-15
22	PAH, polycyclic aromatic hydrocarbons	Soil	kg C2H3Cl eq	2.43E-15
23	Benzene, chloro-	Water	kg C2H3Cl eq	2.27E-15
24	Benzene	Water	kg C2H3Cl eq	2.13E-15
25	Propylene oxide	Water	kg C2H3Cl eq	1.87E-15
26	Beryllium	Air	kg C2H3Cl eq	1.63E-15
27	Chloroform	Air	kg C2H3Cl eq	1.02E-15
28	Acetaldehyde	Air	kg C2H3Cl eq	9.89E-16
29	Toluene	Water	kg C2H3Cl eq	9.31E-16
30	Trifluralin	Soil	kg C2H3Cl eq	8.89E-16
31	Ethylene oxide	Air	kg C2H3Cl eq	5.91E-16
32	Propylene oxide	Air	kg C2H3Cl eq	5.89E-16
33	Benzene, pentachloronitro-	Soil	kg C2H3Cl eq	2.75E-16
34	Ethylene oxide	Water	kg C2H3Cl eq	2.72E-16
35	Benzene, hexachloro-	Air	kg C2H3Cl eq	1.90E-16
36	Atrazine	Air	kg C2H3Cl eq	1.85E-16
37	Methane, dichloro-, HCC-30	Air	kg C2H3Cl eq	1.31E-16
38	Chlorothalonil	Soil	kg C2H3Cl eq	1.01E-16
39	Benzene, ethyl-	Water	kg C2H3Cl eq	9.06E-17
40	Ethanol	Air	kg C2H3Cl eq	5.12E-17
41	Styrene	Air	kg C2H3Cl eq	4.27E-17
42	Furan	Air	kg C2H3Cl eq	2.92E-17
43	Carbaryl	Air	kg C2H3Cl eq	2.54E-17
44	Trifluralin	Air	kg C2H3Cl eq	2.12E-17
45	Carbaryl	Soil	kg C2H3Cl eq	2.08E-17
46	Acephate	Soil	kg C2H3Cl eq	1.94E-17
47	Benzene	Air	kg C2H3Cl eq	1.11E-17
48	Prochloraz	Soil	kg C2H3Cl eq	7.16E-18
49	Toluene	Air	kg C2H3Cl eq	4.00E-18
50	Aniline	Air	kg C2H3Cl eq	3.83E-18
51	Dibenz(a,h)anthracene	Air	kg C2H3Cl eq	2.97E-18
52	Acetamide	Air	kg C2H3Cl eq	2.42E-18
53	Acephate	Air	kg C2H3Cl eq	2.06E-18
54	Acifluorfen	Air	kg C2H3Cl eq	1.80E-18
55	Aniline	Water	kg C2H3Cl eq	1.60E-18
56	Chloroform	Water	kg C2H3Cl eq	1.21E-18
57	Acetaldehyde	Water	kg C2H3Cl eq	1.20E-18
58	Methane, dichloro-, HCC-30	Water	kg C2H3Cl eq	6.88E-19
59	Benzo(k)fluoranthene	Air	kg C2H3Cl eq	4.73E-19
60	Hydrogen peroxide	Water	kg C2H3Cl eq	3.81E-19
61	Formaldehyde	Water	kg C2H3Cl eq	3.61E-19
62	Ethanol	Water	kg C2H3Cl eq	2.77E-19
63	Atrazine	Water	kg C2H3Cl eq	2.35E-19
64	Acetamide	Soil	kg C2H3Cl eq	1.27E-19
65	Hydrogen peroxide	Air	kg C2H3Cl eq	8.95E-20
66	Ethene, tetrachloro-	Air	kg C2H3Cl eq	8.85E-20
67	Benzaldehyde	Air	kg C2H3Cl eq	8.00E-20
68	Benzene, ethyl-	Air	kg C2H3Cl eq	7.31E-20
69	Pronamide	Soil	kg C2H3Cl eq	6.88E-20
70	Diethylene glycol	Air	kg C2H3Cl eq	1.38E-20
71	Butadiene	Air	kg C2H3Cl eq	1.01E-20
72	Acifluorfen	Soil	kg C2H3Cl eq	1.81E-21
73	Chloridazon	Soil	kg C2H3Cl eq	1.57E-21
74	Phenol, pentachloro-	Soil	kg C2H3Cl eq	4.14E-22
75	Carbaryl	Water	kg C2H3Cl eq	3.31E-24
76	Cadmium	Water	kg C2H3Cl eq	9.51E-28
	Total		kg C2H3Cl eq	1.56E-09
Non-carcinogens
No	Substance	Compartment	Unit	Energy for walnut husk processing (photovoltaic)
1	Zinc	Soil	kg C2H3Cl eq	8.48E-09
2	Arsenic	Soil	kg C2H3Cl eq	3.14E-09
3	Dioxin, 2,3,7,8 Tetrachlorodibenzo-p-	Air	kg C2H3Cl eq	1.11E-09
4	Molybdenum	Soil	kg C2H3Cl eq	1.08E-09
5	Arsenic	Water	kg C2H3Cl eq	9.26E-10
6	Aluminium	Soil	kg C2H3Cl eq	5.20E-10
7	Zinc	Water	kg C2H3Cl eq	4.26E-10
8	Cadmium	Soil	kg C2H3Cl eq	9.18E-11
9	Arsenic	Air	kg C2H3Cl eq	8.34E-11
10	Copper	Soil	kg C2H3Cl eq	6.19E-11
11	Barium	Water	kg C2H3Cl eq	4.58E-11
12	Aluminium	Water	kg C2H3Cl eq	1.23E-11
13	Nickel	Soil	kg C2H3Cl eq	1.13E-11
14	Lead	Soil	kg C2H3Cl eq	9.78E-12
15	Cadmium	Water	kg C2H3Cl eq	9.76E-12
16	Antimony	Water	kg C2H3Cl eq	8.16E-12
17	Mercury	Soil	kg C2H3Cl eq	6.56E-12
18	Aldrin	Soil	kg C2H3Cl eq	5.65E-12
19	Mercury	Water	kg C2H3Cl eq	4.75E-12
20	Nickel	Water	kg C2H3Cl eq	4.15E-12
21	Copper	Water	kg C2H3Cl eq	3.79E-12
22	Zinc	Air	kg C2H3Cl eq	3.29E-12
23	Molybdenum	Air	kg C2H3Cl eq	3.05E-12
24	Chromium	Soil	kg C2H3Cl eq	2.53E-12
25	Selenium	Water	kg C2H3Cl eq	2.36E-12
26	Antimony	Air	kg C2H3Cl eq	2.34E-12
27	Benzene	Air	kg C2H3Cl eq	2.14E-12
28	Molybdenum	Water	kg C2H3Cl eq	2.00E-12
29	Ammonia	Air	kg C2H3Cl eq	1.77E-12
30	Chromium VI	Water	kg C2H3Cl eq	1.66E-12
31	Selenium	Air	kg C2H3Cl eq	1.09E-12
32	Lead	Water	kg C2H3Cl eq	1.02E-12
33	Cadmium	Air	kg C2H3Cl eq	8.80E-13
34	Mercury	Air	kg C2H3Cl eq	7.05E-13
35	Aluminium	Air	kg C2H3Cl eq	5.82E-13
36	Formaldehyde	Air	kg C2H3Cl eq	2.59E-13
37	Nickel	Air	kg C2H3Cl eq	1.79E-13
38	Barium	Air	kg C2H3Cl eq	1.66E-13
39	Chromium	Air	kg C2H3Cl eq	1.20E-13
40	Linuron	Soil	kg C2H3Cl eq	9.22E-14
41	Ethene, chloro-	Water	kg C2H3Cl eq	8.46E-14
42	Chlorpyrifos	Soil	kg C2H3Cl eq	6.51E-14
43	Antimony	Soil	kg C2H3Cl eq	6.32E-14
44	Dimethoate	Soil	kg C2H3Cl eq	4.53E-14
45	Lead	Air	kg C2H3Cl eq	4.08E-14
46	Acrolein	Air	kg C2H3Cl eq	3.83E-14
47	Hydrogen sulfide	Air	kg C2H3Cl eq	3.62E-14
48	Benzene, hexachloro-	Air	kg C2H3Cl eq	3.33E-14
49	Barium	Soil	kg C2H3Cl eq	2.81E-14
50	Benzene	Water	kg C2H3Cl eq	2.45E-14
51	Copper	Air	kg C2H3Cl eq	2.35E-14
52	Chromium	Water	kg C2H3Cl eq	1.97E-14
53	Aldicarb	Soil	kg C2H3Cl eq	1.56E-14
54	Selenium	Soil	kg C2H3Cl eq	1.14E-14
55	Acephate	Soil	kg C2H3Cl eq	9.51E-15
56	Phenol, pentachloro-	Air	kg C2H3Cl eq	8.55E-15
57	Diuron	Soil	kg C2H3Cl eq	4.64E-15
58	Trifluralin	Soil	kg C2H3Cl eq	3.40E-15
59	Xylene	Air	kg C2H3Cl eq	2.78E-15
60	Atrazine	Soil	kg C2H3Cl eq	2.71E-15
61	Beryllium	Air	kg C2H3Cl eq	2.42E-15
62	Methane, tetrachloro-, CFC-10	Air	kg C2H3Cl eq	1.58E-15
63	2,4-D	Soil	kg C2H3Cl eq	1.06E-15
64	Acephate	Air	kg C2H3Cl eq	1.01E-15
65	Chromium VI	Air	kg C2H3Cl eq	9.94E-16
66	Captan	Soil	kg C2H3Cl eq	8.41E-16
67	Fenamiphos	Soil	kg C2H3Cl eq	7.56E-16
68	Toluene	Air	kg C2H3Cl eq	6.63E-16
69	Carbon disulfide	Air	kg C2H3Cl eq	6.55E-16
70	Metolachlor	Soil	kg C2H3Cl eq	6.30E-16
71	Chlorothalonil	Soil	kg C2H3Cl eq	6.14E-16
72	Hydrocarbons, aromatic	Water	kg C2H3Cl eq	5.78E-16
73	Terbacil	Soil	kg C2H3Cl eq	5.60E-16
74	Beryllium	Water	kg C2H3Cl eq	5.53E-16
75	Hexane	Air	kg C2H3Cl eq	5.32E-16
76	Nitrobenzene	Water	kg C2H3Cl eq	5.27E-16
77	Endosulfan	Soil	kg C2H3Cl eq	4.66E-16
78	Lambda-cyhalothrin	Soil	kg C2H3Cl eq	4.48E-16
79	Ethane, 1,2-dichloro-	Water	kg C2H3Cl eq	3.99E-16
80	Dicrotophos	Soil	kg C2H3Cl eq	3.87E-16
81	Benzene, chloro-	Water	kg C2H3Cl eq	3.86E-16
82	Propachlor	Soil	kg C2H3Cl eq	3.74E-16
83	2,4-D	Air	kg C2H3Cl eq	3.07E-16
84	Chlorpyrifos	Air	kg C2H3Cl eq	2.81E-16
85	Ethene, chloro-	Air	kg C2H3Cl eq	2.44E-16
86	Acetaldehyde	Air	kg C2H3Cl eq	2.35E-16
87	Phenol, 2,4-dichloro-	Air	kg C2H3Cl eq	2.28E-16
88	Benzene, 1,2-dichloro-	Water	kg C2H3Cl eq	2.22E-16
89	Cypermethrin	Soil	kg C2H3Cl eq	1.85E-16
90	Carbofuran	Soil	kg C2H3Cl eq	1.76E-16
91	Toluene	Water	kg C2H3Cl eq	1.73E-16
92	Propylene oxide	Air	kg C2H3Cl eq	1.67E-16
93	Acetone	Air	kg C2H3Cl eq	1.55E-16
94	Ethane, 1,2-dichloro-	Air	kg C2H3Cl eq	1.39E-16
95	Amitraz	Soil	kg C2H3Cl eq	1.33E-16
96	Hydrocarbons, aromatic	Air	kg C2H3Cl eq	1.32E-16
97	Methanol	Air	kg C2H3Cl eq	1.08E-16
98	Pendimethalin	Soil	kg C2H3Cl eq	1.05E-16
99	Cyhalothrin, gamma-	Air	kg C2H3Cl eq	1.03E-16
100	Benzene, pentachloronitro-	Soil	kg C2H3Cl eq	1.02E-16
101	Trifluralin	Air	kg C2H3Cl eq	8.09E-17
102	Glyphosate	Soil	kg C2H3Cl eq	7.29E-17
103	Ametryn	Soil	kg C2H3Cl eq	6.79E-17
104	Acetochlor	Soil	kg C2H3Cl eq	6.46E-17
105	Benzene, ethyl-	Water	kg C2H3Cl eq	5.88E-17
106	Xylene	Water	kg C2H3Cl eq	5.86E-17
107	Propylene oxide	Water	kg C2H3Cl eq	4.99E-17
108	Phorate	Soil	kg C2H3Cl eq	4.78E-17
109	Hydrogen sulfide	Water	kg C2H3Cl eq	4.33E-17
110	Cumene	Water	kg C2H3Cl eq	4.18E-17
111	Methane, dichloro-, HCC-30	Air	kg C2H3Cl eq	3.07E-17
112	Metolachlor	Air	kg C2H3Cl eq	2.83E-17
113	Atrazine	Air	kg C2H3Cl eq	2.57E-17
114	Tribufos	Soil	kg C2H3Cl eq	2.24E-17
115	Acetonitrile	Air	kg C2H3Cl eq	1.75E-17
116	Ethephon	Soil	kg C2H3Cl eq	1.59E-17
117	Paraquat	Air	kg C2H3Cl eq	1.52E-17
118	Ethene, tetrachloro-	Air	kg C2H3Cl eq	1.41E-17
119	Dicamba	Air	kg C2H3Cl eq	1.37E-17
120	Prometryn	Soil	kg C2H3Cl eq	1.24E-17
121	Benfluralin	Soil	kg C2H3Cl eq	1.11E-17
122	Bromoxynil	Soil	kg C2H3Cl eq	1.11E-17
123	Methane, chlorodifluoro-, HCFC-22	Air	kg C2H3Cl eq	1.03E-17
124	Bifenthrin	Soil	kg C2H3Cl eq	9.64E-18
125	2-Methyl-4-chlorophenoxyacetic acid	Soil	kg C2H3Cl eq	8.86E-18
126	Lactofen	Air	kg C2H3Cl eq	8.37E-18
127	Glufosinate ammonium	Soil	kg C2H3Cl eq	7.94E-18
128	Phenol	Water	kg C2H3Cl eq	6.38E-18
129	Metribuzin	Soil	kg C2H3Cl eq	6.37E-18
130	PAH, polycyclic aromatic hydrocarbons	Water	kg C2H3Cl eq	5.60E-18
131	Alachlor	Soil	kg C2H3Cl eq	5.51E-18
132	Oxamyl	Soil	kg C2H3Cl eq	5.24E-18
133	Aniline	Air	kg C2H3Cl eq	4.83E-18
134	Formaldehyde	Water	kg C2H3Cl eq	4.62E-18
135	Alachlor	Air	kg C2H3Cl eq	4.30E-18
136	Pendimethalin	Air	kg C2H3Cl eq	4.13E-18
137	Simazine	Soil	kg C2H3Cl eq	3.71E-18
138	Dipropylthiocarbamic acid S-ethyl ester	Soil	kg C2H3Cl eq	3.54E-18
139	Dimethylamine	Water	kg C2H3Cl eq	3.07E-18
140	Hydramethylnon	Soil	kg C2H3Cl eq	3.03E-18
141	Iprodione	Soil	kg C2H3Cl eq	2.86E-18
142	Malathion	Soil	kg C2H3Cl eq	2.85E-18
143	Phenol	Air	kg C2H3Cl eq	2.80E-18
144	Bentazone	Air	kg C2H3Cl eq	2.76E-18
145	Metribuzin	Air	kg C2H3Cl eq	2.74E-18
146	Glyphosate	Air	kg C2H3Cl eq	2.63E-18
147	Cypermethrin	Air	kg C2H3Cl eq	2.54E-18
148	Parathion, methyl	Air	kg C2H3Cl eq	2.46E-18
149	PAH, polycyclic aromatic hydrocarbons	Air	kg C2H3Cl eq	2.42E-18
150	Benzene, pentachloro-	Air	kg C2H3Cl eq	2.16E-18
151	Aniline	Water	kg C2H3Cl eq	1.97E-18
152	Ethane, 1,1-difluoro-, HFC-152a	Air	kg C2H3Cl eq	1.50E-18
153	Permethrin	Air	kg C2H3Cl eq	1.33E-18
154	Cyhalothrin, gamma-	Soil	kg C2H3Cl eq	1.33E-18
155	Benzo(a)anthracene	Air	kg C2H3Cl eq	1.30E-18
156	Ethane, 1,1,1,2-tetrafluoro-, HFC-134a	Air	kg C2H3Cl eq	1.22E-18
157	Cyfluthrin	Soil	kg C2H3Cl eq	1.19E-18
158	Dicamba	Soil	kg C2H3Cl eq	1.11E-18
159	Prochloraz	Soil	kg C2H3Cl eq	1.05E-18
160	2-Methyl-4-chlorophenoxyacetic acid	Air	kg C2H3Cl eq	9.61E-19
161	Chloroform	Air	kg C2H3Cl eq	9.37E-19
162	Paraquat	Soil	kg C2H3Cl eq	9.18E-19
163	Methane, dichloro-, HCC-30	Water	kg C2H3Cl eq	8.99E-19
164	Furan	Air	kg C2H3Cl eq	8.80E-19
165	Chromium VI	Soil	kg C2H3Cl eq	8.50E-19
166	Benomyl	Soil	kg C2H3Cl eq	7.01E-19
167	Carbon disulfide	Water	kg C2H3Cl eq	6.66E-19
168	Mecoprop	Soil	kg C2H3Cl eq	6.64E-19
169	Benzene, ethyl-	Air	kg C2H3Cl eq	6.18E-19
170	Metalaxil	Soil	kg C2H3Cl eq	5.82E-19
171	Propiconazole	Air	kg C2H3Cl eq	5.67E-19
172	Flusilazole	Soil	kg C2H3Cl eq	5.56E-19
173	Acetone	Water	kg C2H3Cl eq	5.54E-19
174	Carbaryl	Air	kg C2H3Cl eq	5.51E-19
175	Phosmet	Soil	kg C2H3Cl eq	5.26E-19
176	Toluene, 2-chloro-	Water	kg C2H3Cl eq	4.98E-19
177	Bromoxynil	Air	kg C2H3Cl eq	4.78E-19
178	Carbaryl	Soil	kg C2H3Cl eq	4.51E-19
179	Oryzalin	Soil	kg C2H3Cl eq	3.85E-19
180	Tribenuron-methyl	Soil	kg C2H3Cl eq	3.83E-19
181	Methanol	Water	kg C2H3Cl eq	3.73E-19
182	Benzo(b)fluoranthene	Air	kg C2H3Cl eq	3.72E-19
183	Nitrobenzene	Air	kg C2H3Cl eq	3.65E-19
184	Butyric acid, 4-(2,4-dichlorophenoxy)-	Soil	kg C2H3Cl eq	3.39E-19
185	Allyl chloride	Water	kg C2H3Cl eq	3.36E-19
186	t-Butyl methyl ether	Water	kg C2H3Cl eq	3.17E-19
187	Acetaldehyde	Water	kg C2H3Cl eq	2.85E-19
188	Styrene	Air	kg C2H3Cl eq	2.66E-19
189	Chlorimuron-ethyl	Soil	kg C2H3Cl eq	2.66E-19
190	Cyfluthrin	Air	kg C2H3Cl eq	2.59E-19
191	Cumene	Air	kg C2H3Cl eq	2.15E-19
192	Triallate	Soil	kg C2H3Cl eq	1.81E-19
193	Parathion, methyl	Soil	kg C2H3Cl eq	1.78E-19
194	Acrylic acid	Air	kg C2H3Cl eq	1.43E-19
195	Propiconazole	Soil	kg C2H3Cl eq	1.30E-19
196	Dimethylamine	Air	kg C2H3Cl eq	1.25E-19
197	Chloroform	Water	kg C2H3Cl eq	1.23E-19
198	t-Butyl methyl ether	Air	kg C2H3Cl eq	1.21E-19
199	1-Butanol	Water	kg C2H3Cl eq	1.19E-19
200	Chrysene	Air	kg C2H3Cl eq	1.19E-19
201	Bentazone	Soil	kg C2H3Cl eq	1.17E-19
202	Butyric acid, 4-(2,4-dichlorophenoxy)-	Air	kg C2H3Cl eq	1.07E-19
203	Methyl ethyl ketone	Air	kg C2H3Cl eq	1.05E-19
204	Quizalofop ethyl ester	Air	kg C2H3Cl eq	9.65E-20
205	Propargite	Soil	kg C2H3Cl eq	9.55E-20
206	Sethoxydim	Soil	kg C2H3Cl eq	9.36E-20
207	Maneb	Soil	kg C2H3Cl eq	8.05E-20
208	Permethrin	Soil	kg C2H3Cl eq	7.97E-20
209	MCPB	Soil	kg C2H3Cl eq	7.80E-20
210	2-Methyl-4-chlorophenoxyacetic acid	Water	kg C2H3Cl eq	6.79E-20
211	Fluoranthene	Air	kg C2H3Cl eq	4.79E-20
212	Flutolanil	Soil	kg C2H3Cl eq	4.66E-20
213	Indeno(1,2,3-cd)pyrene	Air	kg C2H3Cl eq	4.46E-20
214	Pyrene	Air	kg C2H3Cl eq	4.36E-20
215	Acetonitrile	Water	kg C2H3Cl eq	4.13E-20
216	Benzaldehyde	Air	kg C2H3Cl eq	4.10E-20
217	Atrazine	Water	kg C2H3Cl eq	3.28E-20
218	Ethyl acetate	Air	kg C2H3Cl eq	2.91E-20
219	Vinclozolin	Soil	kg C2H3Cl eq	2.89E-20
220	Phenanthrene	Air	kg C2H3Cl eq	2.65E-20
221	MCPB	Air	kg C2H3Cl eq	2.33E-20
222	Triasulfuron	Soil	kg C2H3Cl eq	1.97E-20
223	Acenaphthene	Water	kg C2H3Cl eq	1.78E-20
224	Thiram	Soil	kg C2H3Cl eq	1.72E-20
225	Butadiene	Air	kg C2H3Cl eq	1.55E-20
226	Methane, bromo-, Halon 1001	Air	kg C2H3Cl eq	1.36E-20
227	Methane, dichlorodifluoro-, CFC-12	Air	kg C2H3Cl eq	1.03E-20
228	Metsulfuron-methyl	Soil	kg C2H3Cl eq	9.76E-21
229	Acenaphthene	Air	kg C2H3Cl eq	9.21E-21
230	Thifensulfuron-methyl	Soil	kg C2H3Cl eq	7.58E-21
231	Rotenone	Soil	kg C2H3Cl eq	7.28E-21
232	Mepiquat chloride	Soil	kg C2H3Cl eq	7.02E-21
233	Napropamide	Soil	kg C2H3Cl eq	6.18E-21
234	PAH, polycyclic aromatic hydrocarbons	Soil	kg C2H3Cl eq	5.66E-21
235	Maleic hydrazide	Soil	kg C2H3Cl eq	5.43E-21
236	Imazethapyr	Soil	kg C2H3Cl eq	4.49E-21
237	Pronamide	Soil	kg C2H3Cl eq	4.26E-21
238	Imazethapyr	Air	kg C2H3Cl eq	4.20E-21
239	Ethyl acetate	Water	kg C2H3Cl eq	4.17E-21
240	Phosphoric acid	Air	kg C2H3Cl eq	3.47E-21
241	Toluene, 2-chloro-	Air	kg C2H3Cl eq	3.43E-21
242	Chlorimuron-ethyl	Air	kg C2H3Cl eq	2.51E-21
243	Benzene, 1,2-dichloro-	Air	kg C2H3Cl eq	2.35E-21
244	MCPB	Water	kg C2H3Cl eq	2.15E-21
245	2-Methyl-1-propanol	Water	kg C2H3Cl eq	1.98E-21
246	Benzo(g,h,i)perylene	Air	kg C2H3Cl eq	1.97E-21
247	Chlorsulfuron	Soil	kg C2H3Cl eq	1.73E-21
248	Imazaquin	Air	kg C2H3Cl eq	1.30E-21
249	Glyphosate	Water	kg C2H3Cl eq	9.95E-22
250	1-Butanol	Air	kg C2H3Cl eq	6.41E-22
251	Acenaphthylene	Water	kg C2H3Cl eq	6.06E-22
252	Ethane, 1,1,2-trichloro-1,2,2-trifluoro-, CFC-113	Air	kg C2H3Cl eq	4.58E-22
253	Fluorene	Air	kg C2H3Cl eq	3.56E-22
254	2-Methyl-1-propanol	Air	kg C2H3Cl eq	3.47E-22
255	Bromoxynil	Water	kg C2H3Cl eq	3.32E-22
256	Lactofen	Soil	kg C2H3Cl eq	3.07E-22
257	Ethephon	Air	kg C2H3Cl eq	2.61E-22
258	Endothall	Soil	kg C2H3Cl eq	2.55E-22
259	Acenaphthylene	Air	kg C2H3Cl eq	2.36E-22
260	Dicamba	Water	kg C2H3Cl eq	2.22E-22
261	Sethoxydim	Air	kg C2H3Cl eq	2.01E-22
262	Metolachlor	Water	kg C2H3Cl eq	1.80E-22
263	Phenol, pentachloro-	Soil	kg C2H3Cl eq	8.82E-23
264	Methane, trichlorofluoro-, CFC-11	Air	kg C2H3Cl eq	7.26E-23
265	Imazaquin	Soil	kg C2H3Cl eq	5.98E-23
266	Methomyl	Soil	kg C2H3Cl eq	3.94E-23
267	Methomyl	Air	kg C2H3Cl eq	2.46E-23
268	Quizalofop ethyl ester	Soil	kg C2H3Cl eq	1.37E-23
269	Lambda-cyhalothrin	Air	kg C2H3Cl eq	7.44E-24
270	Pendimethalin	Water	kg C2H3Cl eq	9.28E-25
271	Bentazone	Water	kg C2H3Cl eq	8.66E-25
272	Phenmedipham	Soil	kg C2H3Cl eq	1.35E-25
273	Carbaryl	Water	kg C2H3Cl eq	7.16E-26
274	Asulam	Soil	kg C2H3Cl eq	4.26E-26
275	Diethyl ether	Air	kg C2H3Cl eq	2.55E-26
276	Propiconazole	Water	kg C2H3Cl eq	1.03E-27
277	Methomyl	Water	kg C2H3Cl eq	1.00E-27
278	Ethephon	Water	kg C2H3Cl eq	7.83E-28
279	Lambda-cyhalothrin	Water	kg C2H3Cl eq	3.85E-31
	Total		kg C2H3Cl eq	1.61E-08
Respiratory inorganics
No	Substance	Compartment	Unit	Energy for walnut husk processing (photovoltaic)
1	Particulates, < 2.5 um	Air	kg PM2.5 eq	8.71E-11
2	Nitrogen oxides	Air	kg PM2.5 eq	2.39E-11
3	Sulfur dioxide	Air	kg PM2.5 eq	2.30E-11
4	Ammonia	Air	kg PM2.5 eq	4.21E-12
5	Sulfur trioxide	Air	kg PM2.5 eq	3.71E-18
	Total		kg PM2.5 eq	1.38E-10
Ionizing radiation
No	Substance	Compartment	Unit	Energy for walnut husk processing (photovoltaic)
1	Carbon-14	Air	Bq C-14 eq	4.13E-07
2	Cesium-137	Water	Bq C-14 eq	2.56E-08
3	Radon-222	Air	Bq C-14 eq	2.03E-08
4	Cobalt-60	Water	Bq C-14 eq	1.06E-09
5	Iodine-129	Air	Bq C-14 eq	7.15E-10
6	Uranium-234	Air	Bq C-14 eq	6.09E-10
7	Hydrogen-3, Tritium	Water	Bq C-14 eq	3.48E-10
8	Radium-226	Water	Bq C-14 eq	3.02E-10
9	Polonium-210	Air	Bq C-14 eq	2.18E-10
10	Uranium-238	Air	Bq C-14 eq	1.83E-10
11	Thorium-230	Air	Bq C-14 eq	1.40E-10
12	Lead-210	Air	Bq C-14 eq	1.24E-10
13	Cesium-134	Water	Bq C-14 eq	1.07E-10
14	Uranium-238	Water	Bq C-14 eq	1.03E-10
15	Hydrogen-3, Tritium	Air	Bq C-14 eq	9.36E-11
16	Antimony-124	Water	Bq C-14 eq	6.25E-11
17	Radium-226	Air	Bq C-14 eq	2.91E-11
18	Uranium-235	Water	Bq C-14 eq	1.99E-11
19	Uranium-234	Water	Bq C-14 eq	1.86E-11
20	Silver-110	Water	Bq C-14 eq	8.60E-12
21	Iodine-131	Water	Bq C-14 eq	7.45E-12
22	Iodine-131	Air	Bq C-14 eq	5.63E-12
23	Xenon-133	Air	Bq C-14 eq	3.33E-12
24	Uranium-235	Air	Bq C-14 eq	2.91E-12
25	Cobalt-58	Water	Bq C-14 eq	1.49E-12
26	Manganese-54	Water	Bq C-14 eq	4.22E-13
27	Cobalt-60	Air	Bq C-14 eq	8.85E-14
28	Krypton-85m	Air	Bq C-14 eq	6.78E-14
29	Krypton-85	Air	Bq C-14 eq	6.39E-14
30	Cesium-137	Air	Bq C-14 eq	6.30E-14
31	Cesium-134	Air	Bq C-14 eq	3.21E-15
32	Xenon-133m	Air	Bq C-14 eq	2.42E-15
33	Iodine-133	Air	Bq C-14 eq	5.16E-16
34	Cobalt-58	Air	Bq C-14 eq	3.20E-16
35	Plutonium-alpha	Air	Bq C-14 eq	1.97E-17
36	Plutonium-238	Air	Bq C-14 eq	6.95E-18
	Total		Bq C-14 eq	4.63E-07
Ozone layer depletion
No	Substance	Compartment	Unit	Energy for walnut husk processing (photovoltaic)
1	Methane, bromotrifluoro-, Halon 1301	Air	kg CFC-11 eq	1.42E-15
2	Ethane, 1,2-dichloro-1,1,2,2-tetrafluoro-, CFC-114	Air	kg CFC-11 eq	1.35E-15
3	Methane, tetrachloro-, CFC-10	Air	kg CFC-11 eq	9.32E-16
4	Methane, bromochlorodifluoro-, Halon 1211	Air	kg CFC-11 eq	5.41E-16
5	Methane, chlorodifluoro-, HCFC-22	Air	kg CFC-11 eq	6.37E-17
6	Methane, dichlorodifluoro-, CFC-12	Air	kg CFC-11 eq	4.56E-17
7	Methane, monochloro-, R-40	Air	kg CFC-11 eq	2.21E-17
8	Ethane, 1,1,2-trichloro-1,2,2-trifluoro-, CFC-113	Air	kg CFC-11 eq	7.65E-18
9	Ethane, 1,1,1-trichloro-, HCFC-140	Air	kg CFC-11 eq	5.01E-18
10	Methane, trichlorofluoro-, CFC-11	Air	kg CFC-11 eq	2.27E-19
11	Ethane, 2-chloro-1,1,1,2-tetrafluoro-, HCFC-124	Air	kg CFC-11 eq	1.53E-19
12	Methane, dichlorofluoro-, HCFC-21	Air	kg CFC-11 eq	5.63E-21
13	Methane, bromo-, Halon 1001	Air	kg CFC-11 eq	2.33E-22
	Total		kg CFC-11 eq	4.38E-15
Respiratory organics
No	Substance	Compartment	Unit	Energy for walnut husk processing (photovoltaic)
1	NMVOC, non-methane volatile organic compounds, unspecified origin	Air	kg C2H4 eq	4.68E-12
2	Xylene	Air	kg C2H4 eq	3.43E-13
3	Hydrocarbons, aromatic	Air	kg C2H4 eq	2.46E-13
4	Hydrocarbons, chlorinated	Air	kg C2H4 eq	1.74E-13
5	Pentane	Air	kg C2H4 eq	1.42E-13
6	Ethane	Air	kg C2H4 eq	1.32E-13
7	Ethene	Air	kg C2H4 eq	1.32E-13
8	Toluene	Air	kg C2H4 eq	1.25E-13
9	Butane	Air	kg C2H4 eq	9.62E-14
10	Hexane	Air	kg C2H4 eq	8.60E-14
11	Propane	Air	kg C2H4 eq	7.28E-14
12	Hydrocarbons, aliphatic, alkanes, unspecified	Air	kg C2H4 eq	6.71E-14
13	Benzene	Air	kg C2H4 eq	6.35E-14
14	Formaldehyde	Air	kg C2H4 eq	4.14E-14
15	Ethanol	Air	kg C2H4 eq	2.92E-14
16	Propene	Air	kg C2H4 eq	2.08E-14
17	Heptane	Air	kg C2H4 eq	1.14E-14
18	Acetaldehyde	Air	kg C2H4 eq	9.31E-15
19	Acetic acid	Air	kg C2H4 eq	5.83E-15
20	PAH, polycyclic aromatic hydrocarbons	Air	kg C2H4 eq	4.51E-15
21	m-Xylene	Air	kg C2H4 eq	3.40E-15
22	Methanol	Air	kg C2H4 eq	3.37E-15
23	Butene	Air	kg C2H4 eq	2.50E-15
24	Benzene, ethyl-	Air	kg C2H4 eq	2.22E-15
25	Aldehydes, unspecified	Air	kg C2H4 eq	1.96E-15
26	Acetone	Air	kg C2H4 eq	1.29E-15
27	Ethyne	Air	kg C2H4 eq	7.89E-16
28	Cumene	Air	kg C2H4 eq	3.97E-16
29	o-Xylene	Air	kg C2H4 eq	1.86E-16
30	Methyl ethyl ketone	Air	kg C2H4 eq	1.67E-16
31	Ethyl acetate	Air	kg C2H4 eq	9.40E-17
32	2-Propanol	Air	kg C2H4 eq	6.11E-17
33	Methane, dichloro-, HCC-30	Air	kg C2H4 eq	4.62E-17
34	Propanal	Air	kg C2H4 eq	4.36E-17
35	1-Propanol	Air	kg C2H4 eq	3.67E-17
36	Formic acid	Air	kg C2H4 eq	2.88E-17
37	Isoprene	Air	kg C2H4 eq	1.45E-17
38	t-Butyl methyl ether	Air	kg C2H4 eq	1.42E-17
39	Chloroform	Air	kg C2H4 eq	1.04E-17
40	Methane, monochloro-, R-40	Air	kg C2H4 eq	5.77E-18
41	Ethene, tetrachloro-	Air	kg C2H4 eq	3.10E-18
42	Pentane, 3-methyl-	Air	kg C2H4 eq	1.36E-18
43	Butadiene	Air	kg C2H4 eq	7.66E-19
44	1-Butanol	Air	kg C2H4 eq	6.79E-19
45	Ethane, 1,1,1-trichloro-, HCFC-140	Air	kg C2H4 eq	3.85E-19
46	1-Pentene	Air	kg C2H4 eq	3.11E-19
47	2-Methyl-1-propanol	Air	kg C2H4 eq	2.72E-19
48	Cyclohexane	Air	kg C2H4 eq	7.65E-20
49	Methane	Air	kg C2H4 eq	5.72E-20
50	Dichlorprop	Air	kg C2H4 eq	7.08E-21
51	Methyl formate	Air	kg C2H4 eq	6.25E-21
52	Diethyl ether	Air	kg C2H4 eq	5.46E-21
53	Methyl acetate	Air	kg C2H4 eq	5.23E-21
54	2-Butene, 2-methyl-	Air	kg C2H4 eq	3.39E-21
55	4-Methyl-2-pentanone	Air	kg C2H4 eq	1.79E-21
	Total		kg C2H4 eq	6.50E-12
Aquatic ecotoxicity
No	Substance	Compartment	Unit	Energy for walnut husk processing (photovoltaic)
1	Aluminium	Soil	kg TEG water	1.88E-04
2	Aluminium	Water	kg TEG water	2.16E-05
3	Copper	Soil	kg TEG water	2.07E-05
4	Copper	Water	kg TEG water	1.88E-05
5	Zinc	Water	kg TEG water	4.48E-06
6	Zinc	Soil	kg TEG water	3.86E-06
7	Aluminium	Air	kg TEG water	5.91E-07
8	Nickel	Water	kg TEG water	4.83E-07
9	Cobalt	Water	kg TEG water	3.05E-07
10	Chromium VI	Water	kg TEG water	2.82E-07
11	Nickel	Soil	kg TEG water	1.20E-07
12	Cobalt	Soil	kg TEG water	1.12E-07
13	Chromium	Soil	kg TEG water	9.90E-08
14	Mercury	Water	kg TEG water	9.45E-08
15	Mercury	Soil	kg TEG water	7.96E-08
16	Lead	Soil	kg TEG water	7.40E-08
17	Barium	Water	kg TEG water	7.39E-08
18	Cadmium	Water	kg TEG water	3.99E-08
19	Arsenic	Water	kg TEG water	3.48E-08
20	Copper	Air	kg TEG water	3.39E-08
21	Lead	Water	kg TEG water	2.50E-08
22	Antimony	Water	kg TEG water	2.16E-08
23	Cadmium	Soil	kg TEG water	1.49E-08
24	Selenium	Water	kg TEG water	8.60E-09
25	Zinc	Air	kg TEG water	7.24E-09
26	Hydrocarbons, aromatic	Water	kg TEG water	6.97E-09
27	Antimony	Air	kg TEG water	4.28E-09
28	Nickel	Air	kg TEG water	3.61E-09
29	Aldrin	Soil	kg TEG water	2.98E-09
30	Selenium	Air	kg TEG water	2.90E-09
31	Arsenic	Soil	kg TEG water	2.84E-09
32	Chromium	Water	kg TEG water	1.97E-09
33	Mercury	Air	kg TEG water	1.45E-09
34	Cobalt	Air	kg TEG water	1.42E-09
35	Atrazine	Soil	kg TEG water	1.08E-09
36	Cadmium	Air	kg TEG water	6.86E-10
37	Lead	Air	kg TEG water	6.28E-10
38	Hydrocarbons, aromatic	Air	kg TEG water	6.23E-10
39	Chromium	Air	kg TEG water	4.50E-10
40	Arsenic	Air	kg TEG water	3.66E-10
41	Barium	Air	kg TEG water	2.50E-10
42	Diazinon	Soil	kg TEG water	2.17E-10
43	Benzene, chloro-	Water	kg TEG water	1.91E-10
44	Benzene, 1,2-dichloro-	Water	kg TEG water	1.59E-10
45	Ammonia	Air	kg TEG water	1.35E-10
46	Aldicarb	Soil	kg TEG water	8.83E-11
47	Propene	Water	kg TEG water	8.43E-11
48	PAH, polycyclic aromatic hydrocarbons	Water	kg TEG water	6.75E-11
49	Antimony	Soil	kg TEG water	4.99E-11
50	Barium	Soil	kg TEG water	4.08E-11
51	Toluene	Water	kg TEG water	4.05E-11
52	Selenium	Soil	kg TEG water	3.66E-11
53	Chromium VI	Air	kg TEG water	3.35E-11
54	Thiazole, 2-(thiocyanatemethylthio)benzo-	Soil	kg TEG water	3.06E-11
55	Fipronil	Soil	kg TEG water	2.72E-11
56	Xylene	Water	kg TEG water	2.71E-11
57	Diuron	Soil	kg TEG water	2.33E-11
58	Benzene	Water	kg TEG water	1.95E-11
59	Benzo(a)pyrene	Air	kg TEG water	1.78E-11
60	Benzene, ethyl-	Water	kg TEG water	1.63E-11
61	Ethene, chloro-	Water	kg TEG water	1.49E-11
62	Mancozeb	Soil	kg TEG water	1.47E-11
63	PAH, polycyclic aromatic hydrocarbons	Air	kg TEG water	1.14E-11
64	Linuron	Soil	kg TEG water	1.08E-11
65	Propachlor	Soil	kg TEG water	6.64E-12
66	Dimethoate	Soil	kg TEG water	6.35E-12
67	Chlorpyrifos	Soil	kg TEG water	6.29E-12
68	Chlorothalonil	Soil	kg TEG water	5.20E-12
69	Glyphosate	Soil	kg TEG water	5.02E-12
70	Metolachlor	Soil	kg TEG water	4.36E-12
71	Fenamiphos	Soil	kg TEG water	3.70E-12
72	Phenol, pentachloro-	Air	kg TEG water	3.45E-12
73	Metribuzin	Soil	kg TEG water	2.99E-12
74	Metamitron	Soil	kg TEG water	2.17E-12
75	Prometryn	Soil	kg TEG water	2.10E-12
76	Cyprodinil	Soil	kg TEG water	2.05E-12
77	Terbacil	Soil	kg TEG water	2.05E-12
78	Hydramethylnon	Soil	kg TEG water	1.78E-12
79	Ametryn	Soil	kg TEG water	1.63E-12
80	Ethane, 1,2-dichloro-	Water	kg TEG water	1.48E-12
81	Phenol	Water	kg TEG water	1.42E-12
82	Acrolein	Air	kg TEG water	1.27E-12
83	Isoproturon	Soil	kg TEG water	1.22E-12
84	m-Xylene	Water	kg TEG water	1.16E-12
85	Captan	Soil	kg TEG water	1.06E-12
86	Carbofuran	Soil	kg TEG water	9.27E-13
87	Endosulfan	Soil	kg TEG water	8.10E-13
88	Fentin hydroxide	Soil	kg TEG water	7.71E-13
89	Pirimicarb	Soil	kg TEG water	7.50E-13
90	o-Xylene	Water	kg TEG water	6.29E-13
91	Acetic acid	Water	kg TEG water	5.35E-13
92	Lambda-cyhalothrin	Soil	kg TEG water	5.21E-13
93	Ethoprop	Soil	kg TEG water	5.17E-13
94	Ioxynil	Soil	kg TEG water	4.98E-13
95	Ethene	Water	kg TEG water	4.95E-13
96	Cyhalothrin, gamma-	Air	kg TEG water	4.74E-13
97	Trifluralin	Soil	kg TEG water	4.60E-13
98	Cypermethrin	Soil	kg TEG water	4.17E-13
99	Benzene, pentachloronitro-	Soil	kg TEG water	4.01E-13
100	2,4-D	Soil	kg TEG water	3.92E-13
101	Bromoxynil	Soil	kg TEG water	3.67E-13
102	Phorate	Soil	kg TEG water	3.38E-13
103	Acetic acid	Air	kg TEG water	2.26E-13
104	Acetochlor	Soil	kg TEG water	2.08E-13
105	Cymoxanil	Soil	kg TEG water	2.06E-13
106	Acephate	Soil	kg TEG water	2.01E-13
107	Carbendazim	Soil	kg TEG water	1.98E-13
108	Dimethenamid	Soil	kg TEG water	1.75E-13
109	Dicrotophos	Soil	kg TEG water	1.59E-13
110	Formaldehyde	Water	kg TEG water	1.57E-13
111	Thiram	Soil	kg TEG water	1.55E-13
112	Ethofumesate	Soil	kg TEG water	1.46E-13
113	Azinphos-methyl	Soil	kg TEG water	1.36E-13
114	Formaldehyde	Air	kg TEG water	1.32E-13
115	Sulfentrazone	Soil	kg TEG water	1.21E-13
116	Chlorpyrifos	Air	kg TEG water	1.15E-13
117	Chromium VI	Soil	kg TEG water	1.14E-13
118	Propiconazole	Soil	kg TEG water	9.79E-14
119	Parathion	Soil	kg TEG water	9.47E-14
120	Acetaldehyde	Water	kg TEG water	9.09E-14
121	Oxamyl	Soil	kg TEG water	9.07E-14
122	Pendimethalin	Soil	kg TEG water	8.06E-14
123	Dimethylamine	Water	kg TEG water	7.41E-14
124	Acenaphthene	Water	kg TEG water	7.19E-14
125	Chloridazon	Soil	kg TEG water	5.69E-14
126	Paraquat	Soil	kg TEG water	5.41E-14
127	Oryzalin	Soil	kg TEG water	5.30E-14
128	Dioxin, 2,3,7,8 Tetrachlorodibenzo-p-	Air	kg TEG water	5.04E-14
129	Bromacil	Soil	kg TEG water	4.34E-14
130	Trifluralin	Air	kg TEG water	4.20E-14
131	Atrazine	Air	kg TEG water	3.98E-14
132	Difenoconazole	Soil	kg TEG water	3.70E-14
133	Amitraz	Soil	kg TEG water	3.35E-14
134	Dicamba	Soil	kg TEG water	3.14E-14
135	Cyfluthrin	Soil	kg TEG water	2.96E-14
136	Iprodione	Soil	kg TEG water	2.96E-14
137	Simazine	Soil	kg TEG water	2.73E-14
138	Metolachlor	Air	kg TEG water	2.25E-14
139	Xylene	Air	kg TEG water	2.03E-14
140	Ethephon	Soil	kg TEG water	1.94E-14
141	Ethane, 1,2-dichloro-	Air	kg TEG water	1.91E-14
142	Glyphosate	Air	kg TEG water	1.89E-14
143	Butene	Water	kg TEG water	1.81E-14
144	Metalaxyl-M	Soil	kg TEG water	1.77E-14
145	Prochloraz	Soil	kg TEG water	1.65E-14
146	Cyfluthrin	Air	kg TEG water	1.57E-14
147	Tefluthrin	Soil	kg TEG water	1.40E-14
148	Carbetamide	Soil	kg TEG water	1.39E-14
149	Atrazine	Water	kg TEG water	1.32E-14
150	Cypermethrin	Air	kg TEG water	1.25E-14
151	Tribufos	Soil	kg TEG water	1.24E-14
152	Pendimethalin	Air	kg TEG water	1.23E-14
153	Dimethomorph	Soil	kg TEG water	1.10E-14
154	Alachlor	Soil	kg TEG water	1.09E-14
155	Polychlorinated biphenyls	Air	kg TEG water	1.05E-14
156	Toluene	Air	kg TEG water	1.05E-14
157	Ethanol	Air	kg TEG water	9.74E-15
158	Azoxystrobin	Soil	kg TEG water	9.74E-15
159	Isoxaflutole	Soil	kg TEG water	8.89E-15
160	Fludioxonil	Soil	kg TEG water	8.82E-15
161	Polychlorinated biphenyls	Water	kg TEG water	8.69E-15
162	Benfluralin	Soil	kg TEG water	7.71E-15
163	Permethrin	Air	kg TEG water	7.07E-15
164	Benzene	Air	kg TEG water	7.05E-15
165	Terbufos	Soil	kg TEG water	6.78E-15
166	Metribuzin	Air	kg TEG water	6.64E-15
167	Rimsulfuron	Soil	kg TEG water	6.59E-15
168	Acetaldehyde	Air	kg TEG water	6.53E-15
169	Flufenacet	Soil	kg TEG water	6.27E-15
170	Glufosinate ammonium	Soil	kg TEG water	6.12E-15
171	Malathion	Soil	kg TEG water	4.95E-15
172	Mepiquat chloride	Soil	kg TEG water	4.76E-15
173	2-Methyl-4-chlorophenoxyacetic acid	Soil	kg TEG water	4.50E-15
174	Methoxyfenozide	Soil	kg TEG water	4.28E-15
175	Methane, tetrachloro-, CFC-10	Air	kg TEG water	3.98E-15
176	Benzene, hexachloro-	Air	kg TEG water	3.78E-15
177	Methane, dichloro-, HCC-30	Water	kg TEG water	3.50E-15
178	Methanol	Water	kg TEG water	3.39E-15
179	Pyrethrin	Soil	kg TEG water	3.31E-15
180	Ethanol	Water	kg TEG water	3.04E-15
181	Chloroform	Water	kg TEG water	3.03E-15
182	Imazamox	Soil	kg TEG water	2.90E-15
183	PAH, polycyclic aromatic hydrocarbons	Soil	kg TEG water	2.83E-15
184	Pentane	Air	kg TEG water	2.79E-15
185	Methanol	Air	kg TEG water	2.64E-15
186	Phosmet	Soil	kg TEG water	2.60E-15
187	Carbaryl	Soil	kg TEG water	2.54E-15
188	t-Butyl methyl ether	Water	kg TEG water	2.25E-15
189	Propane	Air	kg TEG water	1.98E-15
190	Thifensulfuron-methyl	Soil	kg TEG water	1.96E-15
191	Prosulfuron	Soil	kg TEG water	1.93E-15
192	Butane	Air	kg TEG water	1.75E-15
193	Imazethapyr	Soil	kg TEG water	1.70E-15
194	Pyrithiobac sodium salt	Soil	kg TEG water	1.68E-15
195	Ethane, 1,1,2-trichloro-1,2,2-trifluoro-, CFC-113	Air	kg TEG water	1.62E-15
196	Sethoxydim	Soil	kg TEG water	1.56E-15
197	Cyhalothrin, gamma-	Soil	kg TEG water	1.55E-15
198	Benzene, pentachloro-	Air	kg TEG water	1.51E-15
199	Trinexapac-ethyl	Soil	kg TEG water	1.46E-15
200	Fluroxypyr	Soil	kg TEG water	1.44E-15
201	Flumetsulam	Soil	kg TEG water	1.43E-15
202	Dipropylthiocarbamic acid S-ethyl ester	Soil	kg TEG water	1.40E-15
203	Sulfentrazone	Air	kg TEG water	1.21E-15
204	Propargite	Soil	kg TEG water	1.18E-15
205	Chloroform	Air	kg TEG water	1.14E-15
206	Maneb	Soil	kg TEG water	1.13E-15
207	Butyric acid, 4-(2,4-dichlorophenoxy)-	Soil	kg TEG water	1.05E-15
208	Acetone	Air	kg TEG water	1.02E-15
209	Alachlor	Air	kg TEG water	8.91E-16
210	Maleic hydrazide	Soil	kg TEG water	8.68E-16
211	Thidiazuron	Soil	kg TEG water	8.48E-16
212	Tebuconazole	Soil	kg TEG water	8.28E-16
213	Acetone	Water	kg TEG water	7.31E-16
214	Trichlorfon	Soil	kg TEG water	6.47E-16
215	m-Xylene	Air	kg TEG water	6.19E-16
216	Parathion, methyl	Air	kg TEG water	5.99E-16
217	Metalaxil	Soil	kg TEG water	5.97E-16
218	Clomazone	Soil	kg TEG water	5.89E-16
219	Methane, dichloro-, HCC-30	Air	kg TEG water	5.71E-16
220	Benzo(k)fluoranthene	Air	kg TEG water	5.32E-16
221	Permethrin	Soil	kg TEG water	5.15E-16
222	Propiconazole	Air	kg TEG water	4.82E-16
223	Bentazone	Soil	kg TEG water	4.78E-16
224	Paraquat	Air	kg TEG water	4.55E-16
225	Phenol	Air	kg TEG water	4.43E-16
226	Ethyl acetate	Water	kg TEG water	3.73E-16
227	Propanal	Water	kg TEG water	3.42E-16
228	Benzene, ethyl-	Air	kg TEG water	3.42E-16
229	2-Methyl-4-chlorophenoxyacetic acid	Water	kg TEG water	3.23E-16
230	Benomyl	Soil	kg TEG water	3.12E-16
231	Dibenz(a,h)anthracene	Air	kg TEG water	3.03E-16
232	Flufenacet	Air	kg TEG water	2.84E-16
233	Acenaphthylene	Water	kg TEG water	2.81E-16
234	Flutolanil	Soil	kg TEG water	2.69E-16
235	Deltamethrin	Soil	kg TEG water	2.57E-16
236	Phenanthrene	Air	kg TEG water	2.55E-16
237	Metolachlor	Water	kg TEG water	2.52E-16
238	Ethene	Air	kg TEG water	2.45E-16
239	Ethane, 1,1,1-trichloro-, HCFC-140	Air	kg TEG water	2.37E-16
240	Ethane, 1,1,1,2-tetrafluoro-, HFC-134a	Air	kg TEG water	2.34E-16
241	Carbaryl	Air	kg TEG water	2.31E-16
242	Bromoxynil	Air	kg TEG water	2.17E-16
243	Indeno(1,2,3-cd)pyrene	Air	kg TEG water	2.02E-16
244	Azoxystrobin	Air	kg TEG water	2.02E-16
245	Acenaphthene	Air	kg TEG water	1.93E-16
246	Bifenox	Soil	kg TEG water	1.91E-16
247	2,4-D	Air	kg TEG water	1.85E-16
248	Bifenthrin	Soil	kg TEG water	1.74E-16
249	Dicamba	Air	kg TEG water	1.61E-16
250	Diclofop-methyl	Soil	kg TEG water	1.61E-16
251	Pyrene	Air	kg TEG water	1.58E-16
252	Benzo(a)anthracene	Air	kg TEG water	1.47E-16
253	Triallate	Soil	kg TEG water	1.47E-16
254	Triasulfuron	Soil	kg TEG water	1.46E-16
255	Mecoprop	Soil	kg TEG water	1.43E-16
256	Bromoxynil	Water	kg TEG water	1.43E-16
257	Thiodicarb	Air	kg TEG water	1.35E-16
258	Sulfosulfuron	Soil	kg TEG water	1.30E-16
259	Ethane, 1,1-difluoro-, HFC-152a	Air	kg TEG water	1.30E-16
260	Ethene, tetrachloro-	Air	kg TEG water	1.29E-16
261	Oxydemeton methyl	Soil	kg TEG water	1.10E-16
262	Tefluthrin	Air	kg TEG water	1.08E-16
263	Acephate	Air	kg TEG water	1.04E-16
264	Ethalfluralin	Soil	kg TEG water	9.97E-17
265	Pymetrozine	Soil	kg TEG water	9.74E-17
266	Napropamide	Soil	kg TEG water	9.05E-17
267	Methane, bromotrifluoro-, Halon 1301	Air	kg TEG water	8.68E-17
268	Cyproconazole	Soil	kg TEG water	8.60E-17
269	Benzo(g,h,i)perylene	Air	kg TEG water	8.36E-17
270	Ethyl acetate	Air	kg TEG water	7.94E-17
271	Kresoxim-methyl	Soil	kg TEG water	7.67E-17
272	Parathion, methyl	Soil	kg TEG water	7.34E-17
273	Glyphosate	Water	kg TEG water	6.86E-17
274	Methyl ethyl ketone	Air	kg TEG water	6.14E-17
275	Dimethenamid	Air	kg TEG water	5.99E-17
276	Methane, bromochlorodifluoro-, Halon 1211	Air	kg TEG water	5.83E-17
277	Benzene, 1,2-dichloro-	Air	kg TEG water	5.81E-17
278	Ethene, chloro-	Air	kg TEG water	5.51E-17
279	Thiodicarb	Soil	kg TEG water	5.46E-17
280	Dimethylamine	Air	kg TEG water	5.25E-17
281	Benzo(b)fluoranthene	Air	kg TEG water	5.21E-17
282	Vinclozolin	Soil	kg TEG water	4.79E-17
283	Fenbuconazole	Soil	kg TEG water	4.65E-17
284	Quizalofop ethyl ester	Air	kg TEG water	4.64E-17
285	Ethyne	Air	kg TEG water	4.16E-17
286	Imazethapyr	Air	kg TEG water	4.15E-17
287	Bromuconazole	Soil	kg TEG water	3.75E-17
288	Dimethenamid	Water	kg TEG water	3.68E-17
289	o-Xylene	Air	kg TEG water	3.65E-17
290	Chlorsulfuron	Soil	kg TEG water	3.22E-17
291	t-Butyl methyl ether	Air	kg TEG water	3.06E-17
292	Chrysene	Air	kg TEG water	2.60E-17
293	Triethylene glycol	Water	kg TEG water	2.37E-17
294	Imazamox	Air	kg TEG water	2.35E-17
295	Endothall	Soil	kg TEG water	2.01E-17
296	Methane, dichlorodifluoro-, CFC-12	Air	kg TEG water	1.88E-17
297	Triadimenol	Soil	kg TEG water	1.70E-17
298	Styrene	Air	kg TEG water	1.50E-17
299	Methomyl	Soil	kg TEG water	1.47E-17
300	Sethoxydim	Air	kg TEG water	1.27E-17
301	Methane, chlorodifluoro-, HCFC-22	Air	kg TEG water	1.19E-17
302	Fluoranthene	Air	kg TEG water	1.15E-17
303	Hexane	Air	kg TEG water	1.12E-17
304	Butyric acid, 4-(2,4-dichlorophenoxy)-	Air	kg TEG water	1.08E-17
305	Flumetsulam	Air	kg TEG water	1.07E-17
306	Propanal	Air	kg TEG water	1.03E-17
307	Pendimethalin	Water	kg TEG water	1.01E-17
308	Bentazone	Air	kg TEG water	7.77E-18
309	Propene	Air	kg TEG water	6.62E-18
310	Dicamba	Water	kg TEG water	6.37E-18
311	Pronamide	Soil	kg TEG water	5.07E-18
312	Phenol, pentachloro-	Soil	kg TEG water	3.38E-18
313	Butene	Air	kg TEG water	2.91E-18
314	Methane, tetrafluoro-, CFC-14	Air	kg TEG water	2.87E-18
315	2-Methyl-4-chlorophenoxyacetic acid	Air	kg TEG water	2.22E-18
316	Fenoxaprop ethyl ester	Soil	kg TEG water	1.89E-18
317	Fluorene	Air	kg TEG water	1.72E-18
318	Imazapyr	Soil	kg TEG water	1.52E-18
319	Ethane, 2-chloro-1,1,1,2-tetrafluoro-, HCFC-124	Air	kg TEG water	1.48E-18
320	Flumiclorac-pentyl	Air	kg TEG water	8.32E-19
321	Quizalofop ethyl ester	Soil	kg TEG water	8.31E-19
322	Methane, trichlorofluoro-, CFC-11	Air	kg TEG water	7.70E-19
323	Methomyl	Air	kg TEG water	4.68E-19
324	Heptane	Air	kg TEG water	1.85E-19
325	Carbaryl	Water	kg TEG water	1.66E-19
326	Acenaphthylene	Air	kg TEG water	1.06E-19
327	Phenmedipham	Soil	kg TEG water	9.04E-20
328	Methane, dichlorofluoro-, HCFC-21	Air	kg TEG water	8.23E-20
329	Ethane, 1,1,1-trichloro-, HCFC-140	Water	kg TEG water	6.47E-20
330	Methane, bromo-, Halon 1001	Air	kg TEG water	4.04E-20
331	Lambda-cyhalothrin	Air	kg TEG water	3.42E-20
332	Bentazone	Water	kg TEG water	1.28E-20
333	Methomyl	Water	kg TEG water	3.03E-21
334	Butadiene	Air	kg TEG water	1.51E-21
335	Tefluthrin	Water	kg TEG water	9.12E-22
336	Propiconazole	Water	kg TEG water	8.80E-22
337	Tebuconazole	Air	kg TEG water	4.21E-22
338	2,4-D, dimethylamine salt	Air	kg TEG water	2.60E-22
339	Ethephon	Air	kg TEG water	2.68E-23
340	Tebuconazole	Water	kg TEG water	2.62E-23
341	Flumiclorac-pentyl	Soil	kg TEG water	2.48E-23
342	Lambda-cyhalothrin	Water	kg TEG water	6.45E-24
343	Asulam	Soil	kg TEG water	2.43E-24
344	Ethephon	Water	kg TEG water	9.56E-25
	Total		kg TEG water	2.60E-04
Terrestrial ecotoxicity
No	Substance	Compartment	Unit	Energy for walnut husk processing (photovoltaic)
1	Aluminium	Soil	kg TEG soil	4.08E-05
2	Zinc	Soil	kg TEG soil	1.64E-05
3	Copper	Soil	kg TEG soil	7.01E-06
4	Chromium	Soil	kg TEG soil	4.95E-07
5	Nickel	Soil	kg TEG soil	3.12E-07
6	Lead	Soil	kg TEG soil	2.11E-07
7	Aluminium	Air	kg TEG soil	1.51E-07
8	Mercury	Soil	kg TEG soil	1.34E-07
9	Cobalt	Soil	kg TEG soil	3.62E-08
10	Zinc	Air	kg TEG soil	3.59E-08
11	Cadmium	Soil	kg TEG soil	2.70E-08
12	Arsenic	Soil	kg TEG soil	1.78E-08
13	Copper	Air	kg TEG soil	1.36E-08
14	Nickel	Air	kg TEG soil	1.14E-08
15	Mercury	Air	kg TEG soil	7.10E-09
16	Arsenic	Air	kg TEG soil	2.80E-09
17	Chromium	Air	kg TEG soil	2.56E-09
18	Lead	Air	kg TEG soil	2.05E-09
19	Cadmium	Air	kg TEG soil	1.46E-09
20	Aldrin	Soil	kg TEG soil	9.09E-10
21	Cobalt	Air	kg TEG soil	5.57E-10
22	Ammonia	Air	kg TEG soil	3.39E-10
23	Antimony	Air	kg TEG soil	2.91E-10
24	Aldicarb	Soil	kg TEG soil	2.00E-10
25	Chromium VI	Air	kg TEG soil	1.91E-10
26	Mancozeb	Soil	kg TEG soil	5.91E-11
27	Selenium	Air	kg TEG soil	5.67E-11
28	Captan	Soil	kg TEG soil	1.72E-11
29	Glyphosate	Soil	kg TEG soil	1.64E-11
30	Diuron	Soil	kg TEG soil	1.17E-11
31	Barium	Air	kg TEG soil	1.11E-11
32	Dimethoate	Soil	kg TEG soil	1.03E-11
33	Propachlor	Soil	kg TEG soil	8.31E-12
34	Chlorothalonil	Soil	kg TEG soil	5.47E-12
35	Metamitron	Soil	kg TEG soil	4.98E-12
36	Linuron	Soil	kg TEG soil	4.67E-12
37	Fipronil	Soil	kg TEG soil	4.35E-12
38	Atrazine	Soil	kg TEG soil	4.21E-12
39	Antimony	Soil	kg TEG soil	2.77E-12
40	Fenamiphos	Soil	kg TEG soil	2.52E-12
41	Terbacil	Soil	kg TEG soil	2.03E-12
42	Carbofuran	Soil	kg TEG soil	1.54E-12
43	Diazinon	Soil	kg TEG soil	1.49E-12
44	Barium	Soil	kg TEG soil	1.47E-12
45	Thiazole, 2-(thiocyanatemethylthio)benzo-	Soil	kg TEG soil	1.31E-12
46	Metribuzin	Soil	kg TEG soil	1.29E-12
47	Dicrotophos	Soil	kg TEG soil	1.25E-12
48	Acetic acid	Air	kg TEG soil	1.12E-12
49	Pirimicarb	Soil	kg TEG soil	8.82E-13
50	Metolachlor	Soil	kg TEG soil	6.37E-13
51	Hydrocarbons, aromatic	Air	kg TEG soil	6.05E-13
52	Selenium	Soil	kg TEG soil	5.86E-13
53	Chromium VI	Soil	kg TEG soil	5.73E-13
54	Cymoxanil	Soil	kg TEG soil	5.43E-13
55	Chlorpyrifos	Soil	kg TEG soil	4.81E-13
56	Azinphos-methyl	Soil	kg TEG soil	4.77E-13
57	Hydramethylnon	Soil	kg TEG soil	4.44E-13
58	Oxamyl	Soil	kg TEG soil	4.25E-13
59	Phorate	Soil	kg TEG soil	3.13E-13
60	Isoproturon	Soil	kg TEG soil	3.08E-13
61	Endosulfan	Soil	kg TEG soil	2.37E-13
62	Sulfentrazone	Soil	kg TEG soil	2.02E-13
63	Formaldehyde	Air	kg TEG soil	2.02E-13
64	Thiram	Soil	kg TEG soil	1.96E-13
65	Paraquat	Soil	kg TEG soil	1.73E-13
66	Ethephon	Soil	kg TEG soil	1.55E-13
67	2,4-D	Soil	kg TEG soil	1.52E-13
68	Dimethenamid	Soil	kg TEG soil	1.42E-13
69	Acetochlor	Soil	kg TEG soil	1.39E-13
70	Acrolein	Air	kg TEG soil	1.25E-13
71	Acephate	Soil	kg TEG soil	1.18E-13
72	Bromacil	Soil	kg TEG soil	1.18E-13
73	Iprodione	Soil	kg TEG soil	1.05E-13
74	Carbendazim	Soil	kg TEG soil	1.05E-13
75	Ethofumesate	Soil	kg TEG soil	1.02E-13
76	Cypermethrin	Soil	kg TEG soil	9.91E-14
77	Fentin hydroxide	Soil	kg TEG soil	6.78E-14
78	Ametryn	Soil	kg TEG soil	6.01E-14
79	Metalaxyl-M	Soil	kg TEG soil	5.73E-14
80	Glufosinate ammonium	Soil	kg TEG soil	5.02E-14
81	Ethoprop	Soil	kg TEG soil	4.95E-14
82	Carbetamide	Soil	kg TEG soil	4.76E-14
83	Mepiquat chloride	Soil	kg TEG soil	4.01E-14
84	Glyphosate	Air	kg TEG soil	3.68E-14
85	Oryzalin	Soil	kg TEG soil	3.50E-14
86	Parathion	Soil	kg TEG soil	2.44E-14
87	Azoxystrobin	Soil	kg TEG soil	2.43E-14
88	Prometryn	Soil	kg TEG soil	2.40E-14
89	Difenoconazole	Soil	kg TEG soil	2.36E-14
90	Malathion	Soil	kg TEG soil	2.05E-14
91	Benzene, pentachloronitro-	Soil	kg TEG soil	1.91E-14
92	Benzo(a)pyrene	Air	kg TEG soil	1.73E-14
93	Rimsulfuron	Soil	kg TEG soil	1.67E-14
94	Chloridazon	Soil	kg TEG soil	1.13E-14
95	Cyprodinil	Soil	kg TEG soil	1.12E-14
96	PAH, polycyclic aromatic hydrocarbons	Air	kg TEG soil	1.11E-14
97	Lambda-cyhalothrin	Soil	kg TEG soil	1.06E-14
98	Dimethomorph	Soil	kg TEG soil	7.83E-15
99	Maleic hydrazide	Soil	kg TEG soil	7.41E-15
100	Simazine	Soil	kg TEG soil	7.39E-15
101	Alachlor	Soil	kg TEG soil	7.19E-15
102	Maneb	Soil	kg TEG soil	7.15E-15
103	Isoxaflutole	Soil	kg TEG soil	6.89E-15
104	Propane	Air	kg TEG soil	6.72E-15
105	Ioxynil	Soil	kg TEG soil	6.34E-15
106	Phosmet	Soil	kg TEG soil	6.25E-15
107	Imazamox	Soil	kg TEG soil	6.04E-15
108	Fludioxonil	Soil	kg TEG soil	5.73E-15
109	Pendimethalin	Soil	kg TEG soil	5.65E-15
110	Ethane, 1,2-dichloro-	Air	kg TEG soil	5.64E-15
111	Trifluralin	Soil	kg TEG soil	4.92E-15
112	Dicamba	Soil	kg TEG soil	4.68E-15
113	Flufenacet	Soil	kg TEG soil	4.22E-15
114	Carbaryl	Soil	kg TEG soil	4.14E-15
115	Terbufos	Soil	kg TEG soil	4.06E-15
116	Pyrithiobac sodium salt	Soil	kg TEG soil	3.77E-15
117	Phenol, pentachloro-	Air	kg TEG soil	3.72E-15
118	Cyfluthrin	Soil	kg TEG soil	3.45E-15
119	Methoxyfenozide	Soil	kg TEG soil	2.87E-15
120	Thidiazuron	Soil	kg TEG soil	2.66E-15
121	Fluroxypyr	Soil	kg TEG soil	2.54E-15
122	Trinexapac-ethyl	Soil	kg TEG soil	2.47E-15
123	Butane	Air	kg TEG soil	2.42E-15
124	Metribuzin	Air	kg TEG soil	2.29E-15
125	Trichlorfon	Soil	kg TEG soil	2.24E-15
126	Metalaxil	Soil	kg TEG soil	2.00E-15
127	Bromoxynil	Soil	kg TEG soil	1.90E-15
128	Methane, tetrafluoro-, CFC-14	Air	kg TEG soil	1.86E-15
129	Methanol	Air	kg TEG soil	1.59E-15
130	Phenol	Air	kg TEG soil	1.50E-15
131	Benzene, 1,2-dichloro-	Water	kg TEG soil	1.46E-15
132	Methane, tetrachloro-, CFC-10	Air	kg TEG soil	1.38E-15
133	Benzene	Air	kg TEG soil	1.37E-15
134	Thifensulfuron-methyl	Soil	kg TEG soil	1.35E-15
135	Pentane	Air	kg TEG soil	1.32E-15
136	Benzene, chloro-	Water	kg TEG soil	1.23E-15
137	Sulfentrazone	Air	kg TEG soil	1.23E-15
138	Flumetsulam	Soil	kg TEG soil	1.12E-15
139	Acetaldehyde	Air	kg TEG soil	1.10E-15
140	Benfluralin	Soil	kg TEG soil	1.05E-15
141	Metolachlor	Air	kg TEG soil	1.05E-15
142	Paraquat	Air	kg TEG soil	1.02E-15
143	Ethanol	Air	kg TEG soil	9.89E-16
144	Ethene	Air	kg TEG soil	9.69E-16
145	Ethane, 1,1,2-trichloro-1,2,2-trifluoro-, CFC-113	Air	kg TEG soil	9.33E-16
146	Hydrocarbons, aromatic	Water	kg TEG soil	9.24E-16
147	Dipropylthiocarbamic acid S-ethyl ester	Soil	kg TEG soil	9.06E-16
148	Toluene	Air	kg TEG soil	8.16E-16
149	Pymetrozine	Soil	kg TEG soil	7.59E-16
150	Benomyl	Soil	kg TEG soil	6.55E-16
151	Propiconazole	Soil	kg TEG soil	6.14E-16
152	Tebuconazole	Soil	kg TEG soil	5.54E-16
153	Xylene	Air	kg TEG soil	5.12E-16
154	Methane, bromotrifluoro-, Halon 1301	Air	kg TEG soil	4.79E-16
155	Ethane, 1,2-dichloro-	Water	kg TEG soil	4.54E-16
156	Propargite	Soil	kg TEG soil	4.51E-16
157	Clomazone	Soil	kg TEG soil	4.16E-16
158	Tefluthrin	Soil	kg TEG soil	3.93E-16
159	Ethane, 1,1-difluoro-, HFC-152a	Air	kg TEG soil	3.78E-16
160	Pyrethrin	Soil	kg TEG soil	3.42E-16
161	Methane, dichloro-, HCC-30	Air	kg TEG soil	3.37E-16
162	Chloroform	Air	kg TEG soil	3.11E-16
163	Ethane, 1,1,1,2-tetrafluoro-, HFC-134a	Air	kg TEG soil	2.87E-16
164	Methane, chlorodifluoro-, HCFC-22	Air	kg TEG soil	2.36E-16
165	Napropamide	Soil	kg TEG soil	2.13E-16
166	Triasulfuron	Soil	kg TEG soil	2.03E-16
167	Sulfosulfuron	Soil	kg TEG soil	2.02E-16
168	Acetone	Air	kg TEG soil	1.86E-16
169	Flutolanil	Soil	kg TEG soil	1.79E-16
170	2-Methyl-4-chlorophenoxyacetic acid	Soil	kg TEG soil	1.79E-16
171	Kresoxim-methyl	Soil	kg TEG soil	1.78E-16
172	Oxydemeton methyl	Soil	kg TEG soil	1.72E-16
173	Carbaryl	Air	kg TEG soil	1.66E-16
174	Imazethapyr	Soil	kg TEG soil	1.40E-16
175	Chlorpyrifos	Air	kg TEG soil	1.29E-16
176	Diclofop-methyl	Soil	kg TEG soil	1.24E-16
177	Atrazine	Air	kg TEG soil	1.23E-16
178	Ethyne	Air	kg TEG soil	1.20E-16
179	Bentazone	Soil	kg TEG soil	9.74E-17
180	Bifenthrin	Soil	kg TEG soil	9.72E-17
181	Methane, bromochlorodifluoro-, Halon 1211	Air	kg TEG soil	7.90E-17
182	Bifenox	Soil	kg TEG soil	7.86E-17
183	Dimethylamine	Air	kg TEG soil	6.27E-17
184	Cyproconazole	Soil	kg TEG soil	5.97E-17
185	PAH, polycyclic aromatic hydrocarbons	Soil	kg TEG soil	5.93E-17
186	Thiodicarb	Soil	kg TEG soil	5.74E-17
187	Ethene, chloro-	Water	kg TEG soil	5.53E-17
188	Ethane, 1,1,1-trichloro-, HCFC-140	Air	kg TEG soil	5.35E-17
189	Permethrin	Soil	kg TEG soil	5.21E-17
190	Ethene, chloro-	Air	kg TEG soil	5.03E-17
191	Prochloraz	Soil	kg TEG soil	5.00E-17
192	2,4-D	Air	kg TEG soil	4.88E-17
193	Butyric acid, 4-(2,4-dichlorophenoxy)-	Soil	kg TEG soil	4.72E-17
194	Tribufos	Soil	kg TEG soil	4.28E-17
195	Methane, dichlorodifluoro-, CFC-12	Air	kg TEG soil	4.19E-17
196	Azoxystrobin	Air	kg TEG soil	4.05E-17
197	Amitraz	Soil	kg TEG soil	3.82E-17
198	Parathion, methyl	Air	kg TEG soil	3.33E-17
199	Dioxin, 2,3,7,8 Tetrachlorodibenzo-p-	Air	kg TEG soil	3.32E-17
200	Vinclozolin	Soil	kg TEG soil	3.21E-17
201	Cyhalothrin, gamma-	Soil	kg TEG soil	3.16E-17
202	Imazamox	Air	kg TEG soil	2.97E-17
203	Cyhalothrin, gamma-	Air	kg TEG soil	2.92E-17
204	Parathion, methyl	Soil	kg TEG soil	2.80E-17
205	m-Xylene	Air	kg TEG soil	2.72E-17
206	Bromuconazole	Soil	kg TEG soil	2.56E-17
207	Thiodicarb	Air	kg TEG soil	2.54E-17
208	Fenbuconazole	Soil	kg TEG soil	2.47E-17
209	Acephate	Air	kg TEG soil	2.43E-17
210	Alachlor	Air	kg TEG soil	2.38E-17
211	Ethene, tetrachloro-	Air	kg TEG soil	2.32E-17
212	Endothall	Soil	kg TEG soil	1.92E-17
213	Toluene	Water	kg TEG soil	1.91E-17
214	Prosulfuron	Soil	kg TEG soil	1.78E-17
215	Dicamba	Air	kg TEG soil	1.77E-17
216	Benzene, ethyl-	Air	kg TEG soil	1.70E-17
217	Benzene, hexachloro-	Air	kg TEG soil	1.57E-17
218	Flufenacet	Air	kg TEG soil	1.49E-17
219	Dimethenamid	Air	kg TEG soil	1.43E-17
220	Trifluralin	Air	kg TEG soil	1.42E-17
221	Deltamethrin	Soil	kg TEG soil	1.38E-17
222	Ethyl acetate	Air	kg TEG soil	1.27E-17
223	Propene	Water	kg TEG soil	1.26E-17
224	Ethalfluralin	Soil	kg TEG soil	1.23E-17
225	Benzene	Water	kg TEG soil	1.22E-17
226	Triadimenol	Soil	kg TEG soil	1.18E-17
227	Mecoprop	Soil	kg TEG soil	1.10E-17
228	Propene	Air	kg TEG soil	1.05E-17
229	Imazapyr	Soil	kg TEG soil	1.05E-17
230	Methyl ethyl ketone	Air	kg TEG soil	1.02E-17
231	Chlorsulfuron	Soil	kg TEG soil	9.53E-18
232	Cypermethrin	Air	kg TEG soil	9.17E-18
233	PAH, polycyclic aromatic hydrocarbons	Water	kg TEG soil	8.95E-18
234	Pendimethalin	Air	kg TEG soil	8.49E-18
235	Phenol	Water	kg TEG soil	7.20E-18
236	t-Butyl methyl ether	Air	kg TEG soil	6.36E-18
237	Sethoxydim	Soil	kg TEG soil	6.13E-18
238	Flumetsulam	Air	kg TEG soil	5.12E-18
239	Benzene, pentachloro-	Air	kg TEG soil	4.87E-18
240	Xylene	Water	kg TEG soil	4.12E-18
241	Fenoxaprop ethyl ester	Soil	kg TEG soil	3.98E-18
242	Benzene, ethyl-	Water	kg TEG soil	3.90E-18
243	Methomyl	Soil	kg TEG soil	3.31E-18
244	Hexane	Air	kg TEG soil	2.86E-18
245	Phenmedipham	Soil	kg TEG soil	2.83E-18
246	Butene	Air	kg TEG soil	2.28E-18
247	Cyfluthrin	Air	kg TEG soil	2.13E-18
248	Ethane, 2-chloro-1,1,1,2-tetrafluoro-, HCFC-124	Air	kg TEG soil	2.08E-18
249	Imazethapyr	Air	kg TEG soil	2.07E-18
250	Propiconazole	Air	kg TEG soil	1.93E-18
251	Quizalofop ethyl ester	Soil	kg TEG soil	1.84E-18
252	Benzene, 1,2-dichloro-	Air	kg TEG soil	1.82E-18
253	o-Xylene	Air	kg TEG soil	1.44E-18
254	Acenaphthene	Air	kg TEG soil	1.41E-18
255	Acetaldehyde	Water	kg TEG soil	1.34E-18
256	Propanal	Air	kg TEG soil	1.32E-18
257	Bentazone	Air	kg TEG soil	1.22E-18
258	Pronamide	Soil	kg TEG soil	1.21E-18
259	Polychlorinated biphenyls	Air	kg TEG soil	1.17E-18
260	Methane, dichloro-, HCC-30	Water	kg TEG soil	1.04E-18
261	Formaldehyde	Water	kg TEG soil	1.01E-18
262	Dimethylamine	Water	kg TEG soil	9.74E-19
263	Triallate	Soil	kg TEG soil	9.60E-19
264	Dibenz(a,h)anthracene	Air	kg TEG soil	7.76E-19
265	Ethene	Water	kg TEG soil	7.17E-19
266	Bromoxynil	Air	kg TEG soil	6.64E-19
267	Styrene	Air	kg TEG soil	6.50E-19
268	Phenanthrene	Air	kg TEG soil	6.19E-19
269	Methane, trichlorofluoro-, CFC-11	Air	kg TEG soil	5.92E-19
270	Permethrin	Air	kg TEG soil	5.56E-19
271	Benzo(k)fluoranthene	Air	kg TEG soil	5.12E-19
272	Chloroform	Water	kg TEG soil	3.32E-19
273	Methanol	Water	kg TEG soil	3.00E-19
274	m-Xylene	Water	kg TEG soil	2.68E-19
275	Benzo(b)fluoranthene	Air	kg TEG soil	2.00E-19
276	Pyrene	Air	kg TEG soil	1.94E-19
277	t-Butyl methyl ether	Water	kg TEG soil	1.87E-19
278	o-Xylene	Water	kg TEG soil	1.81E-19
279	Quizalofop ethyl ester	Air	kg TEG soil	1.77E-19
280	Butyric acid, 4-(2,4-dichlorophenoxy)-	Air	kg TEG soil	1.62E-19
281	Acenaphthene	Water	kg TEG soil	1.58E-19
282	Aluminium	Water	kg TEG soil	1.37E-19
283	Acetic acid	Water	kg TEG soil	1.15E-19
284	Methomyl	Air	kg TEG soil	7.90E-20
285	Benzo(a)anthracene	Air	kg TEG soil	7.71E-20
286	Acetone	Water	kg TEG soil	6.92E-20
287	Benzo(g,h,i)perylene	Air	kg TEG soil	6.15E-20
288	Asulam	Soil	kg TEG soil	5.65E-20
289	Methane, dichlorofluoro-, HCFC-21	Air	kg TEG soil	4.72E-20
290	Ethanol	Water	kg TEG soil	4.71E-20
291	2-Methyl-4-chlorophenoxyacetic acid	Air	kg TEG soil	4.51E-20
292	Tefluthrin	Air	kg TEG soil	4.29E-20
293	Indeno(1,2,3-cd)pyrene	Air	kg TEG soil	3.54E-20
294	Heptane	Air	kg TEG soil	2.92E-20
295	Methane, bromo-, Halon 1001	Air	kg TEG soil	2.66E-20
296	Chrysene	Air	kg TEG soil	2.29E-20
297	Sethoxydim	Air	kg TEG soil	2.02E-20
298	Fluoranthene	Air	kg TEG soil	1.45E-20
299	Ethyl acetate	Water	kg TEG soil	1.28E-20
300	Phenol, pentachloro-	Soil	kg TEG soil	8.66E-21
301	Fluorene	Air	kg TEG soil	7.55E-21
302	Butadiene	Air	kg TEG soil	1.37E-21
303	2,4-D, dimethylamine salt	Air	kg TEG soil	1.20E-21
304	Acenaphthylene	Air	kg TEG soil	1.09E-21
305	Propanal	Water	kg TEG soil	8.56E-22
306	Flumiclorac-pentyl	Soil	kg TEG soil	7.88E-22
307	Butene	Water	kg TEG soil	6.82E-22
308	Flumiclorac-pentyl	Air	kg TEG soil	6.56E-22
309	Mercury	Water	kg TEG soil	4.14E-22
310	Barium	Water	kg TEG soil	1.40E-22
311	Ethephon	Air	kg TEG soil	1.13E-22
312	Cobalt	Water	kg TEG soil	9.17E-23
313	Metolachlor	Water	kg TEG soil	6.83E-23
314	Polychlorinated biphenyls	Water	kg TEG soil	5.10E-23
315	Dimethenamid	Water	kg TEG soil	4.26E-23
316	Acenaphthylene	Water	kg TEG soil	3.09E-23
317	Cadmium	Water	kg TEG soil	2.08E-23
318	Ethane, 1,1,1-trichloro-, HCFC-140	Water	kg TEG soil	1.83E-23
319	Antimony	Water	kg TEG soil	1.25E-23
320	Tebuconazole	Air	kg TEG soil	5.93E-24
321	Lambda-cyhalothrin	Air	kg TEG soil	2.11E-24
322	Triethylene glycol	Water	kg TEG soil	9.12E-25
323	Pendimethalin	Water	kg TEG soil	1.41E-25
324	Carbaryl	Water	kg TEG soil	4.00E-26
325	Atrazine	Water	kg TEG soil	3.71E-27
326	Methomyl	Water	kg TEG soil	3.39E-28
327	2-Methyl-4-chlorophenoxyacetic acid	Water	kg TEG soil	6.47E-29
328	Bromoxynil	Water	kg TEG soil	3.53E-29
329	Dicamba	Water	kg TEG soil	4.09E-30
330	Tefluthrin	Water	kg TEG soil	2.40E-30
331	Bentazone	Water	kg TEG soil	5.11E-32
332	Tebuconazole	Water	kg TEG soil	4.98E-33
333	Lambda-cyhalothrin	Water	kg TEG soil	2.99E-33
334	Propiconazole	Water	kg TEG soil	2.47E-36
335	Ethephon	Water	kg TEG soil	2.40E-38
336	Glyphosate	Water	kg TEG soil	3.23E-39
	Total		kg TEG soil	6.56E-05
Terrestrial acid-nutri
No	Substance	Compartment	Unit	Energy for walnut husk processing (photovoltaic)
1	Nitrogen oxides	Air	kg SO2 eq	1.03E-09
2	Ammonia	Air	kg SO2 eq	5.18E-10
3	Sulfur dioxide	Air	kg SO2 eq	2.94E-10
4	Sulfur trioxide	Air	kg SO2 eq	4.75E-17
	Total		kg SO2 eq	1.84E-09
Land occupation
No	Substance	Compartment	Unit	Energy for walnut husk processing (photovoltaic)
1	Occupation, forest, intensive	Raw	m2org.arable	3.39E-10
2	Occupation, dump site	Raw	m2org.arable	1.46E-10
3	Occupation, industrial area	Raw	m2org.arable	6.39E-11
4	Occupation, arable, non-irrigated, intensive	Raw	m2org.arable	4.76E-11
5	Occupation, arable	Raw	m2org.arable	3.97E-11
6	Occupation, arable, non-irrigated, extensive	Raw	m2org.arable	3.66E-11
7	Occupation, mineral extraction site	Raw	m2org.arable	3.26E-11
8	Occupation, traffic area, rail/road embankment	Raw	m2org.arable	2.02E-11
9	Occupation, construction site	Raw	m2org.arable	1.70E-11
10	Occupation, pasture and meadow, intensive	Raw	m2org.arable	5.26E-12
11	Occupation, permanent crops, non-irrigated, intensive	Raw	m2org.arable	3.61E-12
12	Occupation, permanent crops, irrigated, intensive	Raw	m2org.arable	3.52E-12
13	Occupation, arable, irrigated, intensive	Raw	m2org.arable	3.27E-12
14	Occupation, forest, extensive	Raw	m2org.arable	1.37E-12
15	Occupation, arable, irrigated	Raw	m2org.arable	9.51E-13
16	Occupation, permanent crop	Raw	m2org.arable	8.22E-13
17	Occupation, arable, greenhouse	Raw	m2org.arable	2.72E-13
18	Occupation, arable, non-irrigated	Raw	m2org.arable	6.07E-14
19	Occupation, urban, discontinuously built	Raw	m2org.arable	4.51E-14
20	Occupation, traffic area, road network	Raw	m2org.arable	1.53E-14
21	Occupation, urban/industrial fallow	Raw	m2org.arable	6.32E-15
22	Occupation, pasture and meadow, extensive	Raw	m2org.arable	3.39E-15
23	Occupation, grassland, not used	Raw	m2org.arable	2.28E-15
24	Occupation, traffic area, rail network	Raw	m2org.arable	7.53E-16
25	Occupation, shrub land, sclerophyllous	Raw	m2org.arable	1.16E-17
	Total		m2org.arable	7.62E-10
Aquatic acidification
No	Substance	Compartment	Unit	Energy for walnut husk processing (photovoltaic)
1	Sulfur dioxide	Air	kg SO2 eq	2.94E-10
2	Nitrogen oxides	Air	kg SO2 eq	1.32E-10
3	Ammonia	Air	kg SO2 eq	6.51E-11
4	Hydrogen chloride	Air	kg SO2 eq	6.88E-12
5	Hydrogen fluoride	Air	kg SO2 eq	1.51E-12
6	Hydrogen sulfide	Air	kg SO2 eq	2.23E-13
7	Hydrogen chloride	Water	kg SO2 eq	1.04E-14
8	Sulfuric acid	Soil	kg SO2 eq	2.32E-15
9	Sulfuric acid	Air	kg SO2 eq	8.57E-16
10	Hydrogen sulfide	Water	kg SO2 eq	5.81E-16
11	Nitrate	Air	kg SO2 eq	4.52E-16
12	Sulfur trioxide	Air	kg SO2 eq	4.75E-17
13	Phosphoric acid	Air	kg SO2 eq	3.81E-20
	Total		kg SO2 eq	5.00E-10
Aquatic eutrophication
No	Substance	Compartment	Unit	Energy for walnut husk processing (photovoltaic)
1	Phosphate	Water	kg PO4 P-lim	2.68E-10
2	COD, Chemical Oxygen Demand	Water	kg PO4 P-lim	6.30E-11
3	Phosphorus	Air	kg PO4 P-lim	4.09E-13
4	Phosphorus	Soil	kg PO4 P-lim	1.31E-13
5	Phosphorus	Water	kg PO4 P-lim	4.28E-14
6	Phosphoric acid	Air	kg PO4 P-lim	3.78E-20
	Total		kg PO4 P-lim	3.31E-10
Global warming
No	Substance	Compartment	Unit	Energy for walnut husk processing (photovoltaic)
1	Carbon dioxide, fossil	Air	kg CO2 eq	5.37E-08
2	Methane, fossil	Air	kg CO2 eq	1.93E-09
3	Dinitrogen monoxide	Air	kg CO2 eq	1.83E-09
4	Sulfur hexafluoride	Air	kg CO2 eq	3.43E-10
5	Methane, biogenic	Air	kg CO2 eq	2.49E-10
6	Carbon dioxide, land transformation	Air	kg CO2 eq	1.27E-10
7	Carbon monoxide, fossil	Air	kg CO2 eq	4.67E-11
8	Ethane, 1,2-dichloro-1,1,2,2-tetrafluoro-, CFC-114	Air	kg CO2 eq	1.25E-11
9	Carbon dioxide	Air	kg CO2 eq	4.19E-12
10	Methane, tetrachloro-, CFC-10	Air	kg CO2 eq	7.41E-13
11	Methane, chlorodifluoro-, HCFC-22	Air	kg CO2 eq	6.88E-13
12	Methane, tetrafluoro-, CFC-14	Air	kg CO2 eq	6.51E-13
13	Methane, trifluoro-, HFC-23	Air	kg CO2 eq	4.48E-13
14	Methane, bromotrifluoro-, Halon 1301	Air	kg CO2 eq	3.19E-13
15	Methane, dichlorodifluoro-, CFC-12	Air	kg CO2 eq	2.37E-13
16	Ethane, 1,1-difluoro-, HFC-152a	Air	kg CO2 eq	2.28E-13
17	Ethane, 1,1,1,2-tetrafluoro-, HFC-134a	Air	kg CO2 eq	1.36E-13
18	Ethane, hexafluoro-, HFC-116	Air	kg CO2 eq	1.04E-13
19	Methane, bromochlorodifluoro-, Halon 1211	Air	kg CO2 eq	3.51E-14
20	Ethane, 1,1,2-trichloro-1,2,2-trifluoro-, CFC-113	Air	kg CO2 eq	2.07E-14
21	Methane, monochloro-, R-40	Air	kg CO2 eq	5.53E-15
22	Chloroform	Air	kg CO2 eq	4.05E-15
23	Methane, dichloro-, HCC-30	Air	kg CO2 eq	2.04E-15
24	Ethane, 1,1,1-trichloro-, HCFC-140	Air	kg CO2 eq	1.76E-15
25	Ethane, 2-chloro-1,1,1,2-tetrafluoro-, HCFC-124	Air	kg CO2 eq	1.45E-15
26	Methane, trichlorofluoro-, CFC-11	Air	kg CO2 eq	3.63E-16
27	Methane	Air	kg CO2 eq	7.24E-17
28	Methane, dichlorofluoro-, HCFC-21	Air	kg CO2 eq	9.15E-18
29	Methane, bromo-, Halon 1001	Air	kg CO2 eq	6.14E-22
	Total		kg CO2 eq	5.83E-08
Non-renewable energy
No	Substance	Compartment	Unit	Energy for walnut husk processing (photovoltaic)
1	Coal, hard	Raw	MJ primary	3.04E-07
2	Uranium	Raw	MJ primary	1.89E-07
3	Gas, natural/m3	Raw	MJ primary	1.82E-07
4	Coal, brown	Raw	MJ primary	1.01E-07
5	Oil, crude	Raw	MJ primary	7.81E-08
6	Gas, mine, off-gas, process, coal mining/m3	Raw	MJ primary	6.08E-09
7	Peat	Raw	MJ primary	1.97E-09
	Total		MJ primary	8.62E-07
Mineral extraction
No	Substance	Compartment	Unit	Energy for walnut husk processing (photovoltaic)
1	Aluminium	Raw	MJ surplus	6.78E-10
2	Nickel, 1.98% in silicates, 1.04% in crude ore	Raw	MJ surplus	1.00E-10
3	Copper, 0.99% in sulfide, Cu 0.36% and Mo 8.2E-3% in crude ore	Raw	MJ surplus	4.66E-11
4	Zinc	Raw	MJ surplus	2.43E-11
5	Lead	Raw	MJ surplus	2.43E-11
6	Iron	Raw	MJ surplus	1.95E-11
7	Tin	Raw	MJ surplus	1.32E-11
8	Nickel, 1.13% in sulfide, Ni 0.76% and Cu 0.76% in crude ore	Raw	MJ surplus	1.23E-11
9	Copper, Cu 0.38%, Au 9.7E-4%, Ag 9.7E-4%, Zn 0.63%, Pb 0.014%, in ore	Raw	MJ surplus	1.18E-11
10	Copper, 0.52% in sulfide, Cu 0.27% and Mo 8.2E-3% in crude ore	Raw	MJ surplus	8.99E-12
11	Copper, 0.59% in sulfide, Cu 0.22% and Mo 8.2E-3% in crude ore	Raw	MJ surplus	6.67E-12
12	Copper, 1.13% in sulfide, Cu 0.76% and Ni 0.76% in crude ore	Raw	MJ surplus	4.94E-12
13	Copper, 1.18% in sulfide, Cu 0.39% and Mo 8.2E-3% in crude ore	Raw	MJ surplus	4.30E-12
14	Copper, 0.97% in sulfide, Cu 0.36% and Mo 4.1E-2% in crude ore	Raw	MJ surplus	2.40E-12
15	Chromium	Raw	MJ surplus	1.01E-12
16	Nickel, Ni 3.7E-2%, Pt 4.8E-4%, Pd 2.0E-4%, Rh 2.4E-5%, Cu 5.2E-2% in ore	Raw	MJ surplus	9.56E-13
17	Manganese	Raw	MJ surplus	9.34E-13
18	Copper, 2.19% in sulfide, Cu 1.83% and Mo 8.2E-3% in crude ore	Raw	MJ surplus	7.75E-13
19	Molybdenum, 0.016% in sulfide, Mo 8.2E-3% and Cu 0.27% in crude ore	Raw	MJ surplus	6.91E-13
20	Copper, Cu 5.2E-2%, Pt 4.8E-4%, Pd 2.0E-4%, Rh 2.4E-5%, Ni 3.7E-2% in ore	Raw	MJ surplus	5.56E-13
21	Molybdenum, 0.010% in sulfide, Mo 8.2E-3% and Cu 1.83% in crude ore	Raw	MJ surplus	4.88E-13
22	Molybdenum, 0.025% in sulfide, Mo 8.2E-3% and Cu 0.39% in crude ore	Raw	MJ surplus	3.99E-13
23	Molybdenum, 0.022% in sulfide, Mo 8.2E-3% and Cu 0.22% in crude ore	Raw	MJ surplus	3.94E-13
24	Molybdenum, 0.022% in sulfide, Mo 8.2E-3% and Cu 0.36% in crude ore	Raw	MJ surplus	3.82E-13
25	Copper, 1.42% in sulfide, Cu 0.81% and Mo 8.2E-3% in crude ore	Raw	MJ surplus	2.86E-13
26	Molybdenum	Raw	MJ surplus	2.68E-13
27	Cinnabar	Raw	MJ surplus	2.56E-13
28	Copper, Cu 3.2E+0%, Pt 2.5E-4%, Pd 7.3E-4%, Rh 2.0E-5%, Ni 2.3E+0% in ore	Raw	MJ surplus	1.04E-13
29	Lead, Pb 0.014%, Au 9.7E-4%, Ag 9.7E-4%, Zn 0.63%, Cu 0.38%, in ore	Raw	MJ surplus	9.82E-14
30	Nickel, Ni 2.3E+0%, Pt 2.5E-4%, Pd 7.3E-4%, Rh 2.0E-5%, Cu 3.2E+0% in ore	Raw	MJ surplus	8.96E-14
31	Molybdenum, 0.014% in sulfide, Mo 8.2E-3% and Cu 0.81% in crude ore	Raw	MJ surplus	5.89E-14
32	Zinc, Zn 0.63%, Au 9.7E-4%, Ag 9.7E-4%, Cu 0.38%, Pb 0.014%, in ore	Raw	MJ surplus	4.50E-14
33	Copper, Cu 0.2%, in mixed ore	Raw	MJ surplus	3.14E-14
34	Zinc, Zn 3.1%, in mixed ore	Raw	MJ surplus	1.79E-14
35	Lead, Pb 3.6E-1%, in mixed ore	Raw	MJ surplus	5.91E-15
	Total		MJ surplus	9.65E-10
