# Supplementary material for: Data on environmental analysis of natural antioxidant production from walnut husk by a solar photovoltaic-driven system as a replacement for potentially carcinogenic synthetic antioxidants
Source: Data Brief. 2019 Dec 4;28:104933. doi: 10.1016/j.dib.2019.104933 (PMC6921098; doi:10.1016/j.dib.2019.104933)
Supplement: Damage assessment-B100 production.csv [file mmc5.csv]

Inventory Data for 1 kg B100 production from well to tank based on damage assessment
Human health
No	Substance	Compartment	Unit	Total	Water	Potassium hydroxide	Methanol	Used vegetable cooking oil, purified	Transport	Electricity	Wastewater, from residence (Treatment)	Used vegetable cooking oil (residual) (Treatment)	Soybean oil, refined (Avoided)
1	Zinc	Soil	DALY	3.25E-07	5.07E-12	3.68E-11	5.63E-11	3.31E-10	4.96E-11	1.42E-12	2.38E-09	3.12E-13	3.22E-07
2	Hydrocarbons, aromatic	Air	DALY	5.36E-08	1.60E-10	9.84E-10	3.90E-08	3.74E-08	1.13E-12	3.89E-09	8.52E-11	1.14E-10	-2.81E-08
3	Copper	Soil	DALY	2.57E-09	1.41E-14	7.15E-14	4.21E-14	9.05E-13	2.55E-14	2.44E-15	1.74E-11	5.34E-16	2.55E-09
4	Barium	Water	DALY	2.43E-09	8.24E-12	5.08E-11	1.96E-09	1.89E-09	3.50E-12	2.23E-10	4.49E-12	5.74E-12	-1.71E-09
5	Nickel	Soil	DALY	1.60E-09	5.75E-15	3.22E-14	1.67E-14	9.45E-14	9.49E-15	2.35E-15	3.18E-12	2.14E-16	1.59E-09
6	Molybdenum	Soil	DALY	2.75E-10	2.20E-13	1.32E-12	6.46E-13	7.03E-12	3.44E-13	2.17E-14	3.03E-10	1.06E-14	-3.72E-11
7	Aluminium	Soil	DALY	1.30E-10	1.81E-13	1.06E-12	2.59E-13	3.64E-12	1.41E-14	1.55E-14	1.46E-10	6.63E-15	-2.18E-11
8	Aluminium	Water	DALY	8.81E-12	5.78E-14	2.31E-13	5.26E-12	5.34E-12	5.36E-16	5.39E-13	3.42E-12	1.60E-14	-6.05E-12
9	Methane, bromochlorodifluoro-, Halon 1211	Air	DALY	6.10E-12	4.54E-14	3.33E-13	4.72E-12	5.52E-12	7.37E-16	3.01E-14	1.11E-14	1.51E-14	-4.59E-12
10	Methanol	Water	DALY	2.90E-15	9.38E-20	1.67E-19	5.76E-15	3.07E-15	8.66E-21	6.52E-20	6.37E-21	1.48E-17	-5.95E-15
11	Hydrogen sulfide	Air	DALY	1.95E-12	7.35E-15	4.67E-14	1.32E-12	1.36E-12	6.63E-17	1.77E-13	2.32E-15	3.96E-15	-9.70E-13
12	Formaldehyde	Water	DALY	7.15E-13	1.00E-18	6.35E-18	4.84E-13	2.52E-13	2.29E-19	1.67E-18	2.35E-19	1.19E-15	-2.28E-14
13	Chromium VI	Water	DALY	6.57E-14	1.70E-14	3.56E-15	7.24E-15	1.35E-13	1.81E-17	1.22E-16	4.49E-13	2.07E-15	-5.49E-13
14	Carbon disulfide	Air	DALY	4.58E-14	1.61E-16	2.09E-16	4.02E-14	2.26E-14	2.23E-18	1.54E-17	1.01E-17	1.08E-16	-1.75E-14
15	Beryllium	Water	DALY	3.12E-14	9.86E-17	5.99E-16	2.22E-14	2.13E-14	1.10E-18	2.26E-15	5.53E-17	6.47E-17	-1.53E-14
16	Phenol	Water	DALY	7.26E-16	1.27E-18	6.23E-18	1.85E-15	1.01E-15	4.94E-18	3.92E-17	5.02E-19	4.61E-18	-2.19E-15
17	Methane, bromo-, Halon 1001	Air	DALY	4.93E-18	1.77E-20	1.05E-19	4.05E-18	3.61E-18	9.71E-23	2.13E-20	1.06E-20	1.17E-20	-2.89E-18
18	Lambda-cyhalothrin	Water	DALY	-4.26E-30	8.79E-32	3.14E-31	8.83E-32	1.44E-36	7.98E-34	1.32E-32	3.15E-37	1.50E-33	-4.77E-30
19	Ethephon	Water	DALY	-8.67E-27	1.79E-28	6.38E-28	1.80E-28	2.92E-33	1.62E-30	2.68E-29	6.40E-34	3.06E-30	-9.70E-27
20	Methomyl	Water	DALY	-1.11E-26	2.29E-28	8.15E-28	2.30E-28	3.74E-33	2.07E-30	3.42E-29	8.18E-34	3.91E-30	-1.24E-26
21	Propiconazole	Water	DALY	-2.86E-25	2.34E-28	8.30E-28	2.52E-28	1.30E-33	2.07E-30	3.49E-29	2.83E-34	4.06E-30	-2.87E-25
22	Asulam	Soil	DALY	-5.58E-25	9.73E-27	3.50E-26	1.10E-26	4.95E-32	9.15E-29	1.46E-27	1.16E-34	1.70E-28	-6.15E-25
23	Phenmedipham	Soil	DALY	-3.15E-24	3.09E-26	1.09E-25	3.15E-26	2.20E-28	2.74E-28	4.61E-27	1.89E-32	5.28E-28	-3.33E-24
24	Pendimethalin	Water	DALY	-1.61E-23	2.12E-25	7.51E-25	2.14E-25	3.93E-27	1.85E-27	3.13E-26	3.47E-31	3.61E-27	-1.73E-23
25	Carbaryl	Water	DALY	-5.86E-23	7.72E-25	2.74E-24	7.78E-25	1.43E-26	6.74E-27	1.14E-25	1.26E-30	1.31E-26	-6.30E-23
26	Lambda-cyhalothrin	Air	DALY	-8.23E-23	1.70E-24	6.06E-24	1.71E-24	2.78E-29	1.54E-26	2.54E-25	6.08E-30	2.90E-26	-9.21E-23
27	Methomyl	Air	DALY	-2.72E-22	5.62E-24	2.00E-23	5.64E-24	9.18E-29	5.09E-26	8.40E-25	2.01E-29	9.60E-26	-3.04E-22
28	Methomyl	Soil	DALY	-4.37E-22	9.01E-24	3.21E-23	9.05E-24	1.47E-28	8.17E-26	1.35E-24	3.22E-29	1.54E-25	-4.88E-22
29	Acenaphthylene	Air	DALY	-5.15E-22	2.67E-23	1.09E-23	1.02E-23	1.94E-22	6.80E-26	4.86E-25	3.94E-23	3.04E-24	-8.00E-22
30	Fluorene	Air	DALY	-7.76E-22	4.02E-23	1.64E-23	1.53E-23	2.92E-22	1.02E-25	7.32E-25	5.94E-23	4.57E-24	-1.20E-21
31	Ethephon	Air	DALY	-2.89E-21	5.97E-23	2.13E-22	5.99E-23	9.75E-28	5.41E-25	8.92E-24	2.14E-28	1.02E-24	-3.23E-21
32	Bromoxynil	Water	DALY	-3.30E-21	7.58E-23	2.67E-22	7.57E-23	1.04E-30	6.58E-25	1.12E-23	4.48E-33	1.29E-24	-3.73E-21
33	Phenol, pentachloro-	Soil	DALY	-3.61E-21	1.09E-22	4.09E-22	2.09E-21	4.83E-23	2.47E-24	2.18E-23	1.40E-25	7.20E-24	-6.29E-21
34	Dicamba	Water	DALY	-3.85E-21	5.07E-23	1.80E-22	5.11E-23	9.41E-25	4.43E-25	7.48E-24	8.29E-29	8.63E-25	-4.14E-21
35	Plutonium-238	Air	DALY	-3.95E-21	1.08E-22	3.86E-22	1.78E-22	1.27E-21	9.54E-25	2.67E-23	3.93E-23	2.50E-24	-5.97E-21
36	Benzo(g,h,i)perylene	Air	DALY	-4.30E-21	2.23E-22	9.04E-23	8.49E-23	1.62E-21	5.67E-25	4.06E-24	3.30E-22	2.54E-23	-6.68E-21
37	Plutonium-alpha	Air	DALY	-1.12E-20	3.05E-22	1.10E-21	5.05E-22	3.62E-21	2.71E-24	7.58E-23	1.11E-22	7.09E-24	-1.69E-20
38	Chloridazon	Soil	DALY	-1.73E-20	3.58E-22	1.28E-21	3.60E-22	5.85E-27	3.25E-24	5.35E-23	1.28E-27	6.12E-24	-1.94E-20
39	Chlorsulfuron	Soil	DALY	-1.91E-20	3.95E-22	1.41E-21	3.96E-22	6.45E-27	3.58E-24	5.90E-23	1.41E-27	6.74E-24	-2.14E-20
40	MCPB	Water	DALY	-2.13E-20	4.90E-22	1.73E-21	4.90E-22	7.65E-30	4.26E-24	7.27E-23	2.33E-31	8.33E-24	-2.41E-20
41	Phosphoric acid	Air	DALY	-4.67E-20	7.71E-22	3.68E-21	2.44E-21	1.85E-25	2.91E-23	2.03E-22	4.58E-27	2.60E-23	-5.39E-20
42	Dichlorprop	Air	DALY	-5.35E-20	1.23E-21	4.34E-21	1.23E-21	1.80E-29	1.07E-23	1.82E-22	3.17E-31	2.09E-23	-6.05E-20
43	Phenanthrene	Air	DALY	-5.78E-20	2.99E-21	1.22E-21	1.14E-21	2.18E-20	7.63E-24	5.45E-23	4.42E-21	3.40E-22	-8.97E-20
44	Diethyl ether	Air	DALY	-5.86E-20	9.30E-22	4.05E-21	1.98E-21	1.78E-24	1.39E-23	1.13E-22	4.41E-26	3.04E-23	-6.58E-20
45	Acenaphthylene	Water	DALY	-7.08E-20	1.20E-22	5.93E-22	1.21E-21	3.10E-21	6.19E-22	4.28E-21	4.88E-23	8.11E-24	-8.07E-20
46	Acenaphthene	Air	DALY	-7.13E-20	1.62E-21	6.19E-21	9.36E-21	4.61E-20	1.07E-23	4.46E-21	9.75E-22	8.04E-23	-1.40E-19
47	Pyrene	Air	DALY	-9.52E-20	4.93E-21	2.01E-21	1.88E-21	3.58E-20	1.26E-23	8.98E-23	7.29E-21	5.61E-22	-1.48E-19
48	Indeno(1,2,3-cd)pyrene	Air	DALY	-9.73E-20	5.04E-21	2.06E-21	1.92E-21	3.66E-20	1.28E-23	9.18E-23	7.45E-21	5.73E-22	-1.51E-19
49	Maleic hydrazide	Soil	DALY	-1.04E-19	1.24E-21	4.36E-21	1.28E-21	0.00E+00	1.07E-23	1.84E-22	0.00E+00	2.12E-23	-1.11E-19
50	Fluoranthene	Air	DALY	-1.05E-19	5.41E-21	2.21E-21	2.06E-21	3.93E-20	1.38E-23	9.86E-23	8.00E-21	6.16E-22	-1.62E-19
51	Rotenone	Soil	DALY	-1.39E-19	1.66E-21	5.84E-21	1.71E-21	0.00E+00	1.44E-23	2.46E-22	0.00E+00	2.84E-23	-1.49E-19
52	Diethylene glycol	Air	DALY	-1.86E-19	3.07E-21	1.46E-20	9.69E-21	7.36E-25	1.16E-22	8.09E-22	1.82E-26	1.04E-22	-2.14E-19
53	Cobalt-58	Air	DALY	-2.15E-19	4.85E-21	1.77E-20	9.76E-21	5.89E-20	4.59E-23	2.24E-21	1.90E-21	1.23E-22	-3.10E-19
54	Triasulfuron	Soil	DALY	-2.18E-19	4.50E-21	1.60E-20	4.52E-21	7.35E-26	4.08E-23	6.72E-22	1.61E-26	7.68E-23	-2.44E-19
55	MCPB	Air	DALY	-2.31E-19	5.31E-21	1.87E-20	5.31E-21	8.38E-29	4.61E-23	7.87E-22	2.73E-30	9.02E-23	-2.61E-19
56	Chrysene	Air	DALY	-2.58E-19	1.34E-20	5.42E-21	5.10E-21	9.74E-20	3.40E-23	2.44E-22	1.98E-20	1.52E-21	-4.01E-19
57	Bentazone	Water	DALY	-3.21E-19	1.98E-25	6.97E-25	1.99E-25	4.69E-23	1.97E-27	3.03E-26	4.86E-27	3.36E-27	-3.21E-19
58	Iodine-133	Air	DALY	-3.44E-19	7.81E-21	2.83E-20	1.49E-20	9.37E-20	6.93E-23	5.10E-21	3.07E-21	1.96E-22	-4.97E-19
59	4-Methyl-2-pentanone	Air	DALY	-4.76E-19	3.09E-22	1.40E-21	5.00E-22	1.51E-21	5.80E-24	3.93E-23	7.71E-24	1.50E-23	-4.80E-19
60	Methane	Air	DALY	-5.14E-19	8.74E-21	2.88E-20	1.70E-20	6.04E-20	8.34E-23	1.03E-21	2.29E-21	2.49E-22	-6.33E-19
61	Dimethylamine	Air	DALY	-5.84E-19	3.51E-20	3.60E-22	3.60E-22	7.80E-22	1.01E-24	2.23E-24	1.66E-24	2.08E-24	-6.21E-19
62	Mepiquat chloride	Soil	DALY	-6.09E-19	1.60E-21	5.66E-21	1.67E-21	2.49E-23	1.42E-23	2.39E-22	8.44E-25	2.75E-23	-6.18E-19
63	Cyclohexane	Air	DALY	-6.17E-19	1.26E-20	3.45E-20	2.09E-20	6.85E-20	1.42E-22	1.39E-21	2.19E-21	4.39E-22	-7.58E-19
64	2-Methyl-4-chlorophenoxyacetic acid	Water	DALY	-6.75E-19	1.55E-20	5.48E-20	1.55E-20	2.45E-28	1.35E-22	2.30E-21	8.12E-30	2.64E-22	-7.64E-19
65	Hydrogen peroxide	Air	DALY	-8.02E-19	1.68E-20	1.30E-19	3.36E-20	1.21E-21	3.93E-22	9.58E-22	4.18E-23	4.66E-22	-9.86E-19
66	Benzo(b)fluoranthene	Air	DALY	-8.11E-19	4.20E-20	1.71E-20	1.60E-20	3.05E-19	1.07E-22	7.65E-22	6.21E-20	4.78E-21	-1.26E-18
67	Flutolanil	Soil	DALY	-8.90E-19	1.06E-20	3.74E-20	1.10E-20	0.00E+00	9.19E-23	1.58E-21	0.00E+00	1.82E-22	-9.51E-19
68	MCPB	Soil	DALY	-9.51E-19	1.77E-20	7.26E-20	4.07E-20	9.38E-25	2.79E-22	3.14E-21	2.21E-27	3.78E-22	-1.09E-18
69	Benzo(k)fluoranthene	Air	DALY	-1.03E-18	5.35E-20	2.18E-20	2.04E-20	3.89E-19	1.36E-22	9.75E-22	7.90E-20	6.08E-21	-1.60E-18
70	Butyric acid, 4-(2,4-dichlorophenoxy)-	Air	DALY	-1.41E-18	2.45E-20	8.68E-20	2.47E-20	9.54E-28	2.14E-22	3.62E-21	2.73E-29	4.17E-22	-1.55E-18
71	Xenon-133m	Air	DALY	-1.49E-18	3.82E-20	1.40E-19	7.11E-20	4.09E-19	3.89E-22	2.70E-21	1.29E-20	8.88E-22	-2.16E-18
72	Maneb	Soil	DALY	-1.54E-18	1.84E-20	6.46E-20	1.89E-20	0.00E+00	1.59E-22	2.73E-21	0.00E+00	3.14E-22	-1.64E-18
73	Pronamide	Soil	DALY	-1.73E-18	1.56E-20	1.61E-19	2.19E-20	0.00E+00	1.42E-21	8.15E-21	0.00E+00	5.18E-22	-1.93E-18
74	Propargite	Soil	DALY	-1.82E-18	2.18E-20	7.67E-20	2.24E-20	0.00E+00	1.88E-22	3.23E-21	0.00E+00	3.72E-22	-1.95E-18
75	Quizalofop ethyl ester	Soil	DALY	-1.84E-18	3.13E-24	1.13E-23	3.47E-24	6.93E-20	3.13E-26	4.74E-25	5.71E-24	5.58E-26	-1.91E-18
76	Triallate	Soil	DALY	-2.00E-18	4.13E-20	1.47E-19	4.15E-20	6.75E-25	3.75E-22	6.18E-21	1.48E-25	7.06E-22	-2.24E-18
77	Acenaphthene	Water	DALY	-2.08E-18	3.54E-21	1.74E-20	3.56E-20	9.10E-20	1.82E-20	1.26E-19	1.43E-21	2.38E-22	-2.37E-18
78	Cesium-134	Air	DALY	-2.18E-18	4.87E-20	1.81E-19	1.08E-19	6.05E-19	5.19E-22	4.08E-21	1.89E-20	1.27E-21	-3.15E-18
79	Benzo(a)anthracene	Air	DALY	-2.83E-18	1.46E-19	5.97E-20	5.57E-20	1.06E-18	3.73E-22	2.67E-21	2.16E-19	1.67E-20	-4.39E-18
80	Acrylic acid	Air	DALY	-2.99E-18	2.98E-20	2.74E-19	4.59E-20	2.56E-22	2.34E-21	1.37E-20	8.89E-24	9.75E-22	-3.35E-18
81	Metolachlor	Water	DALY	-3.24E-18	4.11E-23	1.46E-22	4.14E-23	4.74E-22	3.61E-25	6.08E-24	4.90E-26	7.00E-25	-3.24E-18
82	Endothall	Soil	DALY	-3.81E-18	5.82E-23	2.06E-22	6.09E-23	2.65E-19	5.17E-25	8.66E-24	2.18E-23	1.00E-24	-4.07E-18
83	Metsulfuron-methyl	Soil	DALY	-4.50E-18	2.38E-21	8.41E-21	2.65E-21	1.79E-19	9.54E-23	6.18E-22	1.36E-22	1.76E-21	-4.69E-18
84	Atrazine	Water	DALY	-4.65E-18	6.12E-20	2.17E-19	6.17E-20	1.14E-21	5.35E-22	9.04E-21	1.00E-25	1.04E-21	-5.00E-18
85	Chromium VI	Soil	DALY	-4.99E-18	2.29E-19	1.38E-19	3.34E-19	6.69E-19	7.99E-21	1.22E-19	1.81E-21	1.59E-21	-6.50E-18
86	2-Butene, 2-methyl-	Air	DALY	-5.00E-18	4.16E-22	8.93E-22	6.25E-22	4.35E-21	2.52E-24	3.48E-23	2.98E-22	1.58E-23	-5.00E-18
87	Butyric acid, 4-(2,4-dichlorophenoxy)-	Soil	DALY	-5.72E-18	7.74E-20	2.74E-19	7.80E-20	7.94E-27	6.76E-22	1.14E-20	1.17E-27	1.32E-21	-6.16E-18
88	Dibenz(a,h)anthracene	Air	DALY	-6.49E-18	3.36E-19	1.37E-19	1.28E-19	2.44E-18	8.57E-22	6.12E-21	4.97E-19	3.82E-20	-1.01E-17
89	Bromoxynil	Air	DALY	-6.57E-18	1.09E-19	3.85E-19	1.09E-19	9.56E-27	9.48E-22	1.62E-20	1.77E-27	1.85E-21	-7.19E-18
90	Mecoprop	Soil	DALY	-7.35E-18	1.52E-19	5.41E-19	1.52E-19	2.48E-24	1.38E-21	2.27E-20	5.43E-25	2.59E-21	-8.22E-18
91	Oryzalin	Soil	DALY	-7.36E-18	8.80E-20	3.10E-19	9.06E-20	0.00E+00	7.60E-22	1.31E-20	0.00E+00	1.50E-21	-7.87E-18
92	Thiram	Soil	DALY	-8.69E-18	4.25E-21	1.47E-20	4.73E-21	3.66E-19	1.91E-22	1.18E-21	2.75E-22	3.65E-21	-9.08E-18
93	Phosmet	Soil	DALY	-1.00E-17	1.20E-19	4.22E-19	1.24E-19	0.00E+00	1.04E-21	1.78E-20	0.00E+00	2.05E-21	-1.07E-17
94	Ethane, 1,1-difluoro-, HFC-152a	Air	DALY	-1.01E-17	4.20E-19	2.93E-19	7.74E-20	7.04E-20	4.86E-22	5.22E-21	5.96E-22	9.34E-22	-1.10E-17
95	2-Methyl-4-chlorophenoxyacetic acid	Air	DALY	-1.16E-17	2.20E-19	7.75E-19	2.19E-19	1.16E-26	1.91E-21	3.25E-20	1.90E-27	3.73E-21	-1.29E-17
96	Pentane, 3-methyl-	Air	DALY	-1.21E-17	2.04E-19	7.32E-19	4.17E-19	1.35E-18	2.01E-21	2.60E-20	5.47E-20	5.17E-21	-1.49E-17
97	Metalaxil	Soil	DALY	-1.52E-17	1.33E-19	4.68E-19	1.37E-19	1.77E-19	1.22E-21	2.00E-20	1.33E-22	4.00E-21	-1.61E-17
98	Allyl chloride	Water	DALY	-1.59E-17	9.31E-20	2.30E-20	5.37E-21	1.44E-19	3.95E-23	2.37E-22	1.14E-21	7.44E-22	-1.61E-17
99	Benzene, pentachloro-	Air	DALY	-2.14E-17	6.44E-20	1.10E-19	3.51E-20	6.29E-20	4.18E-22	6.11E-21	5.39E-19	5.53E-22	-2.22E-17
100	Methane, dichlorofluoro-, HCFC-21	Air	DALY	-2.36E-17	4.78E-19	3.89E-18	9.00E-19	8.41E-21	1.18E-20	2.78E-20	2.91E-22	1.33E-20	-2.89E-17
101	Acetamide	Soil	DALY	-2.53E-17	2.90E-20	1.02E-19	2.99E-20	8.45E-21	2.55E-22	4.29E-21	1.97E-23	4.95E-22	-2.55E-17
102	Hydrogen peroxide	Water	DALY	-2.65E-17	8.66E-20	5.34E-19	1.33E-19	1.57E-19	1.52E-21	5.10E-21	6.13E-21	2.15E-21	-2.74E-17
103	Krypton-85	Air	DALY	-2.77E-17	1.11E-18	3.93E-18	1.13E-18	7.30E-18	1.01E-20	4.40E-20	2.37E-19	1.82E-20	-4.15E-17
104	t-Butyl methyl ether	Water	DALY	-2.96E-17	7.69E-20	7.41E-20	4.05E-20	1.44E-18	9.10E-21	3.40E-20	1.17E-20	7.02E-21	-3.13E-17
105	Napropamide	Soil	DALY	-2.97E-17	1.39E-21	5.74E-21	3.33E-21	5.40E-17	2.22E-23	2.49E-22	4.43E-21	3.05E-23	-8.37E-17
106	Imazaquin	Soil	DALY	-3.96E-17	1.37E-23	4.80E-23	1.37E-23	1.11E-20	1.48E-25	2.13E-24	1.03E-24	2.31E-25	-3.96E-17
107	Ethane, 1,1,1,2-tetrafluoro-, HFC-134a	Air	DALY	-4.21E-17	2.77E-19	1.13E-17	4.44E-19	1.54E-18	5.01E-21	4.32E-20	1.08E-20	2.64E-20	-5.58E-17
108	Cesium-137	Air	DALY	-4.28E-17	9.57E-19	3.54E-18	2.11E-18	1.19E-17	1.01E-20	1.05E-19	3.72E-19	2.49E-20	-6.18E-17
109	Krypton-85m	Air	DALY	-4.54E-17	1.03E-18	3.77E-18	2.07E-18	1.24E-17	9.83E-21	4.45E-19	4.00E-19	2.61E-20	-6.56E-17
110	Ethyl acetate	Water	DALY	-5.66E-17	9.50E-22	3.27E-21	1.03E-21	6.42E-20	1.24E-23	1.67E-22	1.76E-23	1.97E-23	-5.67E-17
111	Hydramethylnon	Soil	DALY	-5.79E-17	6.92E-19	2.43E-18	7.12E-19	0.00E+00	5.97E-21	1.03E-19	0.00E+00	1.18E-20	-6.18E-17
112	Cobalt-60	Air	DALY	-5.98E-17	1.34E-18	4.93E-18	2.81E-18	1.65E-17	1.33E-20	4.27E-19	5.24E-19	3.45E-20	-8.63E-17
113	Dipropylthiocarbamic acid S-ethyl ester	Soil	DALY	-6.77E-17	8.09E-19	2.84E-18	8.33E-19	0.00E+00	6.99E-21	1.20E-19	0.00E+00	1.38E-20	-7.23E-17
114	Glyphosate	Water	DALY	-8.72E-17	2.27E-22	8.04E-22	2.29E-22	1.27E-20	2.05E-24	3.39E-23	1.32E-24	3.87E-24	-8.72E-17
115	Benzaldehyde	Air	DALY	-8.82E-17	2.25E-20	3.50E-19	1.57E-18	3.04E-18	1.55E-18	2.11E-20	1.09E-20	5.34E-21	-9.47E-17
116	Toluene, 2-chloro-	Air	DALY	-9.85E-17	7.71E-22	2.74E-21	8.50E-22	1.19E-19	6.88E-24	1.13E-22	2.91E-23	1.59E-23	-9.86E-17
117	Oxamyl	Soil	DALY	-1.00E-16	1.20E-18	4.20E-18	1.23E-18	0.00E+00	1.03E-20	1.77E-19	0.00E+00	2.04E-20	-1.07E-16
118	2-Methyl-1-propanol	Water	DALY	-1.31E-16	4.36E-22	1.57E-21	5.24E-22	3.94E-20	3.87E-24	6.14E-23	2.93E-23	8.84E-24	-1.31E-16
119	Sethoxydim	Air	DALY	-1.33E-16	4.60E-23	1.62E-22	4.61E-23	3.73E-20	4.98E-25	7.17E-24	3.48E-24	7.76E-25	-1.34E-16
120	Flusilazole	Soil	DALY	-1.46E-16	1.22E-19	5.44E-19	1.33E-19	2.97E-20	1.72E-21	2.10E-20	6.50E-21	2.38E-21	-1.47E-16
121	Glufosinate ammonium	Soil	DALY	-1.52E-16	1.81E-18	6.38E-18	1.87E-18	0.00E+00	1.57E-20	2.69E-19	0.00E+00	3.10E-20	-1.62E-16
122	Malathion	Soil	DALY	-1.63E-16	6.55E-19	2.30E-18	6.78E-19	5.18E-18	7.35E-21	1.03E-19	3.11E-21	5.03E-20	-1.72E-16
123	Ethene, tetrachloro-	Air	DALY	-1.63E-16	3.00E-18	1.08E-17	1.18E-17	4.60E-17	2.22E-20	4.32E-19	1.51E-18	1.06E-19	-2.37E-16
124	Thifensulfuron-methyl	Soil	DALY	-1.82E-16	1.71E-21	6.62E-21	1.73E-21	5.09E-20	1.86E-23	2.69E-22	3.53E-23	3.05E-23	-1.82E-16
125	Benzene, 1,2-dichloro-	Air	DALY	-1.98E-16	5.20E-22	1.87E-21	6.12E-22	4.12E-20	4.62E-24	7.35E-23	3.30E-23	9.96E-24	-1.98E-16
126	Lactofen	Soil	DALY	-2.03E-16	7.02E-23	2.46E-22	7.03E-23	5.69E-20	7.59E-25	1.09E-23	5.30E-24	1.18E-24	-2.03E-16
127	Benfluralin	Soil	DALY	-2.13E-16	2.54E-18	8.94E-18	2.62E-18	0.00E+00	2.19E-20	3.77E-19	0.00E+00	4.34E-20	-2.27E-16
128	Methyl formate	Air	DALY	-2.29E-16	1.05E-21	3.85E-21	1.32E-21	7.46E-20	1.04E-23	1.55E-22	5.27E-23	2.01E-23	-2.29E-16
129	Manganese-54	Water	DALY	-2.79E-16	6.46E-18	2.37E-17	1.32E-17	7.82E-17	6.54E-20	1.58E-18	2.45E-18	1.63E-19	-4.05E-16
130	Propiconazole	Soil	DALY	-2.93E-16	2.95E-20	1.08E-19	3.16E-20	7.43E-20	2.82E-22	4.49E-21	2.03E-22	5.20E-22	-2.93E-16
131	Prometryn	Soil	DALY	-2.93E-16	2.82E-18	9.95E-18	2.91E-18	5.73E-20	2.49E-20	4.21E-19	1.94E-21	4.83E-20	-3.09E-16
132	Methyl acetate	Air	DALY	-3.18E-16	8.71E-22	3.14E-21	1.06E-21	8.48E-20	7.67E-24	1.21E-22	6.82E-23	1.71E-23	-3.18E-16
133	Benomyl	Soil	DALY	-3.54E-16	1.73E-19	5.98E-19	1.93E-19	1.49E-17	7.79E-21	4.82E-20	1.12E-20	1.49E-19	-3.70E-16
134	Cyfluthrin	Soil	DALY	-3.65E-16	2.73E-19	9.60E-19	2.81E-19	1.06E-19	2.39E-21	4.05E-20	1.23E-22	4.66E-21	-3.67E-16
135	Permethrin	Soil	DALY	-4.96E-16	1.83E-20	6.39E-20	1.89E-20	1.43E-19	1.58E-22	2.65E-21	1.33E-23	3.10E-22	-4.97E-16
136	Dicamba	Soil	DALY	-5.09E-16	2.55E-19	9.30E-19	2.69E-19	2.36E-19	2.33E-21	3.59E-20	1.29E-22	4.40E-21	-5.11E-16
137	Iprodione	Soil	DALY	-5.11E-16	6.48E-19	2.28E-18	6.96E-19	3.18E-17	5.55E-21	9.50E-20	2.62E-21	1.14E-20	-5.47E-16
138	Tribufos	Soil	DALY	-5.31E-16	5.12E-18	1.80E-17	5.28E-18	1.04E-19	4.51E-20	7.62E-19	3.52E-21	8.75E-20	-5.60E-16
139	Methyl ethyl ketone	Air	DALY	-5.50E-16	8.17E-18	3.15E-17	4.76E-17	4.88E-18	3.48E-19	2.47E-18	1.68E-19	3.75E-19	-6.46E-16
140	Ethephon	Soil	DALY	-6.48E-16	3.62E-18	1.32E-17	3.75E-18	1.76E-19	3.45E-20	5.51E-19	2.76E-20	6.30E-20	-6.70E-16
141	Ethane, 2-chloro-1,1,1,2-tetrafluoro-, HCFC-124	Air	DALY	-7.70E-16	1.27E-17	6.03E-17	4.27E-17	7.68E-19	3.17E-19	2.28E-18	2.92E-20	4.23E-19	-8.90E-16
142	Imazaquin	Air	DALY	-8.61E-16	2.97E-22	1.04E-21	2.97E-22	2.41E-19	3.21E-24	4.63E-23	2.24E-23	5.01E-24	-8.61E-16
143	Hydrogen sulfide	Water	DALY	-8.71E-16	8.87E-18	4.15E-17	1.38E-17	8.87E-17	1.41E-19	1.69E-18	3.25E-18	2.09E-19	-1.03E-15
144	Bromoxynil	Soil	DALY	-9.08E-16	2.54E-18	8.96E-18	2.58E-18	4.45E-19	2.22E-20	3.73E-19	4.01E-23	4.32E-20	-9.23E-16
145	Phorate	Soil	DALY	-9.12E-16	1.09E-17	3.83E-17	1.12E-17	0.00E+00	9.42E-20	1.62E-18	0.00E+00	1.86E-19	-9.75E-16
146	Methane, trichlorofluoro-, CFC-11	Air	DALY	-9.44E-16	1.93E-17	1.56E-16	3.63E-17	2.20E-19	4.68E-19	1.06E-18	7.61E-21	5.35E-19	-1.16E-15
147	Cobalt-58	Water	DALY	-9.82E-16	2.27E-17	8.25E-17	4.27E-17	2.71E-16	2.04E-19	1.40E-17	8.77E-18	5.62E-19	-1.42E-15
148	Tribenuron-methyl	Soil	DALY	-1.01E-15	8.73E-20	3.10E-19	9.34E-20	2.57E-19	7.77E-22	1.30E-20	2.41E-23	1.51E-21	-1.01E-15
149	1-Butanol	Water	DALY	-1.05E-15	2.76E-20	6.75E-20	2.21E-19	7.82E-19	2.18E-20	1.60E-19	3.53E-21	9.97E-22	-1.05E-15
150	Prochloraz	Soil	DALY	-1.09E-15	1.69E-18	1.01E-17	1.82E-18	1.08E-18	3.84E-20	3.55E-19	2.38E-19	3.90E-20	-1.10E-15
151	Acifluorfen	Soil	DALY	-1.20E-15	4.14E-22	1.45E-21	4.14E-22	3.35E-19	4.47E-24	6.45E-23	3.13E-23	6.98E-24	-1.20E-15
152	2-Methyl-4-chlorophenoxyacetic acid	Soil	DALY	-1.24E-15	2.02E-18	7.23E-18	2.10E-18	2.11E-20	1.83E-20	3.02E-19	4.62E-21	3.49E-20	-1.25E-15
153	Ametryn	Soil	DALY	-1.30E-15	1.55E-17	5.45E-17	1.60E-17	0.00E+00	1.34E-19	2.30E-18	0.00E+00	2.65E-19	-1.39E-15
154	Simazine	Soil	DALY	-1.38E-15	8.57E-19	2.96E-18	9.13E-19	1.36E-18	7.46E-21	1.16E-19	1.19E-22	1.43E-20	-1.38E-15
155	Uranium-235	Air	DALY	-1.64E-15	4.66E-17	1.69E-16	7.19E-17	4.99E-16	4.52E-19	1.44E-17	1.47E-17	1.00E-18	-2.45E-15
156	Imazethapyr	Soil	DALY	-1.65E-15	1.03E-21	3.61E-21	1.03E-21	2.34E-19	1.02E-23	1.57E-22	2.43E-23	1.74E-23	-1.65E-15
157	Chlorimuron-ethyl	Air	DALY	-1.67E-15	5.75E-22	2.02E-21	5.76E-22	4.66E-19	6.21E-24	8.95E-23	4.34E-23	9.69E-24	-1.67E-15
158	Xenon-133	Air	DALY	-2.21E-15	5.07E-17	1.85E-16	9.86E-17	6.04E-16	4.69E-19	2.61E-17	1.96E-17	1.27E-18	-3.20E-15
159	Iodine-131	Air	DALY	-2.29E-15	9.94E-17	3.51E-16	8.89E-17	5.93E-16	8.89E-19	3.64E-18	1.94E-17	1.54E-18	-3.45E-15
160	Vinclozolin	Soil	DALY	-2.30E-15	6.58E-21	2.39E-20	7.38E-21	1.61E-16	6.54E-23	9.94E-22	1.32E-20	1.18E-22	-2.46E-15
161	Sethoxydim	Soil	DALY	-2.53E-15	2.14E-20	7.58E-20	2.25E-20	1.29E-16	1.92E-22	3.19E-21	1.06E-20	3.69E-22	-2.65E-15
162	Amitraz	Soil	DALY	-2.53E-15	3.03E-17	1.06E-16	3.12E-17	0.00E+00	2.62E-19	4.49E-18	0.00E+00	5.17E-19	-2.71E-15
163	Acetone	Water	DALY	-2.62E-15	1.21E-19	7.17E-19	9.12E-18	1.03E-17	1.64E-21	9.19E-19	1.96E-20	2.79E-20	-2.64E-15
164	Imazethapyr	Air	DALY	-2.79E-15	9.62E-22	3.38E-21	9.63E-22	7.80E-19	1.04E-23	1.50E-22	7.27E-23	1.62E-23	-2.79E-15
165	t-Butyl methyl ether	Air	DALY	-2.90E-15	2.15E-18	6.21E-18	4.95E-18	1.44E-17	2.36E-18	8.59E-18	8.26E-19	5.59E-20	-2.94E-15
166	Paraquat	Soil	DALY	-3.30E-15	2.10E-19	7.39E-19	2.18E-19	1.29E-18	1.99E-21	3.15E-20	4.53E-22	6.92E-21	-3.30E-15
167	Bifenthrin	Soil	DALY	-3.57E-15	2.22E-18	7.68E-18	2.37E-18	3.53E-18	1.93E-20	3.01E-19	3.09E-22	3.70E-20	-3.59E-15
168	2-Propanol	Air	DALY	-3.97E-15	9.64E-18	3.59E-17	1.21E-17	1.36E-18	1.17E-19	1.58E-18	1.60E-20	1.76E-19	-4.03E-15
169	Xylene	Water	DALY	-4.21E-15	1.14E-17	5.94E-17	7.52E-16	8.60E-16	4.52E-17	3.80E-16	4.99E-18	2.52E-18	-6.32E-15
170	Carbon disulfide	Water	DALY	-4.76E-15	1.52E-19	5.46E-19	1.97E-19	1.67E-18	1.27E-21	2.09E-20	5.73E-21	3.05E-21	-4.76E-15
171	Acetonitrile	Water	DALY	-4.82E-15	9.04E-21	3.26E-20	1.09E-20	8.36E-19	8.10E-23	1.27E-21	6.91E-22	1.76E-22	-4.82E-15
172	Iodine-131	Water	DALY	-4.93E-15	1.02E-16	3.70E-16	2.20E-16	1.60E-15	6.47E-19	8.20E-18	5.53E-17	3.10E-18	-7.28E-15
173	Silver-110	Water	DALY	-5.71E-15	1.32E-16	4.87E-16	2.80E-16	1.61E-15	1.40E-18	1.13E-17	4.96E-17	3.35E-18	-8.28E-15
174	Ethyl acetate	Air	DALY	-6.21E-15	4.51E-18	1.63E-17	2.68E-17	9.31E-18	1.96E-19	1.43E-18	9.62E-20	2.09E-19	-6.27E-15
175	Butadiene	Air	DALY	-6.59E-15	1.38E-19	4.89E-19	1.48E-19	1.76E-18	1.20E-21	2.03E-20	1.49E-21	2.42E-21	-6.59E-15
176	Nitrobenzene	Air	DALY	-7.01E-15	8.26E-20	2.93E-19	8.91E-20	5.70E-18	7.37E-22	1.22E-20	1.88E-21	1.73E-21	-7.02E-15
177	Propachlor	Soil	DALY	-7.14E-15	8.53E-17	3.00E-16	8.78E-17	0.00E+00	7.37E-19	1.27E-17	0.00E+00	1.46E-18	-7.63E-15
178	Benzene, pentachloronitro-	Soil	DALY	-7.21E-15	8.62E-17	3.03E-16	8.88E-17	0.00E+00	7.45E-19	1.28E-17	0.00E+00	1.47E-18	-7.71E-15
179	1-Pentene	Air	DALY	-8.43E-15	5.24E-20	1.87E-19	6.52E-20	2.78E-18	4.91E-22	7.55E-21	3.22E-21	1.04E-21	-8.43E-15
180	Dicrotophos	Soil	DALY	-9.18E-15	8.85E-17	3.12E-16	9.12E-17	1.79E-18	7.80E-19	1.32E-17	6.09E-20	1.51E-18	-9.69E-15
181	Uranium-234	Water	DALY	-1.05E-14	2.98E-16	1.08E-15	4.60E-16	3.20E-15	2.89E-18	9.21E-17	9.43E-17	6.41E-18	-1.57E-14
182	Terbacil	Soil	DALY	-1.07E-14	1.28E-16	4.50E-16	1.32E-16	0.00E+00	1.11E-18	1.90E-17	0.00E+00	2.18E-18	-1.14E-14
183	Uranium-235	Water	DALY	-1.12E-14	3.19E-16	1.15E-15	4.92E-16	3.42E-15	3.09E-18	9.85E-17	1.01E-16	6.86E-18	-1.68E-14
184	Aldehydes, unspecified	Air	DALY	-1.14E-14	2.96E-16	8.48E-16	3.67E-15	6.13E-15	3.05E-18	5.65E-17	1.21E-16	1.58E-17	-2.25E-14
185	Toluene, 2-chloro-	Water	DALY	-1.14E-14	1.12E-19	3.99E-19	1.22E-19	1.93E-17	1.00E-21	1.65E-20	3.83E-21	2.32E-21	-1.15E-14
186	2-Methyl-1-propanol	Air	DALY	-1.38E-14	4.57E-20	1.64E-19	5.49E-20	4.13E-18	4.05E-22	6.43E-21	3.07E-21	9.26E-22	-1.38E-14
187	Benzene, ethyl-	Water	DALY	-1.39E-14	2.93E-17	1.49E-16	1.16E-15	1.53E-15	1.33E-16	1.01E-15	1.24E-17	4.37E-18	-1.79E-14
188	Fenamiphos	Soil	DALY	-1.45E-14	1.73E-16	6.07E-16	1.78E-16	0.00E+00	1.49E-18	2.56E-17	0.00E+00	2.95E-18	-1.54E-14
189	Dimethylamine	Water	DALY	-1.45E-14	8.52E-19	1.59E-19	5.77E-20	3.78E-18	3.96E-22	6.00E-21	2.73E-21	8.85E-22	-1.45E-14
190	Acetaldehyde	Water	DALY	-1.56E-14	3.76E-19	4.40E-19	9.77E-19	7.15E-18	5.97E-20	4.42E-19	1.74E-20	1.06E-20	-1.56E-14
191	Captan	Soil	DALY	-1.61E-14	1.92E-16	6.76E-16	1.98E-16	0.00E+00	1.66E-18	2.85E-17	0.00E+00	3.28E-18	-1.72E-14
192	Phenol	Air	DALY	-1.63E-14	6.15E-19	2.68E-18	1.02E-18	4.59E-18	2.04E-20	1.39E-19	9.29E-20	1.27E-20	-1.63E-14
193	Styrene	Air	DALY	-1.64E-14	7.74E-18	1.20E-16	5.50E-16	1.06E-15	5.38E-16	7.56E-18	4.11E-18	1.88E-18	-1.87E-14
194	Chlorothalonil	Soil	DALY	-1.68E-14	1.62E-16	5.87E-16	2.29E-16	2.30E-16	1.45E-18	2.37E-17	3.83E-18	3.14E-18	-1.81E-14
195	Alachlor	Soil	DALY	-1.70E-14	1.26E-18	6.85E-18	1.86E-18	5.58E-18	1.88E-20	1.24E-19	8.49E-21	2.74E-20	-1.70E-14
196	Ethane, 1,1,1-trichloro-, HCFC-140	Air	DALY	-1.82E-14	3.26E-16	1.18E-15	8.37E-16	5.97E-15	2.18E-18	4.54E-17	2.04E-16	1.12E-17	-2.68E-14
197	Ethanol	Water	DALY	-1.84E-14	6.04E-20	1.98E-19	1.95E-19	3.99E-18	1.43E-20	1.08E-19	5.38E-21	1.53E-21	-1.84E-14
198	Bentazone	Soil	DALY	-2.06E-14	2.53E-20	1.61E-19	2.92E-20	3.23E-18	9.95E-22	7.25E-21	1.38E-21	6.04E-22	-2.06E-14
199	Acetochlor	Soil	DALY	-2.40E-14	1.49E-17	5.15E-17	1.59E-17	2.36E-17	1.30E-19	2.02E-18	2.07E-21	2.48E-19	-2.41E-14
200	Ethane, 1,1,2-trichloro-1,2,2-trifluoro-, CFC-113	Air	DALY	-3.86E-14	6.37E-16	3.02E-15	2.14E-15	3.84E-17	1.59E-17	1.14E-16	1.46E-18	2.12E-17	-4.45E-14
201	Antimony-124	Water	DALY	-4.13E-14	8.53E-16	3.10E-15	1.84E-15	1.34E-14	5.41E-18	6.86E-17	4.64E-16	2.60E-17	-6.11E-14
202	Methane, dichloro-, HCC-30	Air	DALY	-4.36E-14	3.57E-17	1.14E-16	7.95E-17	5.75E-16	2.18E-19	4.31E-18	1.96E-17	1.11E-18	-4.44E-14
203	Cypermethrin	Soil	DALY	-4.41E-14	4.25E-17	1.51E-16	4.52E-17	2.48E-14	6.00E-19	7.15E-18	2.47E-18	5.68E-18	-6.92E-14
204	Propylene oxide	Air	DALY	-4.46E-14	2.01E-16	2.44E-16	9.24E-17	1.73E-16	1.96E-17	1.33E-16	1.76E-18	1.19E-18	-4.55E-14
205	Ethene, chloro-	Air	DALY	-5.32E-14	9.70E-16	1.56E-15	2.19E-15	5.32E-17	5.99E-18	2.08E-17	2.67E-19	9.83E-18	-5.80E-14
206	Aniline	Water	DALY	-6.20E-14	8.06E-19	2.85E-18	8.67E-19	5.71E-17	7.19E-21	1.19E-19	1.73E-20	1.70E-20	-6.21E-14
207	Quizalofop ethyl ester	Air	DALY	-6.40E-14	2.21E-20	7.75E-20	2.21E-20	1.79E-17	2.39E-22	3.44E-21	1.67E-21	3.72E-22	-6.40E-14
208	Cesium-134	Water	DALY	-6.44E-14	1.59E-15	5.76E-15	2.86E-15	2.10E-14	1.29E-17	2.46E-16	6.71E-16	4.06E-17	-9.66E-14
209	1-Butanol	Air	DALY	-6.99E-14	1.12E-19	4.08E-19	1.35E-19	1.34E-17	1.04E-21	1.56E-20	8.61E-21	2.35E-21	-6.99E-14
210	Chloroform	Water	DALY	-7.09E-14	2.95E-19	1.33E-18	3.89E-19	1.89E-17	3.85E-21	3.92E-20	1.55E-20	6.19E-21	-7.09E-14
211	o-Xylene	Air	DALY	-7.18E-14	2.49E-17	4.86E-16	2.39E-15	4.58E-15	2.37E-15	3.16E-17	1.46E-17	7.96E-18	-8.17E-14
212	Cumene	Water	DALY	-7.38E-14	9.22E-18	3.67E-17	4.99E-17	7.94E-17	4.64E-18	3.40E-17	1.45E-18	2.89E-19	-7.40E-14
213	Hydrogen-3, Tritium	Air	DALY	-7.61E-14	1.54E-15	5.62E-15	3.03E-15	1.72E-14	3.12E-16	2.25E-15	4.33E-16	3.41E-17	-1.06E-13
214	Methane, monochloro-, R-40	Air	DALY	-8.03E-14	1.44E-15	5.20E-15	3.69E-15	2.64E-14	9.64E-18	2.01E-16	8.99E-16	4.95E-17	-1.18E-13
215	Radium-226	Air	DALY	-8.37E-14	4.15E-16	1.68E-15	8.14E-16	7.85E-15	4.57E-18	8.62E-17	1.99E-16	4.65E-17	-9.48E-14
216	Methane, chlorodifluoro-, HCFC-22	Air	DALY	-8.37E-14	5.28E-15	3.76E-14	1.35E-13	1.63E-13	9.49E-17	1.06E-15	7.82E-16	5.15E-16	-4.27E-13
217	Carbofuran	Soil	DALY	-8.72E-14	4.32E-17	1.49E-16	4.78E-17	3.79E-15	1.83E-18	1.16E-17	2.63E-18	3.45E-17	-9.13E-14
218	Diuron	Soil	DALY	-9.09E-14	1.06E-15	3.73E-15	1.09E-15	2.27E-18	9.17E-18	1.57E-16	7.69E-20	1.81E-17	-9.69E-14
219	Chlorimuron-ethyl	Soil	DALY	-9.91E-14	6.08E-20	2.14E-19	6.11E-20	1.39E-17	6.05E-22	9.29E-21	1.45E-21	1.03E-21	-9.91E-14
220	Propylene oxide	Water	DALY	-1.17E-13	5.14E-16	5.70E-16	2.23E-16	4.57E-16	5.21E-17	3.51E-16	4.57E-18	2.78E-18	-1.20E-13
221	Parathion, methyl	Soil	DALY	-1.18E-13	4.07E-20	1.43E-19	4.07E-20	3.30E-17	4.40E-22	6.34E-21	3.07E-21	6.86E-22	-1.18E-13
222	Methane, dichloro-, HCC-30	Water	DALY	-1.26E-13	3.57E-19	1.21E-18	3.96E-19	2.62E-17	3.77E-21	5.59E-20	2.10E-20	6.35E-21	-1.26E-13
223	Aniline	Air	DALY	-1.51E-13	1.96E-18	6.94E-18	2.11E-18	1.39E-16	1.75E-20	2.89E-19	4.21E-20	4.13E-20	-1.51E-13
224	Beryllium	Air	DALY	-1.60E-13	5.87E-16	6.79E-15	2.77E-15	1.15E-14	3.07E-17	1.67E-15	5.50E-16	3.35E-17	-1.84E-13
225	Lead-210	Air	DALY	-1.68E-13	1.63E-15	7.42E-15	3.76E-15	2.84E-14	2.05E-17	2.77E-16	9.77E-16	7.99E-17	-2.11E-13
226	Cyfluthrin	Air	DALY	-1.72E-13	5.92E-20	2.08E-19	5.93E-20	4.80E-17	6.40E-22	9.23E-21	4.48E-21	9.99E-22	-1.72E-13
227	1-Propanol	Air	DALY	-1.75E-13	2.49E-18	5.75E-18	1.65E-17	3.45E-17	2.31E-20	2.29E-19	2.88E-20	2.29E-19	-1.76E-13
228	Toluene	Water	DALY	-1.76E-13	2.12E-16	1.13E-15	1.92E-14	2.07E-14	7.32E-16	6.86E-15	9.60E-17	6.19E-17	-2.25E-13
229	Propanal	Air	DALY	-1.88E-13	7.30E-18	3.60E-17	7.80E-18	8.61E-17	1.17E-19	5.70E-19	1.41E-18	1.57E-19	-1.88E-13
230	Ethylene oxide	Air	DALY	-1.96E-13	1.63E-16	3.78E-17	5.67E-17	2.76E-16	2.69E-18	2.03E-17	1.14E-18	4.24E-19	-1.97E-13
231	Ethylene oxide	Water	DALY	-2.06E-13	7.63E-17	5.81E-18	3.44E-18	1.87E-16	1.91E-20	1.87E-19	8.35E-20	5.07E-20	-2.06E-13
232	Hydrogen-3, Tritium	Water	DALY	-2.13E-13	5.10E-15	1.84E-14	9.47E-15	6.88E-14	3.96E-17	9.36E-16	2.25E-15	1.34E-16	-3.18E-13
233	m-Xylene	Air	DALY	-2.47E-13	5.15E-16	3.93E-15	6.68E-15	1.49E-14	6.02E-15	1.17E-16	1.69E-16	3.22E-17	-2.79E-13
234	Polonium-210	Air	DALY	-2.59E-13	2.87E-15	1.32E-14	6.62E-15	4.90E-14	3.67E-17	4.89E-16	1.73E-15	1.24E-16	-3.33E-13
235	Radium-226	Water	DALY	-2.99E-13	4.86E-15	1.73E-14	1.62E-14	7.37E-14	3.58E-16	4.45E-15	1.51E-15	3.71E-16	-4.18E-13
236	Carbaryl	Soil	DALY	-3.04E-13	4.86E-18	1.71E-17	4.99E-18	2.05E-15	4.23E-20	7.21E-19	1.70E-19	8.30E-20	-3.06E-13
237	Aldicarb	Soil	DALY	-3.67E-13	3.56E-15	1.25E-14	3.67E-15	7.05E-17	3.14E-17	5.30E-16	2.39E-18	6.08E-17	-3.88E-13
238	Propiconazole	Air	DALY	-3.76E-13	1.30E-19	4.55E-19	1.30E-19	1.05E-16	1.40E-21	2.02E-20	9.80E-21	2.19E-21	-3.76E-13
239	Metribuzin	Soil	DALY	-3.92E-13	1.45E-18	5.19E-18	1.84E-18	5.66E-17	1.31E-20	2.14E-19	2.74E-20	2.68E-20	-3.92E-13
240	Iodine-129	Air	DALY	-4.07E-13	1.11E-14	3.97E-14	1.83E-14	1.31E-13	9.81E-17	2.74E-15	4.04E-15	2.57E-16	-6.14E-13
241	Ethene, chloro-	Water	DALY	-4.16E-13	2.49E-14	6.92E-17	3.57E-16	5.55E-16	3.15E-19	1.49E-18	1.19E-18	1.20E-18	-4.42E-13
242	Benzene, 1,2-dichloro-	Water	DALY	-5.14E-13	5.20E-18	1.18E-17	2.36E-17	2.70E-16	2.25E-19	1.15E-18	4.97E-18	1.26E-19	-5.15E-13
243	Cumene	Air	DALY	-5.25E-13	6.64E-17	2.64E-16	3.57E-16	5.79E-16	3.30E-17	2.42E-16	1.08E-17	2.08E-18	-5.27E-13
244	Molybdenum	Water	DALY	-6.27E-13	3.03E-14	9.36E-14	1.52E-13	3.95E-13	4.04E-16	2.00E-14	5.33E-13	9.19E-16	-1.85E-12
245	Hydrocarbons, chlorinated	Air	DALY	-6.47E-13	3.72E-14	3.54E-16	8.39E-16	1.00E-15	1.17E-18	4.95E-18	7.56E-18	3.42E-18	-6.86E-13
246	Uranium-238	Air	DALY	-6.66E-13	2.53E-15	1.05E-14	5.26E-15	5.50E-14	2.82E-17	4.45E-16	1.33E-15	3.68E-16	-7.41E-13
247	Cobalt-60	Water	DALY	-7.00E-13	1.61E-14	5.87E-14	3.22E-14	1.96E-13	1.54E-16	5.83E-15	6.24E-15	4.07E-16	-1.02E-12
248	Ethyne	Air	DALY	-7.93E-13	6.34E-17	2.20E-15	7.13E-17	6.86E-16	1.33E-17	5.90E-17	1.05E-16	5.49E-18	-7.96E-13
249	Butene	Air	DALY	-8.00E-13	3.77E-16	1.86E-15	3.67E-15	9.67E-15	1.94E-15	1.34E-14	1.53E-16	2.50E-17	-8.31E-13
250	Cyhalothrin, gamma-	Soil	DALY	-8.82E-13	3.04E-19	1.07E-18	3.05E-19	2.47E-16	3.29E-21	4.74E-20	2.30E-20	5.13E-21	-8.82E-13
251	Permethrin	Air	DALY	-8.84E-13	3.05E-19	1.07E-18	3.05E-19	2.47E-16	3.30E-21	4.75E-20	2.30E-20	5.14E-21	-8.84E-13
252	Antimony	Soil	DALY	-8.98E-13	1.77E-14	4.46E-15	2.19E-14	4.21E-14	2.16E-14	2.88E-16	1.35E-16	7.30E-17	-1.01E-12
253	Uranium-238	Water	DALY	-9.41E-13	1.90E-15	3.37E-15	1.28E-15	1.25E-13	7.68E-18	2.12E-16	2.64E-16	1.97E-15	-1.08E-12
254	Dimethoate	Soil	DALY	-9.44E-13	1.03E-14	3.67E-14	1.07E-14	8.87E-17	9.12E-17	1.54E-15	1.94E-17	1.77E-16	-1.00E-12
255	Chloroform	Air	DALY	-9.45E-13	2.07E-16	1.24E-15	4.40E-16	2.76E-15	3.48E-18	2.04E-17	5.23E-17	6.23E-18	-9.50E-13
256	Ethane, 1,2-dichloro-	Air	DALY	-9.61E-13	4.72E-15	7.15E-15	9.92E-15	2.51E-14	3.41E-17	1.53E-16	2.64E-17	4.41E-16	-1.01E-12
257	Phenol, pentachloro-	Air	DALY	-9.62E-13	9.87E-15	4.19E-14	1.59E-14	1.18E-13	1.43E-16	2.07E-15	4.32E-15	2.32E-16	-1.15E-12
258	Chromium VI	Air	DALY	-1.04E-12	1.12E-14	5.57E-14	4.36E-14	1.66E-13	2.31E-16	1.77E-14	6.09E-15	4.06E-16	-1.34E-12
259	Acifluorfen	Air	DALY	-1.19E-12	4.12E-19	1.45E-18	4.12E-19	3.34E-16	4.45E-21	6.42E-20	3.11E-20	6.94E-21	-1.19E-12
260	PAH, polycyclic aromatic hydrocarbons	Soil	DALY	-1.21E-12	4.29E-16	8.24E-15	4.04E-14	7.74E-14	4.00E-14	5.34E-16	2.48E-16	1.34E-16	-1.38E-12
261	Dicamba	Air	DALY	-1.29E-12	3.14E-18	1.11E-17	3.16E-18	3.61E-16	2.83E-20	4.67E-19	3.36E-20	5.34E-20	-1.29E-12
262	Acephate	Soil	DALY	-1.38E-12	2.18E-15	7.66E-15	2.24E-15	3.59E-16	1.91E-17	3.24E-16	1.19E-18	3.72E-17	-1.39E-12
263	Lead	Air	DALY	-1.58E-12	7.52E-15	4.27E-14	7.85E-14	1.74E-13	2.64E-14	3.98E-14	3.71E-15	4.89E-16	-1.95E-12
264	Acetamide	Air	DALY	-1.60E-12	5.53E-19	1.94E-18	5.54E-19	4.48E-16	5.98E-21	8.61E-20	4.18E-20	9.32E-21	-1.60E-12
265	Hydrocarbons, aliphatic, alkanes, unspecified	Air	DALY	-1.62E-12	9.98E-15	5.12E-14	6.68E-14	1.48E-13	8.31E-16	1.18E-13	3.28E-15	4.28E-16	-2.02E-12
266	Parathion, methyl	Air	DALY	-1.63E-12	5.63E-19	1.98E-18	5.64E-19	4.56E-16	6.08E-21	8.77E-20	4.25E-20	9.49E-21	-1.63E-12
267	Ethanol	Air	DALY	-1.63E-12	5.68E-15	4.56E-15	2.26E-15	1.52E-14	1.08E-17	6.26E-14	5.07E-16	3.33E-17	-1.73E-12
268	Cypermethrin	Air	DALY	-1.69E-12	5.82E-19	2.04E-18	5.83E-19	4.72E-16	6.29E-21	9.07E-20	4.40E-20	9.82E-21	-1.69E-12
269	Glyphosate	Air	DALY	-1.74E-12	6.01E-19	2.11E-18	6.02E-19	4.87E-16	6.50E-21	9.37E-20	4.54E-20	1.01E-20	-1.74E-12
270	Benzene, hexachloro-	Air	DALY	-1.76E-12	6.61E-15	3.14E-15	4.96E-15	1.03E-14	9.81E-18	1.05E-16	2.34E-15	3.12E-17	-1.79E-12
271	Metribuzin	Air	DALY	-1.82E-12	6.26E-19	2.20E-18	6.27E-19	5.08E-16	6.77E-21	9.76E-20	4.73E-20	1.06E-20	-1.82E-12
272	Methane, dichlorodifluoro-, CFC-12	Air	DALY	-1.82E-12	3.90E-15	3.00E-14	3.26E-14	2.04E-15	9.44E-17	2.44E-16	3.90E-18	1.66E-16	-1.89E-12
273	Barium	Soil	DALY	-1.82E-12	7.55E-15	1.18E-14	5.74E-14	1.10E-13	5.68E-14	1.11E-15	3.57E-16	1.92E-16	-2.07E-12
274	Bentazone	Air	DALY	-1.83E-12	6.32E-19	2.22E-18	6.33E-19	5.11E-16	6.84E-21	9.85E-20	4.76E-20	1.07E-20	-1.83E-12
275	Phenol, 2,4-dichloro-	Air	DALY	-1.94E-12	6.36E-17	8.53E-18	3.15E-18	3.21E-16	2.40E-20	3.22E-19	1.52E-19	5.13E-20	-1.94E-12
276	Butane	Air	DALY	-2.57E-12	1.44E-14	9.71E-14	4.34E-13	1.25E-12	2.63E-14	3.60E-13	6.08E-15	2.26E-15	-4.76E-12
277	Pendimethalin	Air	DALY	-2.69E-12	9.46E-19	3.32E-18	9.47E-19	7.53E-16	1.02E-20	1.47E-19	7.02E-20	1.60E-20	-2.69E-12
278	Alachlor	Air	DALY	-2.85E-12	9.84E-19	3.45E-18	9.86E-19	7.98E-16	1.06E-20	1.53E-19	7.44E-20	1.66E-20	-2.85E-12
279	Thorium-230	Air	DALY	-2.87E-12	2.30E-15	5.41E-15	2.89E-15	1.16E-13	1.15E-17	3.00E-16	6.52E-16	1.64E-15	-3.00E-12
280	Heptane	Air	DALY	-2.98E-12	1.72E-15	8.58E-15	1.74E-14	4.54E-14	9.57E-15	6.01E-14	6.92E-16	1.16E-16	-3.13E-12
281	Atrazine	Soil	DALY	-3.17E-12	4.20E-15	1.71E-14	8.29E-15	4.45E-14	3.62E-17	3.97E-16	1.44E-15	1.24E-16	-3.25E-12
282	Isoprene	Air	DALY	-3.63E-12	2.52E-18	8.88E-18	2.63E-18	5.24E-16	3.33E-20	4.12E-19	8.89E-20	2.45E-19	-3.63E-12
283	Benzene, ethyl-	Air	DALY	-3.66E-12	3.35E-16	1.68E-15	2.44E-15	7.33E-15	1.21E-15	8.31E-15	1.29E-16	1.85E-17	-3.68E-12
284	Ethane, 1,2-dichloro-1,1,2,2-tetrafluoro-, CFC-114	Air	DALY	-3.76E-12	1.09E-13	3.92E-13	1.65E-13	1.14E-12	1.07E-15	3.54E-14	3.34E-14	2.29E-15	-5.64E-12
285	Copper	Water	DALY	-4.50E-12	1.67E-15	1.06E-14	8.32E-14	1.06E-13	1.32E-16	1.32E-14	1.06E-12	2.83E-16	-5.78E-12
286	Lambda-cyhalothrin	Soil	DALY	-4.58E-12	1.02E-16	3.61E-16	1.05E-16	1.30E-14	8.95E-19	1.52E-17	1.14E-18	1.75E-18	-4.59E-12
287	Copper	Air	DALY	-5.42E-12	4.37E-15	4.65E-14	2.04E-13	3.64E-13	1.63E-13	4.34E-14	2.13E-15	7.15E-16	-6.24E-12
288	Lactofen	Air	DALY	-5.55E-12	1.92E-18	6.72E-18	1.92E-18	1.55E-15	2.07E-20	2.98E-19	1.45E-19	3.23E-20	-5.56E-12
289	Selenium	Soil	DALY	-5.70E-12	2.01E-15	3.87E-14	1.90E-13	3.64E-13	1.88E-13	2.51E-15	1.17E-15	6.31E-16	-6.48E-12
290	Propane	Air	DALY	-5.76E-12	1.07E-14	8.68E-14	1.05E-12	1.47E-12	1.33E-14	2.60E-13	4.69E-15	3.64E-15	-8.67E-12
291	Acetonitrile	Air	DALY	-5.77E-12	4.00E-18	1.41E-17	4.15E-18	8.32E-16	5.29E-20	6.54E-19	1.41E-19	3.89E-19	-5.77E-12
292	Uranium-234	Air	DALY	-6.37E-12	9.54E-15	2.82E-14	1.48E-14	3.11E-13	6.47E-17	1.81E-15	3.32E-15	3.65E-15	-6.74E-12
293	Benzene, chloro-	Water	DALY	-6.43E-12	6.87E-17	1.84E-16	4.16E-16	3.53E-15	3.65E-18	1.71E-17	9.23E-17	2.00E-18	-6.43E-12
294	Chromium	Water	DALY	-6.64E-12	2.84E-15	2.42E-14	3.20E-13	3.17E-13	4.82E-16	4.11E-14	2.43E-15	9.78E-16	-7.35E-12
295	Nickel	Air	DALY	-6.67E-12	3.34E-14	1.71E-13	2.59E-13	5.84E-13	1.27E-14	1.07E-12	1.65E-14	1.69E-15	-8.82E-12
296	PAH, polycyclic aromatic hydrocarbons	Water	DALY	-6.75E-12	1.24E-14	5.70E-14	1.16E-13	2.96E-13	5.89E-14	4.06E-13	4.70E-15	7.75E-16	-7.70E-12
297	Formic acid	Air	DALY	-7.23E-12	5.02E-18	1.77E-17	5.20E-18	1.04E-15	6.65E-20	8.21E-19	1.77E-19	4.87E-19	-7.23E-12
298	Pendimethalin	Soil	DALY	-7.69E-12	2.40E-17	8.48E-17	2.46E-17	1.09E-15	2.17E-19	3.59E-18	1.31E-19	4.10E-19	-7.70E-12
299	Lead	Water	DALY	-7.98E-12	1.24E-14	5.87E-14	4.93E-13	5.69E-13	1.55E-15	8.16E-14	2.75E-13	1.69E-15	-9.48E-12
300	Mercury	Air	DALY	-9.34E-12	1.36E-13	4.53E-13	4.44E-13	1.73E-12	9.92E-15	1.13E-13	6.14E-14	3.99E-15	-1.23E-11
301	Ethane, 1,2-dichloro-	Water	DALY	-9.38E-12	3.41E-15	2.13E-15	4.96E-16	2.98E-13	3.45E-18	4.28E-17	2.08E-17	4.89E-15	-9.69E-12
302	Glyphosate	Soil	DALY	-9.70E-12	1.64E-17	5.84E-17	1.80E-17	1.42E-15	1.63E-19	2.44E-18	6.45E-19	6.11E-19	-9.70E-12
303	Pentane	Air	DALY	-9.86E-12	2.13E-14	1.22E-13	3.70E-13	1.38E-12	3.63E-14	4.93E-13	8.88E-15	2.37E-15	-1.23E-11
304	Furan	Air	DALY	-9.93E-12	6.89E-18	2.43E-17	7.14E-18	1.43E-15	9.11E-20	1.13E-18	2.43E-19	6.69E-19	-9.93E-12
305	Paraquat	Air	DALY	-1.01E-11	3.47E-18	1.22E-17	3.48E-18	2.81E-15	3.75E-20	5.41E-19	2.62E-19	5.85E-20	-1.01E-11
306	Nitrobenzene	Water	DALY	-1.01E-11	1.19E-16	4.22E-16	1.29E-16	8.22E-15	1.06E-18	1.75E-17	2.71E-18	2.49E-18	-1.01E-11
307	Selenium	Water	DALY	-1.09E-11	2.81E-13	3.05E-13	5.07E-13	1.26E-12	6.70E-15	9.33E-14	3.84E-13	3.02E-15	-1.37E-11
308	Acrolein	Air	DALY	-1.13E-11	6.73E-15	8.27E-14	3.81E-13	7.45E-13	3.47E-13	5.16E-15	4.01E-15	1.33E-15	-1.29E-11
309	Radon-222	Air	DALY	-1.17E-11	3.25E-13	1.18E-12	5.10E-13	3.53E-12	3.52E-15	1.03E-13	1.03E-13	7.58E-15	-1.75E-11
310	Nickel	Water	DALY	-1.22E-11	6.57E-15	3.40E-14	2.79E-13	3.19E-13	4.51E-16	1.08E-13	1.16E-12	9.30E-16	-1.41E-11
311	Xylene	Air	DALY	-1.29E-11	4.98E-14	2.17E-13	2.49E-12	2.69E-12	7.60E-15	6.78E-14	2.43E-14	8.11E-15	-1.84E-11
312	Chromium	Air	DALY	-1.32E-11	1.94E-13	6.28E-13	1.22E-12	2.18E-12	2.37E-14	7.54E-13	5.87E-14	6.56E-15	-1.83E-11
313	Cadmium	Air	DALY	-1.35E-11	2.27E-13	3.51E-13	1.38E-12	2.03E-12	7.27E-14	1.07E-12	3.39E-14	5.88E-15	-1.87E-11
314	Acetone	Air	DALY	-1.40E-11	2.17E-16	9.32E-16	4.50E-16	4.83E-15	2.58E-18	8.68E-15	9.84E-17	7.12E-18	-1.40E-11
315	Selenium	Air	DALY	-1.47E-11	1.98E-13	8.49E-13	6.38E-13	3.18E-12	2.32E-14	4.44E-13	1.10E-13	6.80E-15	-2.02E-11
316	Cesium-137	Water	DALY	-1.47E-11	3.96E-13	1.42E-12	6.65E-13	4.70E-12	3.54E-15	9.87E-14	1.45E-13	9.25E-15	-2.22E-11
317	Sulfur trioxide	Air	DALY	-1.56E-11	2.10E-16	7.44E-16	2.26E-16	1.46E-14	1.89E-18	3.10E-17	4.22E-18	4.43E-18	-1.56E-11
318	Aluminium	Air	DALY	-1.56E-11	8.95E-14	6.43E-13	9.56E-13	1.69E-12	4.84E-15	2.63E-14	7.30E-14	5.77E-15	-1.91E-11
319	Carbaryl	Air	DALY	-1.61E-11	5.94E-18	2.09E-17	5.96E-18	4.49E-15	6.34E-20	9.23E-19	4.19E-19	1.00E-19	-1.61E-11
320	Barium	Air	DALY	-1.64E-11	2.75E-14	2.34E-13	5.09E-13	1.25E-12	4.54E-13	1.07E-14	1.92E-14	2.35E-15	-1.89E-11
321	Methane, tetrachloro-, CFC-10	Air	DALY	-1.65E-11	3.61E-14	2.26E-14	2.80E-14	1.83E-13	1.10E-16	7.85E-16	7.60E-14	4.19E-16	-1.68E-11
322	Metolachlor	Air	DALY	-1.85E-11	6.47E-18	2.27E-17	6.48E-18	5.16E-15	6.98E-20	1.01E-18	4.81E-19	1.09E-19	-1.85E-11
323	Ethane	Air	DALY	-2.80E-11	2.18E-14	1.32E-13	2.01E-12	2.63E-12	2.89E-15	3.05E-13	6.37E-15	6.64E-15	-3.31E-11
324	Benzene	Water	DALY	-2.91E-11	3.48E-15	1.80E-14	3.59E-13	3.79E-13	7.37E-15	8.56E-14	1.71E-15	1.11E-15	-3.00E-11
325	Methane, bromotrifluoro-, Halon 1301	Air	DALY	-3.05E-11	1.02E-13	5.37E-13	8.46E-12	8.96E-12	3.59E-13	2.99E-12	4.66E-14	2.71E-14	-5.20E-11
326	Methanol	Air	DALY	-3.66E-11	5.10E-16	2.50E-15	1.29E-11	6.77E-12	2.39E-17	2.22E-14	2.21E-16	3.19E-14	-5.63E-11
327	Toluene	Air	DALY	-4.07E-11	1.76E-14	1.03E-13	2.55E-12	2.36E-12	6.98E-15	6.10E-14	9.17E-15	7.58E-15	-4.58E-11
328	Acetic acid	Air	DALY	-4.29E-11	8.47E-16	4.38E-15	9.28E-15	4.53E-14	2.69E-17	3.84E-14	3.87E-16	6.91E-17	-4.30E-11
329	Mercury	Soil	DALY	-4.71E-11	2.56E-16	1.26E-15	4.94E-16	2.18E-13	9.99E-17	6.95E-16	1.85E-12	2.87E-17	-4.92E-11
330	Antimony	Water	DALY	-5.48E-11	1.93E-12	2.63E-13	1.37E-12	2.05E-12	1.85E-15	1.46E-13	1.64E-13	5.98E-15	-6.07E-11
331	Trifluralin	Air	DALY	-6.77E-11	2.34E-17	8.20E-17	2.34E-17	1.89E-14	2.53E-19	3.64E-18	1.77E-18	3.94E-19	-6.77E-11
332	Cyhalothrin, gamma-	Air	DALY	-6.83E-11	2.36E-17	8.27E-17	2.36E-17	1.91E-14	2.55E-19	3.67E-18	1.78E-18	3.97E-19	-6.83E-11
333	Chromium	Soil	DALY	-6.87E-11	2.16E-15	1.21E-14	4.00E-15	6.28E-14	1.24E-15	1.88E-16	7.09E-13	6.73E-17	-6.95E-11
334	Acetaldehyde	Air	DALY	-1.00E-10	1.57E-15	9.55E-15	2.26E-14	6.91E-14	1.90E-14	6.00E-14	7.26E-16	1.13E-16	-1.00E-10
335	Cadmium	Water	DALY	-1.04E-10	3.53E-14	1.32E-13	3.22E-12	3.30E-12	4.47E-15	4.36E-13	2.71E-12	1.00E-14	-1.14E-10
336	Mercury	Water	DALY	-1.09E-10	1.02E-14	1.80E-14	3.26E-14	1.38E-13	9.83E-17	4.30E-14	1.33E-12	2.33E-16	-1.10E-10
337	Atrazine	Air	DALY	-1.13E-10	4.81E-17	1.69E-16	4.82E-17	3.16E-14	5.01E-19	7.42E-18	2.95E-18	8.13E-19	-1.13E-10
338	Propene	Air	DALY	-1.27E-10	2.46E-15	3.47E-14	1.09E-14	6.71E-14	3.95E-15	2.69E-14	1.96E-15	3.54E-16	-1.27E-10
339	Lead	Soil	DALY	-1.55E-10	3.60E-15	1.94E-14	2.92E-14	1.57E-13	2.52E-14	3.24E-15	2.75E-12	1.88E-16	-1.58E-10
340	Endosulfan	Soil	DALY	-1.68E-10	1.07E-16	3.75E-16	1.07E-16	2.33E-14	1.06E-18	1.63E-17	2.44E-18	1.81E-18	-1.68E-10
341	Zinc	Air	DALY	-1.76E-10	6.94E-13	2.67E-12	6.57E-12	1.69E-11	3.49E-12	1.11E-12	2.02E-13	5.31E-14	-2.08E-10
342	Chlorpyrifos	Air	DALY	-1.86E-10	6.43E-17	2.26E-16	6.44E-17	5.21E-14	6.95E-19	1.00E-17	4.86E-18	1.08E-18	-1.86E-10
343	2,4-D	Air	DALY	-2.04E-10	7.03E-17	2.47E-16	7.04E-17	5.70E-14	7.60E-19	1.10E-17	5.31E-18	1.19E-18	-2.04E-10
344	Chlorpyrifos	Soil	DALY	-2.44E-10	1.49E-14	5.24E-14	1.53E-14	3.64E-14	1.31E-16	2.21E-15	1.33E-17	2.54E-16	-2.44E-10
345	NMVOC, non-methane volatile organic compounds, unspecified origin	Air	DALY	-2.73E-10	7.13E-13	3.62E-12	5.77E-11	6.37E-11	9.13E-13	1.06E-11	2.79E-13	1.83E-13	-4.10E-10
346	2,4-D	Soil	DALY	-3.45E-10	2.37E-16	8.48E-16	2.66E-16	4.83E-14	2.37E-18	3.49E-17	1.51E-17	5.77E-18	-3.45E-10
347	Zinc	Water	DALY	-3.87E-10	2.76E-13	1.34E-12	1.10E-11	1.53E-11	7.59E-13	6.51E-12	1.20E-10	4.10E-14	-5.43E-10
348	Ethene	Air	DALY	-4.01E-10	2.07E-14	1.54E-13	1.38E-14	1.16E-13	4.30E-15	2.74E-14	7.44E-15	4.50E-16	-4.02E-10
349	Trifluralin	Soil	DALY	-4.07E-10	9.80E-16	3.46E-15	1.03E-15	1.04E-12	9.01E-18	1.47E-16	8.69E-17	1.68E-17	-4.08E-10
350	Carbon-14	Air	DALY	-5.05E-10	6.36E-12	2.38E-11	2.02E-11	8.62E-11	2.49E-12	1.84E-11	2.34E-12	1.87E-13	-6.65E-10
351	Benzo(a)pyrene	Air	DALY	-5.92E-10	5.12E-12	2.18E-11	8.29E-12	6.04E-11	7.82E-14	1.31E-12	2.21E-12	1.20E-13	-6.92E-10
352	Acephate	Air	DALY	-6.71E-10	2.32E-16	8.13E-16	2.32E-16	1.88E-13	2.50E-18	3.61E-17	1.75E-17	3.91E-18	-6.72E-10
353	Aldrin	Soil	DALY	-7.09E-10	2.06E-12	8.42E-12	4.69E-12	2.88E-11	1.58E-14	1.65E-13	9.85E-13	6.96E-14	-7.54E-10
354	Hydrocarbons, aromatic	Water	DALY	-7.40E-10	1.26E-12	6.20E-12	1.27E-11	3.24E-11	6.47E-12	4.47E-11	5.10E-13	8.48E-14	-8.44E-10
355	Antimony	Air	DALY	-7.64E-10	4.92E-13	5.23E-12	2.54E-11	4.88E-11	2.51E-11	3.37E-13	1.62E-13	8.49E-14	-8.70E-10
356	Molybdenum	Air	DALY	-8.08E-10	5.24E-13	6.78E-12	2.65E-11	5.33E-11	2.57E-11	6.02E-12	3.29E-13	9.50E-14	-9.28E-10
357	Metolachlor	Soil	DALY	-8.58E-10	1.45E-16	5.47E-16	1.66E-16	1.18E-13	2.08E-18	2.19E-17	1.40E-17	2.64E-18	-8.58E-10
358	Benzene	Air	DALY	-8.73E-10	4.12E-13	2.36E-12	2.64E-11	2.73E-11	8.52E-14	8.71E-13	2.05E-13	8.46E-14	-9.31E-10
359	Arsenic	Air	DALY	-1.28E-09	2.02E-11	5.57E-11	9.63E-11	1.78E-10	2.17E-12	4.29E-11	5.50E-12	5.36E-13	-1.69E-09
360	Arsenic	Water	DALY	-1.76E-09	4.15E-11	1.60E-11	3.64E-10	7.00E-10	1.75E-13	3.70E-11	2.44E-10	6.14E-12	-3.17E-09
361	Formaldehyde	Air	DALY	-1.81E-09	6.98E-14	4.36E-13	6.01E-13	2.06E-12	2.82E-13	1.56E-12	2.94E-14	3.96E-15	-1.82E-09
362	Hexane	Air	DALY	-2.24E-09	1.30E-14	6.74E-14	2.51E-13	1.43E-12	1.73E-14	3.22E-13	5.52E-15	1.68E-15	-2.25E-09
363	Linuron	Soil	DALY	-3.23E-09	1.85E-14	7.00E-14	2.98E-14	5.60E-13	1.54E-16	2.17E-15	4.12E-15	4.60E-16	-3.23E-09
364	Dioxin, 2,3,7,8 Tetrachlorodibenzo-p-	Air	DALY	-3.56E-09	3.61E-10	1.36E-10	2.88E-09	2.69E-09	3.70E-13	6.07E-11	1.32E-11	8.75E-12	-9.71E-09
365	Arsenic	Soil	DALY	-5.70E-09	2.22E-11	9.13E-11	4.88E-11	2.96E-10	3.94E-12	1.73E-12	9.45E-10	7.10E-13	-7.11E-09
366	Cadmium	Soil	DALY	-1.69E-08	2.95E-13	1.54E-12	5.57E-13	1.86E-12	1.92E-13	4.43E-14	2.55E-11	7.95E-15	-1.69E-08
367	PAH, polycyclic aromatic hydrocarbons	Air	DALY	-2.49E-08	3.12E-12	1.47E-11	3.22E-11	1.30E-10	5.26E-13	2.30E-11	1.38E-12	2.25E-13	-2.51E-08
368	Ammonia	Air	DALY	-4.62E-08	6.66E-12	2.79E-11	3.51E-11	2.40E-10	7.92E-13	2.98E-12	2.90E-10	2.56E-13	-4.68E-08
369	Sulfur dioxide	Air	DALY	-6.01E-08	7.72E-10	3.60E-09	2.07E-08	2.85E-08	1.10E-10	5.95E-09	8.40E-10	8.18E-11	-1.21E-07
370	Nitrogen oxides	Air	DALY	-2.72E-07	7.24E-10	3.43E-09	7.52E-09	1.90E-08	8.77E-10	4.72E-09	9.56E-10	4.26E-11	-3.09E-07
371	Particulates, < 2.5 um	Air	DALY	-9.63E-07	3.77E-09	1.42E-08	1.14E-08	6.96E-08	5.01E-10	3.09E-09	2.35E-09	1.37E-10	-1.07E-06
	Total		DALY	-1.03E-06
Ecosystem quality
No	Substance	Compartment	Unit	Total	Water	Potassium hydroxide	Methanol	Used vegetable cooking oil, purified	Transport	Electricity	Wastewater, from residence (Treatment)	Used vegetable cooking oil (residual) (Treatment)	Soybean oil, refined (Avoided)
1	Zinc	Soil	PDF*m2*yr	1.75E+00	3.69E-05	3.74E-04	1.16E-03	3.43E-03	1.11E-03	2.40E-05	1.30E-02	4.53E-06	1.73E+00
2	Copper	Soil	PDF*m2*yr	8.36E-01	4.88E-06	2.81E-05	3.68E-05	3.41E-04	3.10E-05	1.73E-06	5.67E-03	2.78E-07	8.30E-01
3	Nickel	Soil	PDF*m2*yr	1.25E-01	4.79E-07	2.93E-06	3.20E-06	1.11E-05	2.57E-06	5.81E-07	2.49E-04	2.34E-08	1.25E-01
4	Aluminium	Soil	PDF*m2*yr	2.95E-02	4.14E-05	2.43E-04	6.30E-05	8.38E-04	7.17E-06	3.58E-06	3.34E-02	1.52E-06	-5.09E-03
5	Aluminium	Water	PDF*m2*yr	2.77E-04	1.82E-06	7.27E-06	1.65E-04	1.68E-04	1.68E-08	1.69E-05	1.07E-04	5.02E-07	-1.90E-04
6	Occupation, arable, non-irrigated, extensive	Raw	PDF*m2*yr	8.77E-05	3.25E-06	1.15E-05	3.31E-06	2.92E-04	2.91E-08	4.87E-07	2.52E-08	5.56E-08	-2.23E-04
7	Barium	Water	PDF*m2*yr	7.04E-05	2.39E-07	1.47E-06	5.68E-05	5.46E-05	1.01E-07	6.45E-06	1.30E-07	1.66E-07	-4.95E-05
8	Cobalt	Soil	PDF*m2*yr	1.11E-05	6.24E-08	4.23E-07	4.96E-07	1.68E-06	4.12E-07	3.65E-08	2.93E-05	3.29E-09	-2.13E-05
9	Carbetamide	Soil	PDF*m2*yr	1.21E-06	3.03E-11	1.28E-10	7.93E-11	1.25E-06	5.27E-13	5.62E-12	1.02E-10	6.88E-13	-4.03E-08
10	Hydrocarbons, aromatic	Air	PDF*m2*yr	7.82E-07	2.34E-09	1.43E-08	5.69E-07	5.45E-07	1.65E-11	5.67E-08	1.24E-09	1.66E-09	-4.09E-07
11	Methanol	Water	PDF*m2*yr	4.79E-10	1.55E-14	2.76E-14	9.54E-10	5.08E-10	1.43E-15	1.08E-14	1.05E-15	2.46E-12	-9.85E-10
12	Formaldehyde	Water	PDF*m2*yr	4.04E-07	5.68E-13	3.59E-12	2.74E-07	1.43E-07	1.30E-13	9.46E-13	1.33E-13	6.73E-10	-1.29E-08
13	Chromium VI	Water	PDF*m2*yr	2.01E-07	5.19E-08	1.09E-08	2.21E-08	4.13E-07	5.54E-11	3.73E-10	1.37E-06	6.34E-09	-1.68E-06
14	Cobalt	Water	PDF*m2*yr	1.10E-07	3.11E-08	3.16E-08	2.20E-07	2.42E-07	1.23E-09	3.52E-08	1.51E-06	7.35E-10	-1.96E-06
15	Phenol	Water	PDF*m2*yr	2.90E-09	5.07E-12	2.49E-11	7.38E-09	4.01E-09	1.97E-11	1.56E-10	2.00E-12	1.84E-11	-8.72E-09
16	o-Xylene	Water	PDF*m2*yr	7.53E-10	2.01E-12	1.26E-11	5.20E-10	4.97E-10	1.14E-14	5.29E-11	1.12E-12	1.51E-12	-3.35E-10
17	Methane, bromochlorodifluoro-, Halon 1211	Air	PDF*m2*yr	6.74E-12	5.03E-14	3.68E-13	5.22E-12	6.11E-12	8.15E-16	3.32E-14	1.22E-14	1.67E-14	-5.07E-12
18	Triethylene glycol	Water	PDF*m2*yr	3.53E-14	8.78E-17	5.92E-16	2.73E-14	2.40E-14	3.01E-19	1.35E-16	3.11E-17	8.30E-17	-1.70E-14
19	Methane, bromo-, Halon 1001	Air	PDF*m2*yr	3.70E-15	1.33E-17	7.87E-17	3.04E-15	2.71E-15	7.29E-20	1.60E-17	7.93E-18	8.81E-18	-2.17E-15
20	Ethephon	Water	PDF*m2*yr	-1.90E-22	3.91E-24	1.40E-23	3.93E-24	6.40E-29	3.55E-26	5.85E-25	1.40E-29	6.69E-26	-2.12E-22
21	Lambda-cyhalothrin	Water	PDF*m2*yr	-1.28E-21	2.64E-23	9.42E-23	2.65E-23	4.31E-28	2.39E-25	3.95E-24	9.45E-29	4.51E-25	-1.43E-21
22	Tebuconazole	Water	PDF*m2*yr	-5.20E-21	1.07E-22	3.83E-22	1.08E-22	1.75E-27	9.73E-25	1.60E-23	3.84E-28	1.83E-24	-5.82E-21
23	Tebuconazole	Air	PDF*m2*yr	-2.69E-19	5.55E-21	1.98E-20	5.57E-21	9.07E-26	5.03E-23	8.30E-22	1.99E-26	9.48E-23	-3.01E-19
24	Methomyl	Water	PDF*m2*yr	-6.01E-19	1.24E-20	4.42E-20	1.25E-20	2.03E-25	1.12E-22	1.85E-21	4.44E-26	2.12E-22	-6.72E-19
25	Ethephon	Air	PDF*m2*yr	-3.53E-18	7.28E-20	2.60E-19	7.32E-20	1.19E-24	6.61E-22	1.09E-20	2.61E-25	1.24E-21	-3.95E-18
26	Propiconazole	Water	PDF*m2*yr	-4.39E-18	3.60E-21	1.28E-20	3.88E-21	1.99E-26	3.19E-23	5.37E-22	4.36E-27	6.25E-23	-4.42E-18
27	Tefluthrin	Water	PDF*m2*yr	-6.07E-18	3.77E-21	1.31E-20	4.02E-21	5.60E-21	3.29E-23	5.12E-22	4.93E-25	6.30E-23	-6.10E-18
28	Lambda-cyhalothrin	Air	PDF*m2*yr	-6.86E-18	1.42E-19	5.05E-19	1.42E-19	2.31E-24	1.28E-21	2.12E-20	5.07E-25	2.42E-21	-7.68E-18
29	Acenaphthylene	Air	PDF*m2*yr	-1.09E-17	5.62E-19	2.29E-19	2.14E-19	4.09E-18	1.43E-21	1.02E-20	8.31E-19	6.40E-20	-1.69E-17
30	Ethane, 1,1,1-trichloro-, HCFC-140	Water	PDF*m2*yr	-1.63E-17	2.69E-19	1.28E-18	8.50E-19	6.45E-23	1.01E-20	7.09E-20	1.60E-24	9.07E-21	-1.88E-17
31	2,4-D, dimethylamine salt	Air	PDF*m2*yr	-3.36E-17	7.73E-19	2.73E-18	7.72E-19	1.17E-26	6.71E-21	1.15E-19	2.84E-28	1.31E-20	-3.80E-17
32	Carbaryl	Water	PDF*m2*yr	-5.17E-17	6.81E-19	2.41E-18	6.86E-19	1.26E-20	5.94E-21	1.00E-19	1.11E-24	1.16E-20	-5.56E-17
33	Fluorene	Air	PDF*m2*yr	-1.14E-16	5.90E-18	2.40E-18	2.24E-18	4.29E-17	1.50E-20	1.07E-19	8.71E-18	6.70E-19	-1.77E-16
34	Fluoranthene	Air	PDF*m2*yr	-5.39E-16	2.79E-17	1.14E-17	1.06E-17	2.03E-16	7.12E-20	5.09E-19	4.13E-17	3.18E-18	-8.38E-16
35	Phenol, pentachloro-	Soil	PDF*m2*yr	-6.11E-16	1.85E-17	6.94E-17	3.53E-16	8.18E-18	4.18E-19	3.69E-18	2.38E-20	1.22E-18	-1.07E-15
36	Chrysene	Air	PDF*m2*yr	-1.16E-15	6.01E-17	2.43E-17	2.29E-17	4.37E-16	1.53E-19	1.09E-18	8.88E-17	6.83E-18	-1.80E-15
37	Methane, dichlorofluoro-, HCFC-21	Air	PDF*m2*yr	-1.51E-15	3.05E-17	2.48E-16	5.75E-17	5.37E-19	7.54E-19	1.77E-18	1.86E-20	8.49E-19	-1.85E-15
38	Dicamba	Water	PDF*m2*yr	-1.98E-15	2.61E-17	9.25E-17	2.63E-17	4.84E-19	2.28E-19	3.85E-18	4.27E-23	4.45E-19	-2.13E-15
39	2-Methyl-4-chlorophenoxyacetic acid	Air	PDF*m2*yr	-2.03E-15	3.82E-17	1.35E-16	3.82E-17	2.02E-24	3.32E-19	5.67E-18	3.31E-25	6.50E-19	-2.24E-15
40	Asulam	Soil	PDF*m2*yr	-2.09E-15	3.65E-17	1.31E-16	4.13E-17	1.86E-22	3.43E-19	5.49E-18	4.37E-25	6.37E-19	-2.31E-15
41	Methomyl	Air	PDF*m2*yr	-2.56E-15	5.29E-17	1.89E-16	5.31E-17	8.64E-22	4.80E-19	7.91E-18	1.89E-22	9.04E-19	-2.87E-15
42	Pendimethalin	Water	PDF*m2*yr	-3.15E-15	4.15E-17	1.47E-16	4.18E-17	7.70E-19	3.62E-19	6.12E-18	6.78E-23	7.07E-19	-3.39E-15
43	Benzo(b)fluoranthene	Air	PDF*m2*yr	-3.27E-15	1.69E-16	6.91E-17	6.45E-17	1.23E-15	4.32E-19	3.09E-18	2.50E-16	1.93E-17	-5.08E-15
44	Benzo(g,h,i)perylene	Air	PDF*m2*yr	-3.64E-15	1.89E-16	7.65E-17	7.19E-17	1.37E-15	4.80E-19	3.44E-18	2.79E-16	2.15E-17	-5.66E-15
45	Benzo(a)anthracene	Air	PDF*m2*yr	-6.24E-15	3.23E-16	1.32E-16	1.23E-16	2.35E-15	8.24E-19	5.89E-18	4.78E-16	3.68E-17	-9.69E-15
46	Pyrene	Air	PDF*m2*yr	-7.37E-15	3.82E-16	1.56E-16	1.45E-16	2.77E-15	9.73E-19	6.95E-18	5.64E-16	4.34E-17	-1.14E-14
47	Indeno(1,2,3-cd)pyrene	Air	PDF*m2*yr	-8.12E-15	4.20E-16	1.72E-16	1.60E-16	3.06E-15	1.07E-18	7.66E-18	6.21E-16	4.78E-17	-1.26E-14
48	Butyric acid, 4-(2,4-dichlorophenoxy)-	Air	PDF*m2*yr	-8.57E-15	1.49E-16	5.27E-16	1.50E-16	5.79E-24	1.30E-18	2.19E-17	1.65E-25	2.53E-18	-9.42E-15
49	Dimethenamid	Water	PDF*m2*yr	-1.15E-14	1.51E-16	5.35E-16	1.52E-16	2.80E-18	1.32E-18	2.23E-17	2.47E-22	2.57E-18	-1.23E-14
50	Phenanthrene	Air	PDF*m2*yr	-1.38E-14	7.15E-16	2.92E-16	2.72E-16	5.20E-15	1.82E-18	1.30E-17	1.06E-15	8.13E-17	-2.14E-14
51	Dibenz(a,h)anthracene	Air	PDF*m2*yr	-1.67E-14	8.63E-16	3.52E-16	3.28E-16	6.27E-15	2.20E-18	1.57E-17	1.27E-15	9.81E-17	-2.59E-14
52	Methane, trichlorofluoro-, CFC-11	Air	PDF*m2*yr	-1.87E-14	3.82E-16	3.10E-15	7.21E-16	4.37E-18	9.27E-18	2.10E-17	1.51E-19	1.06E-17	-2.30E-14
53	Benzo(k)fluoranthene	Air	PDF*m2*yr	-2.40E-14	1.24E-15	5.06E-16	4.73E-16	9.02E-15	3.16E-18	2.26E-17	1.83E-15	1.41E-16	-3.72E-14
54	Bromoxynil	Water	PDF*m2*yr	-2.54E-14	5.85E-16	2.06E-15	5.84E-16	8.01E-24	5.08E-18	8.67E-17	3.46E-26	9.93E-18	-2.88E-14
55	Heptane	Air	PDF*m2*yr	-2.96E-14	1.71E-17	8.52E-17	1.73E-16	4.51E-16	9.51E-17	5.97E-16	6.87E-18	1.15E-18	-3.11E-14
56	Tefluthrin	Air	PDF*m2*yr	-3.58E-14	4.72E-16	1.67E-15	4.76E-16	8.76E-18	4.12E-18	6.97E-17	7.72E-22	8.04E-18	-3.86E-14
57	Butadiene	Air	PDF*m2*yr	-4.22E-14	8.85E-19	3.13E-18	9.51E-19	1.13E-17	7.70E-21	1.30E-19	9.57E-21	1.55E-20	-4.23E-14
58	Acenaphthene	Air	PDF*m2*yr	-5.76E-14	1.31E-15	5.01E-15	7.57E-15	3.73E-14	8.69E-18	3.61E-15	7.89E-16	6.50E-17	-1.13E-13
59	2-Methyl-4-chlorophenoxyacetic acid	Water	PDF*m2*yr	-5.76E-14	1.32E-15	4.67E-15	1.32E-15	2.09E-23	1.15E-17	1.96E-16	6.93E-25	2.25E-17	-6.52E-14
60	Triallate	Soil	PDF*m2*yr	-5.91E-14	1.22E-15	4.35E-15	1.23E-15	1.99E-20	1.11E-17	1.83E-16	4.37E-21	2.09E-17	-6.62E-14
61	Ethane, 2-chloro-1,1,1,2-tetrafluoro-, HCFC-124	Air	PDF*m2*yr	-7.92E-14	1.31E-15	6.20E-15	4.39E-15	7.90E-17	3.26E-17	2.34E-16	3.01E-18	4.35E-17	-9.15E-14
62	Bromoxynil	Air	PDF*m2*yr	-7.92E-14	1.32E-15	4.65E-15	1.32E-15	1.15E-22	1.14E-17	1.95E-16	2.14E-23	2.24E-17	-8.68E-14
63	Pronamide	Soil	PDF*m2*yr	-8.30E-14	7.51E-16	7.74E-15	1.05E-15	0.00E+00	6.83E-17	3.92E-16	0.00E+00	2.49E-17	-9.31E-14
64	Bentazone	Water	PDF*m2*yr	-8.47E-14	5.23E-20	1.84E-19	5.26E-20	1.24E-17	5.20E-22	7.99E-21	1.28E-21	8.86E-22	-8.47E-14
65	Methomyl	Soil	PDF*m2*yr	-1.07E-13	2.20E-15	7.84E-15	2.21E-15	3.59E-20	1.99E-17	3.29E-16	7.87E-21	3.76E-17	-1.19E-13
66	Methyl ethyl ketone	Air	PDF*m2*yr	-1.30E-13	1.93E-15	7.44E-15	1.12E-14	1.15E-15	8.22E-17	5.83E-16	3.97E-17	8.86E-17	-1.53E-13
67	Phenmedipham	Soil	PDF*m2*yr	-1.86E-13	1.82E-15	6.45E-15	1.86E-15	1.30E-17	1.61E-17	2.72E-16	1.11E-21	3.11E-17	-1.96E-13
68	Chlorsulfuron	Soil	PDF*m2*yr	-3.04E-13	6.28E-15	2.24E-14	6.31E-15	1.03E-19	5.70E-17	9.40E-16	2.25E-20	1.07E-16	-3.41E-13
69	Mecoprop	Soil	PDF*m2*yr	-3.73E-13	7.69E-15	2.74E-14	7.72E-15	1.26E-19	6.97E-17	1.15E-15	2.75E-20	1.31E-16	-4.17E-13
70	Benzene, pentachloro-	Air	PDF*m2*yr	-4.03E-13	1.22E-15	2.08E-15	6.62E-16	1.19E-15	7.89E-18	1.15E-16	1.02E-14	1.04E-17	-4.19E-13
71	Acenaphthylene	Water	PDF*m2*yr	-5.89E-13	1.00E-15	4.94E-15	1.01E-14	2.58E-14	5.15E-15	3.56E-14	4.06E-16	6.75E-17	-6.72E-13
72	Ethene, tetrachloro-	Air	PDF*m2*yr	-6.71E-13	1.23E-14	4.45E-14	4.84E-14	1.89E-13	9.11E-17	1.78E-15	6.22E-15	4.37E-16	-9.74E-13
73	Dimethenamid	Air	PDF*m2*yr	-7.22E-13	9.50E-15	3.37E-14	9.58E-15	1.76E-16	8.30E-17	1.40E-15	1.55E-20	1.62E-16	-7.76E-13
74	Styrene	Air	PDF*m2*yr	-8.06E-13	3.79E-16	5.90E-15	2.70E-14	5.22E-14	2.64E-14	3.71E-16	2.01E-16	9.20E-17	-9.18E-13
75	Bromuconazole	Soil	PDF*m2*yr	-8.06E-13	1.66E-14	5.94E-14	1.67E-14	2.72E-19	1.51E-16	2.49E-15	5.96E-20	2.84E-16	-9.02E-13
76	Dimethylamine	Air	PDF*m2*yr	-8.33E-13	5.01E-14	5.13E-16	5.13E-16	1.11E-15	1.44E-18	3.19E-18	2.37E-18	2.97E-18	-8.85E-13
77	Flumiclorac-pentyl	Soil	PDF*m2*yr	-1.48E-12	5.09E-19	1.79E-18	5.10E-19	4.13E-16	5.51E-21	7.93E-20	3.85E-20	8.59E-21	-1.48E-12
78	Ethane, 1,1,1-trichloro-, HCFC-140	Air	PDF*m2*yr	-1.50E-12	2.69E-14	9.73E-14	6.92E-14	4.93E-13	1.80E-16	3.76E-15	1.68E-14	9.27E-16	-2.21E-12
79	Ethene, chloro-	Air	PDF*m2*yr	-2.10E-12	3.84E-14	6.17E-14	8.68E-14	2.10E-15	2.37E-16	8.24E-16	1.06E-17	3.89E-16	-2.29E-12
80	Methane, chlorodifluoro-, HCFC-22	Air	PDF*m2*yr	-2.34E-12	1.47E-13	1.05E-12	3.76E-12	4.56E-12	2.65E-15	2.96E-14	2.18E-14	1.44E-14	-1.19E-11
81	o-Xylene	Air	PDF*m2*yr	-2.40E-12	8.34E-16	1.63E-14	8.00E-14	1.53E-13	7.93E-14	1.06E-15	4.88E-16	2.66E-16	-2.73E-12
82	Butyric acid, 4-(2,4-dichlorophenoxy)-	Soil	PDF*m2*yr	-2.57E-12	3.48E-14	1.23E-13	3.50E-14	3.57E-21	3.04E-16	5.14E-15	5.26E-22	5.93E-16	-2.77E-12
83	Dioxin, 2,3,7,8 Tetrachlorodibenzo-p-	Air	PDF*m2*yr	-2.66E-12	2.70E-13	1.02E-13	2.15E-12	2.01E-12	2.77E-16	4.54E-14	9.88E-15	6.54E-15	-7.26E-12
84	Butene	Air	PDF*m2*yr	-2.74E-12	1.29E-15	6.35E-15	1.25E-14	3.31E-14	6.63E-15	4.57E-14	5.22E-16	8.56E-17	-2.84E-12
85	Fenoxaprop ethyl ester	Soil	PDF*m2*yr	-2.91E-12	2.57E-15	9.14E-15	2.76E-15	1.64E-20	2.29E-17	3.84E-16	3.59E-21	4.46E-17	-2.93E-12
86	Ethyl acetate	Air	PDF*m2*yr	-3.24E-12	2.35E-15	8.51E-15	1.40E-14	4.86E-15	1.02E-16	7.44E-16	5.02E-17	1.09E-16	-3.27E-12
87	t-Butyl methyl ether	Water	PDF*m2*yr	-3.82E-12	9.94E-15	9.57E-15	5.23E-15	1.86E-13	1.18E-15	4.40E-15	1.51E-15	9.07E-16	-4.04E-12
88	Atrazine	Water	PDF*m2*yr	-4.11E-12	5.41E-14	1.92E-13	5.45E-14	1.00E-15	4.72E-16	7.99E-15	8.85E-20	9.22E-16	-4.42E-12
89	Polychlorinated biphenyls	Air	PDF*m2*yr	-4.71E-12	4.29E-14	1.05E-13	4.92E-14	3.29E-14	2.45E-16	3.73E-15	1.17E-15	6.45E-16	-4.94E-12
90	Triadimenol	Soil	PDF*m2*yr	-4.80E-12	6.87E-15	4.27E-14	7.46E-15	4.82E-15	1.65E-16	1.48E-15	1.06E-15	1.62E-16	-4.86E-12
91	t-Butyl methyl ether	Air	PDF*m2*yr	-4.91E-12	3.64E-15	1.05E-14	8.38E-15	2.44E-14	3.99E-15	1.45E-14	1.40E-15	9.46E-17	-4.98E-12
92	Benzene, hexachloro-	Air	PDF*m2*yr	-5.90E-12	2.21E-14	1.05E-14	1.66E-14	3.43E-14	3.28E-17	3.51E-16	7.82E-15	1.04E-16	-5.99E-12
93	Sulfosulfuron	Soil	PDF*m2*yr	-6.34E-12	1.31E-13	4.67E-13	1.31E-13	2.14E-18	1.19E-15	1.96E-14	4.68E-19	2.23E-15	-7.09E-12
94	Triasulfuron	Soil	PDF*m2*yr	-6.37E-12	1.32E-13	4.69E-13	1.32E-13	2.15E-18	1.19E-15	1.97E-14	4.71E-19	2.25E-15	-7.13E-12
95	Ethane, 1,1-difluoro-, HFC-152a	Air	PDF*m2*yr	-7.21E-12	2.99E-13	2.09E-13	5.52E-14	5.02E-14	3.47E-16	3.72E-15	4.25E-16	6.66E-16	-7.83E-12
96	Tribufos	Soil	PDF*m2*yr	-8.14E-12	7.85E-14	2.77E-13	8.10E-14	1.59E-15	6.92E-16	1.17E-14	5.41E-17	1.34E-15	-8.60E-12
97	m-Xylene	Air	PDF*m2*yr	-8.39E-12	1.75E-14	1.34E-13	2.27E-13	5.06E-13	2.05E-13	3.97E-15	5.74E-15	1.10E-15	-9.48E-12
98	Flutolanil	Soil	PDF*m2*yr	-9.76E-12	1.17E-13	4.10E-13	1.20E-13	0.00E+00	1.01E-15	1.73E-14	0.00E+00	1.99E-15	-1.04E-11
99	Imazapyr	Soil	PDF*m2*yr	-1.10E-11	6.87E-15	2.37E-14	7.31E-15	1.09E-14	5.97E-17	9.30E-16	9.56E-19	1.14E-16	-1.11E-11
100	Flumiclorac-pentyl	Air	PDF*m2*yr	-1.11E-11	3.83E-18	1.35E-17	3.84E-18	3.11E-15	4.15E-20	5.97E-19	2.90E-19	6.47E-20	-1.11E-11
101	Methane, dichlorodifluoro-, CFC-12	Air	PDF*m2*yr	-1.26E-11	2.71E-14	2.08E-13	2.26E-13	1.42E-14	6.55E-16	1.70E-15	2.70E-17	1.15E-15	-1.31E-11
102	Fenbuconazole	Soil	PDF*m2*yr	-1.29E-11	1.39E-14	9.93E-14	1.55E-14	1.32E-14	4.08E-16	3.32E-15	2.90E-15	3.60E-16	-1.31E-11
103	Amitraz	Soil	PDF*m2*yr	-1.35E-11	1.62E-13	5.69E-13	1.67E-13	0.00E+00	1.40E-15	2.40E-14	0.00E+00	2.76E-15	-1.45E-11
104	Pyrethrin	Soil	PDF*m2*yr	-1.96E-11	2.34E-13	8.23E-13	2.41E-13	0.00E+00	2.02E-15	3.47E-14	0.00E+00	4.00E-15	-2.09E-11
105	Propanal	Air	PDF*m2*yr	-2.20E-11	8.58E-16	4.23E-15	9.17E-16	1.01E-14	1.37E-17	6.70E-17	1.65E-16	1.84E-17	-2.21E-11
106	Propargite	Soil	PDF*m2*yr	-2.47E-11	2.96E-13	1.04E-12	3.04E-13	0.00E+00	2.55E-15	4.38E-14	0.00E+00	5.04E-15	-2.64E-11
107	Cyproconazole	Soil	PDF*m2*yr	-2.50E-11	3.65E-14	1.83E-13	3.89E-14	1.39E-14	6.31E-16	6.79E-15	3.05E-15	7.56E-16	-2.53E-11
108	Ethane, 1,1,1,2-tetrafluoro-, HFC-134a	Air	PDF*m2*yr	-2.81E-11	1.84E-13	7.57E-12	2.96E-13	1.03E-12	3.34E-15	2.88E-14	7.22E-15	1.76E-14	-3.72E-11
109	Prosulfuron	Soil	PDF*m2*yr	-3.31E-11	1.94E-14	1.04E-13	2.82E-14	2.21E-14	2.83E-16	1.95E-15	1.19E-16	4.18E-16	-3.33E-11
110	Ethane, 1,1,2-trichloro-1,2,2-trifluoro-, CFC-113	Air	PDF*m2*yr	-3.58E-11	5.92E-13	2.81E-12	1.98E-12	3.57E-14	1.48E-14	1.06E-13	1.36E-15	1.97E-14	-4.14E-11
111	Occupation, shrub land, sclerophyllous	Raw	PDF*m2*yr	-3.65E-11	1.22E-12	5.85E-13	4.25E-13	3.96E-12	1.08E-13	1.70E-12	2.11E-14	4.38E-15	-4.45E-11
112	Polychlorinated biphenyls	Water	PDF*m2*yr	-4.05E-11	3.60E-14	1.41E-13	8.56E-14	6.21E-13	2.64E-16	3.05E-15	6.96E-15	1.24E-15	-4.14E-11
113	Pymetrozine	Soil	PDF*m2*yr	-4.10E-11	4.90E-13	1.72E-12	5.04E-13	0.00E+00	4.23E-15	7.26E-14	0.00E+00	8.36E-15	-4.38E-11
114	Bifenox	Soil	PDF*m2*yr	-4.65E-11	5.14E-14	1.83E-13	5.45E-14	4.35E-19	4.59E-16	7.68E-15	9.53E-20	8.90E-16	-4.68E-11
115	Dipropylthiocarbamic acid S-ethyl ester	Soil	PDF*m2*yr	-4.94E-11	5.90E-13	2.07E-12	6.07E-13	0.00E+00	5.10E-15	8.75E-14	0.00E+00	1.01E-14	-5.27E-11
116	Prochloraz	Soil	PDF*m2*yr	-5.79E-11	8.99E-14	5.38E-13	9.70E-14	5.78E-14	2.05E-15	1.89E-14	1.27E-14	2.07E-15	-5.88E-11
117	Benfluralin	Soil	PDF*m2*yr	-5.95E-11	7.12E-13	2.50E-12	7.32E-13	0.00E+00	6.14E-15	1.05E-13	0.00E+00	1.21E-14	-6.36E-11
118	Acetone	Water	PDF*m2*yr	-6.29E-11	2.90E-15	1.72E-14	2.19E-13	2.48E-13	3.93E-17	2.20E-14	4.71E-16	6.70E-16	-6.34E-11
119	Methane, bromotrifluoro-, Halon 1301	Air	PDF*m2*yr	-7.77E-11	2.60E-13	1.37E-12	2.16E-11	2.28E-11	9.14E-13	7.62E-12	1.19E-13	6.91E-14	-1.32E-10
120	Kresoxim-methyl	Soil	PDF*m2*yr	-7.85E-11	1.03E-13	6.19E-13	1.12E-13	6.65E-14	2.35E-15	2.17E-14	1.46E-14	2.39E-15	-7.94E-11
121	Metolachlor	Water	PDF*m2*yr	-8.12E-11	1.03E-15	3.66E-15	1.04E-15	1.19E-14	9.07E-18	1.52E-16	1.23E-18	1.76E-17	-8.12E-11
122	2-Methyl-4-chlorophenoxyacetic acid	Soil	PDF*m2*yr	-8.23E-11	1.34E-13	4.79E-13	1.39E-13	1.40E-15	1.21E-15	2.00E-14	3.06E-16	2.31E-15	-8.30E-11
123	Xylene	Air	PDF*m2*yr	-8.83E-11	3.42E-13	1.49E-12	1.71E-11	1.85E-11	5.22E-14	4.66E-13	1.67E-13	5.57E-14	-1.26E-10
124	Oxydemeton methyl	Soil	PDF*m2*yr	-8.95E-11	9.58E-14	6.87E-13	1.07E-13	9.15E-14	2.82E-15	2.30E-14	2.01E-14	2.49E-15	-9.05E-11
125	Diclofop-methyl	Soil	PDF*m2*yr	-8.97E-11	8.06E-14	2.86E-13	8.64E-14	5.26E-19	7.16E-16	1.20E-14	1.15E-19	1.40E-15	-9.02E-11
126	Ethyl acetate	Water	PDF*m2*yr	-9.12E-11	1.53E-15	5.28E-15	1.66E-15	1.03E-13	2.00E-17	2.69E-16	2.84E-17	3.18E-17	-9.13E-11
127	Methane, tetrafluoro-, CFC-14	Air	PDF*m2*yr	-9.13E-11	1.06E-12	2.75E-12	6.49E-12	1.06E-11	9.33E-15	1.41E-13	2.49E-13	3.85E-14	-1.13E-10
128	Bifenthrin	Soil	PDF*m2*yr	-1.03E-10	6.41E-14	2.21E-13	6.82E-14	1.02E-13	5.58E-16	8.68E-15	8.92E-18	1.07E-15	-1.03E-10
129	Glyphosate	Water	PDF*m2*yr	-1.08E-10	2.81E-16	9.94E-16	2.82E-16	1.58E-14	2.53E-18	4.19E-17	1.63E-18	4.78E-18	-1.08E-10
130	PAH, polycyclic aromatic hydrocarbons	Soil	PDF*m2*yr	-1.09E-10	3.86E-14	7.42E-13	3.63E-12	6.97E-12	3.60E-12	4.80E-14	2.23E-14	1.21E-14	-1.24E-10
131	Benzene, ethyl-	Air	PDF*m2*yr	-1.18E-10	1.08E-14	5.42E-14	7.84E-14	2.36E-13	3.88E-14	2.67E-13	4.15E-15	5.95E-16	-1.18E-10
132	Trichlorfon	Soil	PDF*m2*yr	-1.21E-10	1.45E-12	5.08E-12	1.49E-12	0.00E+00	1.25E-14	2.14E-13	0.00E+00	2.47E-14	-1.29E-10
133	Metalaxil	Soil	PDF*m2*yr	-1.48E-10	1.30E-12	4.55E-12	1.34E-12	1.73E-12	1.19E-14	1.95E-13	1.30E-15	3.90E-14	-1.57E-10
134	Acenaphthene	Water	PDF*m2*yr	-1.51E-10	2.56E-13	1.26E-12	2.58E-12	6.60E-12	1.32E-12	9.11E-12	1.04E-13	1.73E-14	-1.72E-10
135	Methoxyfenozide	Soil	PDF*m2*yr	-1.56E-10	1.87E-12	6.56E-12	1.92E-12	0.00E+00	1.61E-14	2.77E-13	0.00E+00	3.19E-14	-1.67E-10
136	Methane, tetrachloro-, CFC-10	Air	PDF*m2*yr	-1.64E-10	3.59E-13	2.25E-13	2.79E-13	1.82E-12	1.09E-15	7.81E-15	7.56E-13	4.17E-15	-1.67E-10
137	Thidiazuron	Soil	PDF*m2*yr	-1.79E-10	1.72E-12	6.06E-12	1.78E-12	3.49E-14	1.52E-14	2.56E-13	1.19E-15	2.94E-14	-1.89E-10
138	Sethoxydim	Air	PDF*m2*yr	-1.89E-10	6.52E-17	2.29E-16	6.53E-17	5.28E-14	7.05E-19	1.02E-17	4.93E-18	1.10E-18	-1.89E-10
139	Methane, dichloro-, HCC-30	Air	PDF*m2*yr	-2.13E-10	1.74E-13	5.58E-13	3.88E-13	2.80E-12	1.06E-15	2.10E-14	9.59E-14	5.42E-15	-2.17E-10
140	Ethanol	Air	PDF*m2*yr	-2.18E-10	7.58E-13	6.09E-13	3.02E-13	2.02E-12	1.43E-15	8.35E-12	6.77E-14	4.45E-15	-2.30E-10
141	Propene	Air	PDF*m2*yr	-2.39E-10	4.63E-15	6.56E-14	2.06E-14	1.27E-13	7.46E-15	5.08E-14	3.69E-15	6.68E-16	-2.40E-10
142	Butane	Air	PDF*m2*yr	-2.41E-10	1.35E-12	9.11E-12	4.07E-11	1.17E-10	2.46E-12	3.38E-11	5.70E-13	2.12E-13	-4.47E-10
143	Pyrithiobac sodium salt	Soil	PDF*m2*yr	-2.53E-10	2.44E-12	8.60E-12	2.52E-12	4.95E-14	2.15E-14	3.64E-13	1.68E-15	4.17E-14	-2.67E-10
144	Hexane	Air	PDF*m2*yr	-2.81E-10	1.63E-15	8.45E-15	3.15E-14	1.79E-13	2.17E-15	4.03E-14	6.92E-16	2.10E-16	-2.82E-10
145	Fluroxypyr	Soil	PDF*m2*yr	-2.99E-10	1.64E-12	6.00E-12	1.66E-12	4.23E-14	1.57E-14	2.49E-13	9.26E-15	2.84E-14	-3.08E-10
146	Fludioxonil	Soil	PDF*m2*yr	-3.37E-10	3.73E-12	1.32E-11	3.85E-12	1.74E-19	3.24E-14	5.53E-13	3.80E-20	6.38E-14	-3.59E-10
147	Phosmet	Soil	PDF*m2*yr	-3.38E-10	4.04E-12	1.42E-11	4.16E-12	0.00E+00	3.49E-14	5.99E-13	0.00E+00	6.90E-14	-3.61E-10
148	Pentane	Air	PDF*m2*yr	-3.46E-10	7.45E-13	4.29E-12	1.30E-11	4.84E-11	1.27E-12	1.73E-11	3.11E-13	8.32E-14	-4.31E-10
149	Chloridazon	Soil	PDF*m2*yr	-3.64E-10	7.52E-12	2.68E-11	7.55E-12	1.23E-16	6.82E-14	1.12E-12	2.69E-17	1.29E-13	-4.08E-10
150	Propanal	Water	PDF*m2*yr	-3.70E-10	1.36E-15	4.88E-15	1.63E-15	1.10E-13	1.20E-17	1.92E-16	8.38E-17	2.60E-17	-3.70E-10
151	Maneb	Soil	PDF*m2*yr	-3.86E-10	4.62E-12	1.62E-11	4.76E-12	0.00E+00	3.99E-14	6.85E-13	0.00E+00	7.89E-14	-4.13E-10
152	Maleic hydrazide	Soil	PDF*m2*yr	-4.00E-10	4.79E-12	1.68E-11	4.93E-12	0.00E+00	4.13E-14	7.09E-13	0.00E+00	8.17E-14	-4.28E-10
153	Dimethomorph	Soil	PDF*m2*yr	-4.26E-10	5.10E-12	1.79E-11	5.25E-12	0.00E+00	4.40E-14	7.56E-13	0.00E+00	8.70E-14	-4.55E-10
154	Ethyne	Air	PDF*m2*yr	-4.49E-10	3.59E-14	1.24E-12	4.04E-14	3.89E-13	7.53E-15	3.35E-14	5.94E-14	3.11E-15	-4.51E-10
155	Tefluthrin	Soil	PDF*m2*yr	-4.93E-10	3.14E-13	1.09E-12	3.34E-13	4.86E-13	2.73E-15	4.26E-14	4.26E-17	5.23E-15	-4.95E-10
156	Benzene, 1,2-dichloro-	Air	PDF*m2*yr	-5.20E-10	1.37E-15	4.90E-15	1.61E-15	1.08E-13	1.21E-17	1.93E-16	8.66E-17	2.62E-17	-5.20E-10
157	Ioxynil	Soil	PDF*m2*yr	-6.20E-10	6.12E-12	2.17E-11	6.31E-12	4.16E-14	5.42E-14	9.14E-13	9.13E-15	1.05E-13	-6.55E-10
158	Quizalofop ethyl ester	Soil	PDF*m2*yr	-7.02E-10	1.19E-15	4.32E-15	1.32E-15	2.64E-11	1.19E-17	1.80E-16	2.18E-15	2.13E-17	-7.28E-10
159	Endothall	Soil	PDF*m2*yr	-8.15E-10	1.25E-14	4.41E-14	1.30E-14	5.68E-11	1.11E-16	1.85E-15	4.67E-15	2.15E-16	-8.72E-10
160	Chloroform	Air	PDF*m2*yr	-8.29E-10	1.81E-13	1.09E-12	3.86E-13	2.42E-12	3.06E-15	1.79E-14	4.59E-14	5.47E-15	-8.34E-10
161	Quizalofop ethyl ester	Air	PDF*m2*yr	-8.84E-10	3.05E-16	1.07E-15	3.05E-16	2.47E-13	3.30E-18	4.75E-17	2.30E-17	5.14E-18	-8.84E-10
162	Ethane, 1,2-dichloro-	Air	PDF*m2*yr	-8.88E-10	4.36E-12	6.61E-12	9.17E-12	2.32E-11	3.15E-14	1.42E-13	2.44E-14	4.07E-13	-9.32E-10
163	Benomyl	Soil	PDF*m2*yr	-9.38E-10	4.59E-13	1.58E-12	5.10E-13	3.95E-11	2.06E-14	1.28E-13	2.97E-14	3.94E-13	-9.80E-10
164	Permethrin	Soil	PDF*m2*yr	-9.75E-10	3.58E-14	1.25E-13	3.72E-14	2.82E-13	3.11E-16	5.21E-15	2.62E-17	6.08E-16	-9.75E-10
165	Bromoxynil	Soil	PDF*m2*yr	-9.76E-10	2.73E-12	9.63E-12	2.78E-12	4.79E-13	2.39E-14	4.02E-13	4.31E-17	4.64E-14	-9.92E-10
166	Toluene	Air	PDF*m2*yr	-1.06E-09	4.57E-13	2.68E-12	6.62E-11	6.12E-11	1.81E-13	1.59E-12	2.38E-13	1.97E-13	-1.19E-09
167	Benzene, pentachloronitro-	Soil	PDF*m2*yr	-1.17E-09	1.40E-11	4.91E-11	1.44E-11	0.00E+00	1.21E-13	2.07E-12	0.00E+00	2.38E-13	-1.25E-09
168	Sethoxydim	Soil	PDF*m2*yr	-1.22E-09	1.04E-14	3.67E-14	1.09E-14	6.25E-11	9.30E-17	1.54E-15	5.15E-15	1.79E-16	-1.29E-09
169	Ethene, chloro-	Water	PDF*m2*yr	-1.26E-09	7.52E-11	2.09E-13	1.08E-12	1.68E-12	9.51E-16	4.51E-15	3.60E-15	3.63E-15	-1.34E-09
170	Deltamethrin	Soil	PDF*m2*yr	-1.28E-09	9.89E-15	3.61E-14	1.07E-14	8.86E-11	9.57E-17	1.50E-15	7.33E-15	1.75E-16	-1.37E-09
171	Phenol, pentachloro-	Air	PDF*m2*yr	-1.43E-09	1.47E-11	6.23E-11	2.37E-11	1.75E-10	2.12E-13	3.08E-12	6.42E-12	3.44E-13	-1.72E-09
172	Benzene	Air	PDF*m2*yr	-1.59E-09	7.49E-13	4.29E-12	4.80E-11	4.96E-11	1.55E-13	1.58E-12	3.72E-13	1.54E-13	-1.69E-09
173	Occupation, traffic area, rail network	Raw	PDF*m2*yr	-1.61E-09	8.12E-11	1.35E-11	1.16E-11	2.08E-10	2.92E-12	4.63E-11	6.95E-13	1.13E-13	-1.97E-09
174	Oryzalin	Soil	PDF*m2*yr	-1.91E-09	2.28E-11	8.01E-11	2.35E-11	0.00E+00	1.97E-13	3.38E-12	0.00E+00	3.89E-13	-2.04E-09
175	Trinexapac-ethyl	Soil	PDF*m2*yr	-1.92E-09	1.58E-12	6.11E-12	1.71E-12	1.38E-13	1.69E-14	2.48E-13	3.02E-14	2.86E-14	-1.93E-09
176	Propane	Air	PDF*m2*yr	-1.98E-09	3.69E-12	2.98E-11	3.62E-10	5.07E-10	4.58E-12	8.93E-11	1.61E-12	1.25E-12	-2.98E-09
177	Cyprodinil	Soil	PDF*m2*yr	-2.25E-09	1.56E-11	5.50E-11	1.61E-11	1.94E-14	1.36E-13	2.31E-12	4.24E-15	2.67E-13	-2.34E-09
178	Bentazone	Air	PDF*m2*yr	-2.37E-09	8.20E-16	2.88E-15	8.21E-16	6.62E-13	8.86E-18	1.28E-16	6.18E-17	1.38E-17	-2.37E-09
179	Prometryn	Soil	PDF*m2*yr	-2.50E-09	2.41E-11	8.49E-11	2.49E-11	4.89E-13	2.13E-13	3.59E-12	1.66E-14	4.12E-13	-2.64E-09
180	Difenoconazole	Soil	PDF*m2*yr	-2.66E-09	1.54E-11	5.40E-11	1.60E-11	9.56E-11	1.32E-13	2.27E-12	7.92E-15	2.65E-13	-2.84E-09
181	Glufosinate ammonium	Soil	PDF*m2*yr	-2.71E-09	3.24E-11	1.14E-10	3.33E-11	0.00E+00	2.80E-13	4.80E-12	0.00E+00	5.53E-13	-2.89E-09
182	Ethoprop	Soil	PDF*m2*yr	-2.85E-09	3.41E-11	1.20E-10	3.51E-11	0.00E+00	2.94E-13	5.05E-12	0.00E+00	5.82E-13	-3.05E-09
183	Napropamide	Soil	PDF*m2*yr	-2.90E-09	1.36E-13	5.61E-13	3.25E-13	5.27E-09	2.16E-15	2.43E-14	4.32E-13	2.98E-15	-8.17E-09
184	Ethalfluralin	Soil	PDF*m2*yr	-2.91E-09	8.32E-15	3.02E-14	9.32E-15	2.03E-10	8.26E-17	1.26E-15	1.67E-14	1.49E-16	-3.11E-09
185	Chloroform	Water	PDF*m2*yr	-2.94E-09	1.22E-14	5.51E-14	1.62E-14	7.86E-13	1.60E-16	1.63E-15	6.42E-16	2.57E-16	-2.94E-09
186	Metalaxyl-M	Soil	PDF*m2*yr	-3.10E-09	3.70E-11	1.30E-10	3.81E-11	0.00E+00	3.20E-13	5.49E-12	0.00E+00	6.32E-13	-3.31E-09
187	Cyfluthrin	Soil	PDF*m2*yr	-3.14E-09	2.35E-12	8.25E-12	2.42E-12	9.15E-13	2.05E-14	3.48E-13	1.06E-15	4.01E-14	-3.15E-09
188	Malathion	Soil	PDF*m2*yr	-3.31E-09	1.33E-11	4.68E-11	1.38E-11	1.05E-10	1.49E-13	2.10E-12	6.32E-14	1.02E-12	-3.49E-09
189	Ethanol	Water	PDF*m2*yr	-3.63E-09	1.19E-14	3.92E-14	3.85E-14	7.87E-13	2.82E-15	2.13E-14	1.06E-15	3.02E-16	-3.63E-09
190	Ametryn	Soil	PDF*m2*yr	-3.80E-09	4.54E-11	1.60E-10	4.68E-11	0.00E+00	3.92E-13	6.74E-12	0.00E+00	7.75E-13	-4.06E-09
191	Fentin hydroxide	Soil	PDF*m2*yr	-3.92E-09	4.69E-11	1.65E-10	4.83E-11	0.00E+00	4.05E-13	6.95E-12	0.00E+00	8.00E-13	-4.19E-09
192	Terbufos	Soil	PDF*m2*yr	-4.36E-09	2.67E-12	1.03E-11	3.07E-12	3.99E-12	2.66E-14	3.41E-13	3.79E-15	4.72E-14	-4.38E-09
193	Imazethapyr	Air	PDF*m2*yr	-4.38E-09	1.51E-15	5.30E-15	1.51E-15	1.22E-12	1.63E-17	2.35E-16	1.14E-16	2.55E-17	-4.38E-09
194	Dicamba	Air	PDF*m2*yr	-4.98E-09	1.21E-14	4.29E-14	1.22E-14	1.39E-12	1.09E-16	1.80E-15	1.30E-16	2.06E-16	-4.99E-09
195	Methane, dichloro-, HCC-30	Water	PDF*m2*yr	-5.20E-09	1.48E-14	5.02E-14	1.64E-14	1.08E-12	1.56E-16	2.31E-15	8.69E-16	2.63E-16	-5.20E-09
196	Rimsulfuron	Soil	PDF*m2*yr	-6.07E-09	1.08E-11	3.79E-11	1.13E-11	5.37E-12	9.38E-14	1.56E-12	4.72E-16	1.84E-13	-6.14E-09
197	Flumetsulam	Soil	PDF*m2*yr	-6.16E-09	7.38E-13	2.55E-12	7.85E-13	2.56E-12	6.42E-15	9.99E-14	2.32E-16	1.23E-14	-6.17E-09
198	Dimethylamine	Water	PDF*m2*yr	-6.29E-09	3.70E-13	6.91E-14	2.51E-14	1.64E-12	1.72E-16	2.60E-15	1.19E-15	3.84E-16	-6.29E-09
199	Occupation, grassland, not used	Raw	PDF*m2*yr	-6.30E-09	1.95E-10	6.92E-10	3.52E-09	1.06E-10	4.53E-12	4.27E-11	3.26E-13	1.22E-11	-1.09E-08
200	Dicamba	Soil	PDF*m2*yr	-6.31E-09	3.16E-12	1.15E-11	3.33E-12	2.92E-12	2.89E-14	4.45E-13	1.60E-15	5.45E-14	-6.33E-09
201	Bromacil	Soil	PDF*m2*yr	-6.37E-09	7.62E-11	2.68E-10	7.84E-11	0.00E+00	6.58E-13	1.13E-11	0.00E+00	1.30E-12	-6.81E-09
202	Acetone	Air	PDF*m2*yr	-6.70E-09	1.04E-13	4.46E-13	2.16E-13	2.31E-12	1.24E-15	4.15E-12	4.71E-14	3.41E-15	-6.71E-09
203	Ethofumesate	Soil	PDF*m2*yr	-6.88E-09	6.66E-11	2.35E-10	6.77E-11	5.17E-13	5.90E-13	9.93E-12	4.44E-17	1.14E-12	-7.26E-09
204	Isoxaflutole	Soil	PDF*m2*yr	-7.28E-09	4.53E-12	1.57E-11	4.82E-12	7.18E-12	3.94E-14	6.13E-13	6.30E-16	7.55E-14	-7.31E-09
205	Vinclozolin	Soil	PDF*m2*yr	-7.29E-09	2.08E-14	7.57E-14	2.34E-14	5.08E-10	2.07E-16	3.15E-15	4.18E-14	3.74E-16	-7.80E-09
206	Propiconazole	Soil	PDF*m2*yr	-7.85E-09	7.92E-13	2.90E-12	8.46E-13	1.99E-12	7.57E-15	1.20E-13	5.45E-15	1.39E-14	-7.86E-09
207	Simazine	Soil	PDF*m2*yr	-7.93E-09	4.93E-12	1.70E-11	5.25E-12	7.82E-12	4.29E-14	6.68E-13	6.86E-16	8.21E-14	-7.96E-09
208	Ethene	Water	PDF*m2*yr	-8.38E-09	1.94E-12	6.80E-12	2.35E-11	3.26E-11	2.35E-12	1.72E-11	3.77E-13	1.03E-13	-8.47E-09
209	Benzo(a)pyrene	Air	PDF*m2*yr	-8.64E-09	7.47E-11	3.18E-10	1.21E-10	8.81E-10	1.14E-12	1.91E-11	3.22E-11	1.75E-12	-1.01E-08
210	Propiconazole	Air	PDF*m2*yr	-9.35E-09	3.23E-15	1.13E-14	3.23E-15	2.62E-12	3.49E-17	5.03E-16	2.44E-16	5.44E-17	-9.36E-09
211	Chromium VI	Soil	PDF*m2*yr	-9.52E-09	4.36E-10	2.63E-10	6.37E-10	1.28E-09	1.52E-11	2.33E-10	3.45E-12	3.02E-12	-1.24E-08
212	Parathion	Soil	PDF*m2*yr	-9.64E-09	1.62E-11	6.19E-11	1.78E-11	5.10E-10	6.66E-13	5.12E-12	1.04E-13	2.88E-13	-1.02E-08
213	Flumetsulam	Air	PDF*m2*yr	-9.72E-09	3.35E-15	1.18E-14	3.36E-15	2.72E-12	3.62E-17	5.22E-16	2.53E-16	5.65E-17	-9.72E-09
214	Mepiquat chloride	Soil	PDF*m2*yr	-9.81E-09	2.58E-11	9.12E-11	2.70E-11	4.01E-13	2.28E-13	3.85E-12	1.36E-14	4.44E-13	-9.96E-09
215	m-Xylene	Water	PDF*m2*yr	-1.05E-08	3.72E-12	2.33E-11	9.51E-10	9.12E-10	2.13E-14	9.67E-11	2.05E-12	2.77E-12	-1.25E-08
216	Ethene	Air	PDF*m2*yr	-1.09E-08	5.65E-13	4.21E-12	3.77E-13	3.15E-12	1.17E-13	7.49E-13	2.03E-13	1.23E-14	-1.10E-08
217	Butene	Water	PDF*m2*yr	-1.44E-08	4.07E-14	1.51E-13	1.08E-13	3.00E-12	8.01E-16	7.88E-15	2.26E-15	1.16E-15	-1.44E-08
218	Phorate	Soil	PDF*m2*yr	-1.70E-08	2.04E-10	7.16E-10	2.10E-10	0.00E+00	1.76E-12	3.02E-11	0.00E+00	3.48E-12	-1.82E-08
219	Acetaldehyde	Water	PDF*m2*yr	-1.72E-08	4.14E-13	4.84E-13	1.08E-12	7.87E-12	6.57E-14	4.87E-13	1.92E-14	1.17E-14	-1.72E-08
220	Ethephon	Soil	PDF*m2*yr	-1.79E-08	9.96E-11	3.64E-10	1.03E-10	4.85E-12	9.51E-13	1.52E-11	7.60E-13	1.74E-12	-1.84E-08
221	Ethane, 1,2-dichloro-	Water	PDF*m2*yr	-2.12E-08	7.73E-12	4.82E-12	1.12E-12	6.76E-10	7.81E-15	9.71E-14	4.72E-14	1.11E-11	-2.19E-08
222	Oxamyl	Soil	PDF*m2*yr	-2.30E-08	2.75E-10	9.66E-10	2.83E-10	0.00E+00	2.37E-12	4.07E-11	0.00E+00	4.69E-12	-2.46E-08
223	Hydramethylnon	Soil	PDF*m2*yr	-2.46E-08	2.94E-10	1.03E-09	3.02E-10	0.00E+00	2.54E-12	4.36E-11	0.00E+00	5.01E-12	-2.63E-08
224	Phenol	Air	PDF*m2*yr	-2.46E-08	9.30E-13	4.05E-12	1.55E-12	6.95E-12	3.09E-14	2.10E-13	1.41E-13	1.93E-14	-2.46E-08
225	Azinphos-methyl	Soil	PDF*m2*yr	-2.58E-08	3.08E-10	1.08E-09	3.17E-10	0.00E+00	2.66E-12	4.57E-11	0.00E+00	5.26E-12	-2.75E-08
226	Flufenacet	Soil	PDF*m2*yr	-2.62E-08	2.75E-12	9.74E-12	2.96E-12	6.41E-12	2.44E-14	4.09E-13	6.01E-16	4.77E-14	-2.63E-08
227	Benzene, ethyl-	Water	PDF*m2*yr	-2.71E-08	5.73E-11	2.92E-10	2.27E-09	2.98E-09	2.59E-10	1.97E-09	2.43E-11	8.54E-12	-3.50E-08
228	Cymoxanil	Soil	PDF*m2*yr	-2.94E-08	3.51E-10	1.23E-09	3.61E-10	0.00E+00	3.03E-12	5.20E-11	0.00E+00	5.99E-12	-3.14E-08
229	Flufenacet	Air	PDF*m2*yr	-3.14E-08	1.08E-14	3.80E-14	1.08E-14	8.78E-12	1.17E-16	1.69E-15	8.18E-16	1.83E-16	-3.14E-08
230	Xylene	Water	PDF*m2*yr	-3.49E-08	9.41E-11	4.93E-10	6.23E-09	7.13E-09	3.75E-10	3.15E-09	4.14E-11	2.09E-11	-5.24E-08
231	Occupation, pasture and meadow, extensive	Raw	PDF*m2*yr	-3.85E-08	2.77E-10	2.46E-09	3.60E-09	1.35E-13	2.06E-11	1.16E-10	3.17E-16	1.60E-11	-4.50E-08
232	Acetaldehyde	Air	PDF*m2*yr	-3.89E-08	6.10E-13	3.72E-12	8.80E-12	2.69E-11	7.41E-12	2.33E-11	2.82E-13	4.39E-14	-3.90E-08
233	Acephate	Air	PDF*m2*yr	-4.67E-08	1.61E-14	5.66E-14	1.61E-14	1.31E-11	1.74E-16	2.51E-15	1.22E-15	2.72E-16	-4.67E-08
234	Pirimicarb	Soil	PDF*m2*yr	-4.81E-08	5.72E-10	2.01E-09	5.89E-10	2.09E-13	4.96E-12	8.49E-11	4.59E-14	9.77E-12	-5.13E-08
235	Acephate	Soil	PDF*m2*yr	-4.88E-08	7.71E-11	2.72E-10	7.95E-11	1.27E-11	6.77E-13	1.15E-11	4.21E-14	1.32E-12	-4.93E-08
236	Thiodicarb	Air	PDF*m2*yr	-4.92E-08	1.70E-14	5.95E-14	1.70E-14	1.37E-11	1.83E-16	2.64E-15	1.28E-15	2.86E-16	-4.92E-08
237	Tebuconazole	Soil	PDF*m2*yr	-5.00E-08	3.48E-13	1.55E-12	3.81E-13	3.48E-09	5.15E-15	6.06E-14	3.02E-13	6.83E-15	-5.35E-08
238	Bentazone	Soil	PDF*m2*yr	-5.01E-08	6.15E-14	3.92E-13	7.09E-14	7.84E-12	2.42E-15	1.76E-14	3.35E-15	1.47E-15	-5.01E-08
239	Acetic acid	Water	PDF*m2*yr	-5.15E-08	2.58E-12	1.81E-12	1.10E-12	2.10E-11	6.69E-14	4.87E-13	1.78E-14	1.01E-14	-5.15E-08
240	Iprodione	Soil	PDF*m2*yr	-5.32E-08	6.75E-11	2.38E-10	7.25E-11	3.32E-09	5.78E-13	9.90E-12	2.73E-13	1.19E-12	-5.69E-08
241	Parathion, methyl	Soil	PDF*m2*yr	-5.33E-08	1.84E-14	6.45E-14	1.84E-14	1.49E-11	1.99E-16	2.87E-15	1.39E-15	3.10E-16	-5.33E-08
242	Alachlor	Air	PDF*m2*yr	-5.52E-08	1.90E-14	6.69E-14	1.91E-14	1.54E-11	2.06E-16	2.97E-15	1.44E-15	3.21E-16	-5.53E-08
243	Imazamox	Air	PDF*m2*yr	-5.60E-08	1.93E-14	6.78E-14	1.93E-14	1.57E-11	2.09E-16	3.01E-15	1.46E-15	3.26E-16	-5.60E-08
244	Occupation, urban/industrial fallow	Raw	PDF*m2*yr	-5.76E-08	5.26E-10	5.36E-09	7.43E-10	7.61E-14	4.72E-11	2.71E-10	2.06E-16	1.74E-11	-6.45E-08
245	Methanol	Air	PDF*m2*yr	-6.19E-08	8.63E-13	4.24E-12	2.19E-08	1.15E-08	4.04E-14	3.76E-11	3.74E-13	5.39E-11	-9.54E-08
246	Alachlor	Soil	PDF*m2*yr	-6.33E-08	4.68E-12	2.55E-11	6.93E-12	2.08E-11	6.99E-14	4.61E-13	3.16E-14	1.02E-13	-6.34E-08
247	Azoxystrobin	Soil	PDF*m2*yr	-6.66E-08	1.56E-11	5.64E-11	1.63E-11	2.21E-11	1.45E-13	2.36E-12	8.03E-14	3.15E-13	-6.67E-08
248	Cypermethrin	Soil	PDF*m2*yr	-6.87E-08	6.62E-11	2.35E-10	7.04E-11	3.86E-08	9.34E-13	1.11E-11	3.85E-12	8.85E-12	-1.08E-07
249	Parathion, methyl	Air	PDF*m2*yr	-6.95E-08	2.40E-14	8.41E-14	2.40E-14	1.94E-11	2.59E-16	3.74E-15	1.81E-15	4.04E-16	-6.95E-08
250	Cyhalothrin, gamma-	Soil	PDF*m2*yr	-7.76E-08	2.68E-14	9.39E-14	2.68E-14	2.17E-11	2.89E-16	4.17E-15	2.02E-15	4.51E-16	-7.76E-08
251	Azoxystrobin	Air	PDF*m2*yr	-7.82E-08	2.70E-14	9.47E-14	2.70E-14	2.19E-11	2.92E-16	4.20E-15	2.04E-15	4.55E-16	-7.83E-08
252	Occupation, traffic area, road network	Raw	PDF*m2*yr	-8.08E-08	1.42E-09	6.26E-09	3.21E-09	2.13E-09	8.28E-11	8.60E-10	7.74E-12	3.15E-11	-9.48E-08
253	Thiazole, 2-(thiocyanatemethylthio)benzo-	Soil	PDF*m2*yr	-8.14E-08	9.73E-10	3.42E-09	1.00E-09	0.00E+00	8.40E-12	1.44E-10	0.00E+00	1.66E-11	-8.69E-08
254	Dicrotophos	Soil	PDF*m2*yr	-8.39E-08	8.09E-10	2.85E-09	8.34E-10	1.64E-11	7.13E-12	1.20E-10	5.57E-13	1.38E-11	-8.85E-08
255	Permethrin	Air	PDF*m2*yr	-8.51E-08	2.93E-14	1.03E-13	2.94E-14	2.38E-11	3.17E-16	4.57E-15	2.22E-15	4.95E-16	-8.51E-08
256	Propene	Water	PDF*m2*yr	-8.78E-08	4.25E-10	2.23E-11	4.84E-11	6.27E-10	1.71E-12	1.23E-11	4.66E-13	9.61E-12	-8.90E-08
257	Thifensulfuron-methyl	Soil	PDF*m2*yr	-9.24E-08	8.68E-13	3.36E-12	8.80E-13	2.59E-11	9.44E-15	1.37E-13	1.79E-14	1.55E-14	-9.24E-08
258	2,4-D	Air	PDF*m2*yr	-9.36E-08	3.23E-14	1.13E-13	3.23E-14	2.62E-11	3.49E-16	5.03E-15	2.44E-15	5.44E-16	-9.36E-08
259	Clomazone	Soil	PDF*m2*yr	-9.46E-08	2.70E-13	9.82E-13	3.03E-13	6.59E-09	2.68E-15	4.08E-14	5.43E-13	4.85E-15	-1.01E-07
260	Thiodicarb	Soil	PDF*m2*yr	-1.08E-07	3.73E-14	1.31E-13	3.74E-14	3.03E-11	4.04E-16	5.82E-15	2.82E-15	6.30E-16	-1.08E-07
261	Dimethenamid	Soil	PDF*m2*yr	-1.09E-07	9.27E-11	3.69E-10	1.07E-10	9.28E-11	9.53E-13	1.20E-11	1.56E-13	1.68E-12	-1.10E-07
262	Terbacil	Soil	PDF*m2*yr	-1.11E-07	1.32E-09	4.65E-09	1.36E-09	0.00E+00	1.14E-11	1.96E-10	0.00E+00	2.26E-11	-1.18E-07
263	Acrolein	Air	PDF*m2*yr	-1.11E-07	6.59E-11	8.10E-10	3.73E-09	7.30E-09	3.40E-09	5.06E-11	3.93E-11	1.30E-11	-1.26E-07
264	Toluene	Water	PDF*m2*yr	-1.16E-07	1.39E-10	7.45E-10	1.26E-08	1.36E-08	4.82E-10	4.51E-09	6.31E-11	4.07E-11	-1.48E-07
265	PAH, polycyclic aromatic hydrocarbons	Water	PDF*m2*yr	-1.33E-07	2.44E-10	1.13E-09	2.28E-09	5.84E-09	1.16E-09	8.01E-09	9.27E-11	1.53E-11	-1.52E-07
266	Fenamiphos	Soil	PDF*m2*yr	-1.37E-07	1.64E-09	5.77E-09	1.69E-09	0.00E+00	1.42E-11	2.43E-10	0.00E+00	2.80E-11	-1.47E-07
267	Acetochlor	Soil	PDF*m2*yr	-1.47E-07	9.14E-11	3.16E-10	9.73E-11	1.45E-10	7.95E-13	1.24E-11	1.27E-14	1.52E-12	-1.48E-07
268	Diazinon	Soil	PDF*m2*yr	-1.55E-07	1.85E-09	6.52E-09	1.91E-09	0.00E+00	1.60E-11	2.75E-10	0.00E+00	3.16E-11	-1.66E-07
269	Imazethapyr	Soil	PDF*m2*yr	-1.58E-07	9.77E-14	3.44E-13	9.83E-14	2.23E-11	9.70E-16	1.49E-14	2.32E-15	1.65E-15	-1.58E-07
270	Pendimethalin	Air	PDF*m2*yr	-1.60E-07	5.61E-14	1.97E-13	5.62E-14	4.47E-11	6.05E-16	8.74E-15	4.16E-15	9.47E-16	-1.60E-07
271	Cypermethrin	Air	PDF*m2*yr	-1.66E-07	5.73E-14	2.01E-13	5.74E-14	4.64E-11	6.19E-16	8.92E-15	4.33E-15	9.66E-16	-1.66E-07
272	Carbaryl	Soil	PDF*m2*yr	-1.68E-07	2.68E-12	9.44E-12	2.75E-12	1.13E-09	2.34E-14	3.98E-13	9.37E-14	4.58E-14	-1.69E-07
273	Cyfluthrin	Air	PDF*m2*yr	-1.91E-07	6.59E-14	2.31E-13	6.60E-14	5.35E-11	7.13E-16	1.03E-14	4.98E-15	1.11E-15	-1.91E-07
274	Isoproturon	Soil	PDF*m2*yr	-2.12E-07	1.95E-10	9.16E-10	2.15E-10	4.55E-11	3.33E-12	3.62E-11	9.99E-12	3.92E-12	-2.13E-07
275	Antimony	Soil	PDF*m2*yr	-2.31E-07	2.41E-09	1.35E-09	6.61E-09	1.27E-08	6.53E-09	8.72E-11	4.06E-11	2.20E-11	-2.61E-07
276	Occupation, urban, discontinuously built	Raw	PDF*m2*yr	-2.68E-07	3.86E-09	1.99E-08	7.04E-09	4.70E-10	1.01E-10	6.83E-10	4.78E-14	1.20E-10	-3.00E-07
277	Thiram	Soil	PDF*m2*yr	-2.82E-07	1.38E-10	4.76E-10	1.53E-10	1.19E-08	6.19E-12	3.83E-11	8.92E-12	1.18E-10	-2.94E-07
278	Carbaryl	Air	PDF*m2*yr	-2.93E-07	1.08E-13	3.81E-13	1.09E-13	8.19E-11	1.16E-15	1.68E-14	7.64E-15	1.83E-15	-2.93E-07
279	Sulfur trioxide	Air	PDF*m2*yr	-2.96E-07	3.99E-12	1.42E-11	4.31E-12	2.77E-10	3.59E-14	5.89E-13	8.02E-14	8.43E-14	-2.96E-07
280	Fipronil	Soil	PDF*m2*yr	-3.11E-07	2.92E-09	1.03E-08	3.01E-09	6.78E-11	2.57E-11	4.35E-10	2.01E-12	4.99E-11	-3.28E-07
281	Metamitron	Soil	PDF*m2*yr	-3.35E-07	3.22E-09	1.14E-08	3.27E-09	2.58E-11	2.86E-11	4.81E-10	2.22E-15	5.50E-11	-3.54E-07
282	Barium	Soil	PDF*m2*yr	-3.45E-07	1.31E-09	2.24E-09	1.09E-08	2.10E-08	1.08E-08	2.05E-10	6.78E-11	3.64E-11	-3.92E-07
283	PAH, polycyclic aromatic hydrocarbons	Air	PDF*m2*yr	-3.63E-07	4.56E-11	2.14E-10	4.69E-10	1.89E-09	7.66E-12	3.35E-10	2.01E-11	3.28E-12	-3.66E-07
284	Chlorothalonil	Soil	PDF*m2*yr	-3.66E-07	3.53E-09	1.28E-08	4.99E-09	4.99E-09	3.16E-11	5.15E-10	8.31E-11	6.81E-11	-3.93E-07
285	Benzene	Water	PDF*m2*yr	-3.83E-07	4.58E-11	2.37E-10	4.73E-09	4.99E-09	9.70E-11	1.13E-09	2.25E-11	1.46E-11	-3.94E-07
286	Lambda-cyhalothrin	Soil	PDF*m2*yr	-4.03E-07	8.99E-12	3.17E-11	9.27E-12	1.14E-09	7.87E-14	1.34E-12	1.00E-13	1.54E-13	-4.04E-07
287	Propachlor	Soil	PDF*m2*yr	-4.51E-07	5.39E-09	1.89E-08	5.55E-09	0.00E+00	4.65E-11	7.99E-10	0.00E+00	9.20E-11	-4.82E-07
288	Trifluralin	Air	PDF*m2*yr	-5.26E-07	1.81E-13	6.37E-13	1.82E-13	1.47E-10	1.96E-15	2.83E-14	1.37E-14	3.06E-15	-5.26E-07
289	Atrazine	Air	PDF*m2*yr	-5.71E-07	2.43E-13	8.54E-13	2.44E-13	1.60E-10	2.53E-15	3.75E-14	1.49E-14	4.10E-15	-5.72E-07
290	Dimethoate	Soil	PDF*m2*yr	-6.06E-07	6.64E-09	2.35E-08	6.84E-09	5.69E-11	5.85E-11	9.89E-10	1.25E-11	1.14E-10	-6.44E-07
291	Diuron	Soil	PDF*m2*yr	-6.55E-07	7.64E-09	2.68E-08	7.86E-09	1.63E-11	6.61E-11	1.13E-09	5.54E-13	1.30E-10	-6.98E-07
292	Selenium	Water	PDF*m2*yr	-7.11E-07	1.83E-08	1.99E-08	3.31E-08	8.21E-08	4.37E-10	6.09E-09	2.51E-08	1.97E-10	-8.96E-07
293	Occupation, arable, non-irrigated	Raw	PDF*m2*yr	-8.27E-07	5.43E-09	2.12E-08	6.33E-09	1.45E-09	2.68E-10	1.95E-09	2.82E-11	9.90E-11	-8.63E-07
294	Captan	Soil	PDF*m2*yr	-9.30E-07	1.11E-08	3.91E-08	1.14E-08	0.00E+00	9.60E-11	1.65E-09	0.00E+00	1.90E-10	-9.93E-07
295	Arsenic	Water	PDF*m2*yr	-1.08E-06	2.55E-08	9.84E-09	2.24E-07	4.31E-07	1.08E-10	2.27E-08	1.50E-07	3.78E-09	-1.95E-06
296	Selenium	Soil	PDF*m2*yr	-1.16E-06	4.09E-10	7.85E-09	3.85E-08	7.38E-08	3.81E-08	5.09E-10	2.36E-10	1.28E-10	-1.31E-06
297	Pendimethalin	Soil	PDF*m2*yr	-1.28E-06	3.98E-12	1.40E-11	4.08E-12	1.80E-10	3.60E-14	5.95E-13	2.18E-14	6.79E-14	-1.28E-06
298	Chlorpyrifos	Air	PDF*m2*yr	-1.60E-06	5.53E-13	1.94E-12	5.54E-13	4.48E-10	5.98E-15	8.61E-14	4.18E-14	9.32E-15	-1.60E-06
299	Paraquat	Soil	PDF*m2*yr	-1.76E-06	1.12E-10	3.95E-10	1.16E-10	6.89E-10	1.07E-12	1.68E-11	2.42E-13	3.70E-12	-1.77E-06
300	Paraquat	Air	PDF*m2*yr	-1.92E-06	6.60E-13	2.32E-12	6.62E-13	5.36E-10	7.14E-15	1.03E-13	4.99E-14	1.11E-14	-1.92E-06
301	Occupation, arable, greenhouse	Raw	PDF*m2*yr	-2.02E-06	2.42E-08	8.50E-08	2.49E-08	0.00E+00	2.09E-10	3.58E-09	0.00E+00	4.13E-10	-2.16E-06
302	Trifluralin	Soil	PDF*m2*yr	-2.10E-06	5.06E-12	1.79E-11	5.31E-12	5.36E-09	4.65E-14	7.60E-13	4.49E-13	8.67E-14	-2.11E-06
303	Carbofuran	Soil	PDF*m2*yr	-2.16E-06	1.07E-09	3.70E-09	1.18E-09	9.41E-08	4.54E-11	2.88E-10	6.52E-11	8.56E-10	-2.26E-06
304	Metolachlor	Air	PDF*m2*yr	-2.21E-06	7.72E-13	2.71E-12	7.74E-13	6.16E-10	8.33E-15	1.20E-13	5.75E-14	1.30E-14	-2.21E-06
305	Sulfentrazone	Air	PDF*m2*yr	-2.31E-06	7.98E-13	2.80E-12	7.99E-13	6.47E-10	8.63E-15	1.24E-13	6.03E-14	1.35E-14	-2.31E-06
306	Antimony	Water	PDF*m2*yr	-2.60E-06	9.17E-08	1.25E-08	6.48E-08	9.73E-08	8.77E-11	6.92E-09	7.76E-09	2.84E-10	-2.88E-06
307	Selenium	Air	PDF*m2*yr	-2.85E-06	3.84E-08	1.65E-07	1.24E-07	6.16E-07	4.49E-09	8.60E-08	2.12E-08	1.32E-09	-3.91E-06
308	Formaldehyde	Air	PDF*m2*yr	-2.86E-06	1.10E-10	6.87E-10	9.47E-10	3.25E-09	4.44E-10	2.46E-09	4.63E-11	6.25E-12	-2.86E-06
309	Mancozeb	Soil	PDF*m2*yr	-3.36E-06	3.82E-08	1.35E-07	4.29E-08	1.31E-08	3.32E-10	5.63E-09	2.19E-10	6.72E-10	-3.60E-06
310	Lead	Water	PDF*m2*yr	-3.51E-06	5.44E-09	2.58E-08	2.17E-07	2.50E-07	6.80E-10	3.59E-08	1.21E-07	7.43E-10	-4.17E-06
311	Barium	Air	PDF*m2*yr	-3.52E-06	5.91E-09	5.03E-08	1.09E-07	2.68E-07	9.76E-08	2.29E-09	4.14E-09	5.06E-10	-4.06E-06
312	Metribuzin	Air	PDF*m2*yr	-4.37E-06	1.51E-12	5.30E-12	1.51E-12	1.22E-09	1.63E-14	2.35E-13	1.14E-13	2.54E-14	-4.38E-06
313	Atrazine	Soil	PDF*m2*yr	-4.47E-06	5.92E-09	2.41E-08	1.17E-08	6.28E-08	5.11E-11	5.60E-10	2.03E-09	1.75E-10	-4.58E-06
314	Chlorpyrifos	Soil	PDF*m2*yr	-5.51E-06	3.36E-10	1.19E-09	3.47E-10	8.24E-10	2.97E-12	5.01E-11	3.00E-13	5.75E-12	-5.51E-06
315	Cyhalothrin, gamma-	Air	PDF*m2*yr	-5.69E-06	1.96E-12	6.88E-12	1.96E-12	1.59E-09	2.12E-14	3.06E-13	1.48E-13	3.31E-14	-5.69E-06
316	Imazamox	Soil	PDF*m2*yr	-6.32E-06	3.92E-12	1.38E-11	3.94E-12	8.82E-10	3.89E-14	5.99E-13	9.21E-14	6.64E-14	-6.32E-06
317	Benzene, 1,2-dichloro-	Water	PDF*m2*yr	-6.60E-06	6.68E-11	1.52E-10	3.02E-10	3.46E-09	2.89E-12	1.48E-11	6.38E-11	1.62E-12	-6.61E-06
318	Cadmium	Water	PDF*m2*yr	-7.62E-06	2.59E-09	9.65E-09	2.36E-07	2.41E-07	3.28E-10	3.19E-08	1.99E-07	7.36E-10	-8.34E-06
319	Occupation, forest, extensive	Raw	PDF*m2*yr	-8.00E-06	1.20E-07	8.28E-07	2.17E-07	4.21E-07	4.63E-09	2.36E-08	1.04E-08	3.09E-09	-9.63E-06
320	Benzene, chloro-	Water	PDF*m2*yr	-8.28E-06	8.86E-11	2.37E-10	5.37E-10	4.55E-09	4.71E-12	2.20E-11	1.19E-10	2.58E-12	-8.29E-06
321	Chromium VI	Air	PDF*m2*yr	-8.97E-06	9.70E-08	4.83E-07	3.77E-07	1.44E-06	2.00E-09	1.53E-07	5.28E-08	3.52E-09	-1.16E-05
322	Chromium	Water	PDF*m2*yr	-1.20E-05	5.11E-09	4.36E-08	5.76E-07	5.71E-07	8.68E-10	7.40E-08	4.38E-09	1.76E-09	-1.32E-05
323	Aldicarb	Soil	PDF*m2*yr	-1.34E-05	1.29E-07	4.56E-07	1.33E-07	2.57E-09	1.14E-09	1.93E-08	8.71E-11	2.21E-09	-1.41E-05
324	Hydrocarbons, aromatic	Water	PDF*m2*yr	-1.46E-05	2.48E-08	1.22E-07	2.50E-07	6.39E-07	1.28E-07	8.82E-07	1.01E-08	1.67E-09	-1.67E-05
325	Carbendazim	Soil	PDF*m2*yr	-1.75E-05	6.88E-11	2.62E-10	7.70E-11	1.22E-06	1.28E-12	1.26E-11	1.02E-10	1.37E-11	-1.87E-05
326	Cobalt	Air	PDF*m2*yr	-2.01E-05	3.03E-07	1.27E-06	2.65E-06	5.90E-06	6.95E-08	9.34E-06	1.44E-07	1.78E-08	-3.98E-05
327	Occupation, permanent crops, irrigated, intensive	Raw	PDF*m2*yr	-2.51E-05	3.13E-07	1.29E-06	3.64E-07	4.51E-08	5.29E-09	5.57E-08	5.78E-10	5.84E-09	-2.71E-05
328	Nickel	Water	PDF*m2*yr	-2.55E-05	1.37E-08	7.09E-08	5.82E-07	6.64E-07	9.39E-10	2.24E-07	2.42E-06	1.94E-09	-2.95E-05
329	Occupation, pasture and meadow, intensive	Raw	PDF*m2*yr	-2.65E-05	4.68E-07	1.66E-06	4.76E-07	2.12E-13	4.11E-09	6.92E-08	4.99E-16	7.99E-09	-2.92E-05
330	Occupation, permanent crops, non-irrigated, intensive	Raw	PDF*m2*yr	-2.69E-05	3.21E-07	1.13E-06	3.31E-07	1.01E-18	2.77E-09	4.76E-08	2.38E-21	5.48E-09	-2.87E-05
331	Acetic acid	Air	PDF*m2*yr	-3.06E-05	6.05E-10	3.13E-09	6.63E-09	3.23E-08	1.93E-11	2.75E-08	2.77E-10	4.94E-11	-3.07E-05
332	Mercury	Water	PDF*m2*yr	-3.88E-05	3.62E-09	6.42E-09	1.16E-08	4.90E-08	3.50E-11	1.53E-08	4.73E-07	8.31E-11	-3.94E-05
333	Occupation, arable, irrigated, intensive	Raw	PDF*m2*yr	-4.82E-05	2.90E-07	1.08E-06	3.13E-07	8.77E-09	2.68E-09	4.18E-08	1.77E-10	5.12E-09	-4.99E-05
334	Cadmium	Air	PDF*m2*yr	-5.98E-05	1.01E-06	1.55E-06	6.13E-06	8.99E-06	3.22E-07	4.74E-06	1.50E-07	2.60E-08	-8.27E-05
335	Glyphosate	Air	PDF*m2*yr	-6.92E-05	2.39E-11	8.38E-11	2.39E-11	1.93E-08	2.58E-13	3.72E-12	1.80E-12	4.03E-13	-6.92E-05
336	Zinc	Water	PDF*m2*yr	-7.30E-05	5.21E-08	2.53E-07	2.07E-06	2.88E-06	1.43E-07	1.23E-06	2.26E-05	7.74E-09	-1.02E-04
337	Arsenic	Soil	PDF*m2*yr	-8.89E-05	3.28E-07	1.37E-06	8.95E-07	4.68E-06	2.35E-07	2.77E-08	1.39E-05	1.10E-08	-1.10E-04
338	Chromium	Air	PDF*m2*yr	-1.02E-04	1.50E-06	4.85E-06	9.45E-06	1.69E-05	1.83E-07	5.83E-06	4.54E-07	5.07E-08	-1.41E-04
339	Arsenic	Air	PDF*m2*yr	-1.11E-04	1.74E-06	4.80E-06	8.30E-06	1.54E-05	1.87E-07	3.70E-06	4.74E-07	4.62E-08	-1.45E-04
340	Occupation, traffic area, rail/road embankment	Raw	PDF*m2*yr	-1.26E-04	1.73E-06	8.74E-06	1.75E-06	9.10E-06	2.75E-08	1.12E-07	3.57E-07	3.60E-08	-1.48E-04
341	2,4-D	Soil	PDF*m2*yr	-1.42E-04	9.73E-11	3.48E-10	1.09E-10	1.98E-08	9.73E-13	1.43E-11	6.19E-12	2.37E-12	-1.42E-04
342	Aldrin	Soil	PDF*m2*yr	-1.59E-04	4.62E-07	1.89E-06	1.05E-06	6.48E-06	3.56E-09	3.72E-08	2.21E-07	1.56E-08	-1.69E-04
343	Occupation, permanent crop	Raw	PDF*m2*yr	-1.62E-04	7.91E-08	2.73E-07	8.80E-08	6.81E-06	3.56E-09	2.20E-08	5.12E-09	6.78E-08	-1.69E-04
344	Sulfentrazone	Soil	PDF*m2*yr	-2.14E-04	1.31E-10	4.62E-10	1.32E-10	2.99E-08	1.31E-12	2.01E-11	3.12E-12	2.22E-12	-2.14E-04
345	Lead	Air	PDF*m2*yr	-2.24E-04	1.07E-06	6.06E-06	1.11E-05	2.48E-05	3.75E-06	5.65E-06	5.28E-07	6.95E-08	-2.77E-04
346	Metribuzin	Soil	PDF*m2*yr	-2.28E-04	8.41E-10	3.01E-09	1.07E-09	3.29E-08	7.59E-12	1.24E-10	1.59E-11	1.55E-11	-2.28E-04
347	Endosulfan	Soil	PDF*m2*yr	-2.47E-04	1.56E-10	5.51E-10	1.57E-10	3.42E-08	1.55E-12	2.39E-11	3.58E-12	2.65E-12	-2.47E-04
348	Mercury	Air	PDF*m2*yr	-2.66E-04	3.88E-06	1.29E-05	1.26E-05	4.92E-05	2.82E-07	3.23E-06	1.75E-06	1.14E-07	-3.50E-04
349	Antimony	Air	PDF*m2*yr	-2.94E-04	1.89E-07	2.01E-06	9.79E-06	1.88E-05	9.65E-06	1.29E-07	6.22E-08	3.27E-08	-3.34E-04
350	Occupation, mineral extraction site	Raw	PDF*m2*yr	-3.69E-04	2.46E-06	9.39E-06	4.79E-06	4.41E-05	2.37E-08	4.03E-07	1.10E-06	2.81E-07	-4.31E-04
351	Copper	Water	PDF*m2*yr	-4.01E-04	1.49E-07	9.50E-07	7.42E-06	9.42E-06	1.18E-08	1.18E-06	9.50E-05	2.52E-08	-5.16E-04
352	Linuron	Soil	PDF*m2*yr	-4.69E-04	2.69E-09	1.02E-08	4.33E-09	8.14E-08	2.23E-11	3.15E-10	5.98E-10	6.68E-11	-4.69E-04
353	Occupation, dump site	Raw	PDF*m2*yr	-7.12E-04	1.00E-05	4.46E-05	3.00E-05	1.65E-04	1.13E-07	1.27E-06	5.91E-06	3.50E-07	-9.69E-04
354	Sulfur dioxide	Air	PDF*m2*yr	-1.15E-03	1.47E-05	6.86E-05	3.95E-04	5.43E-04	2.10E-06	1.13E-04	1.60E-05	1.56E-06	-2.30E-03
355	Nickel	Air	PDF*m2*yr	-1.20E-03	6.00E-06	3.07E-05	4.66E-05	1.05E-04	2.29E-06	1.92E-04	2.96E-06	3.03E-07	-1.58E-03
356	Occupation, forest, intensive	Raw	PDF*m2*yr	-2.38E-03	2.79E-05	1.44E-04	3.43E-05	1.77E-04	4.18E-07	1.87E-06	6.88E-06	6.56E-07	-2.77E-03
357	Metolachlor	Soil	PDF*m2*yr	-2.56E-03	4.32E-10	1.63E-09	4.95E-10	3.51E-07	6.19E-12	6.53E-11	4.18E-11	7.87E-12	-2.56E-03
358	Mercury	Soil	PDF*m2*yr	-2.72E-03	1.53E-08	7.53E-08	3.33E-08	1.26E-05	8.28E-09	5.75E-08	1.07E-04	1.69E-09	-2.84E-03
359	Occupation, construction site	Raw	PDF*m2*yr	-2.80E-03	1.86E-06	1.03E-06	1.27E-07	1.87E-04	1.20E-09	1.16E-08	2.43E-09	3.12E-06	-2.99E-03
360	Occupation, industrial area	Raw	PDF*m2*yr	-4.60E-03	6.58E-06	3.85E-06	1.77E-06	2.09E-05	1.36E-08	1.29E-07	3.89E-07	2.54E-08	-4.63E-03
361	Zinc	Air	PDF*m2*yr	-5.42E-03	2.14E-05	8.24E-05	2.03E-04	5.22E-04	1.08E-04	3.41E-05	6.23E-06	1.64E-06	-6.40E-03
362	Glyphosate	Soil	PDF*m2*yr	-6.16E-03	1.04E-08	3.71E-08	1.14E-08	9.03E-07	1.04E-10	1.55E-09	4.10E-10	3.88E-10	-6.16E-03
363	Ammonia	Air	PDF*m2*yr	-8.48E-03	1.22E-06	5.13E-06	6.45E-06	4.41E-05	1.45E-07	5.47E-07	5.32E-05	4.70E-08	-8.59E-03
364	Copper	Air	PDF*m2*yr	-9.01E-03	7.27E-06	7.73E-05	3.39E-04	6.06E-04	2.71E-04	7.22E-05	3.54E-06	1.19E-06	-1.04E-02
365	Lead	Soil	PDF*m2*yr	-9.57E-03	2.46E-07	1.59E-06	3.69E-06	1.33E-05	3.40E-06	4.18E-07	1.68E-04	1.80E-08	-9.76E-03
366	Aluminium	Air	PDF*m2*yr	-1.17E-02	6.74E-05	4.84E-04	7.20E-04	1.27E-03	3.65E-06	1.98E-05	5.50E-05	4.34E-06	-1.44E-02
367	Cadmium	Soil	PDF*m2*yr	-1.41E-02	2.52E-07	1.39E-06	9.53E-07	2.50E-06	6.39E-07	8.55E-08	2.13E-05	8.30E-09	-1.42E-02
368	Nitrogen oxides	Air	PDF*m2*yr	-1.74E-02	4.64E-05	2.20E-04	4.81E-04	1.22E-03	5.62E-05	3.02E-04	6.12E-05	2.73E-06	-1.98E-02
369	Chromium	Soil	PDF*m2*yr	-3.81E-02	1.21E-06	6.84E-06	2.91E-06	3.61E-05	1.37E-06	1.13E-07	3.93E-04	3.96E-08	-3.86E-02
370	Occupation, arable, irrigated	Raw	PDF*m2*yr	-2.46E-01	8.47E-08	2.97E-07	8.48E-08	6.87E-05	9.16E-10	1.32E-08	6.40E-09	1.43E-09	-2.46E-01
371	Occupation, arable	Raw	PDF*m2*yr	-2.37E+00	3.53E-06	1.24E-05	3.62E-06	6.62E-04	3.29E-08	5.31E-07	6.34E-08	6.02E-08	-2.37E+00
372	Occupation, arable, non-irrigated, intensive	Raw	PDF*m2*yr	-3.15E+00	3.98E-06	1.47E-05	5.24E-06	1.27E-03	3.72E-08	5.42E-07	5.31E-07	8.31E-08	-3.15E+00
	Total		PDF*m2*yr	-3.17E+00
Climate change
No	Substance	Compartment	Unit	Total	Water	Potassium hydroxide	Methanol	Used vegetable cooking oil, purified	Transport	Electricity	Wastewater, from residence (Treatment)	Used vegetable cooking oil (residual) (Treatment)	Soybean oil, refined (Avoided)
1	Methane, bromochlorodifluoro-, Halon 1211	Air	kg CO2 eq	3.77E-07	2.81E-09	2.06E-08	2.92E-07	3.42E-07	4.56E-11	1.86E-09	6.85E-10	9.35E-10	-2.84E-07
2	Methane, bromo-, Halon 1001	Air	kg CO2 eq	1.07E-14	3.85E-17	2.27E-16	8.79E-15	7.82E-15	2.11E-19	4.61E-17	2.29E-17	2.55E-17	-6.28E-15
3	Methane, dichlorofluoro-, HCFC-21	Air	kg CO2 eq	-3.65E-11	7.40E-13	6.02E-12	1.39E-12	1.30E-14	1.83E-14	4.30E-14	4.50E-16	2.06E-14	-4.48E-11
4	Methane	Air	kg CO2 eq	-3.05E-10	5.19E-12	1.71E-11	1.01E-11	3.58E-11	4.95E-14	6.11E-13	1.36E-12	1.48E-13	-3.76E-10
5	Methane, trichlorofluoro-, CFC-11	Air	kg CO2 eq	-1.44E-09	2.94E-11	2.38E-10	5.54E-11	3.35E-13	7.13E-13	1.61E-12	1.16E-14	8.15E-13	-1.76E-09
6	Ethane, 1,1,1-trichloro-, HCFC-140	Air	kg CO2 eq	-6.06E-09	1.09E-10	3.92E-10	2.79E-10	1.99E-09	7.28E-13	1.51E-11	6.78E-11	3.74E-12	-8.92E-09
7	Ethane, 2-chloro-1,1,1,2-tetrafluoro-, HCFC-124	Air	kg CO2 eq	-6.97E-09	1.15E-10	5.46E-10	3.86E-10	6.95E-12	2.87E-12	2.06E-11	2.65E-13	3.82E-12	-8.05E-09
8	Methane, monochloro-, R-40	Air	kg CO2 eq	-1.91E-08	3.42E-10	1.24E-09	8.79E-10	6.27E-09	2.29E-12	4.78E-11	2.14E-10	1.18E-11	-2.81E-08
9	Ethane, 1,1,2-trichloro-1,2,2-trifluoro-, CFC-113	Air	kg CO2 eq	-9.91E-08	1.64E-09	7.77E-09	5.49E-09	9.88E-11	4.09E-11	2.94E-10	3.76E-12	5.44E-11	-1.15E-07
10	Methane, dichloro-, HCC-30	Air	kg CO2 eq	-1.61E-07	1.32E-10	4.22E-10	2.93E-10	2.12E-09	8.03E-13	1.59E-11	7.24E-11	4.10E-12	-1.64E-07
11	Ethane, 1,1-difluoro-, HFC-152a	Air	kg CO2 eq	-5.49E-07	2.28E-08	1.59E-08	4.20E-09	3.82E-09	2.64E-11	2.83E-10	3.24E-11	5.07E-11	-5.96E-07
12	Ethane, hexafluoro-, HFC-116	Air	kg CO2 eq	-6.59E-07	7.57E-09	2.37E-08	4.37E-08	6.95E-08	1.10E-10	1.21E-09	1.62E-09	2.74E-10	-8.07E-07
13	Methane, chlorodifluoro-, HCFC-22	Air	kg CO2 eq	-8.61E-07	5.43E-08	3.86E-07	1.39E-06	1.68E-06	9.76E-10	1.09E-08	8.04E-09	5.30E-09	-4.39E-06
14	Chloroform	Air	kg CO2 eq	-1.33E-06	2.91E-10	1.75E-09	6.20E-10	3.89E-09	4.91E-12	2.88E-11	7.37E-11	8.79E-12	-1.34E-06
15	Ethane, 1,1,1,2-tetrafluoro-, HFC-134a	Air	kg CO2 eq	-1.67E-06	1.09E-08	4.49E-07	1.76E-08	6.10E-08	1.98E-10	1.71E-09	4.28E-10	1.04E-09	-2.21E-06
16	Methane, trifluoro-, HFC-23	Air	kg CO2 eq	-1.79E-06	3.62E-08	2.95E-07	6.82E-08	6.37E-10	8.95E-10	2.10E-09	2.20E-11	1.01E-09	-2.19E-06
17	Methane, tetrafluoro-, CFC-14	Air	kg CO2 eq	-4.05E-06	4.71E-08	1.22E-07	2.88E-07	4.70E-07	4.14E-10	6.25E-09	1.10E-08	1.71E-09	-4.99E-06
18	Methane, bromotrifluoro-, Halon 1301	Air	kg CO2 eq	-6.53E-06	2.18E-08	1.15E-07	1.81E-06	1.92E-06	7.68E-08	6.40E-07	9.99E-09	5.81E-09	-1.11E-05
19	Carbon dioxide	Air	kg CO2 eq	-8.59E-06	3.48E-07	1.27E-06	7.84E-07	6.40E-06	1.69E-09	2.52E-08	7.34E-08	1.18E-08	-1.75E-05
20	Methane, dichlorodifluoro-, CFC-12	Air	kg CO2 eq	-9.00E-06	1.93E-08	1.49E-07	1.61E-07	1.01E-08	4.67E-10	1.21E-09	1.93E-11	8.24E-10	-9.35E-06
21	Methane, tetrachloro-, CFC-10	Air	kg CO2 eq	-1.09E-05	2.39E-08	1.50E-08	1.86E-08	1.21E-07	7.27E-11	5.20E-10	5.03E-08	2.77E-10	-1.11E-05
22	Ethane, 1,2-dichloro-1,1,2,2-tetrafluoro-, CFC-114	Air	kg CO2 eq	-3.31E-05	9.58E-07	3.46E-06	1.45E-06	1.01E-05	9.39E-09	3.12E-07	2.94E-07	2.02E-08	-4.97E-05
23	Sulfur hexafluoride	Air	kg CO2 eq	-5.93E-04	2.37E-05	8.55E-05	5.02E-05	3.43E-04	1.65E-07	3.99E-04	1.07E-05	6.76E-07	-1.51E-03
24	Carbon monoxide, fossil	Air	kg CO2 eq	-1.39E-03	3.52E-06	1.65E-05	5.37E-05	1.25E-04	4.26E-06	1.32E-05	9.29E-07	2.75E-07	-1.61E-03
25	Methane, fossil	Air	kg CO2 eq	-2.54E-03	1.26E-04	6.12E-04	4.49E-03	5.83E-03	9.87E-06	3.73E-04	6.76E-05	1.59E-05	-1.41E-02
26	Methane, biogenic	Air	kg CO2 eq	-3.76E-03	1.50E-06	3.24E-06	1.94E-06	2.14E-05	9.32E-09	1.91E-07	2.38E-05	2.73E-08	-3.82E-03
27	Dinitrogen monoxide	Air	kg CO2 eq	-2.49E-01	2.03E-05	9.60E-05	1.46E-04	7.24E-04	5.35E-06	1.65E-04	1.64E-04	1.09E-06	-2.50E-01
28	Carbon dioxide, fossil	Air	kg CO2 eq	-3.71E-01	3.60E-03	1.76E-02	3.19E-02	1.24E-01	1.81E-03	2.67E-02	1.81E-03	2.25E-04	-5.79E-01
29	Carbon dioxide, land transformation	Air	kg CO2 eq	-1.61E+00	8.76E-06	3.24E-05	1.74E-05	3.51E-04	6.64E-08	3.96E-06	3.76E-06	3.79E-07	-1.61E+00
	Total		kg CO2 eq	-2.24E+00
Resources
No	Substance	Compartment	Unit	Total	Water	Potassium hydroxide	Methanol	Used vegetable cooking oil, purified	Transport	Electricity	Wastewater, from residence (Treatment)	Used vegetable cooking oil (residual) (Treatment)	Soybean oil, refined (Avoided)
1	Gas, natural/m3	Raw	MJ primary	3.56E+00	1.29E-02	8.44E-02	2.57E+00	2.57E+00	9.88E-04	2.62E-01	5.18E-03	7.62E-03	-1.94E+00
2	Copper, 0.59% in sulfide, Cu 0.22% and Mo 8.2E-3% in crude ore	Raw	MJ primary	6.63E-04	5.92E-07	8.69E-07	4.46E-04	2.33E-04	8.79E-09	2.05E-08	1.26E-08	1.10E-06	-1.84E-05
3	Copper, 0.52% in sulfide, Cu 0.27% and Mo 8.2E-3% in crude ore	Raw	MJ primary	5.71E-04	7.92E-07	1.62E-06	3.90E-04	2.03E-04	1.03E-08	2.67E-08	1.06E-08	9.62E-07	-2.55E-05
4	Copper, 0.97% in sulfide, Cu 0.36% and Mo 4.1E-2% in crude ore	Raw	MJ primary	4.05E-04	2.16E-07	7.88E-08	2.70E-04	1.41E-04	3.98E-09	7.78E-09	7.79E-09	6.63E-07	-6.22E-06
5	Copper, 1.18% in sulfide, Cu 0.39% and Mo 8.2E-3% in crude ore	Raw	MJ primary	3.96E-04	3.81E-07	6.03E-07	2.67E-04	1.39E-04	5.51E-09	1.31E-08	7.49E-09	6.58E-07	-1.19E-05
6	Copper, Cu 0.38%, Au 9.7E-4%, Ag 9.7E-4%, Zn 0.63%, Pb 0.014%, in ore	Raw	MJ primary	1.06E-04	9.98E-07	3.16E-06	9.19E-05	4.76E-05	1.09E-08	3.69E-08	2.16E-09	2.36E-07	-3.81E-05
7	Molybdenum	Raw	MJ primary	4.53E-05	2.42E-08	8.82E-09	3.02E-05	1.57E-05	4.45E-10	8.71E-10	8.71E-10	7.41E-08	-6.96E-07
8	Molybdenum, 0.016% in sulfide, Mo 8.2E-3% and Cu 0.27% in crude ore	Raw	MJ primary	4.39E-05	6.09E-08	1.25E-07	3.00E-05	1.56E-05	7.89E-10	2.06E-09	8.16E-10	7.40E-08	-1.96E-06
9	Molybdenum, 0.022% in sulfide, Mo 8.2E-3% and Cu 0.22% in crude ore	Raw	MJ primary	3.92E-05	3.50E-08	5.14E-08	2.64E-05	1.38E-05	5.20E-10	1.21E-09	7.43E-10	6.49E-08	-1.09E-06
10	Molybdenum, 0.025% in sulfide, Mo 8.2E-3% and Cu 0.39% in crude ore	Raw	MJ primary	3.68E-05	3.54E-08	5.61E-08	2.48E-05	1.29E-05	5.12E-10	1.22E-09	6.96E-10	6.11E-08	-1.11E-06
11	Copper, 2.19% in sulfide, Cu 1.83% and Mo 8.2E-3% in crude ore	Raw	MJ primary	5.53E-06	6.84E-08	1.45E-07	4.71E-06	2.57E-06	5.04E-10	1.66E-09	7.89E-11	1.20E-08	-1.98E-06
12	Copper, Cu 3.2E+0%, Pt 2.5E-4%, Pd 7.3E-4%, Rh 2.0E-5%, Ni 2.3E+0% in ore	Raw	MJ primary	4.69E-06	7.06E-09	2.88E-08	4.72E-06	2.50E-06	5.08E-09	4.23E-08	1.61E-09	1.17E-08	-2.63E-06
13	Nickel, Ni 2.3E+0%, Pt 2.5E-4%, Pd 7.3E-4%, Rh 2.0E-5%, Cu 3.2E+0% in ore	Raw	MJ primary	4.03E-06	6.08E-09	2.48E-08	4.06E-06	2.15E-06	4.37E-09	3.64E-08	1.39E-09	1.01E-08	-2.26E-06
14	Molybdenum, 0.010% in sulfide, Mo 8.2E-3% and Cu 1.83% in crude ore	Raw	MJ primary	3.48E-06	4.31E-08	9.16E-08	2.97E-06	1.62E-06	3.17E-10	1.04E-09	4.97E-11	7.57E-09	-1.25E-06
15	Copper, 1.42% in sulfide, Cu 0.81% and Mo 8.2E-3% in crude ore	Raw	MJ primary	2.87E-06	2.49E-08	7.30E-08	2.38E-06	1.23E-06	2.52E-10	8.16E-10	3.77E-11	6.06E-09	-8.44E-07
16	Molybdenum, 0.022% in sulfide, Mo 8.2E-3% and Cu 0.36% in crude ore	Raw	MJ primary	2.54E-06	3.38E-08	6.72E-08	2.18E-06	1.20E-06	2.33E-10	7.68E-10	3.69E-11	5.55E-09	-9.49E-07
17	Lead, Pb 0.014%, Au 9.7E-4%, Ag 9.7E-4%, Zn 0.63%, Cu 0.38%, in ore	Raw	MJ primary	8.83E-07	8.33E-09	2.64E-08	7.67E-07	3.97E-07	9.09E-11	3.08E-10	1.80E-11	1.97E-09	-3.18E-07
18	Molybdenum, 0.014% in sulfide, Mo 8.2E-3% and Cu 0.81% in crude ore	Raw	MJ primary	5.90E-07	5.12E-09	1.50E-08	4.89E-07	2.53E-07	5.19E-11	1.68E-10	7.77E-12	1.25E-09	-1.74E-07
19	Zinc, Zn 0.63%, Au 9.7E-4%, Ag 9.7E-4%, Cu 0.38%, Pb 0.014%, in ore	Raw	MJ primary	4.05E-07	3.82E-09	1.21E-08	3.52E-07	1.82E-07	4.17E-11	1.41E-10	8.27E-12	9.04E-10	-1.46E-07
20	Lead, Pb 3.6E-1%, in mixed ore	Raw	MJ primary	-2.93E-08	4.89E-10	9.22E-10	3.07E-09	2.99E-08	1.86E-11	1.38E-10	1.15E-10	4.28E-11	-6.40E-08
21	Zinc, Zn 3.1%, in mixed ore	Raw	MJ primary	-8.91E-08	1.48E-09	2.80E-09	9.31E-09	9.08E-08	5.63E-11	4.18E-10	3.50E-10	1.30E-10	-1.94E-07
22	Copper, Cu 0.2%, in mixed ore	Raw	MJ primary	-1.56E-07	2.60E-09	4.90E-09	1.63E-08	1.59E-07	9.86E-11	7.31E-10	6.13E-10	2.27E-10	-3.40E-07
23	Cinnabar	Raw	MJ primary	-7.24E-07	2.07E-08	1.03E-09	2.09E-09	2.00E-08	8.80E-12	6.15E-11	4.99E-09	3.71E-11	-7.73E-07
24	Chromium	Raw	MJ primary	-1.81E-06	8.53E-08	1.28E-07	6.29E-07	5.71E-07	4.27E-10	5.01E-09	8.05E-09	2.41E-09	-3.24E-06
25	Copper, Cu 5.2E-2%, Pt 4.8E-4%, Pd 2.0E-4%, Rh 2.4E-5%, Ni 3.7E-2% in ore	Raw	MJ primary	-2.48E-06	2.34E-08	9.95E-08	3.39E-06	1.98E-06	3.10E-08	2.19E-07	6.50E-09	8.97E-09	-8.24E-06
26	Manganese	Raw	MJ primary	-2.70E-06	9.24E-08	5.55E-09	5.90E-09	2.24E-08	1.63E-11	1.56E-10	5.11E-10	7.92E-11	-2.83E-06
27	Nickel, Ni 3.7E-2%, Pt 4.8E-4%, Pd 2.0E-4%, Rh 2.4E-5%, Cu 5.2E-2% in ore	Raw	MJ primary	-4.26E-06	4.02E-08	1.71E-07	5.84E-06	3.41E-06	5.32E-08	3.77E-07	1.12E-08	1.54E-08	-1.42E-05
28	Copper, 1.13% in sulfide, Cu 0.76% and Ni 0.76% in crude ore	Raw	MJ primary	-3.37E-05	4.50E-07	2.43E-07	2.10E-05	2.00E-05	5.05E-10	3.75E-08	4.45E-08	9.92E-08	-7.55E-05
29	Tin	Raw	MJ primary	-4.62E-05	1.08E-06	7.27E-06	1.73E-06	1.15E-08	2.15E-08	4.76E-08	2.35E-10	2.50E-08	-5.64E-05
30	Iron	Raw	MJ primary	-7.25E-05	1.63E-06	3.37E-06	1.40E-06	5.98E-07	7.78E-09	1.21E-07	2.60E-08	2.02E-08	-7.97E-05
31	Nickel, 1.13% in sulfide, Ni 0.76% and Cu 0.76% in crude ore	Raw	MJ primary	-8.35E-05	1.12E-06	6.01E-07	5.20E-05	4.97E-05	1.25E-09	9.30E-08	1.10E-07	2.46E-07	-1.87E-04
32	Nickel, 1.98% in silicates, 1.04% in crude ore	Raw	MJ primary	-1.59E-04	8.59E-06	9.68E-06	5.36E-05	4.95E-05	3.41E-08	3.99E-07	7.31E-07	2.03E-07	-2.82E-04
33	Lead	Raw	MJ primary	-2.46E-04	2.15E-06	2.23E-06	7.45E-06	3.99E-05	5.54E-09	8.64E-08	1.59E-07	2.04E-07	-2.98E-04
34	Zinc	Raw	MJ primary	-2.46E-04	2.15E-06	2.24E-06	7.46E-06	4.00E-05	5.55E-09	8.65E-08	1.60E-07	2.04E-07	-2.99E-04
35	Copper, 0.99% in sulfide, Cu 0.36% and Mo 8.2E-3% in crude ore	Raw	MJ primary	-4.64E-04	4.28E-06	1.83E-06	3.71E-05	9.82E-05	5.16E-09	2.82E-08	3.44E-07	5.06E-07	-6.06E-04
36	Aluminium	Raw	MJ primary	-8.82E-04	6.10E-05	1.23E-06	3.00E-05	1.83E-05	5.89E-09	8.36E-08	7.16E-06	7.99E-08	-1.00E-03
37	Peat	Raw	MJ primary	-3.80E-03	1.65E-04	5.75E-04	1.42E-04	9.83E-04	1.29E-06	5.17E-06	3.27E-05	2.54E-06	-5.71E-03
38	Gas, mine, off-gas, process, coal mining/m3	Raw	MJ primary	-2.66E-02	3.96E-04	1.81E-03	8.18E-04	5.88E-03	4.78E-06	5.16E-05	2.15E-04	1.23E-05	-3.58E-02
39	Coal, brown	Raw	MJ primary	-3.32E-01	7.22E-03	2.71E-02	1.34E-02	8.75E-02	5.26E-05	1.59E-03	2.93E-03	1.84E-04	-4.72E-01
40	Uranium	Raw	MJ primary	-5.16E-01	1.45E-02	5.15E-02	2.20E-02	1.53E-01	1.38E-04	4.40E-03	4.50E-03	3.06E-04	-7.66E-01
41	Coal, hard	Raw	MJ primary	-1.39E+00	1.96E-02	8.96E-02	4.19E-02	3.00E-01	2.46E-04	2.77E-03	1.09E-02	6.22E-04	-1.85E+00
42	Oil, crude	Raw	MJ primary	-3.21E+00	5.66E-03	2.60E-02	5.10E-02	1.34E-01	2.69E-02	1.86E-01	2.12E-03	3.50E-04	-3.64E+00
	Total		MJ primary	-1.91E+00
