# Supplementary material for: Data on environmental analysis of natural antioxidant production from walnut husk by a solar photovoltaic-driven system as a replacement for potentially carcinogenic synthetic antioxidants
Source: Data Brief. 2019 Dec 4;28:104933. doi: 10.1016/j.dib.2019.104933 (PMC6921098; doi:10.1016/j.dib.2019.104933)
Supplement: Damage assessment- PG production.csv [file mmc6.csv]

Inventory Data for 250 mg PG production based on damage assessment
Human health
No	Substance	Compartment	Unit	Total	Propanol (Used)	Propanol (Recovered)	Sulfuric acid (Used)	Sulfuric acid (Output)	Quinones (Produced)	Water	Diethyl ether (Used)	Diethyl ether (Recovered)	Sodium hydrogen carbonate	Sodium sulfate	Galic acid	Electricity (To generate heat)	Electricity (For product extraction and solvent recovery)
1	Sulfur dioxide	Air	DALY	1.90E-08	5.90E-10	-5.34E-10	1.22E-11	-1.22E-11	-9.63E-11	6.43E-15	7.58E-11	-7.58E-11	3.56E-11	1.12E-10	1.87E-08	4.38E-11	1.95E-10
2	Nitrogen oxides	Air	DALY	1.50E-08	5.35E-10	-4.85E-10	3.49E-12	-3.49E-12	-1.05E-10	6.22E-15	6.00E-11	-6.00E-11	1.77E-11	8.12E-11	1.48E-08	3.47E-11	1.54E-10
3	Hydrocarbons, aromatic	Air	DALY	1.23E-08	2.24E-10	-2.03E-10	5.89E-14	-5.89E-14	-1.25E-10	1.58E-15	4.41E-11	-4.41E-11	0.00E+00	1.33E-11	1.22E-08	2.86E-11	1.27E-10
4	Particulates, < 2.5 um	Air	DALY	9.86E-09	1.55E-09	-1.41E-09	2.18E-12	-2.18E-12	-3.65E-10	3.85E-14	1.45E-10	-1.45E-10	0.00E+00	2.80E-10	9.68E-09	2.27E-11	1.01E-10
5	Barium	Water	DALY	7.09E-10	5.50E-12	-4.98E-12	2.68E-14	-2.68E-14	-7.85E-13	8.21E-17	4.61E-13	-4.61E-13	2.15E-12	7.57E-13	6.98E-10	1.64E-12	7.29E-12
6	Dioxin, 2,3,7,8 Tetrachlorodibenzo-p-	Air	DALY	2.04E-10	1.52E-11	-1.37E-11	2.04E-13	-2.04E-13	-1.85E-12	3.89E-15	1.64E-12	-1.64E-12	8.30E-14	1.10E-11	1.90E-10	4.47E-13	1.98E-12
7	Hydrocarbons, aromatic	Water	DALY	1.42E-10	3.93E-12	-3.56E-12	4.52E-14	-4.52E-14	-1.71E-13	1.05E-17	1.96E-13	-1.96E-13	0.00E+00	2.68E-13	1.40E-10	3.29E-13	1.46E-12
8	Arsenic	Air	DALY	1.38E-10	1.08E-11	-9.75E-12	7.32E-14	-7.32E-14	-7.21E-13	1.44E-16	6.64E-13	-6.64E-13	1.75E-13	1.49E-12	1.34E-10	3.16E-13	1.40E-12
9	Arsenic	Water	DALY	1.18E-10	2.68E-12	-2.42E-12	4.60E-13	-4.60E-13	-1.38E-12	3.31E-16	2.08E-12	-2.08E-12	3.07E-13	7.45E-13	1.17E-10	2.72E-13	1.21E-12
10	PAH, polycyclic aromatic hydrocarbons	Air	DALY	7.18E-11	1.37E-12	-1.24E-12	3.84E-15	-3.84E-15	-1.47E-12	2.65E-17	1.28E-13	-1.28E-13	1.12E-15	2.47E-13	7.19E-11	1.69E-13	7.51E-13
11	Carbon-14	Air	DALY	5.85E-11	3.29E-12	-2.98E-12	1.83E-14	-1.83E-14	-3.70E-13	3.98E-17	2.35E-13	-2.35E-13	0.00E+00	3.17E-13	5.75E-11	1.35E-13	6.00E-13
12	NMVOC, non-methane volatile organic compounds, unspecified origin	Air	DALY	3.26E-11	1.84E-12	-1.66E-12	6.40E-15	-6.40E-15	-1.33E-12	5.87E-18	3.05E-13	-3.05E-13	3.45E-15	9.23E-14	3.33E-11	7.81E-14	3.47E-13
13	Zinc	Water	DALY	2.07E-11	5.23E-13	-4.74E-13	6.98E-15	-6.98E-15	-3.28E-14	2.31E-18	3.70E-14	-3.70E-14	1.08E-14	4.36E-14	2.04E-11	4.79E-14	2.13E-13
14	Molybdenum	Air	DALY	1.92E-11	8.09E-13	-7.32E-13	1.38E-14	-1.38E-14	-2.05E-13	4.11E-18	1.33E-13	-1.33E-13	0.00E+00	2.42E-13	1.89E-11	4.43E-14	1.97E-13
15	Ammonia	Air	DALY	1.03E-11	3.54E-12	-3.20E-12	4.51E-14	-4.51E-14	-5.89E-13	4.58E-17	4.88E-13	-4.88E-13	2.18E-15	1.07E-12	9.40E-12	2.19E-14	9.73E-14
16	Methane, bromotrifluoro-, Halon 1301	Air	DALY	9.51E-12	2.32E-13	-2.10E-13	2.52E-15	-2.52E-15	-1.18E-14	9.11E-19	1.23E-14	-1.23E-14	0.00E+00	1.74E-14	9.36E-12	2.20E-14	9.77E-14
17	Arsenic	Soil	DALY	7.34E-12	1.21E-11	-1.10E-11	8.30E-15	-8.30E-15	-1.11E-12	2.06E-16	8.22E-13	-8.22E-13	0.00E+00	1.81E-12	5.42E-12	1.27E-14	5.65E-14
18	Zinc	Soil	DALY	5.97E-12	5.66E-12	-5.12E-12	2.79E-14	-2.79E-14	-6.03E-13	3.01E-17	4.35E-13	-4.35E-13	0.00E+00	1.47E-12	4.51E-12	1.05E-14	4.65E-14
19	Formaldehyde	Air	DALY	4.98E-12	6.01E-14	-5.44E-14	2.08E-16	-2.08E-16	-8.22E-15	4.96E-19	4.84E-15	-4.84E-15	1.18E-15	2.52E-14	4.89E-12	1.15E-14	5.11E-14
20	Zinc	Air	DALY	4.82E-12	3.40E-13	-3.08E-13	5.42E-14	-5.42E-14	-7.32E-14	5.03E-18	1.82E-13	-1.82E-13	4.32E-18	1.25E-12	3.56E-12	8.14E-15	3.62E-14
21	Cadmium	Air	DALY	3.41E-12	6.38E-14	-5.77E-14	8.92E-16	-8.92E-16	-5.00E-15	1.52E-18	5.49E-15	-5.49E-15	2.19E-15	1.04E-14	3.35E-12	7.87E-15	3.50E-14
22	Nickel	Air	DALY	3.39E-12	2.89E-14	-2.61E-14	1.71E-16	-1.71E-16	-1.78E-14	2.80E-19	2.09E-15	-2.09E-15	2.30E-16	4.68E-15	3.36E-12	7.89E-15	3.51E-14
23	Chromium	Air	DALY	2.29E-12	1.14E-13	-1.03E-13	1.03E-15	-1.03E-15	-1.35E-13	1.46E-18	8.51E-15	-8.51E-15	1.22E-15	1.71E-14	2.36E-12	5.55E-15	2.47E-14
24	Aluminium	Water	DALY	1.71E-12	2.00E-14	-1.81E-14	1.67E-17	-1.67E-17	-5.96E-15	4.26E-19	2.10E-15	-2.10E-15	6.24E-15	2.68E-15	1.69E-12	3.97E-15	1.76E-14
25	1-Propanol	Air	DALY	1.63E-12	1.72E-11	-1.55E-11	9.01E-21	-9.01E-21	-5.25E-19	1.72E-23	1.22E-19	-1.22E-19	0.00E+00	1.39E-19	7.32E-19	1.68E-21	7.48E-21
26	Pentane	Air	DALY	1.57E-12	2.85E-14	-2.58E-14	2.57E-16	-2.57E-16	-2.25E-15	1.68E-19	1.69E-15	-1.69E-15	0.00E+00	3.22E-15	1.54E-12	3.63E-15	1.61E-14
27	Selenium	Air	DALY	1.43E-12	1.09E-13	-9.91E-14	1.50E-16	-1.50E-16	-1.22E-14	1.71E-18	7.57E-15	-7.57E-15	8.79E-15	1.52E-14	1.39E-12	3.27E-15	1.45E-14
28	Cadmium	Water	DALY	1.39E-12	1.43E-14	-1.30E-14	8.81E-16	-8.81E-16	-1.97E-15	2.78E-19	3.81E-15	-3.81E-15	2.86E-15	3.44E-15	1.37E-12	3.21E-15	1.42E-14
29	PAH, polycyclic aromatic hydrocarbons	Water	DALY	1.29E-12	3.58E-14	-3.24E-14	4.11E-16	-4.11E-16	-2.03E-15	1.02E-19	1.79E-15	-1.79E-15	0.00E+00	2.45E-15	1.27E-12	2.99E-15	1.33E-14
30	Propanal	Air	DALY	1.19E-12	1.26E-11	-1.14E-11	5.90E-21	-5.90E-21	-3.55E-19	3.64E-23	2.68E-19	-2.68E-19	7.14E-18	7.34E-18	1.80E-18	4.20E-21	1.87E-20
31	Antimony	Air	DALY	1.16E-12	5.15E-13	-4.66E-13	1.31E-14	-1.31E-14	-1.82E-13	3.40E-18	1.18E-13	-1.18E-13	1.09E-16	1.98E-13	1.08E-12	2.48E-15	1.10E-14
32	Butane	Air	DALY	1.15E-12	2.00E-14	-1.81E-14	1.84E-16	-1.84E-16	-1.69E-15	1.14E-19	1.21E-15	-1.21E-15	0.00E+00	1.68E-15	1.13E-12	2.65E-15	1.18E-14
33	Hexane	Air	DALY	1.02E-12	1.45E-14	-1.32E-14	1.23E-16	-1.23E-16	-1.42E-15	1.03E-19	9.27E-16	-9.27E-16	7.62E-19	1.31E-15	1.01E-12	2.37E-15	1.05E-14
34	Ethane	Air	DALY	9.64E-13	1.14E-14	-1.03E-14	5.40E-17	-5.40E-17	-6.18E-15	1.58E-19	9.42E-16	-9.42E-16	0.00E+00	1.53E-15	9.56E-13	2.25E-15	9.98E-15
35	Propane	Air	DALY	8.26E-13	1.44E-14	-1.30E-14	1.15E-16	-1.15E-16	-1.34E-15	8.24E-20	8.96E-16	-8.96E-16	0.00E+00	1.48E-15	8.14E-13	1.91E-15	8.49E-15
36	Aldrin	Soil	DALY	6.45E-13	1.05E-12	-9.48E-13	5.90E-16	-5.90E-16	-1.06E-13	2.08E-17	7.75E-14	-7.75E-14	0.00E+00	1.26E-13	5.19E-13	1.22E-15	5.41E-15
37	Hydrogen sulfide	Air	DALY	5.68E-13	3.19E-15	-2.88E-15	5.71E-18	-5.71E-18	-7.99E-16	5.09E-20	3.25E-16	-3.25E-16	2.10E-24	6.35E-15	5.55E-13	1.30E-15	5.80E-15
38	Mercury	Air	DALY	3.91E-13	6.44E-14	-5.83E-14	4.81E-16	-4.81E-16	-6.96E-15	1.07E-18	1.93E-14	-1.93E-14	1.57E-14	1.58E-14	3.56E-13	8.35E-16	3.71E-15
39	Sulfur monoxide	Air	DALY	3.83E-13	0.00E+00	0.00E+00	0.00E+00	0.00E+00	0.00E+00	0.00E+00	0.00E+00	0.00E+00	3.83E-13	0.00E+00	0.00E+00	0.00E+00	0.00E+00
40	Hydrocarbons, aliphatic, alkanes, unspecified	Air	DALY	3.67E-13	8.17E-15	-7.39E-15	9.00E-18	-9.00E-18	-9.73E-15	6.83E-20	4.57E-16	-4.57E-16	0.00E+00	1.11E-15	3.70E-13	8.70E-16	3.87E-15
41	Nickel	Water	DALY	3.42E-13	2.60E-15	-2.36E-15	9.21E-18	-9.21E-18	-5.63E-16	5.80E-20	3.48E-16	-3.48E-16	2.40E-16	7.56E-16	3.37E-13	7.92E-16	3.52E-15
42	Radon-222	Air	DALY	3.31E-13	9.79E-14	-8.86E-14	7.17E-17	-7.17E-17	-1.68E-14	1.72E-18	8.40E-15	-8.40E-15	0.00E+00	1.09E-14	3.23E-13	7.60E-16	3.38E-15
43	Cesium-137	Water	DALY	3.19E-13	1.19E-13	-1.08E-13	8.77E-17	-8.77E-17	-2.04E-14	2.40E-18	1.07E-14	-1.07E-14	0.00E+00	1.44E-14	3.09E-13	7.27E-16	3.23E-15
44	Selenium	Water	DALY	2.89E-13	5.29E-14	-4.79E-14	3.55E-16	-3.55E-16	-1.83E-14	2.10E-18	8.32E-15	-8.32E-15	1.71E-15	3.70E-15	2.93E-13	6.87E-16	3.05E-15
45	Lead	Water	DALY	2.62E-13	4.38E-15	-3.97E-15	1.46E-16	-1.46E-16	-6.65E-16	8.31E-20	1.13E-15	-1.13E-15	4.43E-16	2.48E-15	2.56E-13	6.01E-16	2.67E-15
46	Ethene	Air	DALY	2.48E-13	1.66E-12	-1.50E-12	3.73E-17	-3.73E-17	-3.18E-15	1.59E-19	3.98E-13	-3.98E-13	0.00E+00	6.44E-15	8.60E-14	2.02E-16	8.98E-16
47	Xylene	Air	DALY	2.17E-13	2.38E-14	-2.15E-14	7.79E-17	-7.79E-17	-3.57E-15	4.08E-19	1.98E-15	-1.98E-15	1.34E-18	3.19E-15	2.13E-13	4.99E-16	2.22E-15
48	Cadmium	Soil	DALY	2.06E-13	2.50E-13	-2.26E-13	2.17E-16	-2.17E-16	-1.60E-14	1.62E-18	1.20E-14	-1.20E-14	0.00E+00	5.76E-14	1.39E-13	3.26E-16	1.45E-15
49	Ethanol	Air	DALY	1.99E-13	6.35E-16	-5.75E-16	3.29E-19	-3.29E-19	-7.15E-17	4.01E-20	6.45E-14	-6.45E-14	0.00E+00	8.43E-17	1.96E-13	4.60E-16	2.05E-15
50	Toluene	Air	DALY	1.96E-13	1.31E-14	-1.18E-14	6.19E-17	-6.19E-17	-2.21E-15	1.62E-19	9.75E-16	-9.75E-16	4.01E-18	3.14E-15	1.91E-13	4.49E-16	2.00E-15
51	Heptane	Air	DALY	1.91E-13	5.32E-15	-4.81E-15	6.13E-17	-6.13E-17	-3.72E-16	1.43E-20	2.68E-16	-2.68E-16	0.00E+00	3.84E-16	1.88E-13	4.42E-16	1.97E-15
52	Acetaldehyde	Air	DALY	1.91E-13	1.28E-15	-1.16E-15	1.25E-17	-1.25E-17	-2.54E-16	1.22E-20	1.91E-16	-1.91E-16	1.09E-17	4.71E-16	1.88E-13	4.41E-16	1.96E-15
53	Molybdenum	Soil	DALY	1.80E-13	2.20E-13	-1.99E-13	2.97E-16	-2.97E-16	-1.41E-14	1.28E-18	1.15E-14	-1.15E-14	0.00E+00	1.04E-13	6.84E-14	1.59E-16	7.09E-16
54	Mercury	Water	DALY	1.39E-13	3.70E-15	-3.35E-15	4.20E-17	-4.20E-17	-4.34E-16	7.89E-20	5.14E-15	-5.14E-15	2.90E-17	2.88E-15	1.35E-13	3.16E-16	1.41E-15
55	Copper	Air	DALY	1.38E-13	5.61E-15	-5.07E-15	1.05E-16	-1.05E-16	-1.82E-15	3.36E-20	9.33E-16	-9.33E-16	1.43E-19	1.65E-15	1.36E-13	3.19E-16	1.42E-15
56	Lead	Air	DALY	1.28E-13	7.75E-15	-7.02E-15	2.10E-16	-2.10E-16	-6.99E-16	6.28E-20	9.91E-16	-9.91E-16	2.96E-16	1.30E-15	1.25E-13	2.93E-16	1.30E-15
57	Acetic acid	Air	DALY	1.22E-13	4.56E-16	-4.13E-16	4.84E-19	-4.84E-19	-7.05E-17	6.96E-21	3.39E-17	-3.39E-17	0.00E+00	1.48E-16	1.20E-13	2.83E-16	1.26E-15
58	Chromium	Water	DALY	1.18E-13	2.59E-15	-2.34E-15	4.30E-18	-4.30E-18	-1.33E-14	2.06E-20	1.40E-16	-1.40E-16	1.02E-16	4.30E-16	1.29E-13	3.02E-16	1.34E-15
59	Ethane, 1,2-dichloro-1,1,2,2-tetrafluoro-, CFC-114	Air	DALY	1.13E-13	3.20E-14	-2.90E-14	2.29E-17	-2.29E-17	-5.58E-15	5.56E-19	2.76E-15	-2.76E-15	0.00E+00	3.56E-15	1.11E-13	2.60E-16	1.16E-15
60	Aluminium	Soil	DALY	1.12E-13	1.83E-13	-1.66E-13	8.81E-17	-8.81E-17	-9.90E-15	1.02E-18	8.16E-15	-8.16E-15	0.00E+00	5.50E-14	4.85E-14	1.14E-16	5.05E-16
61	Aluminium	Air	DALY	1.06E-13	1.46E-13	-1.32E-13	1.63E-15	-1.63E-15	-1.47E-14	7.57E-19	9.80E-15	-9.80E-15	0.00E+00	2.09E-14	8.51E-14	1.93E-16	8.59E-16
62	Methane, bromochlorodifluoro-, Halon 1211	Air	DALY	9.40E-14	2.03E-14	-1.84E-14	1.53E-17	-1.53E-17	-5.61E-15	2.13E-19	1.97E-15	-1.97E-15	0.00E+00	2.31E-15	9.42E-14	2.21E-16	9.83E-16
63	Methanol	Air	DALY	7.05E-14	3.45E-16	-3.12E-16	5.73E-19	-5.73E-19	-1.26E-16	3.97E-21	2.04E-17	-2.04E-17	0.00E+00	1.53E-16	6.95E-14	1.63E-16	7.26E-16
64	Molybdenum	Water	DALY	6.27E-14	1.11E-14	-1.00E-14	8.80E-17	-8.80E-17	-2.92E-15	1.91E-19	1.57E-15	-1.57E-15	9.86E-17	1.02E-15	6.27E-14	1.47E-16	6.53E-16
65	Chromium VI	Air	DALY	5.83E-14	1.03E-14	-9.29E-15	2.65E-17	-2.65E-17	-6.65E-16	9.92E-20	5.34E-16	-5.34E-16	3.67E-16	1.44E-15	5.55E-14	1.30E-16	5.79E-16
66	Methane, tetrachloro-, CFC-10	Air	DALY	4.43E-14	2.42E-14	-2.19E-14	2.57E-17	-2.57E-17	-1.68E-15	2.55E-19	7.56E-14	-7.56E-14	9.69E-21	4.11E-14	2.50E-15	5.77E-18	2.57E-17
67	Butene	Air	DALY	4.26E-14	1.18E-15	-1.07E-15	1.35E-17	-1.35E-17	-4.90E-17	3.15E-21	5.87E-17	-5.87E-17	0.00E+00	8.02E-17	4.19E-14	9.84E-17	4.37E-16
68	Copper	Water	DALY	4.24E-14	1.80E-15	-1.63E-15	8.05E-18	-8.05E-18	-1.49E-16	1.44E-20	3.90E-16	-3.90E-16	9.21E-17	2.82E-16	4.14E-14	9.73E-17	4.33E-16
69	Barium	Air	DALY	3.99E-14	3.56E-14	-3.23E-14	2.49E-16	-2.49E-16	-4.97E-15	2.44E-19	3.31E-15	-3.31E-15	0.00E+00	7.20E-15	3.38E-14	7.85E-17	3.49E-16
70	Acetone	Air	DALY	2.70E-14	1.30E-16	-1.18E-16	7.13E-20	-7.13E-20	-5.59E-16	1.68E-21	9.91E-18	-9.91E-18	0.00E+00	1.91E-17	2.72E-14	6.38E-17	2.84E-16
71	Benzene, ethyl-	Air	DALY	2.63E-14	8.19E-16	-7.41E-16	8.46E-18	-8.46E-18	-2.06E-16	2.59E-21	4.21E-17	-4.21E-17	1.59E-18	6.83E-17	2.61E-14	6.12E-17	2.72E-16
72	Toluene	Water	DALY	2.18E-14	4.76E-16	-4.31E-16	5.13E-18	-5.13E-18	-2.48E-17	1.89E-21	2.54E-17	-2.54E-17	1.54E-17	3.59E-17	2.15E-14	5.05E-17	2.24E-16
73	Cobalt-60	Water	DALY	1.88E-14	5.07E-15	-4.59E-15	3.67E-18	-3.67E-18	-8.37E-16	1.04E-19	4.50E-16	-4.50E-16	0.00E+00	6.14E-16	1.83E-14	4.29E-17	1.91E-16
74	Acrolein	Air	DALY	1.77E-14	8.09E-15	-7.32E-15	1.81E-16	-1.81E-16	-2.89E-15	5.89E-20	1.73E-15	-1.73E-15	1.81E-16	2.97E-15	1.65E-14	3.80E-17	1.69E-16
75	Radium-226	Water	DALY	1.42E-14	1.59E-15	-1.44E-15	3.18E-18	-3.18E-18	-2.49E-16	2.65E-20	1.33E-16	-1.33E-16	0.00E+00	1.72E-16	1.39E-14	3.27E-17	1.45E-16
76	Lead	Soil	DALY	1.10E-14	2.96E-15	-2.68E-15	1.65E-17	-1.65E-17	-3.27E-16	2.08E-20	2.34E-16	-2.34E-16	0.00E+00	7.21E-16	1.02E-14	2.38E-17	1.06E-16
77	Copper	Soil	DALY	1.04E-14	1.06E-14	-9.63E-15	1.83E-17	-1.83E-17	-8.72E-16	7.35E-20	6.23E-16	-6.23E-16	0.00E+00	2.49E-15	7.66E-15	1.79E-17	7.97E-17
78	Nickel	Soil	DALY	9.17E-15	6.01E-15	-5.44E-15	8.95E-18	-8.95E-18	-3.27E-16	3.60E-20	2.85E-16	-2.85E-16	0.00E+00	1.46E-15	7.37E-15	1.73E-17	7.68E-17
79	Iodine-129	Air	DALY	8.85E-15	3.31E-15	-3.00E-15	2.44E-18	-2.44E-18	-5.69E-16	6.67E-20	2.97E-16	-2.97E-16	0.00E+00	4.01E-16	8.60E-15	2.02E-17	8.98E-17
80	Selenium	Soil	DALY	8.61E-15	3.79E-15	-3.43E-15	9.75E-17	-9.75E-17	-1.36E-15	1.53E-20	8.79E-16	-8.79E-16	0.00E+00	1.48E-15	8.03E-15	1.85E-17	8.20E-17
81	VOC, volatile organic compounds	Air	DALY	7.76E-15	0.00E+00	0.00E+00	0.00E+00	0.00E+00	0.00E+00	0.00E+00	0.00E+00	0.00E+00	7.76E-15	0.00E+00	0.00E+00	0.00E+00	0.00E+00
82	Linuron	Soil	DALY	7.46E-15	7.06E-15	-6.40E-15	4.32E-18	-4.32E-18	-9.40E-16	1.26E-19	5.50E-16	-5.50E-16	0.00E+00	8.38E-16	6.81E-15	1.60E-17	7.10E-17
83	Chlorpyrifos	Soil	DALY	7.19E-15	4.08E-15	-3.69E-15	2.80E-18	-2.80E-18	-7.44E-16	5.84E-20	3.41E-16	-3.41E-16	0.00E+00	5.18E-16	6.94E-15	1.63E-17	7.24E-17
84	Hydrogen-3, Tritium	Air	DALY	7.17E-15	6.03E-16	-5.46E-16	2.38E-18	-2.38E-18	-8.37E-17	7.30E-21	4.53E-17	-4.53E-17	0.00E+00	5.78E-17	7.05E-15	1.66E-17	7.36E-17
85	Beryllium	Water	DALY	7.17E-15	4.55E-17	-4.12E-17	1.31E-19	-1.31E-19	-3.00E-17	9.44E-22	5.35E-18	-5.35E-18	2.01E-17	9.51E-18	7.07E-15	1.66E-17	7.39E-17
86	Isoprene	Air	DALY	5.95E-15	8.07E-19	-7.31E-19	5.99E-22	-5.99E-22	-1.20E-19	1.09E-23	6.13E-20	-6.13E-20	5.95E-15	1.74E-19	1.29E-18	3.03E-21	1.35E-20
87	Uranium-234	Air	DALY	5.90E-15	2.42E-15	-2.19E-15	2.27E-18	-2.27E-18	-4.00E-16	7.26E-20	2.65E-16	-2.65E-16	0.00E+00	3.41E-16	5.66E-15	1.33E-17	5.90E-17
88	Beryllium	Air	DALY	5.66E-15	1.71E-15	-1.54E-15	6.58E-19	-6.58E-19	-6.59E-17	5.76E-21	5.58E-17	-5.58E-17	4.02E-17	2.31E-16	5.23E-15	1.23E-17	5.46E-17
89	Dimethoate	Soil	DALY	4.95E-15	2.91E-15	-2.63E-15	1.93E-18	-1.93E-18	-5.19E-16	4.05E-20	2.39E-16	-2.39E-16	0.00E+00	3.01E-16	4.83E-15	1.13E-17	5.04E-17
90	Barium	Soil	DALY	3.58E-15	1.18E-15	-1.07E-15	2.95E-17	-2.95E-17	-5.66E-16	4.64E-20	2.67E-16	-2.67E-16	0.00E+00	4.49E-16	3.54E-15	8.18E-18	3.64E-17
91	Benzene, ethyl-	Water	DALY	3.21E-15	8.22E-17	-7.44E-17	9.28E-19	-9.28E-19	-3.66E-18	2.51E-22	4.19E-18	-4.19E-18	7.87E-19	5.78E-18	3.16E-15	7.42E-18	3.30E-17
92	Hydrogen-3, Tritium	Water	DALY	3.08E-15	1.64E-15	-1.49E-15	1.19E-18	-1.19E-18	-2.62E-16	3.71E-20	1.49E-16	-1.49E-16	0.00E+00	2.11E-16	2.93E-15	6.89E-18	3.06E-17
93	Methane	Air	DALY	2.79E-15	3.15E-21	-2.85E-21	3.67E-23	-3.67E-23	-4.22E-22	5.67E-26	3.55E-22	-3.55E-22	2.79E-15	3.58E-21	3.29E-21	7.57E-24	3.36E-23
94	Mercury	Soil	DALY	2.25E-15	2.23E-16	-2.02E-16	7.77E-19	-7.77E-19	-1.51E-17	1.34E-21	1.37E-17	-1.37E-17	0.00E+00	4.26E-17	2.18E-15	5.11E-18	2.27E-17
95	PAH, polycyclic aromatic hydrocarbons	Soil	DALY	1.83E-15	8.06E-16	-7.30E-16	2.08E-17	-2.08E-17	-2.89E-16	3.25E-21	1.87E-16	-1.87E-16	0.00E+00	3.15E-16	1.71E-15	3.93E-18	1.75E-17
96	Polonium-210	Air	DALY	1.82E-15	1.89E-15	-1.72E-15	1.43E-18	-1.43E-18	-1.81E-16	2.66E-20	1.17E-16	-1.17E-16	0.00E+00	2.66E-16	1.53E-15	3.60E-18	1.60E-17
97	Aldicarb	Soil	DALY	1.72E-15	9.72E-16	-8.80E-16	6.63E-19	-6.63E-19	-1.78E-16	1.39E-20	8.14E-17	-8.14E-17	0.00E+00	1.25E-16	1.66E-15	3.90E-18	1.73E-17
98	Uranium-238	Air	DALY	1.60E-15	1.38E-15	-1.25E-15	1.07E-18	-1.07E-18	-1.44E-16	2.22E-20	9.37E-17	-9.37E-17	0.00E+00	1.95E-16	1.40E-15	3.28E-18	1.46E-17
99	Atrazine	Soil	DALY	1.47E-15	2.07E-15	-1.88E-15	1.25E-18	-1.25E-18	-2.14E-16	3.56E-20	1.46E-16	-1.46E-16	0.00E+00	2.23E-16	1.25E-15	2.92E-18	1.30E-17
100	Methane, dichlorodifluoro-, CFC-12	Air	DALY	1.36E-15	6.18E-15	-5.60E-15	8.52E-19	-8.52E-19	-2.21E-16	1.46E-20	2.06E-16	-2.06E-16	1.16E-19	2.19E-16	7.67E-16	1.80E-18	7.99E-18
101	Xylene	Water	DALY	1.21E-15	2.86E-17	-2.59E-17	3.17E-19	-3.17E-19	-1.37E-18	9.93E-23	1.49E-18	-1.49E-18	5.95E-19	2.08E-18	1.19E-15	2.79E-18	1.24E-17
102	Chromium	Soil	DALY	1.16E-15	2.07E-15	-1.87E-15	1.47E-18	-1.47E-18	-1.18E-16	1.23E-20	9.48E-17	-9.48E-17	0.00E+00	4.88E-16	5.91E-16	1.38E-18	6.14E-18
103	Propylene oxide	Water	DALY	1.13E-15	1.38E-16	-1.25E-16	1.03E-18	-1.03E-18	-4.86E-18	3.28E-21	7.12E-18	-7.12E-18	0.00E+00	7.38E-18	1.10E-15	2.58E-18	1.15E-17
104	Acephate	Soil	DALY	1.05E-15	5.94E-16	-5.38E-16	4.04E-19	-4.04E-19	-1.09E-16	8.53E-21	4.98E-17	-4.98E-17	0.00E+00	7.28E-17	1.02E-15	2.38E-18	1.06E-17
105	Lead-210	Air	DALY	1.03E-15	1.06E-15	-9.56E-16	8.03E-19	-8.03E-19	-1.02E-16	1.52E-20	6.59E-17	-6.59E-17	0.00E+00	1.49E-16	8.68E-16	2.04E-18	9.05E-18
106	Ethane, 1,2-dichloro-	Water	DALY	1.00E-15	7.28E-17	-6.59E-17	6.21E-19	-6.21E-19	-1.34E-17	2.96E-20	6.70E-17	-6.70E-17	0.00E+00	8.72E-16	1.35E-16	3.15E-19	1.40E-18
107	Thorium-230	Air	DALY	9.93E-16	4.47E-16	-4.04E-16	4.64E-19	-4.64E-19	-7.41E-17	1.90E-20	6.17E-17	-6.17E-17	0.00E+00	7.29E-17	9.40E-16	2.21E-18	9.81E-18
108	Antimony	Soil	DALY	9.89E-16	4.39E-16	-3.97E-16	1.12E-17	-1.12E-17	-1.56E-16	1.06E-19	1.01E-16	-1.01E-16	0.00E+00	1.70E-16	9.22E-16	2.12E-18	9.42E-18
109	Methane, bromo-, Halon 1001	Air	DALY	8.15E-16	7.60E-21	-6.88E-21	1.00E-23	-1.00E-23	-1.46E-21	1.87E-25	8.03E-22	-8.03E-22	8.15E-16	1.39E-21	6.66E-20	1.56E-22	6.95E-22
110	Cesium-134	Water	DALY	8.11E-16	5.12E-16	-4.63E-16	3.68E-19	-3.68E-19	-8.19E-17	1.11E-20	4.57E-17	-4.57E-17	0.00E+00	6.40E-17	7.71E-16	1.81E-18	8.04E-18
111	Methane, monochloro-, R-40	Air	DALY	8.08E-16	5.08E-16	-4.60E-16	5.89E-19	-5.89E-19	-7.86E-17	1.49E-20	5.02E-17	-5.02E-17	1.23E-16	7.78E-17	6.29E-16	1.48E-18	6.56E-18
112	Ethane, 1,2-dichloro-	Air	DALY	7.36E-16	1.41E-15	-1.27E-15	4.03E-19	-4.03E-19	-5.39E-17	4.36E-20	5.32E-17	-5.32E-17	3.09E-18	1.67E-16	4.80E-16	1.13E-18	5.01E-18
113	Uranium-238	Water	DALY	6.95E-16	2.46E-16	-2.22E-16	2.17E-19	-2.17E-19	-4.12E-17	1.43E-20	4.49E-17	-4.49E-17	0.00E+00	4.20E-17	6.63E-16	1.56E-18	6.92E-18
114	Diuron	Soil	DALY	5.03E-16	2.87E-16	-2.60E-16	1.94E-19	-1.94E-19	-5.30E-17	4.14E-21	2.42E-17	-2.42E-17	0.00E+00	3.00E-17	4.93E-16	1.16E-18	5.14E-18
115	m-Xylene	Air	DALY	4.91E-16	5.94E-16	-5.38E-16	3.29E-18	-3.29E-18	-6.79E-17	2.96E-21	4.80E-17	-4.80E-17	0.00E+00	1.26E-16	3.72E-16	8.60E-19	3.82E-18
116	Trifluralin	Soil	DALY	4.80E-16	2.73E-16	-2.47E-16	1.89E-19	-1.89E-19	-4.90E-17	3.86E-21	2.25E-17	-2.25E-17	0.00E+00	3.53E-17	4.62E-16	1.08E-18	4.82E-18
117	Propylene oxide	Air	DALY	4.27E-16	5.40E-17	-4.89E-17	3.89E-19	-3.89E-19	-2.25E-18	1.26E-21	2.87E-18	-2.87E-18	0.00E+00	3.03E-18	4.16E-16	9.76E-19	4.34E-18
118	Ethane, 1,1,2-trichloro-1,2,2-trifluoro-, CFC-113	Air	DALY	4.02E-16	4.21E-16	-3.81E-16	2.27E-19	-2.27E-19	-3.79E-17	5.32E-21	2.45E-17	-2.45E-17	0.00E+00	3.75E-17	3.58E-16	8.40E-19	3.74E-18
119	Benzene, hexachloro-	Air	DALY	3.66E-16	4.24E-16	-3.84E-16	3.68E-18	-3.68E-18	-9.69E-17	4.43E-20	3.68E-17	-3.68E-17	0.00E+00	8.39E-17	3.35E-16	7.72E-19	3.43E-18
120	Ethyne	Air	DALY	3.24E-16	6.67E-16	-6.04E-16	1.97E-19	-1.97E-19	-1.61E-17	4.52E-22	1.70E-17	-1.70E-17	0.00E+00	8.95E-17	1.85E-16	4.34E-19	1.93E-18
121	Uranium-235	Water	DALY	3.16E-16	9.57E-17	-8.66E-17	6.77E-20	-6.77E-20	-1.64E-17	1.68E-21	8.22E-18	-8.22E-18	0.00E+00	1.07E-17	3.09E-16	7.25E-19	3.22E-18
122	Radium-226	Air	DALY	2.98E-16	2.08E-16	-1.88E-16	1.58E-19	-1.58E-19	-2.34E-17	3.31E-21	1.44E-17	-1.44E-17	0.00E+00	2.84E-17	2.70E-16	6.34E-19	2.82E-18
123	Uranium-234	Water	DALY	2.95E-16	8.95E-17	-8.10E-17	6.33E-20	-6.33E-20	-1.53E-17	1.57E-21	7.69E-18	-7.69E-18	0.00E+00	9.97E-18	2.89E-16	6.78E-19	3.01E-18
124	Aldehydes, unspecified	Air	DALY	2.50E-16	8.94E-17	-8.10E-17	9.96E-20	-9.96E-20	-1.22E-17	2.55E-21	7.68E-18	-7.68E-18	5.73E-17	1.75E-17	1.77E-16	4.16E-19	1.85E-18
125	Antimony-124	Water	DALY	2.43E-16	2.99E-16	-2.71E-16	2.15E-19	-2.15E-19	-4.40E-17	7.65E-21	2.76E-17	-2.76E-17	0.00E+00	4.11E-17	2.15E-16	5.05E-19	2.24E-18
126	Ethane, 1,1,1-trichloro-, HCFC-140	Air	DALY	1.83E-16	1.15E-16	-1.04E-16	1.33E-19	-1.33E-19	-1.78E-17	3.36E-21	1.14E-17	-1.14E-17	2.79E-17	1.76E-17	1.43E-16	3.34E-19	1.49E-18
127	Chromium III	Water	DALY	1.53E-16	0.00E+00	0.00E+00	0.00E+00	0.00E+00	0.00E+00	0.00E+00	0.00E+00	0.00E+00	1.53E-16	0.00E+00	0.00E+00	0.00E+00	0.00E+00
128	Acephate	Air	DALY	1.24E-16	6.79E-17	-6.15E-17	5.09E-20	-5.09E-20	-1.13E-17	9.32E-22	5.34E-18	-5.34E-18	0.00E+00	1.44E-17	1.13E-16	2.66E-19	1.18E-18
129	2,4-D	Soil	DALY	1.18E-16	7.32E-17	-6.63E-17	5.05E-20	-5.05E-20	-1.18E-17	1.07E-21	5.79E-18	-5.79E-18	0.00E+00	1.18E-17	1.09E-16	2.57E-19	1.14E-18
130	o-Xylene	Air	DALY	1.08E-16	4.74E-17	-4.29E-17	1.23E-18	-1.23E-18	-1.71E-17	1.89E-22	1.11E-17	-1.11E-17	0.00E+00	1.83E-17	1.01E-16	2.33E-19	1.03E-18
131	Sulfur trioxide	Air	DALY	1.01E-16	5.96E-17	-5.40E-17	4.17E-20	-4.17E-20	-1.05E-17	8.66E-22	4.93E-18	-4.93E-18	0.00E+00	7.18E-18	9.70E-17	2.28E-19	1.01E-18
132	Ethene, chloro-	Air	DALY	9.90E-17	3.16E-16	-2.86E-16	5.85E-20	-5.85E-20	-1.13E-17	8.84E-21	1.06E-17	-1.06E-17	0.00E+00	1.42E-17	6.53E-17	1.53E-19	6.81E-19
133	Chloroform	Air	DALY	9.11E-17	2.16E-16	-1.96E-16	5.94E-20	-5.94E-20	-1.13E-17	1.35E-21	9.37E-18	-9.37E-18	4.16E-18	1.29E-17	6.40E-17	1.50E-19	6.67E-19
134	Captan	Soil	DALY	9.10E-17	5.20E-17	-4.71E-17	3.51E-20	-3.51E-20	-9.62E-18	7.51E-22	4.39E-18	-4.39E-18	0.00E+00	5.28E-18	8.93E-17	2.10E-19	9.32E-19
135	Carbon disulfide	Air	DALY	8.72E-17	3.07E-17	-2.78E-17	1.73E-17	-1.73E-17	-8.45E-18	1.08E-21	5.11E-17	-5.11E-17	1.65E-19	1.27E-17	7.93E-17	1.14E-19	5.05E-19
136	Xenon-133	Air	DALY	8.37E-17	1.59E-17	-1.44E-17	1.14E-20	-1.14E-20	-2.63E-18	3.26E-22	1.41E-18	-1.41E-18	0.00E+00	1.93E-18	8.19E-17	1.92E-19	8.55E-19
137	Metolachlor	Soil	DALY	8.34E-17	6.14E-17	-5.56E-17	4.88E-20	-4.88E-20	-6.87E-18	6.70E-22	3.80E-18	-3.80E-18	0.00E+00	1.49E-17	6.86E-17	1.61E-19	7.16E-19
138	Fenamiphos	Soil	DALY	8.18E-17	4.68E-17	-4.24E-17	3.15E-20	-3.15E-20	-8.65E-18	6.76E-22	3.94E-18	-3.94E-18	0.00E+00	4.75E-18	8.03E-17	1.89E-19	8.38E-19
139	Ethylene oxide	Air	DALY	8.17E-17	5.48E-18	-4.96E-18	1.23E-19	-1.23E-19	-9.49E-19	1.71E-21	6.45E-19	-6.45E-19	0.00E+00	1.76E-17	6.37E-17	1.49E-19	6.63E-19
140	Benzene, chloro-	Water	DALY	7.77E-17	2.47E-17	-2.23E-17	4.97E-20	-4.97E-20	-3.02E-18	4.34E-22	3.76E-17	-3.76E-17	0.00E+00	2.41E-17	5.36E-17	1.26E-19	5.59E-19
141	Chlorothalonil	Soil	DALY	7.67E-17	5.03E-17	-4.55E-17	1.24E-19	-1.24E-19	-8.63E-18	7.05E-22	4.24E-18	-4.24E-18	0.00E+00	5.27E-18	7.44E-17	1.74E-19	7.74E-19
142	Terbacil	Soil	DALY	6.06E-17	3.46E-17	-3.14E-17	2.34E-20	-2.34E-20	-6.41E-18	5.00E-22	2.92E-18	-2.92E-18	0.00E+00	3.52E-18	5.95E-17	1.40E-19	6.21E-19
143	Nitrobenzene	Water	DALY	5.69E-17	3.38E-17	-3.06E-17	2.36E-20	-2.36E-20	-5.97E-18	4.94E-22	2.80E-18	-2.80E-18	0.00E+00	4.06E-18	5.49E-17	1.29E-19	5.73E-19
144	Endosulfan	Soil	DALY	5.42E-17	3.04E-17	-2.75E-17	2.15E-20	-2.15E-20	-5.28E-18	4.23E-22	2.45E-18	-2.45E-18	0.00E+00	4.95E-18	5.10E-17	1.20E-19	5.33E-19
145	Carbofuran	Soil	DALY	4.92E-17	2.55E-17	-2.31E-17	2.33E-20	-2.33E-20	-1.33E-18	2.77E-22	1.46E-18	-1.46E-18	0.00E+00	1.12E-17	3.65E-17	8.56E-20	3.80E-19
146	Lambda-cyhalothrin	Soil	DALY	4.88E-17	2.81E-17	-2.54E-17	1.93E-20	-1.93E-20	-5.12E-18	4.01E-22	2.34E-18	-2.34E-18	0.00E+00	3.00E-18	4.76E-17	1.12E-19	4.97E-19
147	Uranium-235	Air	DALY	4.61E-17	1.40E-17	-1.27E-17	9.89E-21	-9.89E-21	-2.40E-18	2.46E-22	1.20E-18	-1.20E-18	0.00E+00	1.56E-18	4.51E-17	1.06E-19	4.71E-19
148	Cobalt-58	Water	DALY	4.48E-17	7.10E-18	-6.43E-18	5.08E-21	-5.08E-21	-1.18E-18	1.46E-22	6.31E-19	-6.31E-19	0.00E+00	8.61E-19	4.39E-17	1.03E-19	4.58E-19
149	Dicrotophos	Soil	DALY	4.28E-17	2.42E-17	-2.19E-17	1.65E-20	-1.65E-20	-4.43E-18	3.47E-22	2.03E-18	-2.03E-18	0.00E+00	3.11E-18	4.13E-17	9.70E-20	4.31E-19
150	Benzene, pentachloronitro-	Soil	DALY	4.08E-17	2.33E-17	-2.11E-17	1.57E-20	-1.57E-20	-4.32E-18	3.37E-22	1.97E-18	-1.97E-18	0.00E+00	2.37E-18	4.01E-17	9.41E-20	4.18E-19
151	Propachlor	Soil	DALY	4.04E-17	2.31E-17	-2.09E-17	1.56E-20	-1.56E-20	-4.27E-18	3.34E-22	1.95E-18	-1.95E-18	0.00E+00	2.35E-18	3.96E-17	9.31E-20	4.14E-19
152	Silver-110	Water	DALY	3.80E-17	4.17E-17	-3.77E-17	3.06E-20	-3.06E-20	-6.93E-18	8.30E-22	3.68E-18	-3.68E-18	0.00E+00	4.97E-18	3.56E-17	8.34E-20	3.71E-19
153	2,4-D	Air	DALY	3.76E-17	2.06E-17	-1.87E-17	1.55E-20	-1.55E-20	-3.44E-18	2.83E-22	1.62E-18	-1.62E-18	0.00E+00	4.37E-18	3.43E-17	8.06E-20	3.58E-19
154	Chlorpyrifos	Air	DALY	3.44E-17	1.88E-17	-1.71E-17	1.41E-20	-1.41E-20	-3.15E-18	2.59E-22	1.48E-18	-1.48E-18	0.00E+00	4.00E-18	3.14E-17	7.37E-20	3.28E-19
155	t-Butyl methyl ether	Air	DALY	2.93E-17	1.79E-18	-1.62E-18	2.05E-20	-2.05E-20	-3.93E-19	1.38E-23	5.61E-19	-5.61E-19	1.30E-19	2.08E-18	2.70E-17	6.32E-20	2.81E-19
156	Iodine-131	Water	DALY	2.91E-17	3.57E-17	-3.23E-17	2.57E-20	-2.57E-20	-5.24E-18	9.11E-22	3.28E-18	-3.28E-18	0.00E+00	4.90E-18	2.57E-17	6.04E-20	2.68E-19
157	Atrazine	Air	DALY	2.52E-17	1.40E-17	-1.27E-17	1.02E-20	-1.02E-20	-2.37E-18	1.92E-22	1.11E-18	-1.11E-18	0.00E+00	2.68E-18	2.33E-17	5.46E-20	2.43E-19
158	Cypermethrin	Soil	DALY	2.50E-17	1.41E-17	-1.28E-17	1.04E-20	-1.04E-20	-2.01E-18	1.83E-22	1.06E-18	-1.06E-18	0.00E+00	2.97E-18	2.24E-17	5.26E-20	2.34E-19
159	Hydrocarbons, chlorinated	Air	DALY	2.21E-17	7.18E-17	-6.50E-17	1.74E-20	-1.74E-20	-3.56E-18	4.06E-19	3.09E-18	-3.09E-18	0.00E+00	2.72E-18	1.55E-17	3.64E-20	1.62E-19
160	Methane, dichloro-, HCC-30	Air	DALY	1.82E-17	1.16E-17	-1.05E-17	1.41E-20	-1.41E-20	-1.73E-18	3.66E-22	1.11E-18	-1.11E-18	3.46E-18	1.70E-18	1.35E-17	3.17E-20	1.41E-19
161	Styrene	Air	DALY	1.79E-17	1.23E-17	-1.11E-17	2.80E-19	-2.80E-19	-1.22E-17	5.98E-23	2.63E-18	-2.63E-18	1.03E-19	4.35E-18	2.42E-17	5.56E-20	2.47E-19
162	Phthalate, dioctyl-	Air	DALY	1.44E-17	0.00E+00	0.00E+00	0.00E+00	0.00E+00	0.00E+00	0.00E+00	0.00E+00	0.00E+00	1.44E-17	0.00E+00	0.00E+00	0.00E+00	0.00E+00
163	Amitraz	Soil	DALY	1.43E-17	8.20E-18	-7.42E-18	5.53E-21	-5.53E-21	-1.52E-18	1.18E-22	6.91E-19	-6.91E-19	0.00E+00	8.33E-19	1.41E-17	3.30E-20	1.47E-19
164	Cyhalothrin, gamma-	Air	DALY	1.26E-17	6.91E-18	-6.25E-18	5.18E-21	-5.18E-21	-1.15E-18	9.49E-23	5.43E-19	-5.43E-19	0.00E+00	1.47E-18	1.15E-17	2.70E-20	1.20E-19
165	Trifluralin	Air	DALY	1.25E-17	6.85E-18	-6.20E-18	5.14E-21	-5.14E-21	-1.14E-18	9.40E-23	5.38E-19	-5.38E-19	0.00E+00	1.45E-18	1.14E-17	2.68E-20	1.19E-19
166	Methyl ethyl ketone	Air	DALY	1.22E-17	5.11E-18	-4.63E-18	9.07E-21	-9.07E-21	-9.52E-19	6.30E-23	3.05E-19	-3.05E-19	3.49E-18	1.36E-18	7.74E-18	1.81E-20	8.07E-20
167	Pendimethalin	Soil	DALY	1.16E-17	6.71E-18	-6.07E-18	4.60E-21	-4.60E-21	-1.20E-18	9.43E-23	5.52E-19	-5.52E-19	0.00E+00	8.04E-19	1.12E-17	2.64E-20	1.17E-19
168	Iodine-131	Air	DALY	1.16E-17	2.67E-17	-2.42E-17	1.77E-20	-1.77E-20	-4.97E-18	3.25E-22	2.17E-18	-2.17E-18	0.00E+00	2.50E-18	1.14E-17	2.68E-20	1.19E-19
169	Glyphosate	Soil	DALY	8.11E-18	4.95E-18	-4.48E-18	3.40E-21	-3.40E-21	-8.12E-19	7.17E-23	3.96E-19	-3.96E-19	0.00E+00	7.18E-19	7.64E-18	1.79E-20	7.97E-20
170	Ethane, 2-chloro-1,1,1,2-tetrafluoro-, HCFC-124	Air	DALY	8.03E-18	8.39E-18	-7.60E-18	4.53E-21	-4.53E-21	-7.57E-19	1.06E-22	4.89E-19	-4.89E-19	0.00E+00	7.50E-19	7.15E-18	1.68E-20	7.45E-20
171	Formaldehyde	Water	DALY	7.82E-18	1.82E-18	-1.64E-18	8.74E-21	-8.74E-21	-8.08E-19	5.49E-24	7.30E-20	-7.30E-20	0.00E+00	3.14E-18	5.25E-18	1.23E-20	5.47E-20
172	Ametryn	Soil	DALY	7.34E-18	4.20E-18	-3.80E-18	2.83E-21	-2.83E-21	-7.76E-19	6.06E-23	3.54E-19	-3.54E-19	0.00E+00	4.26E-19	7.20E-18	1.69E-20	7.52E-20
173	Methane, trichlorofluoro-, CFC-11	Air	DALY	6.78E-18	3.23E-17	-2.92E-17	3.77E-21	-3.77E-21	-1.04E-18	6.94E-23	1.07E-18	-1.07E-18	0.00E+00	1.40E-18	3.32E-18	7.79E-21	3.46E-20
174	Acetochlor	Soil	DALY	6.54E-18	4.61E-18	-4.17E-18	5.22E-21	-5.22E-21	-7.11E-19	6.36E-23	3.45E-19	-3.45E-19	0.00E+00	4.08E-19	6.33E-18	1.48E-20	6.60E-20
175	Carbon monoxide	Air	DALY	6.51E-18	0.00E+00	0.00E+00	0.00E+00	0.00E+00	0.00E+00	0.00E+00	0.00E+00	0.00E+00	6.51E-18	0.00E+00	0.00E+00	0.00E+00	0.00E+00
176	Ethene, chloro-	Water	DALY	6.40E-18	1.61E-17	-1.46E-17	4.06E-21	-4.06E-21	-8.38E-19	2.72E-19	8.00E-19	-8.00E-19	0.00E+00	7.02E-19	4.68E-18	1.10E-20	4.88E-20
177	2-Propanol	Air	DALY	5.49E-18	3.23E-18	-2.93E-18	2.36E-21	-2.36E-21	-5.23E-19	3.88E-23	2.37E-19	-2.37E-19	0.00E+00	6.87E-19	4.95E-18	1.16E-20	5.17E-20
178	Phorate	Soil	DALY	5.17E-18	2.95E-18	-2.67E-18	1.99E-21	-1.99E-21	-5.46E-19	4.27E-23	2.49E-19	-2.49E-19	0.00E+00	3.00E-19	5.07E-18	1.19E-20	5.29E-20
179	Manganese-54	Water	DALY	5.12E-18	2.03E-18	-1.84E-18	1.48E-21	-1.48E-21	-3.38E-19	4.08E-23	1.80E-19	-1.80E-19	0.00E+00	2.43E-19	4.96E-18	1.16E-20	5.18E-20
180	Benzene, 1,2-dichloro-	Water	DALY	5.06E-18	1.54E-18	-1.40E-18	3.43E-21	-3.43E-21	-2.14E-19	3.29E-23	2.03E-18	-2.03E-18	0.00E+00	1.47E-18	3.61E-18	8.47E-21	3.77E-20
181	Ethyl acetate	Air	DALY	4.87E-18	2.54E-18	-2.30E-18	5.08E-21	-5.08E-21	-5.33E-19	3.54E-23	1.62E-19	-1.62E-19	0.00E+00	6.35E-19	4.47E-18	1.05E-20	4.66E-20
182	Furan	Air	DALY	3.93E-18	2.21E-18	-2.00E-18	1.64E-21	-1.64E-21	-3.28E-19	2.98E-23	1.68E-19	-1.68E-19	2.28E-25	4.75E-19	3.53E-18	8.29E-21	3.69E-20
183	Ethylene oxide	Water	DALY	3.71E-18	7.95E-19	-7.20E-19	4.48E-20	-4.48E-20	-6.45E-20	8.24E-22	1.67E-19	-1.67E-19	0.00E+00	3.02E-18	6.65E-19	1.38E-21	6.11E-21
184	Metolachlor	Air	DALY	3.46E-18	1.90E-18	-1.72E-18	1.42E-21	-1.42E-21	-3.17E-19	2.60E-23	1.49E-19	-1.49E-19	0.00E+00	3.99E-19	3.16E-18	7.41E-21	3.29E-20
185	Chrysene	Air	DALY	3.31E-18	1.80E-21	-1.63E-21	4.87E-23	-4.87E-23	-1.06E-21	9.35E-26	6.82E-22	-6.82E-22	3.31E-18	4.14E-22	8.51E-22	1.80E-24	7.98E-24
186	Benzo(a)anthracene	Air	DALY	3.16E-18	1.98E-20	-1.79E-20	5.32E-22	-5.32E-22	-1.16E-20	1.02E-24	7.46E-21	-7.46E-21	3.16E-18	4.53E-21	9.31E-21	1.96E-23	8.73E-23
187	Carbaryl	Air	DALY	3.16E-18	1.74E-18	-1.57E-18	1.29E-21	-1.29E-21	-2.92E-19	2.39E-23	1.37E-19	-1.37E-19	0.00E+00	3.56E-19	2.89E-18	6.79E-21	3.02E-20
188	2-Chloroacetophenone	Air	DALY	3.01E-18	0.00E+00	0.00E+00	0.00E+00	0.00E+00	0.00E+00	0.00E+00	0.00E+00	0.00E+00	3.01E-18	0.00E+00	0.00E+00	0.00E+00	0.00E+00
189	Acetone	Water	DALY	2.93E-18	1.18E-19	-1.07E-19	2.46E-23	-2.46E-23	-6.58E-21	8.28E-25	5.05E-21	-5.05E-21	7.84E-21	6.00E-21	2.88E-18	6.76E-21	3.00E-20
190	Formic acid	Air	DALY	2.87E-18	1.61E-18	-1.46E-18	1.19E-21	-1.19E-21	-2.39E-19	2.17E-23	1.22E-19	-1.22E-19	0.00E+00	3.46E-19	2.57E-18	6.04E-21	2.69E-20
191	Tribufos	Soil	DALY	2.48E-18	1.40E-18	-1.27E-18	9.54E-22	-9.54E-22	-2.56E-19	2.01E-23	1.17E-19	-1.17E-19	0.00E+00	1.80E-19	2.39E-18	5.61E-21	2.49E-20
192	Allyl chloride	Water	DALY	2.42E-18	1.84E-21	-1.67E-21	1.45E-21	-1.45E-21	-1.09E-22	9.89E-25	4.60E-21	-4.60E-21	0.00E+00	2.42E-18	3.33E-21	1.75E-24	7.76E-24
193	Carbaryl	Soil	DALY	2.31E-18	1.33E-18	-1.20E-18	8.98E-22	-8.98E-22	-2.43E-19	1.90E-23	1.11E-19	-1.11E-19	0.00E+00	1.37E-19	2.26E-18	5.30E-21	2.36E-20
194	Acetonitrile	Air	DALY	2.28E-18	1.28E-18	-1.16E-18	9.51E-22	-9.51E-22	-1.91E-19	1.73E-23	9.73E-20	-9.73E-20	0.00E+00	2.76E-19	2.05E-18	4.82E-21	2.14E-20
195	Paraquat	Air	DALY	1.86E-18	1.02E-18	-9.21E-19	7.63E-22	-7.63E-22	-1.70E-19	1.40E-23	8.00E-20	-8.00E-20	0.00E+00	2.16E-19	1.69E-18	3.98E-21	1.77E-20
196	Ethephon	Soil	DALY	1.82E-18	1.13E-18	-1.03E-18	7.50E-22	-7.50E-22	-1.83E-19	1.42E-23	8.65E-20	-8.65E-20	0.00E+00	1.44E-19	1.73E-18	4.05E-21	1.80E-20
197	Ethene, tetrachloro-	Air	DALY	1.71E-18	1.04E-18	-9.40E-19	1.11E-21	-1.11E-21	-1.61E-19	2.75E-23	9.82E-20	-9.82E-20	2.52E-19	1.48E-19	1.36E-18	3.18E-21	1.41E-20
198	Acetaldehyde	Water	DALY	1.68E-18	1.59E-18	-1.44E-18	1.30E-20	-1.30E-20	-1.61E-19	2.39E-24	4.07E-20	-4.07E-20	0.00E+00	2.69E-19	1.41E-18	3.25E-21	1.45E-20
199	Dicamba	Air	DALY	1.51E-18	8.85E-19	-8.01E-19	5.84E-22	-5.84E-22	-1.56E-19	1.23E-23	7.22E-20	-7.22E-20	0.00E+00	1.02E-19	1.46E-18	3.43E-21	1.53E-20
200	Prochloraz	Soil	DALY	1.45E-18	1.77E-18	-1.60E-18	8.24E-22	-8.24E-22	-9.60E-20	6.79E-24	7.09E-20	-7.09E-20	0.00E+00	2.48E-19	1.11E-18	2.61E-21	1.16E-20
201	Krypton-85m	Air	DALY	1.43E-18	3.25E-19	-2.94E-19	2.35E-22	-2.35E-22	-5.37E-20	6.66E-24	2.88E-20	-2.88E-20	0.00E+00	3.94E-20	1.39E-18	3.27E-21	1.45E-20
202	Cobalt-60	Air	DALY	1.38E-18	4.26E-19	-3.86E-19	3.10E-22	-3.10E-22	-7.03E-20	8.74E-24	3.78E-20	-3.78E-20	0.00E+00	5.16E-20	1.34E-18	3.14E-21	1.40E-20
203	Prometryn	Soil	DALY	1.37E-18	7.72E-19	-6.99E-19	5.27E-22	-5.27E-22	-1.41E-19	1.11E-23	6.47E-20	-6.47E-20	0.00E+00	9.94E-20	1.32E-18	3.10E-21	1.38E-20
204	Benfluralin	Soil	DALY	1.20E-18	6.88E-19	-6.23E-19	4.64E-22	-4.64E-22	-1.27E-19	9.94E-24	5.80E-20	-5.80E-20	0.00E+00	6.99E-20	1.18E-18	2.77E-21	1.23E-20
205	Bromoxynil	Soil	DALY	1.20E-18	7.10E-19	-6.43E-19	5.41E-22	-5.41E-22	-1.27E-19	1.00E-23	5.84E-20	-5.84E-20	0.00E+00	7.01E-20	1.17E-18	2.75E-21	1.22E-20
206	Phenol, 2,4-dichloro-	Air	DALY	1.09E-18	8.40E-19	-7.61E-19	4.78E-22	-4.78E-22	-1.14E-19	6.81E-22	5.95E-20	-5.95E-20	0.00E+00	9.85E-20	1.01E-18	2.37E-21	1.05E-20
207	Lactofen	Air	DALY	1.03E-18	5.62E-19	-5.08E-19	4.21E-22	-4.21E-22	-9.39E-20	7.71E-24	4.42E-20	-4.42E-20	0.00E+00	1.19E-19	9.36E-19	2.20E-21	9.76E-21
208	Bifenthrin	Soil	DALY	9.76E-19	6.87E-19	-6.22E-19	7.79E-22	-7.79E-22	-1.06E-19	9.49E-24	5.14E-20	-5.14E-20	0.00E+00	6.08E-20	9.44E-19	2.22E-21	9.84E-21
209	2-Methyl-4-chlorophenoxyacetic acid	Soil	DALY	9.74E-19	5.88E-19	-5.32E-19	5.02E-22	-5.02E-22	-1.02E-19	7.90E-24	4.74E-20	-4.74E-20	0.00E+00	6.02E-20	9.48E-19	2.23E-21	9.89E-21
210	Aniline	Air	DALY	9.38E-19	5.54E-19	-5.01E-19	3.89E-22	-3.89E-22	-9.81E-20	8.09E-24	4.59E-20	-4.59E-20	0.00E+00	6.70E-20	9.05E-19	2.12E-21	9.44E-21
211	Glufosinate ammonium	Soil	DALY	8.59E-19	4.91E-19	-4.45E-19	3.31E-22	-3.31E-22	-9.08E-20	7.09E-24	4.14E-20	-4.14E-20	0.00E+00	4.99E-20	8.43E-19	1.98E-21	8.79E-21
212	Metribuzin	Soil	DALY	6.93E-19	4.31E-19	-3.90E-19	8.00E-22	-8.00E-22	-7.52E-20	6.08E-24	3.61E-20	-3.61E-20	0.00E+00	4.91E-20	6.70E-19	1.57E-21	6.98E-21
213	1-Butanol	Water	DALY	6.00E-19	1.95E-20	-1.77E-20	2.45E-22	-2.45E-22	-4.75E-21	1.75E-25	1.24E-21	-1.24E-21	0.00E+00	9.50E-20	5.01E-19	1.18E-21	5.23E-21
214	Oxamyl	Soil	DALY	5.66E-19	3.24E-19	-2.93E-19	2.18E-22	-2.18E-22	-5.99E-20	4.68E-24	2.73E-20	-2.73E-20	0.00E+00	3.29E-20	5.56E-19	1.30E-21	5.80E-21
215	Alachlor	Air	DALY	5.27E-19	2.89E-19	-2.61E-19	2.16E-22	-2.16E-22	-4.82E-20	3.96E-24	2.27E-20	-2.27E-20	0.00E+00	6.12E-20	4.81E-19	1.13E-21	5.02E-21
216	Pendimethalin	Air	DALY	5.05E-19	2.77E-19	-2.51E-19	2.07E-22	-2.07E-22	-4.64E-20	3.81E-24	2.18E-20	-2.18E-20	0.00E+00	5.82E-20	4.61E-19	1.08E-21	4.81E-21
217	Alachlor	Soil	DALY	4.85E-19	1.12E-18	-1.02E-18	4.74E-22	-4.74E-22	-6.40E-20	5.09E-24	4.71E-20	-4.71E-20	0.00E+00	4.83E-20	3.89E-19	9.12E-22	4.05E-21
218	Ethanol	Water	DALY	4.01E-19	2.62E-20	-2.38E-20	1.65E-22	-1.65E-22	-5.20E-21	3.20E-25	7.59E-16	-7.59E-16	0.00E+00	6.22E-20	3.37E-19	7.92E-22	3.52E-21
219	Acenaphthene	Water	DALY	4.00E-19	1.10E-20	-1.00E-20	1.27E-22	-1.27E-22	-4.57E-22	2.95E-26	5.51E-22	-5.51E-22	0.00E+00	7.53E-22	3.94E-19	9.24E-22	4.11E-21
220	Aniline	Water	DALY	3.86E-19	2.28E-19	-2.06E-19	1.60E-22	-1.60E-22	-4.04E-20	3.33E-24	1.89E-20	-1.89E-20	0.00E+00	2.76E-20	3.72E-19	8.74E-22	3.88E-21
221	Dipropylthiocarbamic acid S-ethyl ester	Soil	DALY	3.83E-19	2.19E-19	-1.98E-19	1.48E-22	-1.48E-22	-4.05E-20	3.16E-24	1.85E-20	-1.85E-20	0.00E+00	2.22E-20	3.76E-19	8.83E-22	3.92E-21
222	Indeno(1,2,3-cd)pyrene	Air	DALY	3.80E-19	6.80E-22	-6.15E-22	1.83E-23	-1.83E-23	-3.98E-22	3.52E-26	2.57E-22	-2.57E-22	3.79E-19	1.56E-22	3.20E-22	6.76E-25	3.00E-24
223	Simazine	Soil	DALY	3.76E-19	2.65E-19	-2.40E-19	3.00E-22	-3.00E-22	-4.09E-20	3.66E-24	1.98E-20	-1.98E-20	0.00E+00	2.34E-20	3.64E-19	8.54E-22	3.79E-21
224	Cesium-137	Air	DALY	3.48E-19	3.05E-19	-2.77E-19	2.24E-22	-2.24E-22	-5.04E-20	6.22E-24	2.71E-20	-2.71E-20	0.00E+00	3.68E-20	3.28E-19	7.70E-22	3.42E-21
225	Malathion	Soil	DALY	3.44E-19	1.93E-19	-1.75E-19	1.37E-22	-1.37E-22	-3.18E-20	2.69E-24	1.55E-20	-1.55E-20	0.00E+00	2.96E-20	3.23E-19	7.59E-22	3.37E-21
226	Bentazone	Air	DALY	3.39E-19	1.85E-19	-1.68E-19	1.39E-22	-1.39E-22	-3.10E-20	2.55E-24	1.46E-20	-1.46E-20	0.00E+00	3.93E-20	3.09E-19	7.25E-22	3.22E-21
227	Metribuzin	Air	DALY	3.35E-19	1.84E-19	-1.66E-19	1.38E-22	-1.38E-22	-3.07E-20	2.52E-24	1.44E-20	-1.44E-20	0.00E+00	3.90E-20	3.06E-19	7.18E-22	3.19E-21
228	Hydramethylnon	Soil	DALY	3.28E-19	1.87E-19	-1.70E-19	1.26E-22	-1.26E-22	-3.46E-20	2.70E-24	1.58E-20	-1.58E-20	0.00E+00	1.90E-20	3.21E-19	7.55E-22	3.35E-21
229	Glyphosate	Air	DALY	3.22E-19	1.76E-19	-1.60E-19	1.32E-22	-1.32E-22	-2.95E-20	2.42E-24	1.39E-20	-1.39E-20	0.00E+00	3.74E-20	2.94E-19	6.90E-22	3.07E-21
230	Benzyl chloride	Air	DALY	3.21E-19	0.00E+00	0.00E+00	0.00E+00	0.00E+00	0.00E+00	0.00E+00	0.00E+00	0.00E+00	3.21E-19	0.00E+00	0.00E+00	0.00E+00	0.00E+00
231	Cypermethrin	Air	DALY	3.12E-19	1.71E-19	-1.54E-19	1.28E-22	-1.28E-22	-2.85E-20	2.34E-24	1.34E-20	-1.34E-20	0.00E+00	3.62E-20	2.84E-19	6.67E-22	2.97E-21
232	Iprodione	Soil	DALY	3.04E-19	1.77E-19	-1.60E-19	1.20E-22	-1.20E-22	-3.25E-20	2.65E-24	1.50E-20	-1.50E-20	0.00E+00	1.83E-20	2.98E-19	6.99E-22	3.11E-21
233	Parathion, methyl	Air	DALY	3.01E-19	1.65E-19	-1.49E-19	1.24E-22	-1.24E-22	-2.76E-20	2.27E-24	1.30E-20	-1.30E-20	0.00E+00	3.50E-20	2.75E-19	6.45E-22	2.87E-21
234	Acetamide	Air	DALY	2.96E-19	1.62E-19	-1.47E-19	1.22E-22	-1.22E-22	-2.71E-20	2.23E-24	1.27E-20	-1.27E-20	0.00E+00	3.44E-20	2.70E-19	6.34E-22	2.82E-21
235	Bromoform	Air	DALY	2.93E-19	0.00E+00	0.00E+00	0.00E+00	0.00E+00	0.00E+00	0.00E+00	0.00E+00	0.00E+00	2.93E-19	0.00E+00	0.00E+00	0.00E+00	0.00E+00
236	Methanol	Water	DALY	2.46E-19	2.83E-20	-2.56E-20	1.80E-22	-1.80E-22	-1.13E-20	8.20E-25	1.71E-21	-1.71E-21	0.00E+00	4.76E-20	2.05E-19	4.80E-22	2.13E-21
237	Acifluorfen	Air	DALY	2.21E-19	1.21E-19	-1.09E-19	9.05E-23	-9.05E-23	-2.02E-20	1.66E-24	9.49E-21	-9.49E-21	0.00E+00	2.56E-20	2.01E-19	4.72E-22	2.10E-21
238	Benomyl	Soil	DALY	2.06E-19	1.07E-19	-9.65E-20	9.80E-23	-9.80E-23	-5.09E-21	1.14E-24	5.99E-21	-5.99E-21	0.00E+00	4.78E-20	1.51E-19	3.55E-22	1.58E-21
239	Ammonia	Water	DALY	1.86E-19	0.00E+00	0.00E+00	0.00E+00	0.00E+00	0.00E+00	0.00E+00	0.00E+00	0.00E+00	1.86E-19	0.00E+00	0.00E+00	0.00E+00	0.00E+00
240	Methane, dichlorofluoro-, HCFC-21	Air	DALY	1.73E-19	8.02E-19	-7.26E-19	9.51E-23	-9.51E-23	-2.60E-20	1.73E-24	2.67E-20	-2.67E-20	0.00E+00	3.47E-20	8.71E-20	2.04E-22	9.08E-22
241	t-Butyl methyl ether	Water	DALY	1.73E-19	1.16E-20	-1.05E-20	1.41E-20	-1.41E-20	-2.18E-21	6.01E-25	4.27E-20	-4.27E-20	0.00E+00	4.07E-20	1.32E-19	2.50E-22	1.11E-21
242	Permethrin	Air	DALY	1.63E-19	8.94E-20	-8.09E-20	6.70E-23	-6.70E-23	-1.49E-20	1.23E-24	7.03E-21	-7.03E-21	0.00E+00	1.90E-20	1.49E-19	3.49E-22	1.55E-21
243	Cyhalothrin, gamma-	Soil	DALY	1.63E-19	8.92E-20	-8.07E-20	6.69E-23	-6.69E-23	-1.49E-20	1.22E-24	7.01E-21	-7.01E-21	0.00E+00	1.89E-20	1.49E-19	3.49E-22	1.55E-21
244	Ethane, 1,1,1,2-tetrafluoro-, HFC-134a	Air	DALY	1.54E-19	1.83E-19	-1.65E-19	6.99E-23	-6.99E-23	-1.42E-20	1.78E-24	9.56E-21	-9.56E-21	0.00E+00	1.38E-20	1.35E-19	3.18E-22	1.41E-21
245	Pentane, 3-methyl-	Air	DALY	1.43E-19	7.87E-20	-7.12E-20	6.35E-22	-6.35E-22	-1.07E-20	1.27E-24	7.54E-21	-7.54E-21	0.00E+00	6.25E-20	8.24E-20	1.91E-22	8.49E-22
246	Krypton-85	Air	DALY	1.42E-19	3.00E-19	-2.71E-19	2.04E-22	-2.04E-22	-5.58E-20	3.96E-24	2.48E-20	-2.48E-20	0.00E+00	2.92E-20	1.38E-19	3.24E-22	1.44E-21
247	Chloroform	Water	DALY	1.38E-19	1.69E-19	-1.53E-19	6.67E-23	-6.67E-23	-1.53E-20	1.33E-24	9.15E-21	-9.15E-21	0.00E+00	1.26E-20	1.23E-19	2.88E-22	1.28E-21
248	Cyfluthrin	Soil	DALY	1.31E-19	7.46E-20	-6.75E-20	5.17E-23	-5.17E-23	-1.36E-20	1.07E-24	6.24E-21	-6.24E-21	0.00E+00	8.78E-21	1.27E-19	2.98E-22	1.32E-21
249	Methane, dichloro-, HCC-30	Water	DALY	1.18E-19	1.15E-19	-1.04E-19	8.22E-23	-8.22E-23	-8.37E-20	1.80E-24	8.43E-21	-8.43E-21	0.00E+00	1.31E-20	1.75E-19	4.11E-22	1.83E-21
250	Butadiene	Air	DALY	1.17E-19	3.86E-20	-3.50E-20	2.70E-23	-2.70E-23	-6.92E-21	5.59E-25	3.21E-21	-3.21E-21	5.15E-20	3.99E-21	6.35E-20	1.49E-22	6.63E-22
251	Dicamba	Soil	DALY	1.17E-19	8.41E-20	-7.61E-20	6.18E-23	-6.18E-23	-1.26E-20	1.02E-24	6.12E-21	-6.12E-21	0.00E+00	7.21E-21	1.13E-19	2.64E-22	1.17E-21
252	Fluoranthene	Air	DALY	1.14E-19	7.30E-22	-6.61E-22	1.97E-23	-1.97E-23	-4.27E-22	3.78E-26	2.76E-22	-2.76E-22	1.14E-19	1.67E-22	3.44E-22	7.26E-25	3.23E-24
253	Ethane, chloro-	Air	DALY	1.11E-19	0.00E+00	0.00E+00	0.00E+00	0.00E+00	0.00E+00	0.00E+00	0.00E+00	0.00E+00	1.11E-19	0.00E+00	0.00E+00	0.00E+00	0.00E+00
254	2-Methyl-4-chlorophenoxyacetic acid	Air	DALY	1.04E-19	6.02E-20	-5.45E-20	3.90E-23	-3.90E-23	-1.10E-20	8.55E-25	5.02E-21	-5.02E-21	0.00E+00	6.04E-21	1.02E-19	2.39E-22	1.06E-21
255	Paraquat	Soil	DALY	1.03E-19	5.97E-20	-5.41E-20	4.48E-23	-4.48E-23	-1.04E-20	8.44E-25	4.87E-21	-4.87E-21	0.00E+00	8.01E-21	9.87E-20	2.32E-22	1.03E-21
256	Ethane, 1,2-dibromo-	Air	DALY	9.52E-20	0.00E+00	0.00E+00	0.00E+00	0.00E+00	0.00E+00	0.00E+00	0.00E+00	0.00E+00	9.52E-20	0.00E+00	0.00E+00	0.00E+00	0.00E+00
257	Benzaldehyde	Air	DALY	7.87E-20	3.64E-20	-3.29E-20	8.09E-22	-8.09E-22	-1.15E-20	1.55E-25	7.48E-21	-7.48E-21	0.00E+00	1.85E-20	6.74E-20	1.55E-22	6.89E-22
258	Flusilazole	Soil	DALY	7.56E-20	6.96E-20	-6.30E-20	4.92E-23	-4.92E-23	-6.48E-21	4.84E-25	3.72E-21	-3.72E-21	0.00E+00	8.94E-21	6.57E-20	1.54E-22	6.86E-22
259	Carbon disulfide	Water	DALY	7.44E-20	4.63E-20	-4.19E-20	5.51E-23	-5.51E-23	-7.74E-21	7.43E-25	3.89E-21	-3.89E-21	0.00E+00	1.15E-20	6.54E-20	1.53E-22	6.82E-22
260	Mecoprop	Soil	DALY	7.26E-20	4.31E-20	-3.90E-20	2.72E-23	-2.72E-23	-7.62E-21	5.91E-25	3.51E-21	-3.51E-21	0.00E+00	4.20E-21	7.11E-20	1.67E-22	7.42E-22
261	Propiconazole	Air	DALY	6.95E-20	3.80E-20	-3.44E-20	2.85E-23	-2.85E-23	-6.36E-21	5.22E-25	2.99E-21	-2.99E-21	0.00E+00	8.07E-21	6.33E-20	1.49E-22	6.61E-22
262	Pyrene	Air	DALY	6.61E-20	6.65E-22	-6.02E-22	1.79E-23	-1.79E-23	-3.89E-22	3.44E-26	2.51E-22	-2.51E-22	6.60E-20	1.53E-22	3.13E-22	6.61E-25	2.94E-24
263	Metalaxil	Soil	DALY	6.45E-20	3.68E-20	-3.33E-20	2.51E-23	-2.51E-23	-6.62E-21	5.26E-25	3.06E-21	-3.06E-21	0.00E+00	4.17E-21	6.27E-20	1.47E-22	6.54E-22
264	Phosmet	Soil	DALY	5.69E-20	3.25E-20	-2.94E-20	2.19E-23	-2.19E-23	-6.01E-21	4.70E-25	2.74E-21	-2.74E-21	0.00E+00	3.30E-21	5.58E-20	1.31E-22	5.82E-22
265	1-Butanol	Air	DALY	5.51E-20	1.06E-19	-9.64E-20	2.36E-23	-2.36E-23	-9.21E-21	5.31E-25	2.87E-21	-2.87E-21	0.00E+00	4.61E-21	4.90E-20	1.15E-22	5.11E-22
266	Phenol, 2,4-dimethyl-	Water	DALY	5.46E-20	0.00E+00	0.00E+00	0.00E+00	0.00E+00	0.00E+00	0.00E+00	0.00E+00	0.00E+00	5.46E-20	0.00E+00	0.00E+00	0.00E+00	0.00E+00
267	Toluene, 2-chloro-	Water	DALY	5.36E-20	3.21E-20	-2.91E-20	2.23E-23	-2.23E-23	-5.62E-21	4.70E-25	2.65E-21	-2.65E-21	0.00E+00	3.87E-21	5.16E-20	1.21E-22	5.39E-22
268	Bromoxynil	Air	DALY	5.17E-20	2.99E-20	-2.71E-20	1.95E-23	-1.95E-23	-5.46E-21	4.25E-25	2.50E-21	-2.50E-21	0.00E+00	3.00E-21	5.07E-20	1.19E-22	5.29E-22
269	Naphthalene	Air	DALY	5.08E-20	0.00E+00	0.00E+00	0.00E+00	0.00E+00	0.00E+00	0.00E+00	0.00E+00	0.00E+00	5.08E-20	0.00E+00	0.00E+00	0.00E+00	0.00E+00
270	Toluene, 2,4-dinitro-	Air	DALY	4.86E-20	0.00E+00	0.00E+00	0.00E+00	0.00E+00	0.00E+00	0.00E+00	0.00E+00	0.00E+00	4.86E-20	0.00E+00	0.00E+00	0.00E+00	0.00E+00
271	Acrylic acid	Air	DALY	4.75E-20	4.98E-20	-4.51E-20	1.97E-23	-1.97E-23	-2.77E-21	1.76E-25	1.90E-21	-1.90E-21	0.00E+00	1.98E-21	4.30E-20	1.01E-22	4.49E-22
272	Naphthalene	Water	DALY	4.44E-20	0.00E+00	0.00E+00	0.00E+00	0.00E+00	0.00E+00	0.00E+00	0.00E+00	0.00E+00	4.44E-20	0.00E+00	0.00E+00	0.00E+00	0.00E+00
273	Tribenuron-methyl	Soil	DALY	4.18E-20	2.46E-20	-2.23E-20	2.61E-23	-2.61E-23	-4.43E-21	3.43E-25	2.05E-21	-2.05E-21	0.00E+00	2.47E-21	4.09E-20	9.59E-23	4.26E-22
274	Oryzalin	Soil	DALY	4.17E-20	2.38E-20	-2.16E-20	1.61E-23	-1.61E-23	-4.41E-21	3.44E-25	2.01E-21	-2.01E-21	0.00E+00	2.42E-21	4.09E-20	9.60E-23	4.27E-22
275	Isophorone	Air	DALY	4.01E-20	0.00E+00	0.00E+00	0.00E+00	0.00E+00	0.00E+00	0.00E+00	0.00E+00	0.00E+00	4.01E-20	0.00E+00	0.00E+00	0.00E+00	0.00E+00
276	Nitrobenzene	Air	DALY	3.95E-20	2.34E-20	-2.12E-20	1.64E-23	-1.64E-23	-4.14E-21	3.43E-25	1.94E-21	-1.94E-21	0.00E+00	2.81E-21	3.81E-20	8.94E-23	3.97E-22
277	Butyric acid, 4-(2,4-dichlorophenoxy)-	Soil	DALY	3.66E-20	2.17E-20	-1.96E-20	1.40E-23	-1.40E-23	-3.87E-21	3.01E-25	1.78E-21	-1.78E-21	0.00E+00	2.14E-21	3.58E-20	8.41E-23	3.74E-22
278	1-Pentene	Air	DALY	3.30E-20	1.60E-20	-1.45E-20	9.96E-23	-9.96E-23	-2.64E-21	2.40E-25	1.54E-21	-1.54E-21	0.00E+00	1.00E-20	2.38E-20	5.56E-23	2.47E-22
279	Cyfluthrin	Air	DALY	3.17E-20	1.74E-20	-1.57E-20	1.30E-23	-1.30E-23	-2.90E-21	2.38E-25	1.36E-21	-1.36E-21	0.00E+00	3.68E-21	2.89E-20	6.79E-23	3.02E-22
280	Chlorimuron-ethyl	Soil	DALY	3.10E-20	1.74E-20	-1.57E-20	1.23E-23	-1.23E-23	-3.01E-21	2.41E-25	1.40E-21	-1.40E-21	0.00E+00	2.86E-21	2.91E-20	6.84E-23	3.04E-22
281	Atrazine	Water	DALY	2.89E-20	1.72E-20	-1.55E-20	1.11E-23	-1.11E-23	-3.06E-21	2.39E-25	1.41E-21	-1.41E-21	0.00E+00	1.69E-21	2.83E-20	6.65E-23	2.96E-22
282	Pronamide	Soil	DALY	2.83E-20	3.02E-20	-2.74E-20	1.14E-23	-1.14E-23	-1.57E-21	8.06E-26	1.10E-21	-1.10E-21	0.00E+00	1.08E-21	2.56E-20	6.00E-23	2.67E-22
283	4-Methyl-2-pentanone	Air	DALY	2.65E-20	1.88E-22	-1.70E-22	1.56E-23	-1.56E-23	-1.47E-23	2.51E-27	5.46E-23	-5.46E-23	0.00E+00	2.63E-20	1.51E-22	2.89E-25	1.28E-24
284	Bentazone	Soil	DALY	2.59E-20	2.61E-20	-2.36E-20	1.15E-23	-1.15E-23	-1.71E-21	1.11E-25	1.10E-21	-1.10E-21	0.00E+00	2.17E-21	2.27E-20	5.33E-23	2.37E-22
285	Hydrazine, methyl-	Air	DALY	2.58E-20	0.00E+00	0.00E+00	0.00E+00	0.00E+00	0.00E+00	0.00E+00	0.00E+00	0.00E+00	2.58E-20	0.00E+00	0.00E+00	0.00E+00	0.00E+00
286	Ethane, 1,1-difluoro-, HFC-152a	Air	DALY	2.31E-20	7.06E-21	-6.39E-21	1.45E-23	-1.45E-23	-8.05E-22	2.56E-24	4.41E-22	-4.41E-22	0.00E+00	6.66E-21	1.64E-20	3.84E-23	1.71E-22
287	Benzo(g,h,i)perylene	Air	DALY	2.23E-20	2.99E-23	-2.71E-23	8.11E-25	-8.11E-25	-1.76E-23	1.56E-27	1.14E-23	-1.14E-23	2.23E-20	6.90E-24	1.42E-23	2.99E-26	1.33E-25
288	Parathion, methyl	Soil	DALY	2.18E-20	1.19E-20	-1.08E-20	8.94E-24	-8.94E-24	-1.99E-21	1.64E-25	9.38E-22	-9.38E-22	0.00E+00	2.53E-21	1.99E-20	4.66E-23	2.07E-22
289	2-Methyl-1-propanol	Air	DALY	2.12E-20	1.40E-20	-1.27E-20	1.07E-23	-1.07E-23	-2.30E-21	2.15E-25	1.14E-21	-1.14E-21	0.00E+00	1.70E-21	2.02E-20	4.73E-23	2.10E-22
290	Dimethylamine	Water	DALY	1.99E-20	1.45E-20	-1.31E-20	8.75E-24	-8.75E-24	-2.17E-21	9.03E-24	1.10E-21	-1.10E-21	0.00E+00	1.61E-21	1.88E-20	4.41E-23	1.96E-22
291	Triallate	Soil	DALY	1.98E-20	1.17E-20	-1.06E-20	7.42E-24	-7.42E-24	-2.08E-21	1.61E-25	9.56E-22	-9.56E-22	0.00E+00	1.14E-21	1.94E-20	4.54E-23	2.02E-22
292	Phenanthrene	Air	DALY	1.72E-20	4.04E-22	-3.65E-22	1.09E-23	-1.09E-23	-2.36E-22	2.09E-26	1.52E-22	-1.52E-22	1.71E-20	9.26E-23	1.90E-22	4.01E-25	1.78E-24
293	Iodine-133	Air	DALY	1.63E-20	2.45E-21	-2.22E-21	1.75E-24	-1.75E-24	-4.04E-22	5.09E-26	2.18E-22	-2.18E-22	0.00E+00	2.99E-22	1.60E-20	3.75E-23	1.67E-22
294	Benzene, pentachloro-	Air	DALY	1.47E-20	1.01E-20	-9.13E-21	3.56E-23	-3.56E-23	-7.65E-21	3.66E-25	1.15E-21	-1.15E-21	0.00E+00	1.98E-21	1.92E-20	4.50E-23	2.00E-22
295	Propiconazole	Soil	DALY	1.46E-20	9.38E-21	-8.50E-21	9.00E-24	-9.00E-24	-1.51E-21	1.16E-25	7.18E-22	-7.18E-22	0.00E+00	1.00E-21	1.41E-20	3.31E-23	1.47E-22
296	Acenaphthene	Air	DALY	1.44E-20	5.85E-22	-5.29E-22	6.43E-25	-6.43E-25	-9.59E-23	1.63E-26	5.80E-23	-5.80E-23	1.47E-22	8.79E-23	1.40E-20	3.28E-23	1.46E-22
297	Acetamide	Soil	DALY	1.39E-20	7.97E-21	-7.21E-21	5.63E-24	-5.63E-24	-1.45E-21	1.14E-25	6.63E-22	-6.63E-22	0.00E+00	1.01E-21	1.35E-20	3.16E-23	1.40E-22
298	Cesium-134	Air	DALY	1.37E-20	1.56E-20	-1.41E-20	1.14E-23	-1.14E-23	-2.57E-21	3.16E-25	1.38E-21	-1.38E-21	0.00E+00	1.87E-21	1.28E-20	3.00E-23	1.33E-22
299	Acenaphthylene	Water	DALY	1.36E-20	3.76E-22	-3.40E-22	4.32E-24	-4.32E-24	-1.55E-23	1.01E-27	1.88E-23	-1.88E-23	0.00E+00	2.56E-23	1.34E-20	3.15E-23	1.40E-22
300	Quizalofop ethyl ester	Air	DALY	1.18E-20	6.47E-21	-5.86E-21	4.85E-24	-4.85E-24	-1.08E-21	8.89E-26	5.09E-22	-5.09E-22	0.00E+00	1.37E-21	1.08E-20	2.53E-23	1.13E-22
301	Butyric acid, 4-(2,4-dichlorophenoxy)-	Air	DALY	1.16E-20	6.85E-21	-6.20E-21	4.37E-24	-4.37E-24	-1.23E-21	9.53E-26	5.63E-22	-5.63E-22	0.00E+00	6.75E-22	1.13E-20	2.66E-23	1.18E-22
302	Propargite	Soil	DALY	1.03E-20	5.90E-21	-5.34E-21	3.98E-24	-3.98E-24	-1.09E-21	8.53E-26	4.98E-22	-4.98E-22	0.00E+00	5.99E-22	1.01E-20	2.38E-23	1.06E-22
303	MCPB	Soil	DALY	1.03E-20	7.55E-21	-6.83E-21	4.06E-24	-4.06E-24	-9.66E-22	7.13E-26	4.77E-22	-4.77E-22	0.00E+00	5.49E-22	9.84E-21	2.31E-23	1.03E-22
304	Sethoxydim	Soil	DALY	1.02E-20	6.00E-21	-5.43E-21	4.50E-24	-4.50E-24	-1.07E-21	8.46E-26	4.96E-22	-4.96E-22	0.00E+00	6.31E-22	9.99E-21	2.34E-23	1.04E-22
305	Dibenz(a,h)anthracene	Air	DALY	9.79E-21	4.53E-20	-4.10E-20	1.22E-21	-1.22E-21	-2.65E-20	2.34E-24	1.71E-20	-1.71E-20	0.00E+00	1.04E-20	2.14E-20	4.51E-23	2.00E-22
306	Xenon-133m	Air	DALY	9.03E-21	1.17E-20	-1.05E-20	8.40E-24	-8.40E-24	-1.99E-21	2.15E-25	1.01E-21	-1.01E-21	0.00E+00	1.33E-21	8.47E-21	1.99E-23	8.83E-23
307	Maneb	Soil	DALY	8.71E-21	4.98E-21	-4.51E-21	3.35E-24	-3.35E-24	-9.20E-22	7.19E-26	4.20E-22	-4.20E-22	0.00E+00	5.05E-22	8.54E-21	2.01E-23	8.91E-23
308	Permethrin	Soil	DALY	8.51E-21	5.11E-21	-4.63E-21	4.06E-24	-4.06E-24	-9.04E-22	7.30E-26	4.18E-22	-4.18E-22	0.00E+00	5.07E-22	8.31E-21	1.95E-23	8.67E-23
309	o-Cresol	Water	DALY	7.97E-21	0.00E+00	0.00E+00	0.00E+00	0.00E+00	0.00E+00	0.00E+00	0.00E+00	0.00E+00	7.97E-21	0.00E+00	0.00E+00	0.00E+00	0.00E+00
310	2-Methyl-4-chlorophenoxyacetic acid	Water	DALY	7.35E-21	4.25E-21	-3.85E-21	2.74E-24	-2.74E-24	-7.76E-22	6.04E-26	3.55E-22	-3.55E-22	0.00E+00	4.26E-22	7.21E-21	1.69E-23	7.52E-23
311	Cobalt-58	Air	DALY	7.18E-21	1.53E-21	-1.39E-21	1.10E-24	-1.10E-24	-2.53E-22	3.16E-26	1.36E-22	-1.36E-22	0.00E+00	1.86E-22	7.01E-21	1.65E-23	7.32E-23
312	Cyclohexane	Air	DALY	6.49E-21	4.07E-21	-3.68E-21	2.06E-23	-2.06E-23	-4.84E-22	9.09E-26	4.51E-22	-4.51E-22	0.00E+00	2.14E-21	4.39E-21	1.02E-23	4.55E-23
313	Hydrogen peroxide	Air	DALY	5.64E-21	2.69E-20	-2.44E-20	3.79E-24	-3.79E-24	-9.62E-22	6.38E-26	9.02E-22	-9.02E-22	0.00E+00	1.01E-21	3.01E-21	7.05E-24	3.13E-23
314	Thiram	Soil	DALY	5.05E-21	2.62E-21	-2.37E-21	2.41E-24	-2.41E-24	-1.25E-22	2.80E-26	1.47E-22	-1.47E-22	0.00E+00	1.17E-21	3.71E-21	8.71E-24	3.87E-23
315	Flutolanil	Soil	DALY	5.04E-21	2.88E-21	-2.61E-21	1.94E-24	-1.94E-24	-5.33E-22	4.16E-26	2.43E-22	-2.43E-22	0.00E+00	2.93E-22	4.94E-21	1.16E-23	5.16E-23
316	Acetonitrile	Water	DALY	4.19E-21	2.80E-21	-2.54E-21	1.86E-24	-1.86E-24	-4.53E-22	4.36E-26	2.26E-22	-2.26E-22	0.00E+00	3.54E-22	3.97E-21	9.33E-24	4.15E-23
317	Vinyl acetate	Air	DALY	3.64E-21	0.00E+00	0.00E+00	0.00E+00	0.00E+00	0.00E+00	0.00E+00	0.00E+00	0.00E+00	3.64E-21	0.00E+00	0.00E+00	0.00E+00	0.00E+00
318	Vinclozolin	Soil	DALY	3.24E-21	2.03E-21	-1.84E-21	1.94E-24	-1.94E-24	-3.35E-22	2.69E-26	1.60E-22	-1.60E-22	0.00E+00	2.25E-22	3.12E-21	7.31E-24	3.25E-23
319	Diethylene glycol	Air	DALY	2.74E-21	2.07E-21	-1.88E-21	1.50E-24	-1.50E-24	-1.77E-22	2.70E-26	1.22E-22	-1.22E-22	0.00E+00	1.54E-22	2.54E-21	5.96E-24	2.65E-23
320	Metsulfuron-methyl	Soil	DALY	2.59E-21	1.40E-21	-1.27E-21	1.25E-24	-1.25E-24	-7.74E-23	1.48E-26	7.96E-23	-7.96E-23	0.00E+00	5.75E-22	1.94E-21	4.54E-24	2.02E-23
321	MCPB	Air	DALY	2.52E-21	1.46E-21	-1.32E-21	9.39E-25	-9.39E-25	-2.66E-22	2.07E-26	1.21E-22	-1.21E-22	0.00E+00	1.46E-22	2.47E-21	5.79E-24	2.58E-23
322	Triasulfuron	Soil	DALY	2.15E-21	1.28E-21	-1.16E-21	8.08E-25	-8.08E-25	-2.26E-22	1.75E-26	1.04E-22	-1.04E-22	0.00E+00	1.25E-22	2.11E-21	4.95E-24	2.20E-23
323	Acetophenone	Air	DALY	1.80E-21	0.00E+00	0.00E+00	0.00E+00	0.00E+00	0.00E+00	0.00E+00	0.00E+00	0.00E+00	1.80E-21	0.00E+00	0.00E+00	0.00E+00	0.00E+00
324	Phenanthrene	Water	DALY	1.61E-21	0.00E+00	0.00E+00	0.00E+00	0.00E+00	0.00E+00	0.00E+00	0.00E+00	0.00E+00	1.61E-21	0.00E+00	0.00E+00	0.00E+00	0.00E+00
325	Benzo(k)fluoranthene	Air	DALY	1.56E-21	7.22E-21	-6.53E-21	1.94E-22	-1.94E-22	-4.22E-21	3.73E-25	2.73E-21	-2.73E-21	0.00E+00	1.66E-21	3.40E-21	7.17E-24	3.19E-23
326	Benzo(b)fluoranthene	Air	DALY	1.22E-21	5.67E-21	-5.13E-21	1.53E-22	-1.53E-22	-3.31E-21	2.93E-25	2.14E-21	-2.14E-21	0.00E+00	1.30E-21	2.67E-21	5.63E-24	2.50E-23
327	Fluorene	Air	DALY	1.19E-21	5.42E-24	-4.91E-24	1.46E-25	-1.46E-25	-3.17E-24	2.80E-28	2.05E-24	-2.05E-24	1.19E-21	1.24E-24	2.55E-24	5.39E-27	2.40E-26
328	Thifensulfuron-methyl	Soil	DALY	9.04E-22	6.52E-22	-5.91E-22	3.76E-25	-3.76E-25	-8.72E-23	6.70E-27	4.36E-23	-4.36E-23	0.00E+00	7.54E-23	8.43E-22	1.98E-24	8.80E-24
329	Napropamide	Soil	DALY	8.16E-22	5.97E-22	-5.40E-22	4.19E-25	-4.19E-25	-7.70E-23	5.69E-27	3.81E-23	-3.81E-23	0.00E+00	4.53E-23	7.81E-22	1.83E-24	8.15E-24
330	Rotenone	Soil	DALY	7.87E-22	4.50E-22	-4.07E-22	3.03E-25	-3.03E-25	-8.32E-23	6.50E-27	3.79E-23	-3.79E-23	0.00E+00	4.57E-23	7.72E-22	1.81E-24	8.06E-24
331	Mepiquat chloride	Soil	DALY	7.73E-22	4.41E-22	-3.99E-22	3.50E-25	-3.50E-25	-8.06E-23	6.29E-27	3.69E-23	-3.69E-23	0.00E+00	5.38E-23	7.49E-22	1.76E-24	7.81E-24
332	Biphenyl	Water	DALY	7.00E-22	0.00E+00	0.00E+00	0.00E+00	0.00E+00	0.00E+00	0.00E+00	0.00E+00	0.00E+00	7.00E-22	0.00E+00	0.00E+00	0.00E+00	0.00E+00
333	Phosphoric acid	Air	DALY	6.90E-22	5.22E-22	-4.72E-22	3.78E-25	-3.78E-25	-4.45E-23	6.78E-27	3.08E-23	-3.08E-23	0.00E+00	3.87E-23	6.38E-22	1.50E-24	6.65E-24
334	Benzene, chloro-	Air	DALY	5.90E-22	0.00E+00	0.00E+00	0.00E+00	0.00E+00	0.00E+00	0.00E+00	0.00E+00	0.00E+00	5.90E-22	0.00E+00	0.00E+00	0.00E+00	0.00E+00
335	Maleic hydrazide	Soil	DALY	5.88E-22	3.36E-22	-3.04E-22	2.27E-25	-2.27E-25	-6.21E-23	4.85E-27	2.83E-23	-2.83E-23	0.00E+00	3.41E-23	5.77E-22	1.35E-24	6.02E-24
336	Dichlorprop	Air	DALY	5.83E-22	3.37E-22	-3.06E-22	2.17E-25	-2.17E-25	-6.16E-23	4.79E-27	2.82E-23	-2.82E-23	0.00E+00	3.38E-23	5.72E-22	1.34E-24	5.97E-24
337	Ethyl acetate	Water	DALY	5.57E-22	2.63E-22	-2.38E-22	2.30E-25	-2.30E-25	-4.70E-23	3.96E-27	2.18E-23	-2.18E-23	0.00E+00	4.97E-23	5.23E-22	1.23E-24	5.46E-24
338	Imazethapyr	Soil	DALY	5.22E-22	2.93E-22	-2.65E-22	2.09E-25	-2.09E-25	-5.07E-23	4.08E-27	2.36E-23	-2.36E-23	0.00E+00	4.80E-23	4.91E-22	1.15E-24	5.12E-24
339	Imazethapyr	Air	DALY	5.15E-22	2.82E-22	-2.55E-22	2.11E-25	-2.11E-25	-4.71E-23	3.87E-27	2.22E-23	-2.22E-23	0.00E+00	5.98E-23	4.70E-22	1.10E-24	4.90E-24
340	Methyl formate	Air	DALY	5.09E-22	3.36E-22	-3.04E-22	2.63E-25	-2.63E-25	-5.37E-23	4.77E-27	2.63E-23	-2.63E-23	0.00E+00	3.89E-23	4.86E-22	1.14E-24	5.07E-24
341	Diethyl ether	Air	DALY	4.04E-22	5.14E-22	-4.65E-22	2.84E-25	-2.84E-25	-5.14E-23	8.89E-27	3.63E-23	-3.63E-23	0.00E+00	4.84E-23	3.54E-22	8.31E-25	3.69E-24
342	Methyl acetate	Air	DALY	3.99E-22	2.70E-22	-2.44E-22	1.78E-25	-1.78E-25	-4.37E-23	4.22E-27	2.18E-23	-2.18E-23	0.00E+00	3.24E-23	3.80E-22	8.93E-25	3.97E-24
343	Toluene, 2-chloro-	Air	DALY	3.66E-22	2.22E-22	-2.01E-22	1.54E-25	-1.54E-25	-3.86E-23	3.28E-27	1.83E-23	-1.83E-23	0.00E+00	2.68E-23	3.53E-22	8.28E-25	3.68E-24
344	Chlorimuron-ethyl	Air	DALY	3.08E-22	1.68E-22	-1.53E-22	1.26E-25	-1.26E-25	-2.82E-23	2.31E-27	1.32E-23	-1.32E-23	0.00E+00	3.58E-23	2.81E-22	6.59E-25	2.93E-24
345	Plutonium-alpha	Air	DALY	2.44E-22	9.14E-23	-8.27E-23	6.74E-26	-6.74E-26	-1.57E-23	1.84E-27	8.20E-24	-8.20E-24	0.00E+00	1.11E-23	2.37E-22	5.58E-25	2.48E-24
346	Benzene, 1,2-dichloro-	Air	DALY	2.42E-22	1.58E-22	-1.43E-22	1.09E-25	-1.09E-25	-2.61E-23	2.42E-27	1.28E-23	-1.28E-23	0.00E+00	1.92E-23	2.30E-22	5.41E-25	2.40E-24
347	MCPB	Water	DALY	2.32E-22	1.34E-22	-1.22E-22	8.66E-26	-8.66E-26	-2.45E-23	1.91E-27	1.12E-23	-1.12E-23	0.00E+00	1.35E-23	2.28E-22	5.35E-25	2.38E-24
348	Acifluorfen	Soil	DALY	2.22E-22	1.21E-22	-1.10E-22	9.10E-26	-9.10E-26	-2.03E-23	1.67E-27	9.54E-24	-9.54E-24	0.00E+00	2.57E-23	2.02E-22	4.74E-25	2.11E-24
349	2-Methyl-1-propanol	Water	DALY	2.02E-22	1.34E-22	-1.21E-22	1.02E-25	-1.02E-25	-2.19E-23	2.06E-27	1.09E-23	-1.09E-23	0.00E+00	1.62E-23	1.92E-22	4.52E-25	2.01E-24
350	Chlorsulfuron	Soil	DALY	1.89E-22	1.12E-22	-1.02E-22	7.09E-26	-7.09E-26	-1.98E-23	1.54E-27	9.14E-24	-9.14E-24	0.00E+00	1.09E-23	1.85E-22	4.34E-25	1.93E-24
351	Chloridazon	Soil	DALY	1.72E-22	1.02E-22	-9.22E-23	6.43E-26	-6.43E-26	-1.80E-23	1.40E-27	8.29E-24	-8.29E-24	0.00E+00	9.93E-24	1.68E-22	3.94E-25	1.75E-24
352	2-Butene, 2-methyl-	Air	DALY	1.63E-22	1.01E-22	-9.15E-23	8.77E-25	-8.77E-25	-1.91E-23	2.76E-27	2.53E-23	-2.53E-23	0.00E+00	6.01E-23	1.11E-22	2.56E-25	1.14E-24
353	Imazaquin	Air	DALY	1.59E-22	8.70E-23	-7.88E-23	6.53E-26	-6.53E-26	-1.45E-23	1.20E-27	6.84E-24	-6.84E-24	0.00E+00	1.85E-23	1.45E-22	3.40E-25	1.51E-24
354	Biphenyl	Air	DALY	1.37E-22	0.00E+00	0.00E+00	0.00E+00	0.00E+00	0.00E+00	0.00E+00	0.00E+00	0.00E+00	1.37E-22	0.00E+00	0.00E+00	0.00E+00	0.00E+00
355	Anthracene	Air	DALY	1.30E-22	0.00E+00	0.00E+00	0.00E+00	0.00E+00	0.00E+00	0.00E+00	0.00E+00	0.00E+00	1.30E-22	0.00E+00	0.00E+00	0.00E+00	0.00E+00
356	Glyphosate	Water	DALY	1.10E-22	6.37E-23	-5.77E-23	4.20E-26	-4.20E-26	-1.14E-23	8.90E-28	5.23E-24	-5.23E-24	0.00E+00	7.31E-24	1.06E-22	2.49E-25	1.11E-24
357	Plutonium-238	Air	DALY	8.61E-23	3.22E-23	-2.91E-23	2.37E-26	-2.37E-26	-5.53E-24	6.49E-28	2.89E-24	-2.89E-24	0.00E+00	3.90E-24	8.36E-23	1.96E-25	8.73E-25
358	Lactofen	Soil	DALY	3.76E-23	2.06E-23	-1.86E-23	1.54E-26	-1.54E-26	-3.44E-24	2.82E-28	1.62E-24	-1.62E-24	0.00E+00	4.36E-24	3.43E-23	8.04E-26	3.58E-25
359	Bromoxynil	Water	DALY	3.59E-23	2.08E-23	-1.88E-23	1.34E-26	-1.34E-26	-3.79E-24	2.95E-28	1.73E-24	-1.73E-24	0.00E+00	2.08E-24	3.52E-23	8.27E-26	3.67E-25
360	Acenaphthylene	Air	DALY	3.55E-23	3.60E-24	-3.26E-24	9.70E-26	-9.70E-26	-2.11E-24	1.86E-28	1.36E-24	-1.36E-24	3.48E-23	8.26E-25	1.70E-24	3.58E-27	1.59E-26
361	Ethephon	Air	DALY	2.86E-23	1.70E-23	-1.54E-23	1.07E-26	-1.07E-26	-3.00E-24	2.33E-28	1.38E-24	-1.38E-24	0.00E+00	1.65E-24	2.80E-23	6.57E-26	2.92E-25
362	Endothall	Soil	DALY	2.78E-23	1.62E-23	-1.46E-23	1.18E-26	-1.18E-26	-2.92E-24	2.30E-28	1.34E-24	-1.34E-24	0.00E+00	1.67E-24	2.71E-23	6.37E-26	2.83E-25
363	Sethoxydim	Air	DALY	2.47E-23	1.35E-23	-1.22E-23	1.01E-26	-1.01E-26	-2.26E-24	1.85E-28	1.06E-24	-1.06E-24	0.00E+00	2.86E-24	2.25E-23	5.28E-26	2.35E-25
364	Dicamba	Water	DALY	2.39E-23	1.42E-23	-1.29E-23	9.15E-27	-9.15E-27	-2.54E-24	1.98E-28	1.17E-24	-1.17E-24	0.00E+00	1.40E-24	2.34E-23	5.50E-26	2.45E-25
365	Phenol, pentachloro-	Soil	DALY	1.95E-23	6.21E-23	-5.62E-23	4.50E-26	-4.50E-26	-6.00E-23	8.87E-28	3.35E-24	-3.35E-24	0.00E+00	4.54E-24	6.82E-23	1.60E-25	7.11E-25
366	Metolachlor	Water	DALY	1.95E-23	1.15E-23	-1.04E-23	7.47E-27	-7.47E-27	-2.06E-24	1.60E-28	9.46E-25	-9.46E-25	0.00E+00	1.17E-24	1.91E-23	4.47E-26	1.99E-25
367	Dimethylamine	Air	DALY	1.44E-23	7.71E-23	-6.98E-23	9.21E-27	-9.21E-27	-2.79E-24	3.84E-25	2.91E-24	-2.91E-24	0.00E+00	2.38E-24	7.01E-24	1.64E-26	7.31E-26
368	Methyl methacrylate	Air	DALY	9.10E-24	0.00E+00	0.00E+00	0.00E+00	0.00E+00	0.00E+00	0.00E+00	0.00E+00	0.00E+00	9.10E-24	0.00E+00	0.00E+00	0.00E+00	0.00E+00
369	Imazaquin	Soil	DALY	7.32E-24	4.01E-24	-3.63E-24	3.01E-27	-3.01E-27	-6.70E-25	5.50E-29	3.15E-25	-3.15E-25	0.00E+00	8.50E-25	6.68E-24	1.57E-26	6.97E-26
370	Methomyl	Soil	DALY	4.32E-24	2.56E-24	-2.32E-24	1.62E-27	-1.62E-27	-4.53E-25	3.51E-29	2.09E-25	-2.09E-25	0.00E+00	2.50E-25	4.22E-24	9.91E-27	4.41E-26
371	Methyl ethyl ketone	Water	DALY	3.65E-24	0.00E+00	0.00E+00	0.00E+00	0.00E+00	0.00E+00	0.00E+00	0.00E+00	0.00E+00	3.65E-24	0.00E+00	0.00E+00	0.00E+00	0.00E+00
372	Methomyl	Air	DALY	2.69E-24	1.60E-24	-1.45E-24	1.01E-27	-1.01E-27	-2.82E-25	2.19E-29	1.30E-25	-1.30E-25	0.00E+00	1.56E-25	2.63E-24	6.18E-27	2.75E-26
373	Quizalofop ethyl ester	Soil	DALY	1.55E-24	9.62E-25	-8.71E-25	8.99E-28	-8.99E-28	-1.59E-25	1.28E-29	7.56E-26	-7.56E-26	0.00E+00	1.15E-25	1.48E-24	3.48E-27	1.55E-26
374	Lambda-cyhalothrin	Air	DALY	8.14E-25	4.83E-25	-4.38E-25	3.05E-28	-3.05E-28	-8.54E-26	6.63E-30	3.93E-26	-3.93E-26	0.00E+00	4.71E-26	7.96E-25	1.87E-27	8.31E-27
375	Carbaryl	Water	DALY	3.65E-25	2.16E-25	-1.96E-25	1.39E-28	-1.39E-28	-3.86E-26	3.01E-30	1.78E-26	-1.78E-26	0.00E+00	2.13E-26	3.57E-25	8.38E-28	3.73E-27
376	Bentazone	Water	DALY	1.01E-25	5.65E-26	-5.12E-26	4.00E-29	-4.00E-29	-9.80E-27	7.86E-31	4.55E-27	-4.55E-27	0.00E+00	9.29E-27	9.49E-26	2.23E-28	9.90E-28
377	Pendimethalin	Water	DALY	1.00E-25	5.94E-26	-5.38E-26	3.83E-29	-3.83E-29	-1.06E-26	8.26E-31	4.88E-27	-4.88E-27	0.00E+00	5.85E-27	9.80E-26	2.30E-28	1.02E-27
378	Phenmedipham	Soil	DALY	1.47E-26	8.54E-27	-7.73E-27	5.65E-30	-5.65E-30	-1.55E-27	1.21E-31	7.10E-28	-7.10E-28	0.00E+00	8.53E-28	1.45E-26	3.39E-29	1.51E-28
379	Asulam	Soil	DALY	4.70E-27	2.86E-27	-2.59E-27	1.78E-30	-1.78E-30	-4.91E-28	3.80E-32	2.28E-28	-2.28E-28	0.00E+00	2.72E-28	4.59E-27	1.08E-29	4.79E-29
380	Propiconazole	Water	DALY	1.12E-28	6.57E-29	-5.95E-29	7.40E-32	-7.40E-32	-1.19E-29	9.20E-34	5.49E-30	-5.49E-30	0.00E+00	6.61E-30	1.09E-28	2.57E-31	1.14E-30
381	Methomyl	Water	DALY	1.09E-28	6.50E-29	-5.89E-29	4.11E-32	-4.11E-32	-1.15E-29	8.91E-34	5.29E-30	-5.29E-30	0.00E+00	6.34E-30	1.07E-28	2.52E-31	1.12E-30
382	Ethephon	Water	DALY	8.57E-29	5.09E-29	-4.61E-29	3.22E-32	-3.22E-32	-8.99E-30	6.98E-34	4.14E-30	-4.14E-30	0.00E+00	4.96E-30	8.39E-29	1.97E-31	8.75E-31
383	Lambda-cyhalothrin	Water	DALY	4.21E-32	2.50E-32	-2.27E-32	1.58E-35	-1.58E-35	-4.42E-33	3.43E-37	2.04E-33	-2.04E-33	0.00E+00	2.44E-33	4.12E-32	9.68E-35	4.30E-34
384	Chromium VI	Soil	DALY	-2.88E-19	2.89E-20	-2.62E-20	1.26E-22	-1.26E-22	-6.85E-19	1.93E-24	1.48E-21	-1.48E-21	0.00E+00	6.03E-21	3.83E-19	9.00E-22	4.00E-21
385	Hydrogen sulfide	Water	DALY	-5.69E-17	6.63E-18	-6.00E-18	3.59E-21	-3.59E-21	-6.47E-17	5.23E-23	5.66E-19	-5.66E-19	0.00E+00	1.79E-18	5.29E-18	1.24E-20	5.52E-20
386	Phenol	Water	DALY	-1.16E-16	4.32E-18	-3.91E-18	3.46E-20	-3.46E-20	-2.41E-16	1.07E-23	4.13E-19	-4.13E-19	3.25E-21	2.35E-19	1.23E-16	2.88E-19	1.28E-18
387	Hydrogen peroxide	Water	DALY	-1.50E-16	9.62E-20	-8.70E-20	5.74E-22	-5.74E-22	-1.51E-16	4.92E-25	5.13E-21	-5.13E-21	0.00E+00	9.05E-19	1.70E-20	3.75E-23	1.67E-22
388	Chromium VI	Water	DALY	-1.54E-15	2.08E-15	-1.89E-15	2.66E-18	-2.66E-18	-2.55E-15	1.38E-19	4.37E-16	-4.37E-16	2.54E-19	4.23E-16	3.87E-16	8.98E-19	3.99E-18
389	Phenol	Air	DALY	-4.83E-15	5.08E-19	-4.60E-19	3.80E-22	-3.80E-22	-4.83E-15	3.67E-24	2.35E-20	-2.35E-20	3.05E-21	8.29E-20	4.35E-19	1.02E-21	4.53E-21
390	Methane, chlorodifluoro-, HCFC-22	Air	DALY	-5.43E-15	6.15E-15	-5.57E-15	1.27E-18	-1.27E-18	-9.75E-15	2.32E-20	2.89E-16	-2.89E-16	0.00E+00	3.70E-16	3.33E-15	7.81E-18	3.47E-17
391	Cumene	Water	DALY	-5.84E-14	8.64E-18	-7.82E-18	5.40E-20	-5.40E-20	-5.85E-14	5.41E-23	4.52E-19	-4.52E-19	0.00E+00	2.05E-17	1.07E-16	2.50E-19	1.11E-18
392	Antimony	Water	DALY	-6.34E-14	1.36E-12	-1.23E-12	1.53E-15	-1.53E-15	-6.79E-13	2.04E-17	2.88E-13	-2.88E-13	1.41E-15	2.09E-14	4.59E-13	1.07E-15	4.77E-15
393	Phenol, pentachloro-	Air	DALY	-7.63E-14	6.25E-15	-5.66E-15	3.33E-18	-3.33E-18	-8.43E-14	6.22E-20	6.53E-16	-6.53E-16	0.00E+00	8.51E-16	6.49E-15	1.52E-17	6.77E-17
394	Propene	Air	DALY	-2.43E-13	1.30E-14	-1.17E-14	2.94E-17	-2.94E-17	-3.31E-13	1.88E-20	8.21E-16	-8.21E-16	4.15E-18	1.45E-15	8.44E-14	1.98E-16	8.80E-16
395	Cumene	Air	DALY	-4.16E-13	6.18E-17	-5.60E-17	3.85E-19	-3.85E-19	-4.16E-13	3.93E-22	3.24E-18	-3.24E-18	6.51E-20	1.46E-16	7.59E-16	1.78E-18	7.92E-18
396	Benzene	Water	DALY	-2.27E-12	5.52E-15	-5.00E-15	5.33E-17	-5.33E-17	-2.54E-12	2.94E-20	4.44E-16	-4.44E-16	2.97E-16	1.80E-15	2.68E-13	6.30E-16	2.80E-15
397	Benzene	Air	DALY	-3.91E-12	3.39E-13	-3.07E-13	9.18E-16	-9.18E-16	-6.78E-12	3.22E-18	2.58E-14	-2.58E-14	2.25E-14	5.20E-14	2.73E-12	6.41E-15	2.85E-14
398	Benzo(a)pyrene	Air	DALY	-3.76E-11	3.26E-12	-2.95E-12	1.84E-15	-1.84E-15	-4.25E-11	3.23E-17	3.35E-13	-3.35E-13	5.02E-17	4.48E-13	4.11E-12	9.65E-15	4.29E-14
	Total		DALY	5.77E-08
Ecosystem quality
No	Substance	Compartment	Unit	Total	Propanol (Used)	Propanol (Recovered)	Sulfuric acid (Used)	Sulfuric acid (Output)	Quinones (Produced)	Water	Diethyl ether (Used)	Diethyl ether (Recovered)	Sodium hydrogen carbonate	Sodium sulfate	Galic acid	Electricity (To generate heat)	Electricity (For product extraction and solvent recovery)
1	Nitrogen oxides	Air	PDF*m2*yr	9.62E-04	3.43E-05	-3.10E-05	2.24E-07	-2.24E-07	-6.70E-06	3.99E-10	3.84E-06	-3.84E-06	1.13E-06	5.20E-06	9.47E-04	2.23E-06	9.89E-06
2	Nickel	Air	PDF*m2*yr	6.08E-04	5.19E-06	-4.69E-06	3.07E-08	-3.07E-08	-3.20E-06	5.02E-11	3.75E-07	-3.75E-07	4.13E-08	8.40E-07	6.03E-04	1.42E-06	6.29E-06
3	Sulfur dioxide	Air	PDF*m2*yr	3.62E-04	1.12E-05	-1.02E-05	2.33E-07	-2.33E-07	-1.83E-06	1.22E-10	1.44E-06	-1.44E-06	6.77E-07	2.14E-06	3.55E-04	8.34E-07	3.71E-06
4	Copper	Air	PDF*m2*yr	2.30E-04	9.32E-06	-8.44E-06	1.75E-07	-1.75E-07	-3.03E-06	5.58E-11	1.55E-06	-1.55E-06	2.38E-10	2.74E-06	2.26E-04	5.31E-07	2.36E-06
5	Zinc	Air	PDF*m2*yr	1.49E-04	1.05E-05	-9.49E-06	1.67E-06	-1.67E-06	-2.26E-06	1.55E-10	5.61E-06	-5.61E-06	1.33E-10	3.87E-05	1.10E-04	2.51E-07	1.12E-06
6	Zinc	Soil	PDF*m2*yr	8.70E-05	4.82E-05	-4.36E-05	5.93E-07	-5.93E-07	-9.39E-06	2.34E-10	6.34E-06	-6.34E-06	0.00E+00	1.47E-05	7.62E-05	1.76E-07	7.84E-07
7	Aluminium	Air	PDF*m2*yr	7.99E-05	1.10E-04	-9.93E-05	1.22E-06	-1.22E-06	-1.11E-05	5.70E-10	7.38E-06	-7.38E-06	0.00E+00	1.58E-05	6.41E-05	1.45E-07	6.47E-07
8	Aluminium	Water	PDF*m2*yr	5.39E-05	6.28E-07	-5.68E-07	5.27E-10	-5.27E-10	-1.87E-07	1.34E-11	6.62E-08	-6.62E-08	1.96E-07	8.43E-08	5.31E-05	1.25E-07	5.54E-07
9	Occupation, forest, intensive	Raw	PDF*m2*yr	3.94E-05	2.44E-05	-2.20E-05	2.56E-08	-2.56E-08	-1.37E-06	1.56E-10	1.11E-06	-1.11E-06	0.00E+00	3.24E-05	5.91E-06	1.38E-08	6.12E-08
10	Cobalt	Air	PDF*m2*yr	2.97E-05	2.00E-07	-1.81E-07	9.30E-09	-9.30E-09	-1.96E-08	2.58E-12	3.71E-08	-3.71E-08	2.82E-09	3.15E-08	2.93E-05	6.87E-08	3.06E-07
11	Aluminium	Soil	PDF*m2*yr	2.56E-05	4.18E-05	-3.78E-05	2.21E-08	-2.21E-08	-2.29E-06	2.32E-10	1.88E-06	-1.88E-06	0.00E+00	1.26E-05	1.12E-05	2.63E-08	1.17E-07
12	Barium	Water	PDF*m2*yr	2.05E-05	1.59E-07	-1.44E-07	7.77E-10	-7.77E-10	-2.27E-08	2.37E-12	1.33E-08	-1.33E-08	6.22E-08	2.19E-08	2.02E-05	4.74E-08	2.11E-07
13	Lead	Air	PDF*m2*yr	1.82E-05	1.10E-06	-9.97E-07	2.99E-08	-2.99E-08	-9.93E-08	8.92E-12	1.41E-07	-1.41E-07	4.21E-08	1.84E-07	1.78E-05	4.16E-08	1.85E-07
14	Chromium	Air	PDF*m2*yr	1.77E-05	8.81E-07	-7.97E-07	7.97E-09	-7.97E-09	-1.04E-06	1.13E-11	6.58E-08	-6.58E-08	9.40E-09	1.32E-07	1.83E-05	4.29E-08	1.91E-07
15	Cadmium	Air	PDF*m2*yr	1.51E-05	2.82E-07	-2.55E-07	3.95E-09	-3.95E-09	-2.21E-08	6.72E-12	2.43E-08	-2.43E-08	9.70E-09	4.59E-08	1.48E-05	3.48E-08	1.55E-07
16	Arsenic	Air	PDF*m2*yr	1.19E-05	9.29E-07	-8.41E-07	6.31E-09	-6.31E-09	-6.22E-08	1.24E-11	5.72E-08	-5.72E-08	1.50E-08	1.28E-07	1.16E-05	2.72E-08	1.21E-07
17	Mercury	Air	PDF*m2*yr	1.11E-05	1.84E-06	-1.66E-06	1.37E-08	-1.37E-08	-1.98E-07	3.06E-11	5.50E-07	-5.50E-07	4.48E-07	4.49E-07	1.01E-05	2.38E-08	1.06E-07
18	Copper	Soil	PDF*m2*yr	6.47E-06	3.98E-06	-3.60E-06	1.84E-08	-1.84E-08	-4.54E-07	2.61E-11	3.13E-07	-3.13E-07	0.00E+00	1.04E-06	5.44E-06	1.27E-08	5.64E-08
19	Occupation, dump site	Raw	PDF*m2*yr	3.99E-06	6.21E-06	-5.62E-06	1.43E-08	-1.43E-08	-1.55E-06	9.16E-11	4.24E-07	-4.24E-07	0.00E+00	8.95E-07	4.00E-06	9.34E-09	4.15E-08
20	Zinc	Water	PDF*m2*yr	3.91E-06	9.87E-08	-8.93E-08	1.32E-09	-1.32E-09	-6.19E-09	4.36E-13	6.98E-09	-6.98E-09	2.03E-09	8.21E-09	3.85E-06	9.03E-09	4.01E-08
21	Copper	Water	PDF*m2*yr	3.78E-06	1.60E-07	-1.45E-07	7.18E-10	-7.18E-10	-1.33E-08	1.29E-12	3.49E-08	-3.49E-08	8.22E-09	2.51E-08	3.70E-06	8.68E-09	3.86E-08
22	Hydrocarbons, aromatic	Water	PDF*m2*yr	2.81E-06	7.76E-08	-7.03E-08	8.92E-10	-8.92E-10	-3.38E-09	2.07E-13	3.87E-09	-3.87E-09	0.00E+00	5.29E-09	2.76E-06	6.49E-09	2.89E-08
23	Occupation, traffic area, rail/road embankment	Raw	PDF*m2*yr	2.29E-06	1.49E-06	-1.35E-06	1.48E-09	-1.48E-09	-8.29E-08	8.66E-12	6.52E-08	-6.52E-08	0.00E+00	1.88E-06	3.54E-07	8.27E-10	3.67E-09
24	Nickel	Soil	PDF*m2*yr	1.99E-06	5.38E-07	-4.87E-07	2.00E-09	-2.00E-09	-3.98E-08	3.05E-12	3.23E-08	-3.23E-08	0.00E+00	1.31E-07	1.82E-06	4.27E-09	1.90E-08
25	Ammonia	Air	PDF*m2*yr	1.90E-06	6.49E-07	-5.88E-07	8.28E-09	-8.28E-09	-1.08E-07	8.40E-12	8.96E-08	-8.96E-08	4.00E-10	1.96E-07	1.73E-06	4.02E-09	1.79E-08
26	Occupation, arable, non-irrigated, intensive	Raw	PDF*m2*yr	1.83E-06	1.36E-06	-1.23E-06	9.79E-10	-9.79E-10	-2.01E-07	2.12E-11	1.06E-07	-1.06E-07	0.00E+00	1.80E-07	1.70E-06	3.99E-09	1.77E-08
27	Occupation, arable	Raw	PDF*m2*yr	1.75E-06	9.86E-07	-8.93E-07	7.03E-10	-7.03E-10	-1.76E-07	1.40E-11	8.11E-08	-8.11E-08	0.00E+00	1.45E-07	1.66E-06	3.91E-09	1.74E-08
28	Occupation, arable, non-irrigated, extensive	Raw	PDF*m2*yr	1.56E-06	9.07E-07	-8.21E-07	5.91E-10	-5.91E-10	-1.63E-07	1.27E-11	7.49E-08	-7.49E-08	0.00E+00	9.09E-08	1.53E-06	3.59E-09	1.59E-08
29	Lead	Soil	PDF*m2*yr	1.38E-06	2.35E-07	-2.13E-07	2.16E-09	-2.16E-09	-3.40E-08	1.47E-12	2.38E-08	-2.38E-08	0.00E+00	5.98E-08	1.31E-06	3.08E-09	1.37E-08
30	Occupation, mineral extraction site	Raw	PDF*m2*yr	1.26E-06	1.10E-06	-9.97E-07	1.19E-09	-1.19E-09	-2.81E-07	1.93E-11	8.08E-08	-8.08E-08	0.00E+00	1.61E-07	1.26E-06	2.96E-09	1.32E-08
31	Nickel	Water	PDF*m2*yr	7.13E-07	5.43E-09	-4.91E-09	1.92E-11	-1.92E-11	-1.17E-09	1.21E-13	7.26E-10	-7.26E-10	5.00E-10	1.58E-09	7.03E-07	1.65E-09	7.34E-09
32	Chromium	Soil	PDF*m2*yr	6.77E-07	1.16E-06	-1.05E-06	1.17E-09	-1.17E-09	-7.07E-08	6.85E-12	5.58E-08	-5.58E-08	0.00E+00	2.76E-07	3.57E-07	8.35E-10	3.71E-09
33	Chromium VI	Air	PDF*m2*yr	5.05E-07	8.89E-08	-8.05E-08	2.29E-10	-2.29E-10	-5.76E-09	8.59E-13	4.63E-09	-4.63E-09	3.18E-09	1.25E-08	4.81E-07	1.13E-09	5.02E-09
34	Antimony	Air	PDF*m2*yr	4.45E-07	1.98E-07	-1.79E-07	5.03E-09	-5.03E-09	-7.00E-08	1.31E-12	4.54E-08	-4.54E-08	4.18E-11	7.63E-08	4.14E-07	9.53E-10	4.23E-09
35	Occupation, industrial area	Raw	PDF*m2*yr	4.15E-07	5.71E-07	-5.17E-07	4.10E-10	-4.10E-10	-1.16E-07	4.19E-11	3.25E-08	-3.25E-08	0.00E+00	6.69E-08	4.05E-07	9.50E-10	4.22E-09
36	Cadmium	Soil	PDF*m2*yr	3.28E-07	2.22E-07	-2.01E-07	4.70E-10	-4.70E-10	-1.69E-08	1.40E-12	1.24E-08	-1.24E-08	0.00E+00	5.21E-08	2.69E-07	6.29E-10	2.80E-09
37	Selenium	Air	PDF*m2*yr	2.77E-07	2.12E-08	-1.92E-08	2.91E-11	-2.91E-11	-2.37E-09	3.31E-13	1.47E-09	-1.47E-09	1.70E-09	2.94E-09	2.69E-07	6.33E-10	2.81E-09
38	Occupation, pasture and meadow, intensive	Raw	PDF*m2*yr	2.22E-07	1.31E-07	-1.19E-07	8.37E-11	-8.37E-11	-2.34E-08	1.82E-12	1.08E-08	-1.08E-08	0.00E+00	1.29E-08	2.17E-07	5.09E-10	2.26E-09
39	Chromium	Water	PDF*m2*yr	2.12E-07	4.66E-09	-4.22E-09	7.75E-12	-7.75E-12	-2.40E-08	3.71E-14	2.53E-10	-2.53E-10	1.84E-10	7.74E-10	2.32E-07	5.44E-10	2.42E-09
40	Mercury	Soil	PDF*m2*yr	1.85E-07	1.44E-08	-1.30E-08	6.24E-11	-6.24E-11	-9.35E-10	8.14E-14	8.69E-10	-8.69E-10	0.00E+00	2.57E-09	1.80E-07	4.23E-10	1.88E-09
41	Occupation, permanent crops, irrigated, intensive	Raw	PDF*m2*yr	1.85E-07	1.45E-07	-1.31E-07	7.69E-11	-7.69E-11	-1.60E-08	1.22E-12	8.62E-09	-8.62E-09	0.00E+00	1.03E-08	1.74E-07	4.10E-10	1.82E-09
42	Hydrocarbons, aromatic	Air	PDF*m2*yr	1.79E-07	3.27E-09	-2.96E-09	8.58E-13	-8.58E-13	-1.82E-09	2.30E-14	6.42E-10	-6.42E-10	0.00E+00	1.95E-10	1.78E-07	4.17E-10	1.85E-09
43	Occupation, forest, extensive	Raw	PDF*m2*yr	1.68E-07	1.49E-07	-1.35E-07	9.12E-11	-9.12E-11	-7.71E-09	5.43E-13	5.82E-09	-5.82E-09	0.00E+00	8.60E-08	7.41E-08	1.74E-10	7.72E-10
44	Occupation, permanent crops, non-irrigated, intensive	Raw	PDF*m2*yr	1.52E-07	8.71E-08	-7.88E-08	5.86E-11	-5.86E-11	-1.61E-08	1.26E-12	7.33E-09	-7.33E-09	0.00E+00	8.83E-09	1.49E-07	3.50E-10	1.56E-09
45	Aldrin	Soil	PDF*m2*yr	1.45E-07	2.35E-07	-2.13E-07	1.33E-10	-1.33E-10	-2.39E-08	4.67E-12	1.74E-08	-1.74E-08	0.00E+00	2.84E-08	1.17E-07	2.74E-10	1.22E-09
46	Occupation, arable, irrigated, intensive	Raw	PDF*m2*yr	1.35E-07	9.55E-08	-8.64E-08	5.61E-11	-5.61E-11	-1.46E-08	1.14E-12	7.05E-09	-7.05E-09	0.00E+00	8.32E-09	1.31E-07	3.07E-10	1.37E-09
47	Cobalt	Soil	PDF*m2*yr	1.34E-07	6.87E-08	-6.22E-08	2.62E-10	-2.62E-10	-6.13E-09	3.57E-13	4.55E-09	-4.55E-09	0.00E+00	1.72E-08	1.15E-07	2.69E-10	1.19E-09
48	Arsenic	Soil	PDF*m2*yr	1.16E-07	1.81E-07	-1.64E-07	2.14E-10	-2.14E-10	-1.76E-08	3.04E-12	1.29E-08	-1.29E-08	0.00E+00	2.80E-08	8.71E-08	2.04E-10	9.05E-10
49	Lead	Water	PDF*m2*yr	1.15E-07	1.93E-09	-1.75E-09	6.42E-11	-6.42E-11	-2.92E-10	3.66E-14	4.97E-10	-4.97E-10	1.95E-10	1.09E-09	1.13E-07	2.64E-10	1.17E-09
50	Cobalt	Water	PDF*m2*yr	1.08E-07	1.36E-08	-1.23E-08	1.17E-11	-1.17E-11	-5.53E-09	3.34E-13	2.85E-09	-2.85E-09	1.84E-10	5.86E-10	1.10E-07	2.59E-10	1.15E-09
51	Cadmium	Water	PDF*m2*yr	1.02E-07	1.05E-09	-9.51E-10	6.45E-11	-6.45E-11	-1.44E-10	2.04E-14	2.79E-10	-2.79E-10	2.10E-10	2.52E-10	1.00E-07	2.35E-10	1.04E-09
52	Occupation, permanent crop	Raw	PDF*m2*yr	9.40E-08	4.87E-08	-4.41E-08	4.48E-11	-4.48E-11	-2.32E-09	5.21E-13	2.73E-09	-2.73E-09	0.00E+00	2.18E-08	6.90E-08	1.62E-10	7.20E-10
53	Acetic acid	Air	PDF*m2*yr	8.72E-08	3.26E-10	-2.95E-10	3.46E-13	-3.46E-13	-5.04E-11	4.97E-15	2.42E-11	-2.42E-11	0.00E+00	1.05E-10	8.60E-08	2.02E-10	8.98E-10
54	Arsenic	Water	PDF*m2*yr	7.26E-08	1.65E-09	-1.49E-09	2.83E-10	-2.83E-10	-8.48E-10	2.03E-13	1.28E-09	-1.28E-09	1.89E-10	4.58E-10	7.17E-08	1.67E-10	7.44E-10
55	Aldicarb	Soil	PDF*m2*yr	6.26E-08	3.54E-08	-3.20E-08	2.41E-11	-2.41E-11	-6.48E-09	5.07E-13	2.96E-09	-2.96E-09	0.00E+00	4.53E-09	6.04E-08	1.42E-10	6.31E-10
56	Occupation, construction site	Raw	PDF*m2*yr	5.76E-08	6.66E-09	-6.03E-09	6.64E-11	-6.64E-11	-4.69E-09	1.59E-11	3.96E-08	-3.96E-08	0.00E+00	2.49E-08	3.63E-08	8.50E-11	3.78E-10
57	Mercury	Water	PDF*m2*yr	4.96E-08	1.32E-09	-1.19E-09	1.50E-11	-1.50E-11	-1.55E-10	2.81E-14	1.83E-09	-1.83E-09	1.03E-11	1.02E-09	4.80E-08	1.13E-10	5.01E-10
58	Occupation, arable, irrigated	Raw	PDF*m2*yr	4.54E-08	2.48E-08	-2.25E-08	1.86E-11	-1.86E-11	-4.15E-09	3.41E-13	1.95E-09	-1.95E-09	0.00E+00	5.27E-09	4.14E-08	9.71E-11	4.32E-10
59	PAH, polycyclic aromatic hydrocarbons	Water	PDF*m2*yr	2.55E-08	7.07E-10	-6.40E-10	8.11E-12	-8.11E-12	-4.00E-11	2.01E-15	3.53E-11	-3.53E-11	0.00E+00	4.83E-11	2.51E-08	5.90E-11	2.62E-10
60	Selenium	Water	PDF*m2*yr	1.88E-08	3.45E-09	-3.12E-09	2.32E-11	-2.32E-11	-1.19E-09	1.37E-13	5.43E-10	-5.43E-10	1.11E-10	2.42E-10	1.91E-08	4.48E-11	1.99E-10
61	Mancozeb	Soil	PDF*m2*yr	1.81E-08	1.07E-08	-9.67E-09	1.23E-11	-1.23E-11	-1.94E-09	1.53E-13	9.01E-10	-9.01E-10	0.00E+00	1.10E-09	1.77E-08	4.14E-11	1.84E-10
62	Toluene	Water	PDF*m2*yr	1.44E-08	3.13E-10	-2.84E-10	3.38E-12	-3.38E-12	-1.63E-11	1.24E-15	1.67E-11	-1.67E-11	1.02E-11	2.36E-11	1.41E-08	3.32E-11	1.48E-10
63	Ethene	Water	PDF*m2*yr	1.38E-08	1.45E-07	-1.31E-07	2.62E-14	-2.62E-14	-8.51E-13	1.23E-17	1.30E-13	-1.30E-13	0.00E+00	1.02E-11	5.38E-11	1.26E-13	5.61E-13
64	Occupation, arable, greenhouse	Raw	PDF*m2*yr	1.14E-08	6.54E-09	-5.92E-09	4.41E-12	-4.41E-12	-1.21E-09	9.45E-14	5.52E-10	-5.52E-10	0.00E+00	6.65E-10	1.12E-08	2.64E-11	1.17E-10
65	Xylene	Water	PDF*m2*yr	1.00E-08	2.37E-10	-2.15E-10	2.62E-12	-2.62E-12	-1.14E-11	8.24E-16	1.24E-11	-1.24E-11	4.93E-12	1.72E-11	9.86E-09	2.32E-11	1.03E-10
66	Barium	Air	PDF*m2*yr	8.58E-09	7.67E-09	-6.94E-09	5.36E-11	-5.36E-11	-1.07E-09	5.24E-14	7.12E-10	-7.12E-10	0.00E+00	1.55E-09	7.28E-09	1.69E-11	7.50E-11
67	Formaldehyde	Air	PDF*m2*yr	7.85E-09	9.47E-11	-8.57E-11	3.28E-13	-3.28E-13	-1.30E-11	7.82E-16	7.63E-12	-7.63E-12	1.86E-12	3.98E-11	7.71E-09	1.81E-11	8.05E-11
68	Sulfur monoxide	Air	PDF*m2*yr	7.30E-09	0.00E+00	0.00E+00	0.00E+00	0.00E+00	0.00E+00	0.00E+00	0.00E+00	0.00E+00	7.30E-09	0.00E+00	0.00E+00	0.00E+00	0.00E+00
69	Benzene, ethyl-	Water	PDF*m2*yr	6.28E-09	1.61E-10	-1.45E-10	1.81E-12	-1.81E-12	-7.15E-12	4.90E-16	8.18E-12	-8.18E-12	1.54E-12	1.13E-11	6.18E-09	1.45E-11	6.45E-11
70	Occupation, arable, non-irrigated	Raw	PDF*m2*yr	6.24E-09	2.33E-09	-2.11E-09	2.54E-12	-2.54E-12	-3.31E-10	2.47E-14	1.70E-10	-1.70E-10	0.00E+00	1.77E-10	6.10E-09	1.43E-11	6.37E-11
71	Captan	Soil	PDF*m2*yr	5.27E-09	3.01E-09	-2.72E-09	2.03E-12	-2.03E-12	-5.56E-10	4.35E-14	2.54E-10	-2.54E-10	0.00E+00	3.06E-10	5.16E-09	1.21E-11	5.39E-11
72	Glyphosate	Soil	PDF*m2*yr	5.15E-09	3.14E-09	-2.85E-09	2.16E-12	-2.16E-12	-5.16E-10	4.55E-14	2.51E-10	-2.51E-10	0.00E+00	4.56E-10	4.85E-09	1.14E-11	5.06E-11
73	Diuron	Soil	PDF*m2*yr	3.62E-09	2.07E-09	-1.87E-09	1.40E-12	-1.40E-12	-3.82E-10	2.99E-14	1.74E-10	-1.74E-10	0.00E+00	2.16E-10	3.55E-09	8.33E-12	3.70E-11
74	Dimethoate	Soil	PDF*m2*yr	3.18E-09	1.87E-09	-1.69E-09	1.24E-12	-1.24E-12	-3.33E-10	2.60E-14	1.53E-10	-1.53E-10	0.00E+00	1.93E-10	3.10E-09	7.28E-12	3.24E-11
75	Propachlor	Soil	PDF*m2*yr	2.55E-09	1.46E-09	-1.32E-09	9.83E-13	-9.83E-13	-2.70E-10	2.11E-14	1.23E-10	-1.23E-10	0.00E+00	1.48E-10	2.50E-09	5.88E-12	2.61E-11
76	Occupation, urban, discontinuously built	Raw	PDF*m2*yr	2.47E-09	3.03E-09	-2.74E-09	1.40E-12	-1.40E-12	-2.29E-10	3.36E-14	1.62E-10	-1.62E-10	0.00E+00	2.46E-10	2.14E-09	5.02E-12	2.23E-11
77	Atrazine	Soil	PDF*m2*yr	2.07E-09	2.92E-09	-2.65E-09	1.76E-12	-1.76E-12	-3.02E-10	5.01E-14	2.05E-10	-2.05E-10	0.00E+00	3.14E-10	1.76E-09	4.12E-12	1.83E-11
78	Selenium	Soil	PDF*m2*yr	1.75E-09	7.68E-10	-6.95E-10	1.98E-11	-1.98E-11	-2.75E-10	3.09E-15	1.78E-10	-1.78E-10	0.00E+00	3.00E-10	1.63E-09	3.74E-12	1.66E-11
79	Chlorothalonil	Soil	PDF*m2*yr	1.67E-09	1.09E-09	-9.89E-10	2.69E-12	-2.69E-12	-1.88E-10	1.53E-14	9.23E-11	-9.23E-11	0.00E+00	1.15E-10	1.62E-09	3.79E-12	1.68E-11
80	Metamitron	Soil	PDF*m2*yr	1.54E-09	8.90E-10	-8.06E-10	5.88E-13	-5.88E-13	-1.62E-10	1.26E-14	7.39E-11	-7.39E-11	0.00E+00	8.89E-11	1.51E-09	3.54E-12	1.57E-11
81	Fipronil	Soil	PDF*m2*yr	1.41E-09	7.98E-10	-7.23E-10	5.45E-13	-5.45E-13	-1.46E-10	1.14E-14	6.68E-11	-6.68E-11	0.00E+00	1.03E-10	1.36E-09	3.20E-12	1.42E-11
82	Occupation, traffic area, road network	Raw	PDF*m2*yr	1.24E-09	1.12E-09	-1.01E-09	9.62E-13	-9.62E-13	-1.66E-09	1.07E-14	4.73E-11	-4.73E-11	0.00E+00	6.15E-11	2.69E-09	6.33E-12	2.81E-11
83	Carbofuran	Soil	PDF*m2*yr	1.22E-09	6.33E-10	-5.73E-10	5.77E-13	-5.77E-13	-3.29E-11	6.86E-15	3.61E-11	-3.61E-11	0.00E+00	2.77E-10	9.04E-10	2.12E-12	9.43E-12
84	Linuron	Soil	PDF*m2*yr	1.08E-09	1.03E-09	-9.29E-10	6.27E-13	-6.27E-13	-1.36E-10	1.83E-14	7.98E-11	-7.98E-11	0.00E+00	1.22E-10	9.88E-10	2.32E-12	1.03E-11
85	PAH, polycyclic aromatic hydrocarbons	Air	PDF*m2*yr	1.05E-09	1.99E-11	-1.80E-11	5.59E-14	-5.59E-14	-2.14E-11	3.87E-16	1.86E-12	-1.86E-12	1.64E-14	3.60E-12	1.05E-09	2.46E-12	1.09E-11
86	Occupation, urban/industrial fallow	Raw	PDF*m2*yr	9.40E-10	1.00E-09	-9.08E-10	3.79E-13	-3.79E-13	-5.25E-11	2.75E-15	3.66E-11	-3.66E-11	0.00E+00	3.61E-11	8.51E-10	2.00E-12	8.88E-12
87	Diazinon	Soil	PDF*m2*yr	8.78E-10	5.02E-10	-4.54E-10	3.38E-13	-3.38E-13	-9.28E-11	7.25E-15	4.23E-11	-4.23E-11	0.00E+00	5.10E-11	8.61E-10	2.02E-12	8.99E-12
88	Fenamiphos	Soil	PDF*m2*yr	7.77E-10	4.44E-10	-4.02E-10	2.99E-13	-2.99E-13	-8.21E-11	6.42E-15	3.74E-11	-3.74E-11	0.00E+00	4.51E-11	7.62E-10	1.79E-12	7.96E-12
89	Barium	Soil	PDF*m2*yr	6.61E-10	2.24E-10	-2.02E-10	5.62E-12	-5.62E-12	-1.08E-10	8.05E-15	5.07E-11	-5.07E-11	0.00E+00	8.54E-11	6.53E-10	1.51E-12	6.72E-12
90	Terbacil	Soil	PDF*m2*yr	6.26E-10	3.58E-10	-3.24E-10	2.41E-13	-2.41E-13	-6.61E-11	5.17E-15	3.02E-11	-3.02E-11	0.00E+00	3.63E-11	6.14E-10	1.44E-12	6.41E-12
91	Chromium III	Water	PDF*m2*yr	4.66E-10	0.00E+00	0.00E+00	0.00E+00	0.00E+00	0.00E+00	0.00E+00	0.00E+00	0.00E+00	4.66E-10	0.00E+00	0.00E+00	0.00E+00	0.00E+00
92	Thiazole, 2-(thiocyanatemethylthio)benzo-	Soil	PDF*m2*yr	4.61E-10	2.63E-10	-2.38E-10	1.78E-13	-1.78E-13	-4.87E-11	3.80E-15	2.22E-11	-2.22E-11	0.00E+00	2.68E-11	4.52E-10	1.06E-12	4.72E-12
93	Occupation, pasture and meadow, extensive	Raw	PDF*m2*yr	4.04E-10	4.66E-10	-4.22E-10	1.84E-13	-1.84E-13	-2.58E-11	1.45E-15	1.69E-11	-1.69E-11	0.00E+00	1.68E-11	3.65E-10	8.56E-13	3.80E-12
94	Metribuzin	Soil	PDF*m2*yr	4.02E-10	2.50E-10	-2.26E-10	4.64E-13	-4.64E-13	-4.37E-11	3.53E-15	2.10E-11	-2.10E-11	0.00E+00	2.85E-11	3.89E-10	9.12E-13	4.05E-12
95	Dicrotophos	Soil	PDF*m2*yr	3.91E-10	2.21E-10	-2.00E-10	1.51E-13	-1.51E-13	-4.05E-11	3.17E-15	1.85E-11	-1.85E-11	0.00E+00	2.85E-11	3.78E-10	8.86E-13	3.94E-12
96	m-Xylene	Water	PDF*m2*yr	3.08E-10	1.68E-12	-1.52E-12	1.34E-15	-1.34E-15	-3.41E-13	3.73E-17	1.74E-13	-1.74E-13	8.28E-13	3.01E-13	3.03E-10	7.12E-13	3.16E-12
97	Antimony	Soil	PDF*m2*yr	2.99E-10	1.32E-10	-1.20E-10	3.39E-12	-3.39E-12	-4.73E-11	1.45E-14	3.06E-11	-3.06E-11	0.00E+00	5.14E-11	2.79E-10	6.42E-13	2.85E-12
98	Propane	Air	PDF*m2*yr	2.84E-10	4.95E-12	-4.48E-12	3.95E-14	-3.95E-14	-4.62E-13	2.83E-17	3.08E-13	-3.08E-13	0.00E+00	5.10E-13	2.80E-10	6.57E-13	2.92E-12
99	Pirimicarb	Soil	PDF*m2*yr	2.71E-10	1.55E-10	-1.41E-10	1.05E-13	-1.05E-13	-2.87E-11	2.24E-15	1.31E-11	-1.31E-11	0.00E+00	1.58E-11	2.66E-10	6.25E-13	2.78E-12
100	Metolachlor	Soil	PDF*m2*yr	2.49E-10	1.83E-10	-1.66E-10	1.46E-13	-1.46E-13	-2.05E-11	2.00E-15	1.13E-11	-1.13E-11	0.00E+00	4.45E-11	2.05E-10	4.80E-13	2.14E-12
101	Acrolein	Air	PDF*m2*yr	1.74E-10	7.92E-11	-7.17E-11	1.78E-12	-1.78E-12	-2.83E-11	5.77E-16	1.69E-11	-1.69E-11	1.77E-12	2.91E-11	1.62E-10	3.72E-13	1.65E-12
102	o-Xylene	Water	PDF*m2*yr	1.68E-10	9.06E-13	-8.20E-13	7.27E-16	-7.27E-16	-1.86E-13	2.03E-17	9.47E-14	-9.47E-14	0.00E+00	1.63E-13	1.66E-10	3.89E-13	1.73E-12
103	Cymoxanil	Soil	PDF*m2*yr	1.66E-10	9.50E-11	-8.60E-11	6.41E-14	-6.41E-14	-1.76E-11	1.37E-15	8.01E-12	-8.01E-12	0.00E+00	9.65E-12	1.63E-10	3.83E-13	1.70E-12
104	Thiram	Soil	PDF*m2*yr	1.64E-10	8.48E-11	-7.68E-11	7.80E-14	-7.80E-14	-4.05E-12	9.08E-16	4.76E-12	-4.76E-12	0.00E+00	3.80E-11	1.20E-10	2.82E-13	1.25E-12
105	Chlorpyrifos	Soil	PDF*m2*yr	1.63E-10	9.23E-11	-8.35E-11	6.34E-14	-6.34E-14	-1.68E-11	1.32E-15	7.71E-12	-7.71E-12	0.00E+00	1.17E-11	1.57E-10	3.68E-13	1.64E-12
106	Azinphos-methyl	Soil	PDF*m2*yr	1.46E-10	8.34E-11	-7.55E-11	5.62E-14	-5.62E-14	-1.54E-11	1.20E-15	7.03E-12	-7.03E-12	0.00E+00	8.47E-12	1.43E-10	3.36E-13	1.49E-12
107	Propanal	Air	PDF*m2*yr	1.40E-10	1.48E-09	-1.34E-09	6.93E-19	-6.93E-19	-4.17E-17	4.28E-21	3.15E-17	-3.15E-17	8.39E-16	8.62E-16	2.11E-16	4.93E-19	2.19E-18
108	Hydramethylnon	Soil	PDF*m2*yr	1.39E-10	7.95E-11	-7.20E-11	5.36E-14	-5.36E-14	-1.47E-11	1.15E-15	6.71E-12	-6.71E-12	0.00E+00	8.08E-12	1.37E-10	3.21E-13	1.42E-12
109	Oxamyl	Soil	PDF*m2*yr	1.30E-10	7.44E-11	-6.74E-11	5.02E-14	-5.02E-14	-1.38E-11	1.07E-15	6.27E-12	-6.27E-12	0.00E+00	7.56E-12	1.28E-10	3.00E-13	1.33E-12
110	Isoproturon	Soil	PDF*m2*yr	1.30E-10	1.22E-10	-1.10E-10	7.97E-14	-7.97E-14	-1.07E-11	7.83E-16	6.25E-12	-6.25E-12	0.00E+00	1.43E-11	1.14E-10	2.67E-13	1.18E-12
111	Methanol	Air	PDF*m2*yr	1.19E-10	5.84E-13	-5.29E-13	9.70E-16	-9.70E-16	-2.13E-13	6.72E-18	3.45E-14	-3.45E-14	0.00E+00	2.60E-13	1.18E-10	2.77E-13	1.23E-12
112	Butane	Air	PDF*m2*yr	1.07E-10	1.88E-12	-1.70E-12	1.73E-14	-1.73E-14	-1.58E-13	1.07E-17	1.14E-13	-1.14E-13	0.00E+00	1.57E-13	1.06E-10	2.49E-13	1.11E-12
113	Benzene, chloro-	Water	PDF*m2*yr	1.00E-10	3.18E-11	-2.88E-11	6.40E-14	-6.40E-14	-3.89E-12	5.60E-16	4.85E-11	-4.85E-11	0.00E+00	3.10E-11	6.91E-11	1.62E-13	7.21E-13
114	Phorate	Soil	PDF*m2*yr	9.65E-11	5.51E-11	-4.99E-11	3.72E-14	-3.72E-14	-1.02E-11	7.96E-16	4.65E-12	-4.65E-12	0.00E+00	5.60E-12	9.46E-11	2.22E-13	9.88E-13
115	Endosulfan	Soil	PDF*m2*yr	7.96E-11	4.46E-11	-4.04E-11	3.15E-14	-3.15E-14	-7.75E-12	6.21E-16	3.60E-12	-3.60E-12	0.00E+00	7.26E-12	7.49E-11	1.76E-13	7.81E-13
116	Acetaldehyde	Air	PDF*m2*yr	7.42E-11	4.97E-13	-4.50E-13	4.85E-15	-4.85E-15	-9.89E-14	4.75E-18	7.43E-14	-7.43E-14	4.23E-15	1.83E-13	7.31E-11	1.72E-13	7.63E-13
117	Sulfentrazone	Soil	PDF*m2*yr	6.69E-11	3.75E-11	-3.39E-11	2.65E-14	-2.65E-14	-6.50E-12	5.21E-16	3.02E-12	-3.02E-12	0.00E+00	6.17E-12	6.29E-11	1.48E-13	6.56E-13
118	Benzene, 1,2-dichloro-	Water	PDF*m2*yr	6.50E-11	1.98E-11	-1.79E-11	4.40E-14	-4.40E-14	-2.75E-12	4.22E-16	2.61E-11	-2.61E-11	0.00E+00	1.89E-11	4.64E-11	1.09E-13	4.83E-13
119	Paraquat	Soil	PDF*m2*yr	5.52E-11	3.19E-11	-2.89E-11	2.40E-14	-2.40E-14	-5.55E-12	4.51E-16	2.60E-12	-2.60E-12	0.00E+00	4.28E-12	5.27E-11	1.24E-13	5.50E-13
120	Pentane	Air	PDF*m2*yr	5.49E-11	9.99E-13	-9.04E-13	9.01E-15	-9.01E-15	-7.88E-14	5.88E-18	5.93E-14	-5.93E-14	0.00E+00	1.13E-13	5.41E-11	1.27E-13	5.65E-13
121	Ethephon	Soil	PDF*m2*yr	5.00E-11	3.12E-11	-2.82E-11	2.07E-14	-2.07E-14	-5.03E-12	3.91E-16	2.38E-12	-2.38E-12	0.00E+00	3.97E-12	4.75E-11	1.12E-13	4.96E-13
122	2,4-D	Soil	PDF*m2*yr	4.83E-11	3.00E-11	-2.72E-11	2.07E-14	-2.07E-14	-4.82E-12	4.41E-16	2.37E-12	-2.37E-12	0.00E+00	4.83E-12	4.49E-11	1.05E-13	4.69E-13
123	Carbendazim	Soil	PDF*m2*yr	4.64E-11	3.03E-11	-2.74E-11	2.57E-14	-2.57E-14	-3.22E-12	3.18E-16	1.93E-12	-1.93E-12	0.00E+00	6.62E-12	3.96E-11	9.29E-14	4.13E-13
124	Dimethenamid	Soil	PDF*m2*yr	4.04E-11	4.15E-11	-3.76E-11	2.83E-14	-2.83E-14	-4.56E-12	3.80E-16	2.48E-12	-2.48E-12	0.00E+00	2.80E-12	3.77E-11	8.85E-14	3.93E-13
125	Acetochlor	Soil	PDF*m2*yr	4.01E-11	2.82E-11	-2.56E-11	3.20E-14	-3.20E-14	-4.36E-12	3.90E-16	2.11E-12	-2.11E-12	0.00E+00	2.50E-12	3.88E-11	9.10E-14	4.05E-13
126	Cypermethrin	Soil	PDF*m2*yr	3.89E-11	2.20E-11	-1.99E-11	1.62E-14	-1.62E-14	-3.14E-12	2.84E-16	1.64E-12	-1.64E-12	0.00E+00	4.63E-12	3.49E-11	8.19E-14	3.64E-13
127	Acephate	Soil	PDF*m2*yr	3.71E-11	2.10E-11	-1.90E-11	1.43E-14	-1.43E-14	-3.86E-12	3.02E-16	1.76E-12	-1.76E-12	0.00E+00	2.58E-12	3.60E-11	8.44E-14	3.75E-13
128	Bromacil	Soil	PDF*m2*yr	3.61E-11	2.06E-11	-1.87E-11	1.39E-14	-1.39E-14	-3.81E-12	2.98E-16	1.74E-12	-1.74E-12	0.00E+00	2.09E-12	3.54E-11	8.31E-14	3.69E-13
129	Ethofumesate	Soil	PDF*m2*yr	3.18E-11	1.84E-11	-1.67E-11	1.22E-14	-1.22E-14	-3.34E-12	2.60E-16	1.53E-12	-1.53E-12	0.00E+00	1.84E-12	3.11E-11	7.31E-14	3.25E-13
130	Iprodione	Soil	PDF*m2*yr	3.17E-11	1.84E-11	-1.67E-11	1.25E-14	-1.25E-14	-3.38E-12	2.76E-16	1.56E-12	-1.56E-12	0.00E+00	1.91E-12	3.10E-11	7.28E-14	3.24E-13
131	Acenaphthene	Water	PDF*m2*yr	2.90E-11	8.01E-13	-7.25E-13	9.20E-15	-9.20E-15	-3.31E-14	2.14E-18	3.99E-14	-3.99E-14	0.00E+00	5.46E-14	2.85E-11	6.70E-14	2.98E-13
132	Ethanol	Air	PDF*m2*yr	2.65E-11	8.48E-14	-7.68E-14	4.39E-17	-4.39E-17	-9.54E-15	5.35E-18	8.61E-12	-8.61E-12	0.00E+00	1.13E-14	2.62E-11	6.14E-14	2.73E-13
133	Methane, bromotrifluoro-, Halon 1301	Air	PDF*m2*yr	2.42E-11	5.91E-13	-5.35E-13	6.41E-15	-6.41E-15	-3.00E-14	2.32E-18	3.14E-14	-3.14E-14	0.00E+00	4.43E-14	2.39E-11	5.60E-14	2.49E-13
134	Fentin hydroxide	Soil	PDF*m2*yr	2.22E-11	1.27E-11	-1.15E-11	8.56E-15	-8.56E-15	-2.35E-12	1.83E-16	1.07E-12	-1.07E-12	0.00E+00	1.29E-12	2.18E-11	5.12E-14	2.27E-13
135	Ametryn	Soil	PDF*m2*yr	2.15E-11	1.23E-11	-1.11E-11	8.29E-15	-8.29E-15	-2.27E-12	1.78E-16	1.04E-12	-1.04E-12	0.00E+00	1.25E-12	2.11E-11	4.96E-14	2.20E-13
136	Carbetamide	Soil	PDF*m2*yr	1.84E-11	1.39E-11	-1.26E-11	9.21E-15	-9.21E-15	-1.71E-12	1.24E-16	8.52E-13	-8.52E-13	0.00E+00	9.82E-13	1.76E-11	4.14E-14	1.84E-13
137	Metalaxyl-M	Soil	PDF*m2*yr	1.75E-11	1.00E-11	-9.08E-12	6.76E-15	-6.76E-15	-1.85E-12	1.45E-16	8.45E-13	-8.45E-13	0.00E+00	1.02E-12	1.72E-11	4.04E-14	1.80E-13
138	Occupation, grassland, not used	Raw	PDF*m2*yr	1.66E-11	1.05E-10	-9.53E-11	8.19E-14	-8.19E-14	-1.37E-10	1.59E-15	5.69E-12	-5.69E-12	0.00E+00	7.93E-12	1.34E-10	3.14E-13	1.40E-12
139	Parathion	Soil	PDF*m2*yr	1.64E-11	6.46E-12	-5.84E-12	5.77E-15	-5.77E-15	-9.45E-13	7.06E-17	4.74E-13	-4.74E-13	0.00E+00	5.31E-13	1.60E-11	3.77E-14	1.67E-13
140	Ethoprop	Soil	PDF*m2*yr	1.61E-11	9.23E-12	-8.35E-12	6.22E-15	-6.22E-15	-1.71E-12	1.33E-16	7.78E-13	-7.78E-13	0.00E+00	9.37E-13	1.58E-11	3.72E-14	1.65E-13
141	Glufosinate ammonium	Soil	PDF*m2*yr	1.53E-11	8.77E-12	-7.94E-12	5.91E-15	-5.91E-15	-1.62E-12	1.27E-16	7.39E-13	-7.39E-13	0.00E+00	8.91E-13	1.51E-11	3.53E-14	1.57E-13
142	Ammonia	Water	PDF*m2*yr	1.47E-11	0.00E+00	0.00E+00	0.00E+00	0.00E+00	0.00E+00	0.00E+00	0.00E+00	0.00E+00	1.47E-11	0.00E+00	0.00E+00	0.00E+00	0.00E+00
143	Acetone	Air	PDF*m2*yr	1.29E-11	6.23E-14	-5.64E-14	3.41E-17	-3.41E-17	-2.68E-13	8.07E-19	4.74E-15	-4.74E-15	0.00E+00	9.16E-15	1.30E-11	3.06E-14	1.36E-13
144	Glyphosate	Air	PDF*m2*yr	1.28E-11	7.00E-12	-6.34E-12	5.25E-15	-5.25E-15	-1.17E-12	9.61E-17	5.50E-13	-5.50E-13	0.00E+00	1.48E-12	1.17E-11	2.74E-14	1.22E-13
145	Mepiquat chloride	Soil	PDF*m2*yr	1.25E-11	7.11E-12	-6.44E-12	5.65E-15	-5.65E-15	-1.30E-12	1.01E-16	5.96E-13	-5.96E-13	0.00E+00	8.68E-13	1.21E-11	2.83E-14	1.26E-13
146	Prometryn	Soil	PDF*m2*yr	1.17E-11	6.59E-12	-5.97E-12	4.49E-15	-4.49E-15	-1.21E-12	9.45E-17	5.52E-13	-5.52E-13	0.00E+00	8.48E-13	1.13E-11	2.64E-14	1.17E-13
147	Oryzalin	Soil	PDF*m2*yr	1.08E-11	6.17E-12	-5.59E-12	4.16E-15	-4.16E-15	-1.14E-12	8.91E-17	5.20E-13	-5.20E-13	0.00E+00	6.27E-13	1.06E-11	2.49E-14	1.11E-13
148	Azoxystrobin	Soil	PDF*m2*yr	7.67E-12	4.70E-12	-4.26E-12	3.40E-15	-3.40E-15	-7.88E-13	6.15E-17	3.70E-13	-3.70E-13	0.00E+00	5.10E-13	7.41E-12	1.74E-14	7.73E-14
149	Cyprodinil	Soil	PDF*m2*yr	7.40E-12	4.28E-12	-3.87E-12	2.96E-15	-2.96E-15	-7.81E-13	6.10E-17	3.58E-13	-3.58E-13	0.00E+00	4.33E-13	7.25E-12	1.70E-14	7.56E-14
150	Difenoconazole	Soil	PDF*m2*yr	7.25E-12	4.17E-12	-3.78E-12	2.82E-15	-2.82E-15	-7.69E-13	6.10E-17	3.52E-13	-3.52E-13	0.00E+00	4.26E-13	7.11E-12	1.67E-14	7.42E-14
151	Malathion	Soil	PDF*m2*yr	6.99E-12	3.93E-12	-3.56E-12	2.80E-15	-2.80E-15	-6.48E-13	5.47E-17	3.15E-13	-3.15E-13	0.00E+00	6.01E-13	6.58E-12	1.54E-14	6.87E-14
152	Ethene	Air	PDF*m2*yr	6.76E-12	4.53E-11	-4.10E-11	1.02E-15	-1.02E-15	-8.66E-14	4.32E-18	1.08E-11	-1.08E-11	0.00E+00	1.76E-13	2.35E-12	5.51E-15	2.45E-14
153	Benzene, pentachloronitro-	Soil	PDF*m2*yr	6.62E-12	3.78E-12	-3.42E-12	2.55E-15	-2.55E-15	-7.00E-13	5.46E-17	3.19E-13	-3.19E-13	0.00E+00	3.84E-13	6.49E-12	1.52E-14	6.78E-14
154	Toluene	Air	PDF*m2*yr	5.09E-12	3.39E-13	-3.07E-13	1.61E-15	-1.61E-15	-5.75E-14	4.20E-18	2.53E-14	-2.53E-14	1.04E-16	8.17E-14	4.97E-12	1.17E-14	5.19E-14
155	Rimsulfuron	Soil	PDF*m2*yr	5.01E-12	3.06E-12	-2.77E-12	2.55E-15	-2.55E-15	-5.34E-13	4.36E-17	2.48E-13	-2.48E-13	0.00E+00	2.97E-13	4.90E-12	1.15E-14	5.11E-14
156	Formaldehyde	Water	PDF*m2*yr	4.43E-12	1.03E-12	-9.30E-13	4.94E-15	-4.94E-15	-4.57E-13	3.11E-18	4.13E-14	-4.13E-14	0.00E+00	1.78E-12	2.97E-12	6.96E-15	3.09E-14
157	Lambda-cyhalothrin	Soil	PDF*m2*yr	4.29E-12	2.47E-12	-2.24E-12	1.70E-15	-1.70E-15	-4.50E-13	3.52E-17	2.06E-13	-2.06E-13	0.00E+00	2.64E-13	4.19E-12	9.84E-15	4.37E-14
158	Chloridazon	Soil	PDF*m2*yr	3.60E-12	2.14E-12	-1.94E-12	1.35E-15	-1.35E-15	-3.78E-13	2.93E-17	1.74E-13	-1.74E-13	0.00E+00	2.09E-13	3.52E-12	8.28E-15	3.68E-14
159	Ioxynil	Soil	PDF*m2*yr	2.93E-12	1.72E-12	-1.55E-12	1.15E-15	-1.15E-15	-3.07E-13	2.39E-17	1.41E-13	-1.41E-13	0.00E+00	1.76E-13	2.86E-12	6.72E-15	2.99E-14
160	Trifluralin	Soil	PDF*m2*yr	2.48E-12	1.41E-12	-1.28E-12	9.75E-16	-9.75E-16	-2.53E-13	1.99E-17	1.16E-13	-1.16E-13	0.00E+00	1.82E-13	2.38E-12	5.59E-15	2.49E-14
161	Dimethomorph	Soil	PDF*m2*yr	2.41E-12	1.38E-12	-1.25E-12	9.30E-16	-9.30E-16	-2.55E-13	1.99E-17	1.16E-13	-1.16E-13	0.00E+00	1.40E-13	2.37E-12	5.56E-15	2.47E-14
162	Ethane, 1,2-dichloro-	Water	PDF*m2*yr	2.27E-12	1.65E-13	-1.49E-13	1.41E-15	-1.41E-15	-3.04E-14	6.70E-17	1.52E-13	-1.52E-13	0.00E+00	1.97E-12	3.06E-13	7.14E-16	3.17E-15
163	Maleic hydrazide	Soil	PDF*m2*yr	2.27E-12	1.30E-12	-1.17E-12	8.73E-16	-8.73E-16	-2.40E-13	1.87E-17	1.09E-13	-1.09E-13	0.00E+00	1.32E-13	2.22E-12	5.22E-15	2.32E-14
164	Maneb	Soil	PDF*m2*yr	2.19E-12	1.25E-12	-1.13E-12	8.43E-16	-8.43E-16	-2.31E-13	1.81E-17	1.05E-13	-1.05E-13	0.00E+00	1.27E-13	2.15E-12	5.04E-15	2.24E-14
165	Simazine	Soil	PDF*m2*yr	2.16E-12	1.52E-12	-1.38E-12	1.73E-15	-1.73E-15	-2.35E-13	2.10E-17	1.14E-13	-1.14E-13	0.00E+00	1.35E-13	2.09E-12	4.91E-15	2.18E-14
166	Imazamox	Soil	PDF*m2*yr	2.00E-12	1.12E-12	-1.01E-12	7.90E-16	-7.90E-16	-1.94E-13	1.55E-17	9.01E-14	-9.01E-14	0.00E+00	1.83E-13	1.88E-12	4.40E-15	1.96E-14
167	Isoxaflutole	Soil	PDF*m2*yr	1.99E-12	1.40E-12	-1.27E-12	1.59E-15	-1.59E-15	-2.16E-13	1.93E-17	1.05E-13	-1.05E-13	0.00E+00	1.24E-13	1.92E-12	4.51E-15	2.01E-14
168	Pendimethalin	Soil	PDF*m2*yr	1.93E-12	1.11E-12	-1.01E-12	7.63E-16	-7.63E-16	-1.99E-13	1.56E-17	9.15E-14	-9.15E-14	0.00E+00	1.33E-13	1.86E-12	4.38E-15	1.95E-14
169	Phosmet	Soil	PDF*m2*yr	1.91E-12	1.09E-12	-9.91E-13	7.38E-16	-7.38E-16	-2.02E-13	1.58E-17	9.22E-14	-9.22E-14	0.00E+00	1.11E-13	1.88E-12	4.41E-15	1.96E-14
170	Sulfur trioxide	Air	PDF*m2*yr	1.91E-12	1.13E-12	-1.03E-12	7.94E-16	-7.94E-16	-2.00E-13	1.65E-17	9.37E-14	-9.37E-14	0.00E+00	1.37E-13	1.85E-12	4.33E-15	1.93E-14
171	Acetaldehyde	Water	PDF*m2*yr	1.86E-12	1.75E-12	-1.58E-12	1.43E-14	-1.43E-14	-1.77E-13	2.63E-18	4.48E-14	-4.48E-14	0.00E+00	2.96E-13	1.55E-12	3.58E-15	1.59E-14
172	Acetic acid	Water	PDF*m2*yr	1.83E-12	3.18E-13	-2.88E-13	9.15E-16	-9.15E-16	-2.82E-14	1.70E-17	1.51E-14	-1.51E-14	0.00E+00	2.85E-13	1.53E-12	3.59E-15	1.59E-14
173	Alachlor	Soil	PDF*m2*yr	1.80E-12	4.19E-12	-3.79E-12	1.77E-15	-1.77E-15	-2.38E-13	1.90E-17	1.75E-13	-1.75E-13	0.00E+00	1.80E-13	1.45E-12	3.39E-15	1.51E-14
174	Fludioxonil	Soil	PDF*m2*yr	1.77E-12	1.02E-12	-9.26E-13	6.84E-16	-6.84E-16	-1.87E-13	1.46E-17	8.55E-14	-8.55E-14	0.00E+00	1.03E-13	1.73E-12	4.07E-15	1.81E-14
175	Xylene	Air	PDF*m2*yr	1.49E-12	1.63E-13	-1.48E-13	5.35E-16	-5.35E-16	-2.45E-14	2.80E-18	1.36E-14	-1.36E-14	9.23E-18	2.19E-14	1.46E-12	3.43E-15	1.52E-14
176	Dicamba	Soil	PDF*m2*yr	1.44E-12	1.04E-12	-9.42E-13	7.65E-16	-7.65E-16	-1.56E-13	1.27E-17	7.58E-14	-7.58E-14	0.00E+00	8.92E-14	1.39E-12	3.27E-15	1.45E-14
177	Flufenacet	Soil	PDF*m2*yr	1.31E-12	7.72E-13	-6.99E-13	8.66E-16	-8.66E-16	-1.40E-13	1.08E-17	6.44E-14	-6.44E-14	0.00E+00	7.79E-14	1.28E-12	3.01E-15	1.34E-14
178	Bromoxynil	Soil	PDF*m2*yr	1.29E-12	7.64E-13	-6.91E-13	5.81E-16	-5.81E-16	-1.36E-13	1.08E-17	6.28E-14	-6.28E-14	0.00E+00	7.53E-14	1.26E-12	2.95E-15	1.31E-14
179	Carbaryl	Soil	PDF*m2*yr	1.27E-12	7.32E-13	-6.63E-13	4.96E-16	-4.96E-16	-1.34E-13	1.05E-17	6.13E-14	-6.13E-14	0.00E+00	7.59E-14	1.25E-12	2.93E-15	1.30E-14
180	Pyrithiobac sodium salt	Soil	PDF*m2*yr	1.18E-12	6.67E-13	-6.04E-13	4.55E-16	-4.55E-16	-1.22E-13	9.57E-18	5.59E-14	-5.59E-14	0.00E+00	8.59E-14	1.14E-12	2.68E-15	1.19E-14
181	Terbufos	Soil	PDF*m2*yr	1.14E-12	1.14E-12	-1.03E-12	9.49E-16	-9.49E-16	-1.29E-13	1.13E-17	6.95E-14	-6.95E-14	0.00E+00	7.89E-14	1.07E-12	2.51E-15	1.12E-14
182	Cyfluthrin	Soil	PDF*m2*yr	1.12E-12	6.41E-13	-5.81E-13	4.44E-16	-4.44E-16	-1.17E-13	9.21E-18	5.37E-14	-5.37E-14	0.00E+00	7.54E-14	1.09E-12	2.56E-15	1.14E-14
183	Naphthalene	Water	PDF*m2*yr	1.09E-12	0.00E+00	0.00E+00	0.00E+00	0.00E+00	0.00E+00	0.00E+00	0.00E+00	0.00E+00	1.09E-12	0.00E+00	0.00E+00	0.00E+00	0.00E+00
184	Cyhalothrin, gamma-	Air	PDF*m2*yr	1.05E-12	5.75E-13	-5.21E-13	4.31E-16	-4.31E-16	-9.61E-14	7.90E-18	4.52E-14	-4.52E-14	0.00E+00	1.22E-13	9.58E-13	2.25E-15	9.99E-15
185	Methoxyfenozide	Soil	PDF*m2*yr	8.84E-13	5.05E-13	-4.58E-13	3.41E-16	-3.41E-16	-9.34E-14	7.30E-18	4.26E-14	-4.26E-14	0.00E+00	5.13E-14	8.67E-13	2.04E-15	9.05E-15
186	Benzene, ethyl-	Air	PDF*m2*yr	8.46E-13	2.63E-14	-2.38E-14	2.72E-16	-2.72E-16	-6.62E-15	8.33E-20	1.35E-15	-1.35E-15	5.11E-17	2.20E-15	8.37E-13	1.97E-15	8.74E-15
187	Trinexapac-ethyl	Soil	PDF*m2*yr	8.34E-13	6.07E-13	-5.50E-13	5.50E-16	-5.50E-16	-8.15E-14	6.23E-18	4.10E-14	-4.10E-14	0.00E+00	7.01E-14	7.78E-13	1.83E-15	8.12E-15
188	Thidiazuron	Soil	PDF*m2*yr	8.33E-13	4.71E-13	-4.26E-13	3.21E-16	-3.21E-16	-8.62E-14	6.75E-18	3.94E-14	-3.94E-14	0.00E+00	6.06E-14	8.04E-13	1.89E-15	8.39E-15
189	Fluroxypyr	Soil	PDF*m2*yr	8.09E-13	5.15E-13	-4.67E-13	3.36E-16	-3.36E-16	-8.28E-14	6.40E-18	3.92E-14	-3.92E-14	0.00E+00	5.33E-14	7.80E-13	1.83E-15	8.14E-15
190	Metribuzin	Air	PDF*m2*yr	8.08E-13	4.42E-13	-4.00E-13	3.32E-16	-3.32E-16	-7.39E-14	6.07E-18	3.48E-14	-3.48E-14	0.00E+00	9.38E-14	7.37E-13	1.73E-15	7.69E-15
191	Trichlorfon	Soil	PDF*m2*yr	6.85E-13	3.91E-13	-3.54E-13	2.64E-16	-2.64E-16	-7.24E-14	5.65E-18	3.30E-14	-3.30E-14	0.00E+00	3.97E-14	6.72E-13	1.58E-15	7.01E-15
192	Ethane, 1,2-dichloro-	Air	PDF*m2*yr	6.80E-13	1.30E-12	-1.18E-12	3.72E-16	-3.72E-16	-4.98E-14	4.03E-17	4.92E-14	-4.92E-14	2.86E-15	1.54E-13	4.44E-13	1.04E-15	4.63E-15
193	Metalaxil	Soil	PDF*m2*yr	6.28E-13	3.58E-13	-3.24E-13	2.44E-16	-2.44E-16	-6.45E-14	5.12E-18	2.98E-14	-2.98E-14	0.00E+00	4.06E-14	6.10E-13	1.43E-15	6.37E-15
194	Methane, bromo-, Halon 1001	Air	PDF*m2*yr	6.12E-13	5.71E-18	-5.17E-18	7.51E-21	-7.51E-21	-1.09E-18	1.40E-22	6.03E-19	-6.03E-19	6.12E-13	1.04E-18	5.00E-17	1.17E-19	5.22E-19
195	Benomyl	Soil	PDF*m2*yr	5.45E-13	2.82E-13	-2.56E-13	2.60E-16	-2.60E-16	-1.35E-14	3.02E-18	1.59E-14	-1.59E-14	0.00E+00	1.27E-13	4.00E-13	9.40E-16	4.18E-15
196	Thifensulfuron-methyl	Soil	PDF*m2*yr	4.59E-13	3.31E-13	-3.00E-13	1.91E-16	-1.91E-16	-4.43E-14	3.40E-18	2.22E-14	-2.22E-14	0.00E+00	3.83E-14	4.28E-13	1.01E-15	4.47E-15
197	Methane, tetrachloro-, CFC-10	Air	PDF*m2*yr	4.41E-13	2.40E-13	-2.18E-13	2.56E-16	-2.56E-16	-1.67E-14	2.54E-18	7.52E-13	-7.52E-13	9.64E-20	4.09E-13	2.49E-14	5.74E-17	2.55E-16
198	Sulfentrazone	Air	PDF*m2*yr	4.27E-13	2.34E-13	-2.12E-13	1.75E-16	-1.75E-16	-3.91E-14	3.21E-18	1.84E-14	-1.84E-14	0.00E+00	4.96E-14	3.90E-13	9.15E-16	4.07E-15
199	Methane, tetrafluoro-, CFC-14	Air	PDF*m2*yr	4.22E-13	3.89E-13	-3.52E-13	1.43E-14	-1.43E-14	-1.44E-13	8.43E-18	6.39E-14	-6.39E-14	0.00E+00	5.67E-14	4.67E-13	1.04E-15	4.61E-15
200	Metolachlor	Air	PDF*m2*yr	4.13E-13	2.26E-13	-2.05E-13	1.69E-16	-1.69E-16	-3.79E-14	3.11E-18	1.78E-14	-1.78E-14	0.00E+00	4.77E-14	3.77E-13	8.85E-16	3.93E-15
201	Propiconazole	Soil	PDF*m2*yr	3.93E-13	2.52E-13	-2.28E-13	2.42E-16	-2.42E-16	-4.04E-14	3.12E-18	1.93E-14	-1.93E-14	0.00E+00	2.69E-14	3.78E-13	8.87E-16	3.94E-15
202	Ethane, 1,1,2-trichloro-1,2,2-trifluoro-, CFC-113	Air	PDF*m2*yr	3.74E-13	3.91E-13	-3.54E-13	2.11E-16	-2.11E-16	-3.52E-14	4.94E-18	2.28E-14	-2.28E-14	0.00E+00	3.49E-14	3.33E-13	7.81E-16	3.47E-15
203	Paraquat	Air	PDF*m2*yr	3.54E-13	1.94E-13	-1.75E-13	1.45E-16	-1.45E-16	-3.24E-14	2.66E-18	1.52E-14	-1.52E-14	0.00E+00	4.11E-14	3.23E-13	7.57E-16	3.37E-15
204	Benfluralin	Soil	PDF*m2*yr	3.37E-13	1.93E-13	-1.74E-13	1.30E-16	-1.30E-16	-3.56E-14	2.78E-18	1.62E-14	-1.62E-14	0.00E+00	1.96E-14	3.31E-13	7.76E-16	3.45E-15
205	Flumetsulam	Soil	PDF*m2*yr	3.24E-13	2.28E-13	-2.06E-13	2.58E-16	-2.58E-16	-3.52E-14	3.15E-18	1.71E-14	-1.71E-14	0.00E+00	2.02E-14	3.13E-13	7.35E-16	3.27E-15
206	Chlorpyrifos	Air	PDF*m2*yr	2.96E-13	1.62E-13	-1.47E-13	1.22E-16	-1.22E-16	-2.71E-14	2.23E-18	1.27E-14	-1.27E-14	0.00E+00	3.44E-14	2.70E-13	6.34E-16	2.82E-15
207	Dipropylthiocarbamic acid S-ethyl ester	Soil	PDF*m2*yr	2.80E-13	1.60E-13	-1.45E-13	1.08E-16	-1.08E-16	-2.95E-14	2.31E-18	1.35E-14	-1.35E-14	0.00E+00	1.62E-14	2.74E-13	6.44E-16	2.86E-15
208	Pymetrozine	Soil	PDF*m2*yr	2.32E-13	1.33E-13	-1.20E-13	8.94E-17	-8.94E-17	-2.45E-14	1.92E-18	1.12E-14	-1.12E-14	0.00E+00	1.35E-14	2.28E-13	5.34E-16	2.38E-15
209	Tebuconazole	Soil	PDF*m2*yr	2.17E-13	1.96E-13	-1.77E-13	1.24E-16	-1.24E-16	-1.86E-14	1.40E-18	1.06E-14	-1.06E-14	0.00E+00	2.44E-14	1.90E-13	4.46E-16	1.98E-15
210	Ethyne	Air	PDF*m2*yr	1.84E-13	3.78E-13	-3.42E-13	1.11E-16	-1.11E-16	-9.11E-15	2.56E-19	9.61E-15	-9.61E-15	0.00E+00	5.07E-14	1.05E-13	2.46E-16	1.09E-15
211	Phenanthrene	Water	PDF*m2*yr	1.72E-13	0.00E+00	0.00E+00	0.00E+00	0.00E+00	0.00E+00	0.00E+00	0.00E+00	0.00E+00	1.72E-13	0.00E+00	0.00E+00	0.00E+00	0.00E+00
212	PAH, polycyclic aromatic hydrocarbons	Soil	PDF*m2*yr	1.65E-13	7.25E-14	-6.57E-14	1.87E-15	-1.87E-15	-2.60E-14	2.92E-19	1.68E-14	-1.68E-14	0.00E+00	2.83E-14	1.54E-13	3.53E-16	1.57E-15
213	Dioxin, 2,3,7,8 Tetrachlorodibenzo-p-	Air	PDF*m2*yr	1.52E-13	1.14E-14	-1.03E-14	1.52E-16	-1.52E-16	-1.38E-15	2.91E-18	1.23E-15	-1.23E-15	6.20E-17	8.24E-15	1.42E-13	3.34E-16	1.48E-15
214	Butene	Air	PDF*m2*yr	1.46E-13	4.03E-15	-3.65E-15	4.63E-17	-4.63E-17	-1.67E-16	1.08E-20	2.01E-16	-2.01E-16	0.00E+00	2.74E-16	1.43E-13	3.37E-16	1.50E-15
215	Propargite	Soil	PDF*m2*yr	1.40E-13	8.00E-14	-7.24E-14	5.39E-17	-5.39E-17	-1.48E-14	1.16E-18	6.75E-15	-6.75E-15	0.00E+00	8.13E-15	1.37E-13	3.22E-16	1.43E-15
216	Tefluthrin	Soil	PDF*m2*yr	1.38E-13	9.68E-14	-8.76E-14	1.09E-16	-1.09E-16	-1.50E-14	1.34E-18	7.26E-15	-7.26E-15	0.00E+00	8.59E-15	1.34E-13	3.13E-16	1.39E-15
217	Clomazone	Soil	PDF*m2*yr	1.33E-13	8.35E-14	-7.56E-14	7.96E-17	-7.96E-17	-1.38E-14	1.11E-18	6.57E-15	-6.57E-15	0.00E+00	9.22E-15	1.28E-13	3.00E-16	1.34E-15
218	Hexane	Air	PDF*m2*yr	1.28E-13	1.82E-15	-1.65E-15	1.54E-17	-1.54E-17	-1.78E-16	1.29E-20	1.16E-16	-1.16E-16	9.55E-20	1.64E-16	1.26E-13	2.97E-16	1.32E-15
219	Atrazine	Air	PDF*m2*yr	1.27E-13	7.06E-14	-6.39E-14	5.16E-17	-5.16E-17	-1.20E-14	9.72E-19	5.60E-15	-5.60E-15	0.00E+00	1.35E-14	1.17E-13	2.76E-16	1.23E-15
220	Acenaphthylene	Water	PDF*m2*yr	1.13E-13	3.13E-15	-2.83E-15	3.59E-17	-3.59E-17	-1.29E-16	8.36E-21	1.56E-16	-1.56E-16	0.00E+00	2.13E-16	1.11E-13	2.62E-16	1.16E-15
221	Pyrethrin	Soil	PDF*m2*yr	1.11E-13	6.34E-14	-5.74E-14	4.27E-17	-4.27E-17	-1.17E-14	9.16E-19	5.34E-15	-5.34E-15	0.00E+00	6.44E-15	1.09E-13	2.55E-16	1.14E-15
222	Methane, bromochlorodifluoro-, Halon 1211	Air	PDF*m2*yr	1.04E-13	2.25E-14	-2.04E-14	1.69E-17	-1.69E-17	-6.20E-15	2.36E-19	2.18E-15	-2.18E-15	0.00E+00	2.56E-15	1.04E-13	2.45E-16	1.09E-15
223	Ethane, 1,1,1,2-tetrafluoro-, HFC-134a	Air	PDF*m2*yr	1.03E-13	1.22E-13	-1.10E-13	4.66E-17	-4.66E-17	-9.49E-15	1.19E-18	6.38E-15	-6.38E-15	0.00E+00	9.18E-15	9.04E-14	2.12E-16	9.43E-16
224	Oxydemeton methyl	Soil	PDF*m2*yr	9.98E-14	1.36E-13	-1.23E-13	6.11E-17	-6.11E-17	-5.76E-15	3.91E-19	4.90E-15	-4.90E-15	0.00E+00	1.96E-14	7.21E-14	1.69E-16	7.52E-16
225	Trifluralin	Air	PDF*m2*yr	9.72E-14	5.32E-14	-4.82E-14	3.99E-17	-3.99E-17	-8.89E-15	7.31E-19	4.18E-15	-4.18E-15	0.00E+00	1.13E-14	8.86E-14	2.08E-16	9.25E-16
226	Methane, dichloro-, HCC-30	Air	PDF*m2*yr	8.89E-14	5.64E-14	-5.11E-14	6.86E-17	-6.86E-17	-8.46E-15	1.79E-18	5.42E-15	-5.42E-15	1.69E-14	8.28E-15	6.60E-14	1.55E-16	6.88E-16
227	Kresoxim-methyl	Soil	PDF*m2*yr	8.87E-14	1.09E-13	-9.82E-14	5.19E-17	-5.19E-17	-5.89E-15	4.16E-19	4.35E-15	-4.35E-15	0.00E+00	1.52E-14	6.82E-14	1.60E-16	7.11E-16
228	Chloroform	Air	PDF*m2*yr	7.99E-14	1.90E-13	-1.72E-13	5.22E-17	-5.22E-17	-9.88E-15	1.19E-18	8.22E-15	-8.22E-15	3.65E-15	1.13E-14	5.62E-14	1.32E-16	5.86E-16
229	Napropamide	Soil	PDF*m2*yr	7.96E-14	5.83E-14	-5.28E-14	4.09E-17	-4.09E-17	-7.52E-15	5.56E-19	3.72E-15	-3.72E-15	0.00E+00	4.43E-15	7.62E-14	1.79E-16	7.95E-16
230	Ethanol	Water	PDF*m2*yr	7.93E-14	5.18E-15	-4.69E-15	3.26E-17	-3.26E-17	-1.03E-15	6.32E-20	1.50E-10	-1.50E-10	0.00E+00	1.23E-14	6.67E-14	1.57E-16	6.96E-16
231	Prochloraz	Soil	PDF*m2*yr	7.71E-14	9.43E-14	-8.54E-14	4.39E-17	-4.39E-17	-5.11E-15	3.62E-19	3.78E-15	-3.78E-15	0.00E+00	1.32E-14	5.93E-14	1.39E-16	6.18E-16
232	Amitraz	Soil	PDF*m2*yr	7.66E-14	4.38E-14	-3.96E-14	2.95E-17	-2.95E-17	-8.10E-15	6.33E-19	3.69E-15	-3.69E-15	0.00E+00	4.45E-15	7.52E-14	1.76E-16	7.84E-16
233	Acetone	Water	PDF*m2*yr	7.04E-14	2.82E-15	-2.56E-15	5.90E-19	-5.90E-19	-1.58E-16	1.99E-20	1.21E-16	-1.21E-16	1.88E-16	1.44E-16	6.90E-14	1.62E-16	7.21E-16
234	2-Methyl-4-chlorophenoxyacetic acid	Soil	PDF*m2*yr	6.45E-14	3.89E-14	-3.52E-14	3.32E-17	-3.32E-17	-6.76E-15	5.23E-19	3.14E-15	-3.14E-15	0.00E+00	3.99E-15	6.28E-14	1.47E-16	6.55E-16
235	Triasulfuron	Soil	PDF*m2*yr	6.30E-14	3.74E-14	-3.39E-14	2.36E-17	-2.36E-17	-6.61E-15	5.13E-19	3.05E-15	-3.05E-15	0.00E+00	3.65E-15	6.16E-14	1.45E-16	6.43E-16
236	Bentazone	Soil	PDF*m2*yr	6.30E-14	6.33E-14	-5.73E-14	2.79E-17	-2.79E-17	-4.16E-15	2.69E-19	2.67E-15	-2.67E-15	0.00E+00	5.26E-15	5.52E-14	1.30E-16	5.76E-16
237	Sulfosulfuron	Soil	PDF*m2*yr	6.27E-14	3.72E-14	-3.37E-14	2.35E-17	-2.35E-17	-6.57E-15	5.10E-19	3.03E-15	-3.03E-15	0.00E+00	3.63E-15	6.13E-14	1.44E-16	6.40E-16
238	Carbaryl	Air	PDF*m2*yr	5.76E-14	3.17E-14	-2.87E-14	2.35E-17	-2.35E-17	-5.32E-15	4.36E-19	2.50E-15	-2.50E-15	0.00E+00	6.49E-15	5.28E-14	1.24E-16	5.50E-16
239	Flutolanil	Soil	PDF*m2*yr	5.53E-14	3.16E-14	-2.86E-14	2.13E-17	-2.13E-17	-5.84E-15	4.56E-19	2.66E-15	-2.66E-15	0.00E+00	3.21E-15	5.42E-14	1.27E-16	5.66E-16
240	Imazethapyr	Soil	PDF*m2*yr	4.97E-14	2.79E-14	-2.53E-14	1.99E-17	-1.99E-17	-4.83E-15	3.88E-19	2.25E-15	-2.25E-15	0.00E+00	4.57E-15	4.67E-14	1.10E-16	4.88E-16
241	t-Butyl methyl ether	Air	PDF*m2*yr	4.95E-14	3.02E-15	-2.73E-15	3.47E-17	-3.47E-17	-6.65E-16	2.33E-20	9.50E-16	-9.50E-16	2.20E-16	3.52E-15	4.56E-14	1.07E-16	4.75E-16
242	Methanol	Water	PDF*m2*yr	4.07E-14	4.68E-15	-4.23E-15	2.98E-17	-2.98E-17	-1.87E-15	1.36E-19	2.83E-16	-2.83E-16	0.00E+00	7.87E-15	3.39E-14	7.94E-17	3.53E-16
243	Diclofop-methyl	Soil	PDF*m2*yr	3.85E-14	2.27E-14	-2.05E-14	2.45E-17	-2.45E-17	-4.09E-15	3.17E-19	1.89E-15	-1.89E-15	0.00E+00	2.27E-15	3.77E-14	8.84E-17	3.93E-16
244	Tribufos	Soil	PDF*m2*yr	3.80E-14	2.15E-14	-1.94E-14	1.46E-17	-1.46E-17	-3.93E-15	3.08E-19	1.80E-15	-1.80E-15	0.00E+00	2.76E-15	3.67E-14	8.61E-17	3.83E-16
245	Cyfluthrin	Air	PDF*m2*yr	3.53E-14	1.93E-14	-1.75E-14	1.45E-17	-1.45E-17	-3.23E-15	2.66E-19	1.52E-15	-1.52E-15	0.00E+00	4.10E-15	3.22E-14	7.56E-17	3.36E-16
246	Indeno(1,2,3-cd)pyrene	Air	PDF*m2*yr	3.17E-14	5.67E-17	-5.13E-17	1.53E-18	-1.53E-18	-3.32E-17	2.93E-21	2.14E-17	-2.14E-17	3.17E-14	1.30E-17	2.67E-17	5.64E-20	2.51E-19
247	Cypermethrin	Air	PDF*m2*yr	3.07E-14	1.68E-14	-1.52E-14	1.26E-17	-1.26E-17	-2.81E-15	2.31E-19	1.32E-15	-1.32E-15	0.00E+00	3.56E-15	2.80E-14	6.57E-17	2.92E-16
248	Pendimethalin	Air	PDF*m2*yr	3.00E-14	1.64E-14	-1.49E-14	1.23E-17	-1.23E-17	-2.75E-15	2.26E-19	1.29E-15	-1.29E-15	0.00E+00	3.46E-15	2.74E-14	6.43E-17	2.86E-16
249	Bifenthrin	Soil	PDF*m2*yr	2.81E-14	1.98E-14	-1.79E-14	2.24E-17	-2.24E-17	-3.06E-15	2.74E-19	1.48E-15	-1.48E-15	0.00E+00	1.75E-15	2.72E-14	6.38E-17	2.84E-16
250	Cyproconazole	Soil	PDF*m2*yr	2.57E-14	2.70E-14	-2.44E-14	1.45E-17	-1.45E-17	-1.99E-15	1.45E-19	1.26E-15	-1.26E-15	0.00E+00	3.60E-15	2.13E-14	5.00E-17	2.22E-16
251	Atrazine	Water	PDF*m2*yr	2.56E-14	1.52E-14	-1.37E-14	9.77E-18	-9.77E-18	-2.71E-15	2.11E-19	1.25E-15	-1.25E-15	0.00E+00	1.49E-15	2.50E-14	5.88E-17	2.61E-16
252	Bifenox	Soil	PDF*m2*yr	2.46E-14	1.45E-14	-1.31E-14	1.44E-17	-1.44E-17	-2.61E-15	2.02E-19	1.20E-15	-1.20E-15	0.00E+00	1.45E-15	2.41E-14	5.65E-17	2.51E-16
253	t-Butyl methyl ether	Water	PDF*m2*yr	2.23E-14	1.50E-15	-1.36E-15	1.82E-15	-1.82E-15	-2.81E-16	7.77E-20	5.52E-15	-5.52E-15	0.00E+00	5.25E-15	1.70E-14	3.24E-17	1.44E-16
254	Thiodicarb	Soil	PDF*m2*yr	2.00E-14	1.09E-14	-9.91E-15	8.21E-18	-8.21E-18	-1.83E-15	1.50E-19	8.61E-16	-8.61E-16	0.00E+00	2.32E-15	1.82E-14	4.28E-17	1.90E-16
255	Ethene, chloro-	Water	PDF*m2*yr	1.94E-14	4.86E-14	-4.40E-14	1.23E-17	-1.23E-17	-2.54E-15	8.21E-16	2.42E-15	-2.42E-15	0.00E+00	2.12E-15	1.42E-14	3.32E-17	1.48E-16
256	Benzo(g,h,i)perylene	Air	PDF*m2*yr	1.89E-14	2.54E-17	-2.30E-17	6.87E-19	-6.87E-19	-1.49E-17	1.32E-21	9.63E-18	-9.63E-18	1.89E-14	5.85E-18	1.20E-17	2.53E-20	1.13E-19
257	2,4-D	Air	PDF*m2*yr	1.73E-14	9.46E-15	-8.57E-15	7.10E-18	-7.10E-18	-1.58E-15	1.30E-19	7.44E-16	-7.44E-16	0.00E+00	2.01E-15	1.58E-14	3.70E-17	1.65E-16
258	Permethrin	Soil	PDF*m2*yr	1.67E-14	1.00E-14	-9.09E-15	7.98E-18	-7.98E-18	-1.77E-15	1.43E-19	8.21E-16	-8.21E-16	0.00E+00	9.96E-16	1.63E-14	3.83E-17	1.70E-16
259	m-Xylene	Air	PDF*m2*yr	1.67E-14	2.02E-14	-1.83E-14	1.12E-16	-1.12E-16	-2.31E-15	1.01E-19	1.63E-15	-1.63E-15	0.00E+00	4.27E-15	1.26E-14	2.92E-17	1.30E-16
260	Ethane, 1,1-difluoro-, HFC-152a	Air	PDF*m2*yr	1.65E-14	5.03E-15	-4.55E-15	1.03E-17	-1.03E-17	-5.73E-16	1.83E-18	3.15E-16	-3.15E-16	0.00E+00	4.74E-15	1.17E-14	2.74E-17	1.22E-16
261	Butyric acid, 4-(2,4-dichlorophenoxy)-	Soil	PDF*m2*yr	1.64E-14	9.73E-15	-8.81E-15	6.27E-18	-6.27E-18	-1.74E-15	1.35E-19	8.00E-16	-8.00E-16	0.00E+00	9.59E-16	1.61E-14	3.78E-17	1.68E-16
262	Permethrin	Air	PDF*m2*yr	1.57E-14	8.61E-15	-7.79E-15	6.45E-18	-6.45E-18	-1.44E-15	1.18E-19	6.77E-16	-6.77E-16	0.00E+00	1.83E-15	1.43E-14	3.37E-17	1.50E-16
263	Ethane, 1,1,1-trichloro-, HCFC-140	Air	PDF*m2*yr	1.51E-14	9.50E-15	-8.60E-15	1.10E-17	-1.10E-17	-1.47E-15	2.78E-19	9.39E-16	-9.39E-16	2.30E-15	1.46E-15	1.18E-14	2.76E-17	1.23E-16
264	Chrysene	Air	PDF*m2*yr	1.48E-14	8.06E-18	-7.30E-18	2.18E-19	-2.18E-19	-4.74E-18	4.19E-22	3.06E-18	-3.06E-18	1.48E-14	1.86E-18	3.82E-18	8.05E-21	3.58E-20
265	Azoxystrobin	Air	PDF*m2*yr	1.45E-14	7.91E-15	-7.16E-15	5.93E-18	-5.93E-18	-1.32E-15	1.09E-19	6.22E-16	-6.22E-16	0.00E+00	1.68E-15	1.32E-14	3.09E-17	1.37E-16
266	Fenbuconazole	Soil	PDF*m2*yr	1.44E-14	1.97E-14	-1.78E-14	8.84E-18	-8.84E-18	-8.34E-16	5.66E-20	7.09E-16	-7.09E-16	0.00E+00	2.84E-15	1.04E-14	2.45E-17	1.09E-16
267	Cyhalothrin, gamma-	Soil	PDF*m2*yr	1.43E-14	7.84E-15	-7.10E-15	5.88E-18	-5.88E-18	-1.31E-15	1.08E-19	6.17E-16	-6.17E-16	0.00E+00	1.66E-15	1.31E-14	3.07E-17	1.36E-16
268	Parathion, methyl	Air	PDF*m2*yr	1.28E-14	7.03E-15	-6.36E-15	5.27E-18	-5.27E-18	-1.17E-15	9.65E-20	5.53E-16	-5.53E-16	0.00E+00	1.49E-15	1.17E-14	2.75E-17	1.22E-16
269	Polychlorinated biphenyls	Air	PDF*m2*yr	1.25E-14	1.18E-14	-1.07E-14	1.36E-17	-1.36E-17	-1.69E-15	2.70E-19	8.13E-16	-8.13E-16	0.00E+00	1.22E-15	1.17E-14	2.74E-17	1.22E-16
270	Acenaphthene	Air	PDF*m2*yr	1.16E-14	4.73E-16	-4.28E-16	5.20E-19	-5.20E-19	-7.75E-17	1.31E-20	4.69E-17	-4.69E-17	1.19E-16	7.11E-17	1.13E-14	2.66E-17	1.18E-16
271	Polychlorinated biphenyls	Water	PDF*m2*yr	1.16E-14	1.54E-14	-1.40E-14	1.61E-17	-1.61E-17	-1.93E-15	3.66E-19	1.33E-15	-1.33E-15	0.00E+00	2.34E-15	9.59E-15	2.25E-17	9.99E-17
272	Imazamox	Air	PDF*m2*yr	1.03E-14	5.66E-15	-5.12E-15	4.25E-18	-4.25E-18	-9.46E-16	7.77E-20	4.45E-16	-4.45E-16	0.00E+00	1.20E-15	9.43E-15	2.21E-17	9.84E-17
273	Vinclozolin	Soil	PDF*m2*yr	1.02E-14	6.44E-15	-5.83E-15	6.13E-18	-6.13E-18	-1.06E-15	8.53E-20	5.06E-16	-5.06E-16	0.00E+00	7.11E-16	9.86E-15	2.32E-17	1.03E-16
274	Alachlor	Air	PDF*m2*yr	1.02E-14	5.59E-15	-5.06E-15	4.19E-18	-4.19E-18	-9.34E-16	7.67E-20	4.39E-16	-4.39E-16	0.00E+00	1.19E-15	9.30E-15	2.18E-17	9.71E-17
275	Parathion, methyl	Soil	PDF*m2*yr	9.85E-15	5.39E-15	-4.88E-15	4.04E-18	-4.04E-18	-9.01E-16	7.40E-20	4.24E-16	-4.24E-16	0.00E+00	1.14E-15	8.98E-15	2.11E-17	9.37E-17
276	Methane, dichlorodifluoro-, CFC-12	Air	PDF*m2*yr	9.44E-15	4.29E-14	-3.88E-14	5.91E-18	-5.91E-18	-1.54E-15	1.01E-19	1.43E-15	-1.43E-15	8.06E-19	1.52E-15	5.32E-15	1.25E-17	5.55E-17
277	Thiodicarb	Air	PDF*m2*yr	9.08E-15	4.97E-15	-4.50E-15	3.73E-18	-3.73E-18	-8.31E-16	6.83E-20	3.91E-16	-3.91E-16	0.00E+00	1.05E-15	8.28E-15	1.94E-17	8.64E-17
278	Acephate	Air	PDF*m2*yr	8.63E-15	4.73E-15	-4.28E-15	3.54E-18	-3.54E-18	-7.90E-16	6.49E-20	3.72E-16	-3.72E-16	0.00E+00	1.00E-15	7.87E-15	1.85E-17	8.21E-17
279	Dimethylamine	Water	PDF*m2*yr	8.63E-15	6.31E-15	-5.71E-15	3.80E-18	-3.80E-18	-9.43E-16	3.92E-18	4.79E-16	-4.79E-16	0.00E+00	7.00E-16	8.16E-15	1.92E-17	8.52E-17
280	Bromuconazole	Soil	PDF*m2*yr	7.97E-15	4.73E-15	-4.29E-15	2.99E-18	-2.99E-18	-8.36E-16	6.49E-20	3.85E-16	-3.85E-16	0.00E+00	4.61E-16	7.80E-15	1.83E-17	8.14E-17
281	Prosulfuron	Soil	PDF*m2*yr	7.52E-15	1.67E-14	-1.52E-14	7.23E-18	-7.23E-18	-9.83E-16	7.86E-20	7.12E-16	-7.12E-16	0.00E+00	7.30E-16	6.11E-15	1.43E-17	6.37E-17
282	Ethene, tetrachloro-	Air	PDF*m2*yr	7.03E-15	4.27E-15	-3.86E-15	4.57E-18	-4.57E-18	-6.61E-16	1.13E-19	4.04E-16	-4.04E-16	1.04E-15	6.10E-16	5.57E-15	1.31E-17	5.81E-17
283	Benzo(a)anthracene	Air	PDF*m2*yr	6.98E-15	4.36E-17	-3.95E-17	1.17E-18	-1.17E-18	-2.55E-17	2.26E-21	1.65E-17	-1.65E-17	6.98E-15	1.00E-17	2.05E-17	4.33E-20	1.93E-19
284	Triadimenol	Soil	PDF*m2*yr	6.13E-15	7.68E-15	-6.96E-15	3.55E-18	-3.55E-18	-3.95E-16	2.77E-20	3.00E-16	-3.00E-16	0.00E+00	1.09E-15	4.65E-15	1.09E-17	4.85E-17
285	Endothall	Soil	PDF*m2*yr	5.95E-15	3.46E-15	-3.14E-15	2.53E-18	-2.53E-18	-6.26E-16	4.92E-20	2.88E-16	-2.88E-16	0.00E+00	3.58E-16	5.81E-15	1.36E-17	6.06E-17
286	Dicamba	Air	PDF*m2*yr	5.83E-15	3.42E-15	-3.09E-15	2.25E-18	-2.25E-18	-6.04E-16	4.74E-20	2.79E-16	-2.79E-16	0.00E+00	3.94E-16	5.65E-15	1.33E-17	5.89E-17
287	Flufenacet	Air	PDF*m2*yr	5.80E-15	3.17E-15	-2.87E-15	2.38E-18	-2.38E-18	-5.31E-16	4.36E-20	2.50E-16	-2.50E-16	0.00E+00	6.74E-16	5.29E-15	1.24E-17	5.52E-17
288	Chloroform	Water	PDF*m2*yr	5.72E-15	7.04E-15	-6.37E-15	2.77E-18	-2.77E-18	-6.35E-16	5.54E-20	3.80E-16	-3.80E-16	0.00E+00	5.24E-16	5.10E-15	1.20E-17	5.32E-17
289	Pyrene	Air	PDF*m2*yr	5.12E-15	5.15E-17	-4.66E-17	1.39E-18	-1.39E-18	-3.01E-17	2.66E-21	1.94E-17	-1.94E-17	5.11E-15	1.18E-17	2.43E-17	5.12E-20	2.27E-19
290	Sethoxydim	Soil	PDF*m2*yr	4.96E-15	2.90E-15	-2.63E-15	2.18E-18	-2.18E-18	-5.20E-16	4.10E-20	2.40E-16	-2.40E-16	0.00E+00	3.06E-16	4.84E-15	1.14E-17	5.05E-17
291	Deltamethrin	Soil	PDF*m2*yr	4.88E-15	3.10E-15	-2.81E-15	2.94E-18	-2.94E-18	-5.04E-16	3.95E-20	2.40E-16	-2.40E-16	0.00E+00	3.34E-16	4.70E-15	1.10E-17	4.90E-17
292	Methane, dichloro-, HCC-30	Water	PDF*m2*yr	4.87E-15	4.77E-15	-4.32E-15	3.40E-18	-3.40E-18	-3.46E-15	7.45E-20	3.49E-16	-3.49E-16	0.00E+00	5.44E-16	7.25E-15	1.70E-17	7.56E-17
293	Dimethenamid	Air	PDF*m2*yr	4.49E-15	2.66E-15	-2.41E-15	1.72E-18	-1.72E-18	-4.75E-16	3.70E-20	2.19E-16	-2.19E-16	0.00E+00	2.62E-16	4.40E-15	1.03E-17	4.59E-17
294	Phenanthrene	Air	PDF*m2*yr	4.11E-15	9.65E-17	-8.73E-17	2.60E-18	-2.60E-18	-5.64E-17	4.99E-21	3.64E-17	-3.64E-17	4.09E-15	2.21E-17	4.54E-17	9.59E-20	4.26E-19
295	Ethalfluralin	Soil	PDF*m2*yr	4.09E-15	2.57E-15	-2.33E-15	2.45E-18	-2.45E-18	-4.24E-16	3.40E-20	2.02E-16	-2.02E-16	0.00E+00	2.84E-16	3.94E-15	9.24E-18	4.11E-17
296	Ethene, chloro-	Air	PDF*m2*yr	3.92E-15	1.25E-14	-1.13E-14	2.32E-18	-2.32E-18	-4.48E-16	3.50E-19	4.19E-16	-4.19E-16	0.00E+00	5.63E-16	2.59E-15	6.07E-18	2.70E-17
297	Mecoprop	Soil	PDF*m2*yr	3.68E-15	2.19E-15	-1.98E-15	1.38E-18	-1.38E-18	-3.86E-16	3.00E-20	1.78E-16	-1.78E-16	0.00E+00	2.13E-16	3.60E-15	8.46E-18	3.76E-17
298	o-Xylene	Air	PDF*m2*yr	3.62E-15	1.58E-15	-1.43E-15	4.11E-17	-4.11E-17	-5.72E-16	6.34E-21	3.70E-16	-3.70E-16	0.00E+00	6.12E-16	3.38E-15	7.78E-18	3.46E-17
299	Imazapyr	Soil	PDF*m2*yr	3.01E-15	2.12E-15	-1.92E-15	2.40E-18	-2.40E-18	-3.28E-16	2.93E-20	1.59E-16	-1.59E-16	0.00E+00	1.88E-16	2.92E-15	6.84E-18	3.04E-17
300	Chlorsulfuron	Soil	PDF*m2*yr	3.01E-15	1.79E-15	-1.62E-15	1.13E-18	-1.13E-18	-3.16E-16	2.45E-20	1.45E-16	-1.45E-16	0.00E+00	1.74E-16	2.94E-15	6.91E-18	3.07E-17
301	Methyl ethyl ketone	Air	PDF*m2*yr	2.89E-15	1.21E-15	-1.09E-15	2.14E-18	-2.14E-18	-2.25E-16	1.49E-20	7.21E-17	-7.21E-17	8.25E-16	3.22E-16	1.83E-15	4.29E-18	1.91E-17
302	Ethyl acetate	Air	PDF*m2*yr	2.54E-15	1.32E-15	-1.20E-15	2.65E-18	-2.65E-18	-2.78E-16	1.85E-20	8.46E-17	-8.46E-17	0.00E+00	3.31E-16	2.33E-15	5.47E-18	2.43E-17
303	Heptane	Air	PDF*m2*yr	1.90E-15	5.28E-17	-4.78E-17	6.09E-19	-6.09E-19	-3.70E-18	1.42E-22	2.67E-18	-2.67E-18	0.00E+00	3.81E-18	1.87E-15	4.40E-18	1.95E-17
304	Phthalate, dioctyl-	Air	PDF*m2*yr	1.84E-15	0.00E+00	0.00E+00	0.00E+00	0.00E+00	0.00E+00	0.00E+00	0.00E+00	0.00E+00	1.84E-15	0.00E+00	0.00E+00	0.00E+00	0.00E+00
305	Flumetsulam	Air	PDF*m2*yr	1.79E-15	9.82E-16	-8.89E-16	7.37E-19	-7.37E-19	-1.64E-16	1.35E-20	7.73E-17	-7.73E-17	0.00E+00	2.08E-16	1.64E-15	3.84E-18	1.71E-17
306	Propiconazole	Air	PDF*m2*yr	1.73E-15	9.46E-16	-8.56E-16	7.09E-19	-7.09E-19	-1.58E-16	1.30E-20	7.44E-17	-7.44E-17	0.00E+00	2.01E-16	1.58E-15	3.70E-18	1.64E-17
307	Pronamide	Soil	PDF*m2*yr	1.36E-15	1.45E-15	-1.32E-15	5.47E-19	-5.47E-19	-7.55E-17	3.87E-21	5.27E-17	-5.27E-17	0.00E+00	5.19E-17	1.23E-15	2.89E-18	1.28E-17
308	Fenoxaprop ethyl ester	Soil	PDF*m2*yr	1.23E-15	7.24E-16	-6.55E-16	7.87E-19	-7.87E-19	-1.31E-16	1.01E-20	6.04E-17	-6.04E-17	0.00E+00	7.27E-17	1.20E-15	2.83E-18	1.26E-17
309	Benzene, hexachloro-	Air	PDF*m2*yr	1.23E-15	1.42E-15	-1.28E-15	1.23E-17	-1.23E-17	-3.24E-16	1.48E-19	1.23E-16	-1.23E-16	0.00E+00	2.81E-16	1.12E-15	2.58E-18	1.15E-17
310	Methomyl	Soil	PDF*m2*yr	1.05E-15	6.25E-16	-5.66E-16	3.95E-19	-3.95E-19	-1.10E-16	8.57E-21	5.09E-17	-5.09E-17	0.00E+00	6.09E-17	1.03E-15	2.42E-18	1.08E-17
311	Ethyl acetate	Water	PDF*m2*yr	8.98E-16	4.24E-16	-3.84E-16	3.70E-19	-3.70E-19	-7.58E-17	6.38E-21	3.51E-17	-3.51E-17	0.00E+00	8.00E-17	8.43E-16	1.98E-18	8.80E-18
312	Styrene	Air	PDF*m2*yr	8.76E-16	6.01E-16	-5.44E-16	1.37E-17	-1.37E-17	-5.99E-16	2.93E-21	1.29E-16	-1.29E-16	5.05E-18	2.13E-16	1.19E-15	2.73E-18	1.21E-17
313	Phenmedipham	Soil	PDF*m2*yr	8.69E-16	5.04E-16	-4.56E-16	3.33E-19	-3.33E-19	-9.15E-17	7.12E-21	4.18E-17	-4.18E-17	0.00E+00	5.03E-17	8.52E-16	2.00E-18	8.89E-18
314	Ethane, 2-chloro-1,1,1,2-tetrafluoro-, HCFC-124	Air	PDF*m2*yr	8.25E-16	8.63E-16	-7.81E-16	4.65E-19	-4.65E-19	-7.78E-17	1.09E-20	5.03E-17	-5.03E-17	0.00E+00	7.71E-17	7.35E-16	1.72E-18	7.66E-18
315	Imazethapyr	Air	PDF*m2*yr	8.09E-16	4.43E-16	-4.01E-16	3.32E-19	-3.32E-19	-7.40E-17	6.08E-21	3.48E-17	-3.48E-17	0.00E+00	9.39E-17	7.37E-16	1.73E-18	7.70E-18
316	Anthracene	Air	PDF*m2*yr	7.41E-16	0.00E+00	0.00E+00	0.00E+00	0.00E+00	0.00E+00	0.00E+00	0.00E+00	0.00E+00	7.41E-16	0.00E+00	0.00E+00	0.00E+00	0.00E+00
317	Benzene, chloro-	Air	PDF*m2*yr	7.09E-16	0.00E+00	0.00E+00	0.00E+00	0.00E+00	0.00E+00	0.00E+00	0.00E+00	0.00E+00	7.09E-16	0.00E+00	0.00E+00	0.00E+00	0.00E+00
318	Benzene, 1,2-dichloro-	Air	PDF*m2*yr	6.34E-16	4.15E-16	-3.76E-16	2.85E-19	-2.85E-19	-6.85E-17	6.37E-21	3.37E-17	-3.37E-17	0.00E+00	5.04E-17	6.05E-16	1.42E-18	6.32E-18
319	Propanal	Water	PDF*m2*yr	6.30E-16	4.15E-16	-3.76E-16	3.47E-19	-3.47E-19	-6.84E-17	6.33E-21	3.38E-17	-3.38E-17	0.00E+00	5.00E-17	6.01E-16	1.41E-18	6.27E-18
320	2-Methyl-4-chlorophenoxyacetic acid	Water	PDF*m2*yr	6.28E-16	3.63E-16	-3.29E-16	2.34E-19	-2.34E-19	-6.63E-17	5.15E-21	3.03E-17	-3.03E-17	0.00E+00	3.64E-17	6.15E-16	1.44E-18	6.42E-18
321	Bromoxynil	Air	PDF*m2*yr	6.24E-16	3.61E-16	-3.27E-16	2.35E-19	-2.35E-19	-6.59E-17	5.13E-21	3.01E-17	-3.01E-17	0.00E+00	3.62E-17	6.12E-16	1.44E-18	6.38E-18
322	Quizalofop ethyl ester	Soil	PDF*m2*yr	5.91E-16	3.66E-16	-3.32E-16	3.42E-19	-3.42E-19	-6.05E-17	4.87E-21	2.88E-17	-2.88E-17	0.00E+00	4.38E-17	5.66E-16	1.33E-18	5.90E-18
323	Fluoranthene	Air	PDF*m2*yr	5.88E-16	3.77E-18	-3.41E-18	1.02E-19	-1.02E-19	-2.20E-18	1.95E-22	1.42E-18	-1.42E-18	5.87E-16	8.65E-19	1.78E-18	3.75E-21	1.66E-20
324	Triallate	Soil	PDF*m2*yr	5.85E-16	3.47E-16	-3.14E-16	2.19E-19	-2.19E-19	-6.13E-17	4.76E-21	2.83E-17	-2.83E-17	0.00E+00	3.38E-17	5.72E-16	1.34E-18	5.97E-18
325	Naphthalene	Air	PDF*m2*yr	5.46E-16	0.00E+00	0.00E+00	0.00E+00	0.00E+00	0.00E+00	0.00E+00	0.00E+00	0.00E+00	5.46E-16	0.00E+00	0.00E+00	0.00E+00	0.00E+00
326	Metolachlor	Water	PDF*m2*yr	4.89E-16	2.89E-16	-2.62E-16	1.87E-19	-1.87E-19	-5.16E-17	4.02E-21	2.37E-17	-2.37E-17	0.00E+00	2.94E-17	4.78E-16	1.12E-18	4.99E-18
327	Triethylene glycol	Water	PDF*m2*yr	4.62E-16	3.13E-17	-2.83E-17	8.15E-18	-8.15E-18	-7.32E-18	8.14E-22	2.67E-17	-2.67E-17	0.00E+00	2.39E-17	4.37E-16	9.92E-19	4.41E-18
328	Acetophenone	Air	PDF*m2*yr	4.40E-16	0.00E+00	0.00E+00	0.00E+00	0.00E+00	0.00E+00	0.00E+00	0.00E+00	0.00E+00	4.40E-16	0.00E+00	0.00E+00	0.00E+00	0.00E+00
329	Bentazone	Air	PDF*m2*yr	4.39E-16	2.40E-16	-2.18E-16	1.80E-19	-1.80E-19	-4.02E-17	3.30E-21	1.89E-17	-1.89E-17	0.00E+00	5.09E-17	4.00E-16	9.40E-19	4.18E-18
330	Benzene, pentachloro-	Air	PDF*m2*yr	2.78E-16	1.90E-16	-1.72E-16	6.71E-19	-6.71E-19	-1.44E-16	6.91E-21	2.16E-17	-2.16E-17	0.00E+00	3.73E-17	3.62E-16	8.48E-19	3.77E-18
331	Bromoxynil	Water	PDF*m2*yr	2.77E-16	1.60E-16	-1.45E-16	1.03E-19	-1.03E-19	-2.93E-17	2.28E-21	1.34E-17	-1.34E-17	0.00E+00	1.61E-17	2.72E-16	6.38E-19	2.84E-18
332	Tefluthrin	Air	PDF*m2*yr	2.23E-16	1.32E-16	-1.20E-16	8.52E-20	-8.52E-20	-2.36E-17	1.84E-21	1.09E-17	-1.09E-17	0.00E+00	1.30E-17	2.18E-16	5.13E-19	2.28E-18
333	Fluorene	Air	PDF*m2*yr	1.75E-16	7.95E-19	-7.20E-19	2.14E-20	-2.14E-20	-4.65E-19	4.11E-23	3.00E-19	-3.00E-19	1.75E-16	1.82E-19	3.75E-19	7.90E-22	3.51E-21
334	Quizalofop ethyl ester	Air	PDF*m2*yr	1.63E-16	8.94E-17	-8.09E-17	6.70E-20	-6.70E-20	-1.49E-17	1.23E-21	7.03E-18	-7.03E-18	0.00E+00	1.90E-17	1.49E-16	3.49E-19	1.55E-18
335	Glyphosate	Water	PDF*m2*yr	1.35E-16	7.87E-17	-7.13E-17	5.19E-20	-5.19E-20	-1.40E-17	1.10E-21	6.46E-18	-6.46E-18	0.00E+00	9.03E-18	1.31E-16	3.08E-19	1.37E-18
336	Methane, trichlorofluoro-, CFC-11	Air	PDF*m2*yr	1.34E-16	6.41E-16	-5.80E-16	7.47E-20	-7.47E-20	-2.07E-17	1.38E-21	2.13E-17	-2.13E-17	0.00E+00	2.77E-17	6.59E-17	1.55E-19	6.87E-19
337	Dimethenamid	Water	PDF*m2*yr	7.13E-17	4.23E-17	-3.83E-17	2.73E-20	-2.73E-20	-7.55E-18	5.88E-22	3.47E-18	-3.47E-18	0.00E+00	4.16E-18	6.98E-17	1.64E-19	7.29E-19
338	Butyric acid, 4-(2,4-dichlorophenoxy)-	Air	PDF*m2*yr	7.02E-17	4.16E-17	-3.76E-17	2.65E-20	-2.65E-20	-7.43E-18	5.78E-22	3.42E-18	-3.42E-18	0.00E+00	4.10E-18	6.88E-17	1.61E-19	7.18E-19
339	Benzo(k)fluoranthene	Air	PDF*m2*yr	3.61E-17	1.67E-16	-1.52E-16	4.51E-18	-4.51E-18	-9.80E-17	8.66E-21	6.33E-17	-6.33E-17	0.00E+00	3.84E-17	7.89E-17	1.66E-19	7.40E-19
340	Sethoxydim	Air	PDF*m2*yr	3.49E-17	1.91E-17	-1.73E-17	1.43E-20	-1.43E-20	-3.19E-18	2.62E-22	1.50E-18	-1.50E-18	0.00E+00	4.05E-18	3.18E-17	7.47E-20	3.32E-19
341	Methomyl	Air	PDF*m2*yr	2.53E-17	1.50E-17	-1.36E-17	9.50E-21	-9.50E-21	-2.66E-18	2.06E-22	1.22E-18	-1.22E-18	0.00E+00	1.47E-18	2.48E-17	5.82E-20	2.59E-19
342	Dibenz(a,h)anthracene	Air	PDF*m2*yr	2.51E-17	1.16E-16	-1.05E-16	3.13E-18	-3.13E-18	-6.81E-17	6.02E-21	4.39E-17	-4.39E-17	0.00E+00	2.67E-17	5.48E-17	1.16E-19	5.14E-19
343	Dimethylamine	Air	PDF*m2*yr	2.05E-17	1.10E-16	-9.96E-17	1.31E-20	-1.31E-20	-3.98E-18	5.47E-19	4.14E-18	-4.14E-18	0.00E+00	3.39E-18	1.00E-17	2.34E-20	1.04E-19
344	Pendimethalin	Water	PDF*m2*yr	1.96E-17	1.16E-17	-1.05E-17	7.49E-21	-7.49E-21	-2.07E-18	1.62E-22	9.54E-19	-9.54E-19	0.00E+00	1.14E-18	1.92E-17	4.50E-20	2.00E-19
345	2-Methyl-4-chlorophenoxyacetic acid	Air	PDF*m2*yr	1.81E-17	1.05E-17	-9.49E-18	6.80E-21	-6.80E-21	-1.91E-18	1.49E-22	8.75E-19	-8.75E-19	0.00E+00	1.05E-18	1.78E-17	4.17E-20	1.85E-19
346	Asulam	Soil	PDF*m2*yr	1.76E-17	1.07E-17	-9.72E-18	6.69E-21	-6.69E-21	-1.84E-18	1.42E-22	8.53E-19	-8.53E-19	0.00E+00	1.02E-18	1.72E-17	4.04E-20	1.80E-19
347	Dicamba	Water	PDF*m2*yr	1.23E-17	7.31E-18	-6.62E-18	4.71E-21	-4.71E-21	-1.31E-18	1.02E-22	6.00E-19	-6.00E-19	0.00E+00	7.20E-19	1.21E-17	2.83E-20	1.26E-19
348	Methane, dichlorofluoro-, HCFC-21	Air	PDF*m2*yr	1.10E-17	5.12E-17	-4.64E-17	6.07E-21	-6.07E-21	-1.66E-18	1.10E-22	1.70E-18	-1.70E-18	0.00E+00	2.21E-18	5.56E-18	1.30E-20	5.80E-20
349	Benzo(b)fluoranthene	Air	PDF*m2*yr	4.93E-18	2.29E-17	-2.07E-17	6.16E-19	-6.16E-19	-1.34E-17	1.18E-21	8.63E-18	-8.63E-18	0.00E+00	5.24E-18	1.08E-17	2.27E-20	1.01E-19
350	Methyl ethyl ketone	Water	PDF*m2*yr	3.97E-18	0.00E+00	0.00E+00	0.00E+00	0.00E+00	0.00E+00	0.00E+00	0.00E+00	0.00E+00	3.97E-18	0.00E+00	0.00E+00	0.00E+00	0.00E+00
351	Phenol, pentachloro-	Soil	PDF*m2*yr	3.31E-18	1.05E-17	-9.53E-18	7.63E-21	-7.63E-21	-1.02E-17	1.50E-22	5.68E-19	-5.68E-19	0.00E+00	7.69E-19	1.16E-17	2.71E-20	1.21E-19
352	Flumiclorac-pentyl	Air	PDF*m2*yr	2.05E-18	1.12E-18	-1.02E-18	8.43E-22	-8.43E-22	-1.88E-19	1.54E-23	8.84E-20	-8.84E-20	0.00E+00	2.39E-19	1.87E-18	4.40E-21	1.95E-20
353	Acenaphthylene	Air	PDF*m2*yr	7.49E-19	7.59E-20	-6.87E-20	2.04E-21	-2.04E-21	-4.44E-20	3.92E-24	2.86E-20	-2.86E-20	7.32E-19	1.74E-20	3.57E-20	7.54E-23	3.35E-22
354	Butadiene	Air	PDF*m2*yr	7.48E-19	2.48E-19	-2.24E-19	1.73E-22	-1.73E-22	-4.44E-20	3.58E-24	2.06E-20	-2.06E-20	3.30E-19	2.56E-20	4.07E-19	9.56E-22	4.25E-21
355	2,4-D, dimethylamine salt	Air	PDF*m2*yr	3.66E-19	2.12E-19	-1.92E-19	1.37E-22	-1.37E-22	-3.87E-20	3.01E-24	1.77E-20	-1.77E-20	0.00E+00	2.12E-20	3.59E-19	8.43E-22	3.75E-21
356	Carbaryl	Water	PDF*m2*yr	3.22E-19	1.91E-19	-1.73E-19	1.23E-22	-1.23E-22	-3.41E-20	2.65E-24	1.57E-20	-1.57E-20	0.00E+00	1.88E-20	3.15E-19	7.39E-22	3.29E-21
357	Flumiclorac-pentyl	Soil	PDF*m2*yr	2.73E-19	1.49E-19	-1.35E-19	1.12E-22	-1.12E-22	-2.50E-20	2.05E-24	1.17E-20	-1.17E-20	0.00E+00	3.17E-20	2.49E-19	5.84E-22	2.59E-21
358	Ethane, 1,1,1-trichloro-, HCFC-140	Water	PDF*m2*yr	2.40E-19	1.82E-19	-1.64E-19	1.32E-22	-1.32E-22	-1.55E-20	2.36E-24	1.07E-20	-1.07E-20	0.00E+00	1.35E-20	2.22E-19	5.22E-22	2.32E-21
359	Lambda-cyhalothrin	Air	PDF*m2*yr	6.78E-20	4.03E-20	-3.65E-20	2.54E-23	-2.54E-23	-7.12E-21	5.52E-25	3.28E-21	-3.28E-21	0.00E+00	3.93E-21	6.64E-20	1.56E-22	6.93E-22
360	Ethephon	Air	PDF*m2*yr	3.49E-20	2.07E-20	-1.88E-20	1.31E-23	-1.31E-23	-3.66E-21	2.84E-25	1.69E-21	-1.69E-21	0.00E+00	2.02E-21	3.41E-20	8.02E-23	3.56E-22
361	Bentazone	Water	PDF*m2*yr	2.66E-20	1.49E-20	-1.35E-20	1.06E-23	-1.06E-23	-2.59E-21	2.08E-25	1.20E-21	-1.20E-21	0.00E+00	2.45E-21	2.50E-20	5.88E-23	2.61E-22
362	Methomyl	Water	PDF*m2*yr	5.94E-21	3.53E-21	-3.19E-21	2.23E-24	-2.23E-24	-6.23E-22	4.84E-26	2.87E-22	-2.87E-22	0.00E+00	3.44E-22	5.81E-21	1.36E-23	6.07E-23
363	Tebuconazole	Air	PDF*m2*yr	2.66E-21	1.58E-21	-1.43E-21	9.97E-25	-9.97E-25	-2.79E-22	2.16E-26	1.28E-22	-1.28E-22	0.00E+00	1.54E-22	2.60E-21	6.11E-24	2.71E-23
364	Propiconazole	Water	PDF*m2*yr	1.72E-21	1.01E-21	-9.16E-22	1.14E-24	-1.14E-24	-1.83E-22	1.42E-26	8.45E-23	-8.45E-23	0.00E+00	1.02E-22	1.68E-21	3.95E-24	1.76E-23
365	Tefluthrin	Water	PDF*m2*yr	1.66E-21	1.17E-21	-1.06E-21	1.32E-24	-1.32E-24	-1.80E-22	1.60E-26	8.74E-23	-8.74E-23	0.00E+00	1.03E-22	1.60E-21	3.76E-24	1.67E-23
366	Tebuconazole	Water	PDF*m2*yr	5.14E-23	3.05E-23	-2.76E-23	1.93E-26	-1.93E-26	-5.39E-24	4.18E-28	2.48E-24	-2.48E-24	0.00E+00	2.97E-24	5.03E-23	1.18E-25	5.25E-25
367	Lambda-cyhalothrin	Water	PDF*m2*yr	1.26E-23	7.51E-24	-6.80E-24	4.75E-27	-4.75E-27	-1.33E-24	1.03E-28	6.11E-25	-6.11E-25	0.00E+00	7.32E-25	1.24E-23	2.91E-26	1.29E-25
368	Ethephon	Water	PDF*m2*yr	1.88E-24	1.11E-24	-1.01E-24	7.03E-28	-7.03E-28	-1.97E-25	1.53E-29	9.06E-26	-9.06E-26	0.00E+00	1.09E-25	1.83E-24	4.31E-27	1.91E-26
369	Butene	Water	PDF*m2*yr	-9.58E-15	1.72E-14	-1.55E-14	2.02E-17	-2.02E-17	-3.93E-14	2.30E-19	1.18E-15	-1.18E-15	0.00E+00	3.08E-15	2.47E-14	5.80E-17	2.58E-16
370	Methane, chlorodifluoro-, HCFC-22	Air	PDF*m2*yr	-1.52E-13	1.72E-13	-1.56E-13	3.55E-17	-3.55E-17	-2.72E-13	6.48E-19	8.08E-15	-8.08E-15	0.00E+00	1.03E-14	9.29E-14	2.18E-16	9.69E-16
371	Propene	Air	PDF*m2*yr	-4.58E-13	2.45E-14	-2.22E-14	5.54E-17	-5.54E-17	-6.24E-13	3.55E-20	1.55E-15	-1.55E-15	7.83E-18	2.74E-15	1.59E-13	3.74E-16	1.66E-15
372	Occupation, shrub land, sclerophyllous	Raw	PDF*m2*yr	-2.14E-12	2.15E-13	-1.95E-13	1.56E-15	-1.56E-15	-7.63E-12	1.00E-17	1.01E-14	-1.01E-14	0.00E+00	5.76E-14	5.34E-12	1.25E-14	5.57E-14
373	Benzene	Air	PDF*m2*yr	-7.10E-12	6.17E-13	-5.58E-13	1.67E-15	-1.67E-15	-1.23E-11	5.84E-18	4.69E-14	-4.69E-14	4.08E-14	9.44E-14	4.96E-12	1.16E-14	5.18E-14
374	Occupation, traffic area, rail network	Raw	PDF*m2*yr	-7.78E-11	5.47E-12	-4.95E-12	4.43E-14	-4.43E-14	-2.27E-10	6.91E-16	2.46E-13	-2.46E-13	0.00E+00	1.71E-12	1.45E-10	3.41E-13	1.51E-12
375	Phenol, pentachloro-	Air	PDF*m2*yr	-1.13E-10	9.30E-12	-8.41E-12	4.96E-15	-4.96E-15	-1.25E-10	9.25E-17	9.70E-13	-9.70E-13	0.00E+00	1.26E-12	9.65E-12	2.27E-14	1.01E-13
376	Phenol	Water	PDF*m2*yr	-4.63E-10	1.72E-11	-1.56E-11	1.38E-13	-1.38E-13	-9.62E-10	4.28E-17	1.65E-12	-1.65E-12	1.30E-14	9.37E-13	4.90E-10	1.15E-12	5.12E-12
377	Benzo(a)pyrene	Air	PDF*m2*yr	-5.48E-10	4.76E-11	-4.31E-11	2.68E-14	-2.68E-14	-6.20E-10	4.71E-16	4.88E-12	-4.88E-12	7.31E-16	6.54E-12	5.99E-11	1.41E-13	6.25E-13
378	Chromium VI	Soil	PDF*m2*yr	-5.49E-10	5.51E-11	-4.99E-11	2.41E-13	-2.41E-13	-1.31E-09	3.69E-15	2.83E-12	-2.83E-12	0.00E+00	1.15E-11	7.30E-10	1.71E-12	7.62E-12
379	Antimony	Water	PDF*m2*yr	-3.01E-09	6.44E-08	-5.83E-08	7.27E-11	-7.27E-11	-3.22E-08	9.69E-13	1.37E-08	-1.37E-08	6.69E-11	9.94E-10	2.18E-08	5.09E-11	2.26E-10
380	Chromium VI	Water	PDF*m2*yr	-4.70E-09	6.36E-09	-5.76E-09	8.13E-12	-8.13E-12	-7.79E-09	4.21E-13	1.33E-09	-1.33E-09	7.76E-13	1.29E-09	1.18E-09	2.74E-12	1.22E-11
381	Phenol	Air	PDF*m2*yr	-7.31E-09	7.69E-13	-6.96E-13	5.76E-16	-5.76E-16	-7.31E-09	5.56E-18	3.56E-14	-3.56E-14	4.62E-15	1.26E-13	6.58E-13	1.54E-15	6.86E-15
382	Propene	Water	PDF*m2*yr	-1.51E-08	4.41E-12	-3.99E-12	4.66E-14	-4.66E-14	-1.52E-08	3.30E-15	4.03E-13	-4.03E-13	0.00E+00	7.53E-12	3.85E-11	9.02E-14	4.01E-13
383	Benzene	Water	PDF*m2*yr	-2.98E-08	7.26E-11	-6.58E-11	7.01E-13	-7.01E-13	-3.34E-08	3.87E-16	5.85E-12	-5.85E-12	3.90E-12	2.36E-11	3.53E-09	8.29E-12	3.68E-11
	Total		PDF*m2*yr	2.76E-03
Climate change
No	Substance	Compartment	Unit	Total	Propanol (Used)	Propanol (Recovered)	Sulfuric acid (Used)	Sulfuric acid (Output)	Quinones (Produced)	Water	Diethyl ether (Used)	Diethyl ether (Recovered)	Sodium hydrogen carbonate	Sodium sulfate	Galic acid	Electricity (To generate heat)	Electricity (For product extraction and solvent recovery)
1	Carbon dioxide, fossil	Air	kg CO2 eq	8.49E-02	2.72E-03	-2.46E-03	3.96E-06	-3.96E-06	-5.88E-04	2.96E-08	2.62E-04	-2.62E-04	1.80E-04	3.09E-04	8.36E-02	1.96E-04	8.73E-04
2	Sulfur hexafluoride	Air	kg CO2 eq	1.27E-03	7.59E-06	-6.88E-06	7.78E-09	-7.78E-09	-1.24E-06	1.90E-10	7.23E-07	-7.23E-07	0.00E+00	1.05E-06	1.25E-03	2.94E-06	1.31E-05
3	Methane, fossil	Air	kg CO2 eq	1.17E-03	1.30E-04	-1.18E-04	1.17E-07	-1.17E-07	-4.11E-05	1.11E-09	1.54E-05	-1.54E-05	2.11E-07	1.08E-05	1.17E-03	2.75E-06	1.22E-05
4	Dinitrogen monoxide	Air	kg CO2 eq	5.24E-04	9.00E-06	-8.14E-06	2.26E-08	-2.26E-08	-1.34E-06	1.62E-10	7.60E-07	-7.60E-07	1.28E-06	1.58E-06	5.16E-04	1.21E-06	5.38E-06
5	Carbon monoxide, fossil	Air	kg CO2 eq	4.06E-05	5.05E-06	-4.57E-06	1.06E-08	-1.06E-08	-2.39E-06	2.62E-11	4.75E-07	-4.75E-07	1.57E-07	4.61E-07	4.14E-05	9.71E-08	4.32E-07
6	Carbon dioxide, land transformation	Air	kg CO2 eq	1.28E-05	2.84E-06	-2.57E-06	3.73E-09	-3.73E-09	-4.44E-07	6.87E-11	2.69E-07	-2.69E-07	0.00E+00	4.33E-07	1.24E-05	2.92E-08	1.30E-07
7	Methane, bromotrifluoro-, Halon 1301	Air	kg CO2 eq	2.04E-06	4.97E-08	-4.50E-08	5.39E-10	-5.39E-10	-2.52E-09	1.95E-13	2.64E-09	-2.64E-09	0.00E+00	3.72E-09	2.01E-06	4.71E-09	2.09E-08
8	Methane	Air	kg CO2 eq	1.66E-06	1.87E-12	-1.69E-12	2.18E-14	-2.18E-14	-2.50E-13	3.36E-17	2.11E-13	-2.11E-13	1.66E-06	2.12E-12	1.95E-12	4.49E-15	2.00E-14
9	Ethane, 1,2-dichloro-1,1,2,2-tetrafluoro-, CFC-114	Air	kg CO2 eq	9.99E-07	2.82E-07	-2.55E-07	2.02E-10	-2.02E-10	-4.92E-08	4.90E-12	2.43E-08	-2.43E-08	0.00E+00	3.14E-08	9.77E-07	2.30E-09	1.02E-08
10	Methane, biogenic	Air	kg CO2 eq	6.46E-07	3.71E-07	-3.36E-07	4.61E-10	-4.61E-10	-8.05E-08	1.29E-11	4.35E-08	-4.35E-08	0.00E+00	8.40E-08	5.99E-07	1.41E-09	6.25E-09
11	Carbon dioxide	Air	kg CO2 eq	8.82E-08	1.23E-07	-1.11E-07	8.27E-11	-8.27E-11	-1.79E-08	3.61E-12	1.21E-08	-1.21E-08	0.00E+00	1.45E-08	7.89E-08	1.85E-10	8.23E-10
12	Methane, tetrachloro-, CFC-10	Air	kg CO2 eq	2.93E-08	1.60E-08	-1.45E-08	1.71E-11	-1.71E-11	-1.11E-09	1.69E-13	5.01E-08	-5.01E-08	6.42E-15	2.73E-08	1.66E-09	3.82E-12	1.70E-11
13	Methane, tetrafluoro-, CFC-14	Air	kg CO2 eq	1.87E-08	1.73E-08	-1.56E-08	6.34E-10	-6.34E-10	-6.39E-09	3.74E-13	2.83E-09	-2.83E-09	0.00E+00	2.51E-09	2.07E-08	4.60E-11	2.05E-10
14	Methane, trifluoro-, HFC-23	Air	kg CO2 eq	1.31E-08	6.08E-08	-5.50E-08	7.21E-12	-7.21E-12	-1.97E-09	1.31E-13	2.02E-09	-2.02E-09	0.00E+00	2.63E-09	6.60E-09	1.55E-11	6.88E-11
15	Methane, dichlorodifluoro-, CFC-12	Air	kg CO2 eq	6.74E-09	3.06E-08	-2.77E-08	4.22E-12	-4.22E-12	-1.10E-09	7.21E-14	1.02E-09	-1.02E-09	5.76E-13	1.09E-09	3.80E-09	8.91E-12	3.96E-11
16	Ethane, 1,1,1,2-tetrafluoro-, HFC-134a	Air	kg CO2 eq	6.10E-09	7.22E-09	-6.54E-09	2.77E-12	-2.77E-12	-5.63E-10	7.03E-14	3.78E-10	-3.78E-10	0.00E+00	5.45E-10	5.36E-09	1.26E-11	5.59E-11
17	Methane, bromochlorodifluoro-, Halon 1211	Air	kg CO2 eq	5.82E-09	1.26E-09	-1.14E-09	9.45E-13	-9.45E-13	-3.47E-10	1.32E-14	1.22E-10	-1.22E-10	0.00E+00	1.43E-10	5.83E-09	1.37E-11	6.09E-11
18	Ethane, hexafluoro-, HFC-116	Air	kg CO2 eq	3.75E-09	3.59E-09	-3.25E-09	9.55E-11	-9.55E-11	-9.99E-10	5.88E-14	4.62E-10	-4.62E-10	0.00E+00	4.13E-10	3.95E-09	8.88E-12	3.95E-11
19	Ethane, 1,1-difluoro-, HFC-152a	Air	kg CO2 eq	1.25E-09	3.83E-10	-3.47E-10	7.85E-13	-7.85E-13	-4.37E-11	1.39E-13	2.40E-11	-2.40E-11	0.00E+00	3.61E-10	8.89E-10	2.08E-12	9.26E-12
20	Ethane, 1,1,2-trichloro-1,2,2-trifluoro-, CFC-113	Air	kg CO2 eq	1.03E-09	1.08E-09	-9.79E-10	5.83E-13	-5.83E-13	-9.74E-11	1.37E-14	6.30E-11	-6.30E-11	0.00E+00	9.65E-11	9.21E-10	2.16E-12	9.60E-12
21	Methane, monochloro-, R-40	Air	kg CO2 eq	1.92E-10	1.21E-10	-1.09E-10	1.40E-13	-1.40E-13	-1.87E-11	3.54E-15	1.19E-11	-1.19E-11	2.93E-11	1.85E-11	1.50E-10	3.51E-13	1.56E-12
22	Chloroform	Air	kg CO2 eq	1.28E-10	3.05E-10	-2.76E-10	8.38E-14	-8.38E-14	-1.59E-11	1.91E-15	1.32E-11	-1.32E-11	5.87E-12	1.82E-11	9.03E-11	2.12E-13	9.41E-13
23	Ethane, 2-chloro-1,1,1,2-tetrafluoro-, HCFC-124	Air	kg CO2 eq	7.26E-11	7.59E-11	-6.88E-11	4.10E-14	-4.10E-14	-6.84E-12	9.62E-16	4.43E-12	-4.43E-12	0.00E+00	6.79E-12	6.47E-11	1.52E-13	6.74E-13
24	Methane, dichloro-, HCC-30	Air	kg CO2 eq	6.72E-11	4.26E-11	-3.86E-11	5.19E-14	-5.19E-14	-6.39E-12	1.35E-15	4.10E-12	-4.10E-12	1.27E-11	6.26E-12	4.99E-11	1.17E-13	5.20E-13
25	Ethane, 1,1,1-trichloro-, HCFC-140	Air	kg CO2 eq	6.10E-11	3.83E-11	-3.47E-11	4.45E-14	-4.45E-14	-5.94E-12	1.12E-15	3.79E-12	-3.79E-12	9.29E-12	5.87E-12	4.75E-11	1.11E-13	4.95E-13
26	Carbon monoxide	Air	kg CO2 eq	1.40E-11	0.00E+00	0.00E+00	0.00E+00	0.00E+00	0.00E+00	0.00E+00	0.00E+00	0.00E+00	1.40E-11	0.00E+00	0.00E+00	0.00E+00	0.00E+00
27	Methane, trichlorofluoro-, CFC-11	Air	kg CO2 eq	1.03E-11	4.92E-11	-4.46E-11	5.74E-15	-5.74E-15	-1.59E-12	1.06E-16	1.63E-12	-1.63E-12	0.00E+00	2.13E-12	5.06E-12	1.19E-14	5.28E-14
28	Methane, bromo-, Halon 1001	Air	kg CO2 eq	1.77E-12	1.65E-17	-1.49E-17	2.17E-20	-2.17E-20	-3.16E-18	4.05E-22	1.74E-18	-1.74E-18	1.77E-12	3.01E-18	1.44E-16	3.39E-19	1.51E-18
29	Methane, dichlorofluoro-, HCFC-21	Air	kg CO2 eq	2.68E-13	1.24E-12	-1.12E-12	1.47E-16	-1.47E-16	-4.03E-14	2.68E-18	4.12E-14	-4.12E-14	0.00E+00	5.36E-14	1.35E-13	3.16E-16	1.41E-15
30	Methane, chlorodifluoro-, HCFC-22	Air	kg CO2 eq	-5.58E-08	6.33E-08	-5.73E-08	1.31E-11	-1.31E-11	-1.00E-07	2.39E-13	2.98E-09	-2.98E-09	0.00E+00	3.81E-09	3.42E-08	8.03E-11	3.57E-10
	Total		kg CO2 eq	8.79E-02
Resources
No	Substance	Compartment	Unit	Total	Propanol (Used)	Propanol (Recovered)	Sulfuric acid (Used)	Sulfuric acid (Output)	Quinones (Produced)	Water	Diethyl ether (Used)	Diethyl ether (Recovered)	Sodium hydrogen carbonate	Sodium sulfate	Galic acid	Electricity (To generate heat)	Electricity (For product extraction and solvent recovery)
1	Gas, natural/m3	Raw	MJ primary	8.28E-01	1.62E-02	-1.47E-02	3.60E-05	-3.60E-05	-5.45E-03	1.02E-07	2.71E-03	-2.71E-03	4.77E-04	9.62E-04	8.20E-01	1.93E-03	8.57E-03
2	Oil, crude	Raw	MJ primary	5.86E-01	3.43E-02	-3.10E-02	1.88E-04	-1.88E-04	-7.91E-03	4.79E-08	4.78E-03	-4.78E-03	4.37E-05	1.14E-03	5.82E-01	1.37E-03	6.07E-03
3	Uranium	Raw	MJ primary	1.38E-02	4.94E-03	-4.47E-03	3.03E-06	-3.03E-06	-1.05E-03	7.73E-08	5.12E-04	-5.12E-04	0.00E+00	4.77E-04	1.38E-02	3.24E-05	1.44E-04
4	Coal, hard	Raw	MJ primary	8.50E-03	1.31E-02	-1.19E-02	8.73E-06	-8.73E-06	-3.25E-03	1.70E-07	8.49E-04	-8.49E-04	0.00E+00	1.71E-03	8.69E-03	2.04E-05	9.06E-05
5	Coal, brown	Raw	MJ primary	5.18E-03	2.34E-03	-2.12E-03	1.90E-06	-1.90E-06	-3.68E-04	4.83E-08	2.05E-04	-2.05E-04	0.00E+00	2.86E-04	4.98E-03	1.17E-05	5.19E-05
6	Coal, 26.4 MJ per kg	Raw	MJ primary	8.15E-04	0.00E+00	0.00E+00	0.00E+00	0.00E+00	0.00E+00	0.00E+00	0.00E+00	0.00E+00	8.15E-04	0.00E+00	0.00E+00	0.00E+00	0.00E+00
7	Gas, mine, off-gas, process, coal mining/m3	Raw	MJ primary	1.62E-04	2.55E-04	-2.31E-04	1.73E-07	-1.73E-07	-5.94E-05	3.31E-09	1.55E-05	-1.55E-05	0.00E+00	3.35E-05	1.62E-04	3.80E-07	1.69E-06
8	Peat	Raw	MJ primary	1.63E-05	4.47E-05	-4.04E-05	2.51E-08	-2.51E-08	-8.47E-06	5.53E-10	3.88E-06	-3.88E-06	0.00E+00	4.12E-06	1.62E-05	3.80E-08	1.69E-07
9	Copper, 0.99% in sulfide, Cu 0.36% and Mo 8.2E-3% in crude ore	Raw	MJ primary	2.14E-06	2.46E-07	-2.23E-07	8.88E-07	-8.88E-07	-3.68E-08	3.23E-11	2.56E-06	-2.56E-06	0.00E+00	4.74E-07	1.68E-06	2.07E-10	9.21E-10
10	Nickel, 1.98% in silicates, 1.04% in crude ore	Raw	MJ primary	1.52E-06	1.37E-06	-1.24E-06	5.48E-08	-5.48E-08	-2.16E-07	5.73E-11	2.30E-07	-2.30E-07	0.00E+00	2.47E-07	1.35E-06	2.94E-09	1.30E-08
11	Zinc	Raw	MJ primary	1.21E-06	1.70E-07	-1.54E-07	3.83E-07	-3.83E-07	-3.27E-08	1.47E-11	1.11E-06	-1.11E-06	0.00E+00	2.69E-07	9.55E-07	6.37E-10	2.83E-09
12	Lead	Raw	MJ primary	1.21E-06	1.70E-07	-1.54E-07	3.82E-07	-3.82E-07	-3.29E-08	1.47E-11	1.11E-06	-1.11E-06	0.00E+00	2.68E-07	9.54E-07	6.35E-10	2.82E-09
13	Nickel, Ni 3.7E-2%, Pt 4.8E-4%, Pd 2.0E-4%, Rh 2.4E-5%, Cu 5.2E-2% in ore	Raw	MJ primary	1.20E-06	4.75E-08	-4.30E-08	3.83E-10	-3.83E-10	-3.02E-09	3.09E-13	2.62E-09	-2.62E-09	0.00E+00	4.36E-09	1.18E-06	2.77E-09	1.23E-08
14	Nickel, 1.13% in sulfide, Ni 0.76% and Cu 0.76% in crude ore	Raw	MJ primary	8.85E-07	3.46E-08	-3.13E-08	2.52E-07	-2.52E-07	-5.18E-09	8.60E-12	7.26E-07	-7.26E-07	0.00E+00	1.41E-07	7.43E-07	6.84E-10	3.04E-09
15	Copper, Cu 5.2E-2%, Pt 4.8E-4%, Pd 2.0E-4%, Rh 2.4E-5%, Ni 3.7E-2% in ore	Raw	MJ primary	6.98E-07	2.76E-08	-2.50E-08	2.23E-10	-2.23E-10	-1.76E-09	1.80E-13	1.52E-09	-1.52E-09	0.00E+00	2.54E-09	6.86E-07	1.61E-09	7.16E-09
16	Iron	Raw	MJ primary	4.01E-07	3.79E-07	-3.43E-07	3.49E-10	-3.49E-10	-5.56E-08	1.08E-11	2.67E-08	-2.67E-08	0.00E+00	3.71E-08	3.78E-07	8.87E-10	3.94E-09
17	Copper, 1.13% in sulfide, Cu 0.76% and Ni 0.76% in crude ore	Raw	MJ primary	3.57E-07	1.40E-08	-1.26E-08	1.02E-07	-1.02E-07	-2.09E-09	3.47E-12	2.93E-07	-2.93E-07	0.00E+00	5.67E-08	2.99E-07	2.76E-10	1.23E-09
18	Tin	Raw	MJ primary	2.91E-07	1.50E-06	-1.36E-06	1.79E-10	-1.79E-10	-4.89E-08	4.27E-12	4.99E-08	-4.99E-08	0.00E+00	4.64E-08	1.49E-07	3.50E-10	1.56E-09
19	Copper, Cu 0.38%, Au 9.7E-4%, Ag 9.7E-4%, Zn 0.63%, Pb 0.014%, in ore	Raw	MJ primary	1.77E-07	6.38E-07	-5.78E-07	1.85E-09	-1.85E-09	-2.84E-08	5.43E-12	2.69E-08	-2.69E-08	0.00E+00	2.41E-08	1.19E-07	2.72E-10	1.21E-09
20	Copper, Cu 3.2E+0%, Pt 2.5E-4%, Pd 7.3E-4%, Rh 2.0E-5%, Ni 2.3E+0% in ore	Raw	MJ primary	1.35E-07	6.68E-09	-6.05E-09	3.95E-11	-3.95E-11	-3.92E-10	4.52E-14	3.17E-10	-3.17E-10	0.00E+00	6.10E-10	1.32E-07	3.11E-10	1.38E-09
21	Nickel, Ni 2.3E+0%, Pt 2.5E-4%, Pd 7.3E-4%, Rh 2.0E-5%, Cu 3.2E+0% in ore	Raw	MJ primary	1.16E-07	5.75E-09	-5.21E-09	3.40E-11	-3.40E-11	-3.37E-10	3.89E-14	2.73E-10	-2.73E-10	0.00E+00	5.25E-10	1.14E-07	2.68E-10	1.19E-09
22	Copper, 0.52% in sulfide, Cu 0.27% and Mo 8.2E-3% in crude ore	Raw	MJ primary	1.13E-07	3.26E-07	-2.95E-07	2.58E-10	-2.58E-10	-1.69E-08	4.67E-12	1.20E-08	-1.20E-08	0.00E+00	1.39E-08	8.42E-08	1.97E-10	8.75E-10
23	Copper, 0.59% in sulfide, Cu 0.22% and Mo 8.2E-3% in crude ore	Raw	MJ primary	7.99E-08	1.71E-07	-1.55E-07	1.82E-10	-1.82E-10	-1.07E-08	3.67E-12	6.65E-09	-6.65E-09	0.00E+00	9.19E-09	6.44E-08	1.51E-10	6.69E-10
24	Copper, 1.18% in sulfide, Cu 0.39% and Mo 8.2E-3% in crude ore	Raw	MJ primary	5.20E-08	1.19E-07	-1.08E-07	1.19E-10	-1.19E-10	-7.11E-09	2.34E-12	4.57E-09	-4.57E-09	0.00E+00	6.06E-09	4.12E-08	9.64E-11	4.28E-10
25	Copper, 0.97% in sulfide, Cu 0.36% and Mo 4.1E-2% in crude ore	Raw	MJ primary	2.59E-08	1.19E-08	-1.08E-08	5.86E-11	-5.86E-11	-2.54E-09	1.46E-12	8.33E-10	-8.33E-10	0.00E+00	2.52E-09	2.45E-08	5.73E-11	2.55E-10
26	Molybdenum, 0.016% in sulfide, Mo 8.2E-3% and Cu 0.27% in crude ore	Raw	MJ primary	8.70E-09	2.50E-08	-2.27E-08	1.99E-11	-1.99E-11	-1.30E-09	3.59E-13	9.21E-10	-9.21E-10	0.00E+00	1.07E-09	6.48E-09	1.51E-11	6.73E-11
27	Copper, 2.19% in sulfide, Cu 1.83% and Mo 8.2E-3% in crude ore	Raw	MJ primary	7.75E-09	2.96E-08	-2.68E-08	2.04E-11	-2.04E-11	-1.40E-09	3.90E-13	1.05E-09	-1.05E-09	0.00E+00	1.05E-09	5.23E-09	1.22E-11	5.42E-11
28	Molybdenum, 0.010% in sulfide, Mo 8.2E-3% and Cu 1.83% in crude ore	Raw	MJ primary	4.88E-09	1.87E-08	-1.69E-08	1.28E-11	-1.28E-11	-8.83E-10	2.45E-13	6.64E-10	-6.64E-10	0.00E+00	6.62E-10	3.29E-09	7.69E-12	3.42E-11
29	Molybdenum, 0.025% in sulfide, Mo 8.2E-3% and Cu 0.39% in crude ore	Raw	MJ primary	4.83E-09	1.11E-08	-1.00E-08	1.10E-11	-1.10E-11	-6.60E-10	2.17E-13	4.25E-10	-4.25E-10	0.00E+00	5.64E-10	3.83E-09	8.96E-12	3.98E-11
30	Molybdenum, 0.022% in sulfide, Mo 8.2E-3% and Cu 0.22% in crude ore	Raw	MJ primary	4.72E-09	1.01E-08	-9.13E-09	1.08E-11	-1.08E-11	-6.30E-10	2.17E-13	3.93E-10	-3.93E-10	0.00E+00	5.43E-10	3.81E-09	8.90E-12	3.96E-11
31	Cinnabar	Raw	MJ primary	4.33E-09	2.28E-09	-2.06E-09	2.59E-12	-2.59E-12	-2.25E-10	2.13E-13	7.63E-09	-7.63E-09	0.00E+00	4.14E-09	1.97E-10	4.53E-13	2.01E-12
32	Copper, 1.42% in sulfide, Cu 0.81% and Mo 8.2E-3% in crude ore	Raw	MJ primary	3.87E-09	1.49E-08	-1.35E-08	8.84E-12	-8.84E-12	-6.55E-10	1.35E-13	5.23E-10	-5.23E-10	0.00E+00	5.13E-10	2.57E-09	6.00E-12	2.67E-11
33	Molybdenum, 0.022% in sulfide, Mo 8.2E-3% and Cu 0.36% in crude ore	Raw	MJ primary	3.58E-09	1.37E-08	-1.24E-08	9.74E-12	-9.74E-12	-6.59E-10	1.94E-13	4.88E-10	-4.88E-10	0.00E+00	4.89E-10	2.42E-09	5.65E-12	2.51E-11
34	Copper, Cu 0.2%, in mixed ore	Raw	MJ primary	3.23E-09	6.24E-10	-5.65E-10	3.57E-10	-3.57E-10	-7.92E-11	1.85E-14	1.06E-09	-1.06E-09	0.00E+00	2.95E-10	2.93E-09	5.38E-12	2.39E-11
35	Molybdenum	Raw	MJ primary	2.90E-09	1.33E-09	-1.20E-09	6.56E-12	-6.56E-12	-2.84E-10	1.64E-13	9.32E-11	-9.32E-11	0.00E+00	2.82E-10	2.74E-09	6.41E-12	2.85E-11
36	Zinc, Zn 3.1%, in mixed ore	Raw	MJ primary	1.85E-09	3.56E-10	-3.23E-10	2.04E-10	-2.04E-10	-4.53E-11	1.06E-14	6.04E-10	-6.04E-10	0.00E+00	1.68E-10	1.67E-09	3.07E-12	1.37E-11
37	Lead, Pb 0.014%, Au 9.7E-4%, Ag 9.7E-4%, Zn 0.63%, Cu 0.38%, in ore	Raw	MJ primary	1.47E-09	5.33E-09	-4.82E-09	1.54E-11	-1.54E-11	-2.37E-10	4.53E-14	2.25E-10	-2.25E-10	0.00E+00	2.01E-10	9.93E-10	2.27E-12	1.01E-11
38	Molybdenum, 0.014% in sulfide, Mo 8.2E-3% and Cu 0.81% in crude ore	Raw	MJ primary	7.97E-10	3.07E-09	-2.78E-09	1.82E-12	-1.82E-12	-1.35E-10	2.79E-14	1.08E-10	-1.08E-10	0.00E+00	1.06E-10	5.29E-10	1.24E-12	5.49E-12
39	Manganese	Raw	MJ primary	6.97E-10	8.07E-10	-7.31E-10	7.31E-11	-7.31E-11	-1.62E-10	7.46E-13	2.63E-10	-2.63E-10	0.00E+00	1.55E-10	6.19E-10	1.15E-12	5.10E-12
40	Zinc, Zn 0.63%, Au 9.7E-4%, Ag 9.7E-4%, Cu 0.38%, Pb 0.014%, in ore	Raw	MJ primary	6.76E-10	2.44E-09	-2.21E-09	7.08E-12	-7.08E-12	-1.09E-10	2.08E-14	1.03E-10	-1.03E-10	0.00E+00	9.21E-11	4.55E-10	1.04E-12	4.62E-12
41	Lead, Pb 3.6E-1%, in mixed ore	Raw	MJ primary	6.08E-10	1.17E-10	-1.06E-10	6.71E-11	-6.71E-11	-1.49E-11	3.48E-15	1.99E-10	-1.99E-10	0.00E+00	5.55E-11	5.51E-10	1.01E-12	4.50E-12
42	Chromium	Raw	MJ primary	-1.54E-08	1.85E-08	-1.68E-08	6.43E-10	-6.43E-10	-3.74E-08	5.57E-13	2.77E-09	-2.77E-09	0.00E+00	3.18E-09	1.68E-08	3.69E-11	1.64E-10
43	Aluminium	Raw	MJ primary	-4.27E-07	9.49E-08	-8.60E-08	2.74E-09	-2.74E-09	-7.38E-07	4.72E-10	1.34E-08	-1.34E-08	0.00E+00	3.20E-08	2.67E-07	6.15E-10	2.73E-09
	Total		MJ primary	1.44E+00
