# Supplementary material for: Data on environmental analysis of natural antioxidant production from walnut husk by a solar photovoltaic-driven system as a replacement for potentially carcinogenic synthetic antioxidants
Source: Data Brief. 2019 Dec 4;28:104933. doi: 10.1016/j.dib.2019.104933 (PMC6921098; doi:10.1016/j.dib.2019.104933)
Supplement: Damage assessment-WHME production.csv [file mmc7.csv]

Inventory Data for 5000 mg WHME production based on damage assessment
Human health
No	Substance	Compartment	Unit	Total	Methanol (Used)	Methanol (Recovered)	Energy for extraction and solvent recovery (photovoltaic)	Propyl gallate (Avoided)
1	Benzo(a)pyrene	Air	DALY	3.76E-11	6.29E-11	-6.29E-11	3.52E-15	3.76E-11
2	Benzene	Air	DALY	3.91E-12	2.00E-10	-2.00E-10	3.06E-16	3.91E-12
3	Benzene	Water	DALY	2.27E-12	2.73E-12	-2.73E-12	3.72E-18	2.27E-12
4	Cumene	Air	DALY	4.16E-13	2.71E-15	-2.71E-15	4.22E-20	4.16E-13
5	Propene	Air	DALY	2.43E-13	8.29E-14	-8.29E-14	2.21E-18	2.43E-13
6	Phenol, pentachloro-	Air	DALY	7.63E-14	1.21E-13	-1.21E-13	6.80E-18	7.63E-14
7	Antimony	Water	DALY	6.45E-14	1.04E-11	-1.04E-11	1.14E-15	6.34E-14
8	Cumene	Water	DALY	5.84E-14	3.79E-16	-3.79E-16	5.84E-21	5.84E-14
9	Methane, chlorodifluoro-, HCFC-22	Air	DALY	5.43E-15	1.02E-12	-1.02E-12	3.34E-18	5.43E-15
10	Phenol	Air	DALY	4.83E-15	7.76E-18	-7.76E-18	3.91E-22	4.83E-15
11	Chromium VI	Water	DALY	1.77E-15	5.50E-14	-5.50E-14	2.31E-16	1.54E-15
12	Hydrogen peroxide	Water	DALY	1.50E-16	1.01E-18	-1.01E-18	5.32E-23	1.50E-16
13	Phenol	Water	DALY	1.16E-16	1.40E-14	-1.40E-14	8.91E-22	1.16E-16
14	Hydrogen sulfide	Water	DALY	5.69E-17	1.04E-16	-1.04E-16	6.05E-21	5.69E-17
15	Ethene, chloro-	Water	DALY	5.99E-18	2.71E-15	-2.71E-15	1.23E-17	-6.34E-18
16	Chromium VI	Soil	DALY	2.88E-19	2.53E-18	-2.53E-18	1.19E-22	2.88E-19
17	Dimethylamine	Air	DALY	3.12E-24	2.73E-21	-2.73E-21	1.74E-23	-1.43E-23
18	Lambda-cyhalothrin	Water	DALY	-4.21E-32	6.70E-31	-6.70E-31	5.38E-35	-4.21E-32
19	Ethephon	Water	DALY	-8.56E-29	1.36E-27	-1.36E-27	1.09E-31	-8.57E-29
20	Methomyl	Water	DALY	-1.09E-28	1.74E-27	-1.74E-27	1.40E-31	-1.09E-28
21	Propiconazole	Water	DALY	-1.12E-28	1.91E-27	-1.91E-27	1.43E-31	-1.12E-28
22	Asulam	Soil	DALY	-4.69E-27	8.35E-26	-8.35E-26	5.95E-30	-4.70E-27
23	Phenmedipham	Soil	DALY	-1.47E-26	2.39E-25	-2.39E-25	1.89E-29	-1.47E-26
24	Pendimethalin	Water	DALY	-1.00E-25	1.62E-24	-1.62E-24	1.30E-28	-1.00E-25
25	Bentazone	Water	DALY	-1.01E-25	1.51E-24	-1.51E-24	1.21E-28	-1.01E-25
26	Carbaryl	Water	DALY	-3.64E-25	5.90E-24	-5.90E-24	4.72E-28	-3.65E-25
27	Lambda-cyhalothrin	Air	DALY	-8.13E-25	1.29E-23	-1.29E-23	1.04E-27	-8.14E-25
28	Quizalofop ethyl ester	Soil	DALY	-1.55E-24	2.63E-23	-2.63E-23	1.92E-27	-1.55E-24
29	Methomyl	Air	DALY	-2.69E-24	4.28E-23	-4.28E-23	3.43E-27	-2.69E-24
30	Methyl ethyl ketone	Water	DALY	-3.65E-24	0.00E+00	0.00E+00	0.00E+00	-3.65E-24
31	Methomyl	Soil	DALY	-4.31E-24	6.86E-23	-6.86E-23	5.51E-27	-4.32E-24
32	Imazaquin	Soil	DALY	-7.31E-24	1.04E-22	-1.04E-22	8.34E-27	-7.32E-24
33	Methyl methacrylate	Air	DALY	-9.10E-24	0.00E+00	0.00E+00	0.00E+00	-9.10E-24
34	Phenol, pentachloro-	Soil	DALY	-1.95E-23	1.58E-20	-1.58E-20	7.01E-26	-1.95E-23
35	Metolachlor	Water	DALY	-1.95E-23	3.14E-22	-3.14E-22	2.51E-26	-1.95E-23
36	Dicamba	Water	DALY	-2.39E-23	3.88E-22	-3.88E-22	3.10E-26	-2.39E-23
37	Sethoxydim	Air	DALY	-2.46E-23	3.50E-22	-3.50E-22	2.81E-26	-2.47E-23
38	Endothall	Soil	DALY	-2.77E-23	4.62E-22	-4.62E-22	3.56E-26	-2.78E-23
39	Ethephon	Air	DALY	-2.85E-23	4.55E-22	-4.55E-22	3.65E-26	-2.86E-23
40	Acenaphthylene	Air	DALY	-3.55E-23	7.71E-23	-7.71E-23	3.30E-26	-3.55E-23
41	Bromoxynil	Water	DALY	-3.59E-23	5.74E-22	-5.74E-22	4.63E-26	-3.59E-23
42	Lactofen	Soil	DALY	-3.75E-23	5.33E-22	-5.33E-22	4.28E-26	-3.76E-23
43	Plutonium-238	Air	DALY	-8.60E-23	1.35E-21	-1.35E-21	7.28E-26	-8.61E-23
44	Glyphosate	Water	DALY	-1.09E-22	1.73E-21	-1.73E-21	1.39E-25	-1.10E-22
45	Anthracene	Air	DALY	-1.30E-22	0.00E+00	0.00E+00	0.00E+00	-1.30E-22
46	Biphenyl	Air	DALY	-1.37E-22	0.00E+00	0.00E+00	0.00E+00	-1.37E-22
47	Imazaquin	Air	DALY	-1.59E-22	2.26E-21	-2.26E-21	1.81E-25	-1.59E-22
48	2-Butene, 2-methyl-	Air	DALY	-1.62E-22	4.74E-21	-4.74E-21	3.60E-25	-1.63E-22
49	Chloridazon	Soil	DALY	-1.71E-22	2.73E-21	-2.73E-21	2.19E-25	-1.72E-22
50	Chlorsulfuron	Soil	DALY	-1.89E-22	3.01E-21	-3.01E-21	2.41E-25	-1.89E-22
51	2-Methyl-1-propanol	Water	DALY	-2.02E-22	3.98E-21	-3.98E-21	2.76E-25	-2.02E-22
52	Acifluorfen	Soil	DALY	-2.21E-22	3.14E-21	-3.14E-21	2.53E-25	-2.22E-22
53	MCPB	Water	DALY	-2.32E-22	3.72E-21	-3.72E-21	3.00E-25	-2.32E-22
54	Benzene, 1,2-dichloro-	Air	DALY	-2.41E-22	4.64E-21	-4.64E-21	3.29E-25	-2.42E-22
55	Plutonium-alpha	Air	DALY	-2.44E-22	3.83E-21	-3.83E-21	2.07E-25	-2.44E-22
56	Chlorimuron-ethyl	Air	DALY	-3.07E-22	4.37E-21	-4.37E-21	3.51E-25	-3.08E-22
57	Toluene, 2-chloro-	Air	DALY	-3.66E-22	6.45E-21	-6.45E-21	4.78E-25	-3.66E-22
58	Methyl acetate	Air	DALY	-3.99E-22	8.01E-21	-8.01E-21	5.56E-25	-3.99E-22
59	Diethyl ether	Air	DALY	-4.04E-22	1.50E-20	-1.50E-20	5.79E-25	-4.04E-22
60	Methyl formate	Air	DALY	-5.08E-22	9.98E-21	-9.98E-21	6.64E-25	-5.09E-22
61	Imazethapyr	Air	DALY	-5.14E-22	7.31E-21	-7.31E-21	5.87E-25	-5.15E-22
62	Imazethapyr	Soil	DALY	-5.21E-22	7.83E-21	-7.83E-21	6.26E-25	-5.22E-22
63	Ethyl acetate	Water	DALY	-5.57E-22	7.80E-21	-7.80E-21	5.82E-25	-5.57E-22
64	Dichlorprop	Air	DALY	-5.83E-22	9.33E-21	-9.33E-21	7.52E-25	-5.83E-22
65	Maleic hydrazide	Soil	DALY	-5.87E-22	9.69E-21	-9.69E-21	7.59E-25	-5.88E-22
66	Benzene, chloro-	Air	DALY	-5.90E-22	0.00E+00	0.00E+00	0.00E+00	-5.90E-22
67	Phosphoric acid	Air	DALY	-6.89E-22	1.85E-20	-1.85E-20	4.85E-25	-6.90E-22
68	Biphenyl	Water	DALY	-7.00E-22	0.00E+00	0.00E+00	0.00E+00	-7.00E-22
69	Mepiquat chloride	Soil	DALY	-7.72E-22	1.27E-20	-1.27E-20	9.80E-25	-7.73E-22
70	Rotenone	Soil	DALY	-7.86E-22	1.30E-20	-1.30E-20	1.02E-24	-7.87E-22
71	Napropamide	Soil	DALY	-8.15E-22	2.52E-20	-2.52E-20	8.63E-25	-8.16E-22
72	Thifensulfuron-methyl	Soil	DALY	-9.03E-22	1.31E-20	-1.31E-20	1.06E-24	-9.04E-22
73	Benzo(b)fluoranthene	Air	DALY	-1.17E-21	1.21E-19	-1.21E-19	5.19E-23	-1.22E-21
74	Fluorene	Air	DALY	-1.19E-21	1.16E-22	-1.16E-22	4.97E-26	-1.19E-21
75	Benzo(k)fluoranthene	Air	DALY	-1.49E-21	1.54E-19	-1.54E-19	6.61E-23	-1.56E-21
76	Phenanthrene	Water	DALY	-1.61E-21	0.00E+00	0.00E+00	0.00E+00	-1.61E-21
77	Acetophenone	Air	DALY	-1.80E-21	0.00E+00	0.00E+00	0.00E+00	-1.80E-21
78	Triasulfuron	Soil	DALY	-2.15E-21	3.43E-20	-3.43E-20	2.75E-24	-2.15E-21
79	MCPB	Air	DALY	-2.51E-21	4.03E-20	-4.03E-20	3.25E-24	-2.52E-21
80	Metsulfuron-methyl	Soil	DALY	-2.59E-21	2.01E-20	-2.01E-20	1.36E-24	-2.59E-21
81	Diethylene glycol	Air	DALY	-2.74E-21	7.35E-20	-7.35E-20	1.93E-24	-2.74E-21
82	Vinclozolin	Soil	DALY	-3.23E-21	5.60E-20	-5.60E-20	4.03E-24	-3.24E-21
83	Vinyl acetate	Air	DALY	-3.64E-21	0.00E+00	0.00E+00	0.00E+00	-3.64E-21
84	Acetonitrile	Water	DALY	-4.19E-21	8.25E-20	-8.25E-20	5.76E-24	-4.19E-21
85	Flutolanil	Soil	DALY	-5.03E-21	8.31E-20	-8.31E-20	6.51E-24	-5.04E-21
86	Thiram	Soil	DALY	-5.05E-21	3.59E-20	-3.59E-20	2.40E-24	-5.05E-21
87	Hydrogen peroxide	Air	DALY	-5.63E-21	2.55E-19	-2.55E-19	1.25E-23	-5.64E-21
88	Cyclohexane	Air	DALY	-6.48E-21	1.59E-19	-1.59E-19	8.12E-24	-6.49E-21
89	Cobalt-58	Air	DALY	-7.17E-21	7.40E-20	-7.40E-20	3.35E-24	-7.18E-21
90	2-Methyl-4-chlorophenoxyacetic acid	Water	DALY	-7.34E-21	1.18E-19	-1.18E-19	9.48E-24	-7.35E-21
91	o-Cresol	Water	DALY	-7.97E-21	0.00E+00	0.00E+00	0.00E+00	-7.97E-21
92	Permethrin	Soil	DALY	-8.50E-21	1.44E-19	-1.44E-19	1.11E-23	-8.51E-21
93	Maneb	Soil	DALY	-8.70E-21	1.44E-19	-1.44E-19	1.12E-23	-8.71E-21
94	Xenon-133m	Air	DALY	-9.00E-21	5.39E-19	-5.39E-19	2.54E-23	-9.03E-21
95	Dibenz(a,h)anthracene	Air	DALY	-9.37E-21	9.71E-19	-9.71E-19	4.15E-22	-9.79E-21
96	Sethoxydim	Soil	DALY	-1.02E-20	1.71E-19	-1.71E-19	1.31E-23	-1.02E-20
97	MCPB	Soil	DALY	-1.03E-20	3.09E-19	-3.09E-19	1.09E-23	-1.03E-20
98	Propargite	Soil	DALY	-1.03E-20	1.70E-19	-1.70E-19	1.33E-23	-1.03E-20
99	Butyric acid, 4-(2,4-dichlorophenoxy)-	Air	DALY	-1.16E-20	1.87E-19	-1.87E-19	1.50E-23	-1.16E-20
100	Quizalofop ethyl ester	Air	DALY	-1.18E-20	1.68E-19	-1.68E-19	1.35E-23	-1.18E-20
101	Acenaphthylene	Water	DALY	-1.36E-20	9.19E-21	-9.19E-21	8.46E-26	-1.36E-20
102	Cesium-134	Air	DALY	-1.37E-20	8.19E-19	-8.19E-19	3.36E-23	-1.37E-20
103	Acetamide	Soil	DALY	-1.39E-20	2.27E-19	-2.27E-19	1.77E-23	-1.39E-20
104	Acenaphthene	Air	DALY	-1.44E-20	7.10E-20	-7.10E-20	1.29E-24	-1.44E-20
105	Benzene, pentachloro-	Air	DALY	-1.44E-20	2.66E-19	-2.66E-19	3.02E-22	-1.47E-20
106	Propiconazole	Soil	DALY	-1.46E-20	2.39E-19	-2.39E-19	1.82E-23	-1.46E-20
107	Iodine-133	Air	DALY	-1.63E-20	1.13E-19	-1.13E-19	5.40E-24	-1.63E-20
108	Phenanthrene	Air	DALY	-1.72E-20	8.64E-21	-8.64E-21	3.70E-24	-1.72E-20
109	Dimethylamine	Water	DALY	-1.94E-20	4.38E-19	-4.38E-19	4.28E-22	-1.99E-20
110	Triallate	Soil	DALY	-1.98E-20	3.15E-19	-3.15E-19	2.52E-23	-1.98E-20
111	2-Methyl-1-propanol	Air	DALY	-2.11E-20	4.17E-19	-4.17E-19	2.89E-23	-2.12E-20
112	Parathion, methyl	Soil	DALY	-2.18E-20	3.09E-19	-3.09E-19	2.48E-23	-2.18E-20
113	Benzo(g,h,i)perylene	Air	DALY	-2.23E-20	6.44E-22	-6.44E-22	2.76E-25	-2.23E-20
114	Ethane, 1,1-difluoro-, HFC-152a	Air	DALY	-2.29E-20	5.87E-19	-5.87E-19	2.10E-22	-2.31E-20
115	Hydrazine, methyl-	Air	DALY	-2.58E-20	0.00E+00	0.00E+00	0.00E+00	-2.58E-20
116	Bentazone	Soil	DALY	-2.59E-20	2.21E-19	-2.21E-19	1.63E-23	-2.59E-20
117	4-Methyl-2-pentanone	Air	DALY	-2.65E-20	3.79E-21	-3.79E-21	1.90E-25	-2.65E-20
118	Pronamide	Soil	DALY	-2.82E-20	1.66E-19	-1.66E-19	1.02E-23	-2.83E-20
119	Atrazine	Water	DALY	-2.89E-20	4.68E-19	-4.68E-19	3.74E-23	-2.89E-20
120	Chlorimuron-ethyl	Soil	DALY	-3.10E-20	4.64E-19	-4.64E-19	3.71E-23	-3.10E-20
121	Cyfluthrin	Air	DALY	-3.17E-20	4.50E-19	-4.50E-19	3.61E-23	-3.17E-20
122	1-Pentene	Air	DALY	-3.30E-20	4.95E-19	-4.95E-19	3.31E-23	-3.30E-20
123	Butyric acid, 4-(2,4-dichlorophenoxy)-	Soil	DALY	-3.66E-20	5.92E-19	-5.92E-19	4.73E-23	-3.66E-20
124	Nitrobenzene	Air	DALY	-3.94E-20	6.76E-19	-6.76E-19	5.10E-23	-3.95E-20
125	Isophorone	Air	DALY	-4.01E-20	0.00E+00	0.00E+00	0.00E+00	-4.01E-20
126	Oryzalin	Soil	DALY	-4.16E-20	6.88E-19	-6.88E-19	5.38E-23	-4.17E-20
127	Tribenuron-methyl	Soil	DALY	-4.17E-20	7.09E-19	-7.09E-19	5.35E-23	-4.18E-20
128	Naphthalene	Water	DALY	-4.44E-20	0.00E+00	0.00E+00	0.00E+00	-4.44E-20
129	Acrylic acid	Air	DALY	-4.75E-20	3.48E-19	-3.48E-19	1.99E-23	-4.75E-20
130	Toluene, 2,4-dinitro-	Air	DALY	-4.86E-20	0.00E+00	0.00E+00	0.00E+00	-4.86E-20
131	Naphthalene	Air	DALY	-5.08E-20	0.00E+00	0.00E+00	0.00E+00	-5.08E-20
132	Bromoxynil	Air	DALY	-5.17E-20	8.28E-19	-8.28E-19	6.67E-23	-5.17E-20
133	Toluene, 2-chloro-	Water	DALY	-5.35E-20	9.29E-19	-9.29E-19	6.95E-23	-5.36E-20
134	Phenol, 2,4-dimethyl-	Water	DALY	-5.46E-20	0.00E+00	0.00E+00	0.00E+00	-5.46E-20
135	1-Butanol	Air	DALY	-5.50E-20	1.02E-18	-1.02E-18	7.22E-23	-5.51E-20
136	Phosmet	Soil	DALY	-5.68E-20	9.38E-19	-9.38E-19	7.34E-23	-5.69E-20
137	Metalaxil	Soil	DALY	-6.45E-20	1.04E-18	-1.04E-18	8.13E-23	-6.45E-20
138	Pyrene	Air	DALY	-6.61E-20	1.42E-20	-1.42E-20	6.09E-24	-6.61E-20
139	Propiconazole	Air	DALY	-6.94E-20	9.86E-19	-9.86E-19	7.92E-23	-6.95E-20
140	Mecoprop	Soil	DALY	-7.25E-20	1.16E-18	-1.16E-18	9.27E-23	-7.26E-20
141	Carbon disulfide	Water	DALY	-7.43E-20	1.50E-18	-1.50E-18	9.29E-23	-7.44E-20
142	Flusilazole	Soil	DALY	-7.55E-20	1.01E-18	-1.01E-18	7.76E-23	-7.56E-20
143	Benzaldehyde	Air	DALY	-7.87E-20	1.19E-17	-1.19E-17	1.69E-23	-7.87E-20
144	Ethane, 1,2-dibromo-	Air	DALY	-9.52E-20	0.00E+00	0.00E+00	0.00E+00	-9.52E-20
145	Paraquat	Soil	DALY	-1.03E-19	1.65E-18	-1.65E-18	1.28E-22	-1.03E-19
146	2-Methyl-4-chlorophenoxyacetic acid	Air	DALY	-1.04E-19	1.66E-18	-1.66E-18	1.34E-22	-1.04E-19
147	Ethane, chloro-	Air	DALY	-1.11E-19	0.00E+00	0.00E+00	0.00E+00	-1.11E-19
148	Fluoranthene	Air	DALY	-1.14E-19	1.56E-20	-1.56E-20	6.69E-24	-1.14E-19
149	Dicamba	Soil	DALY	-1.16E-19	2.04E-18	-2.04E-18	1.55E-22	-1.17E-19
150	Butadiene	Air	DALY	-1.17E-19	1.13E-18	-1.13E-18	8.49E-23	-1.17E-19
151	Methane, dichloro-, HCC-30	Water	DALY	-1.18E-19	3.01E-18	-3.01E-18	2.22E-22	-1.18E-19
152	Cyfluthrin	Soil	DALY	-1.31E-19	2.14E-18	-2.14E-18	1.67E-22	-1.31E-19
153	Chloroform	Water	DALY	-1.38E-19	2.95E-18	-2.95E-18	1.86E-22	-1.38E-19
154	Krypton-85	Air	DALY	-1.41E-19	8.54E-18	-8.54E-18	6.69E-22	-1.42E-19
155	Pentane, 3-methyl-	Air	DALY	-1.43E-19	3.16E-18	-3.16E-18	1.44E-22	-1.43E-19
156	Ethane, 1,1,1,2-tetrafluoro-, HFC-134a	Air	DALY	-1.54E-19	3.37E-18	-3.37E-18	1.71E-22	-1.54E-19
157	Cyhalothrin, gamma-	Soil	DALY	-1.63E-19	2.31E-18	-2.31E-18	1.86E-22	-1.63E-19
158	Permethrin	Air	DALY	-1.63E-19	2.32E-18	-2.32E-18	1.86E-22	-1.63E-19
159	Methane, dichlorofluoro-, HCFC-21	Air	DALY	-1.73E-19	6.83E-18	-6.83E-18	2.95E-22	-1.73E-19
160	t-Butyl methyl ether	Water	DALY	-1.73E-19	3.07E-19	-3.07E-19	4.42E-23	-1.73E-19
161	Ammonia	Water	DALY	-1.86E-19	0.00E+00	0.00E+00	0.00E+00	-1.86E-19
162	Benomyl	Soil	DALY	-2.06E-19	1.46E-18	-1.46E-18	9.79E-23	-2.06E-19
163	Acifluorfen	Air	DALY	-2.20E-19	3.13E-18	-3.13E-18	2.51E-22	-2.21E-19
164	Methanol	Water	DALY	-2.46E-19	4.37E-14	-4.37E-14	5.20E-23	-2.46E-19
165	Bromoform	Air	DALY	-2.93E-19	0.00E+00	0.00E+00	0.00E+00	-2.93E-19
166	Acetamide	Air	DALY	-2.96E-19	4.20E-18	-4.20E-18	3.37E-22	-2.96E-19
167	Parathion, methyl	Air	DALY	-3.01E-19	4.28E-18	-4.28E-18	3.43E-22	-3.01E-19
168	Iprodione	Soil	DALY	-3.04E-19	5.28E-18	-5.28E-18	4.00E-22	-3.04E-19
169	Cypermethrin	Air	DALY	-3.11E-19	4.42E-18	-4.42E-18	3.55E-22	-3.12E-19
170	Benzyl chloride	Air	DALY	-3.21E-19	0.00E+00	0.00E+00	0.00E+00	-3.21E-19
171	Glyphosate	Air	DALY	-3.22E-19	4.57E-18	-4.57E-18	3.67E-22	-3.22E-19
172	Hydramethylnon	Soil	DALY	-3.27E-19	5.40E-18	-5.40E-18	4.23E-22	-3.28E-19
173	Metribuzin	Air	DALY	-3.35E-19	4.76E-18	-4.76E-18	3.82E-22	-3.35E-19
174	Bentazone	Air	DALY	-3.38E-19	4.81E-18	-4.81E-18	3.86E-22	-3.39E-19
175	Malathion	Soil	DALY	-3.43E-19	5.15E-18	-5.15E-18	3.98E-22	-3.44E-19
176	Cesium-137	Air	DALY	-3.47E-19	1.60E-17	-1.60E-17	6.60E-22	-3.48E-19
177	Simazine	Soil	DALY	-3.76E-19	6.92E-18	-6.92E-18	5.19E-22	-3.76E-19
178	Indeno(1,2,3-cd)pyrene	Air	DALY	-3.80E-19	1.46E-20	-1.46E-20	6.23E-24	-3.80E-19
179	Dipropylthiocarbamic acid S-ethyl ester	Soil	DALY	-3.83E-19	6.32E-18	-6.32E-18	4.94E-22	-3.83E-19
180	Aniline	Water	DALY	-3.85E-19	6.58E-18	-6.58E-18	4.97E-22	-3.86E-19
181	Acenaphthene	Water	DALY	-4.00E-19	2.70E-19	-2.70E-19	2.48E-24	-4.00E-19
182	Ethanol	Water	DALY	-4.01E-19	1.48E-18	-1.48E-18	3.87E-23	-4.01E-19
183	Alachlor	Soil	DALY	-4.84E-19	1.41E-17	-1.41E-17	7.69E-22	-4.85E-19
184	Pendimethalin	Air	DALY	-5.05E-19	7.19E-18	-7.19E-18	5.77E-22	-5.05E-19
185	Alachlor	Air	DALY	-5.27E-19	7.48E-18	-7.48E-18	6.01E-22	-5.27E-19
186	Oxamyl	Soil	DALY	-5.66E-19	9.34E-18	-9.34E-18	7.31E-22	-5.66E-19
187	1-Butanol	Water	DALY	-6.00E-19	1.68E-18	-1.68E-18	1.66E-23	-6.00E-19
188	Metribuzin	Soil	DALY	-6.93E-19	1.40E-17	-1.40E-17	8.89E-22	-6.93E-19
189	Glufosinate ammonium	Soil	DALY	-8.58E-19	1.42E-17	-1.42E-17	1.11E-21	-8.59E-19
190	Aniline	Air	DALY	-9.36E-19	1.60E-17	-1.60E-17	1.21E-21	-9.38E-19
191	2-Methyl-4-chlorophenoxyacetic acid	Soil	DALY	-9.73E-19	1.59E-17	-1.59E-17	1.24E-21	-9.74E-19
192	Bifenthrin	Soil	DALY	-9.75E-19	1.80E-17	-1.80E-17	1.35E-21	-9.76E-19
193	Lactofen	Air	DALY	-1.02E-18	1.46E-17	-1.46E-17	1.17E-21	-1.03E-18
194	Phenol, 2,4-dichloro-	Air	DALY	-1.06E-18	2.39E-17	-2.39E-17	3.18E-20	-1.09E-18
195	Bromoxynil	Soil	DALY	-1.19E-18	1.96E-17	-1.96E-17	1.55E-21	-1.20E-18
196	Benfluralin	Soil	DALY	-1.20E-18	1.99E-17	-1.99E-17	1.55E-21	-1.20E-18
197	Prometryn	Soil	DALY	-1.37E-18	2.21E-17	-2.21E-17	1.73E-21	-1.37E-18
198	Cobalt-60	Air	DALY	-1.38E-18	2.13E-17	-2.13E-17	9.27E-22	-1.38E-18
199	Krypton-85m	Air	DALY	-1.43E-18	1.57E-17	-1.57E-17	7.10E-22	-1.43E-18
200	Prochloraz	Soil	DALY	-1.45E-18	1.38E-17	-1.38E-17	1.15E-21	-1.45E-18
201	Dicamba	Air	DALY	-1.51E-18	2.40E-17	-2.40E-17	1.92E-21	-1.51E-18
202	Acetaldehyde	Water	DALY	-1.68E-18	7.42E-18	-7.42E-18	2.07E-22	-1.68E-18
203	Ethene, tetrachloro-	Air	DALY	-1.71E-18	8.93E-17	-8.93E-17	2.30E-21	-1.71E-18
204	Ethephon	Soil	DALY	-1.81E-18	2.84E-17	-2.84E-17	2.22E-21	-1.82E-18
205	Paraquat	Air	DALY	-1.86E-18	2.64E-17	-2.64E-17	2.12E-21	-1.86E-18
206	Acetonitrile	Air	DALY	-2.28E-18	3.15E-17	-3.15E-17	2.44E-21	-2.28E-18
207	Carbaryl	Soil	DALY	-2.31E-18	3.79E-17	-3.79E-17	2.97E-21	-2.31E-18
208	Allyl chloride	Water	DALY	-2.42E-18	4.08E-20	-4.08E-20	4.69E-23	-2.42E-18
209	Tribufos	Soil	DALY	-2.47E-18	4.00E-17	-4.00E-17	3.13E-21	-2.48E-18
210	Formic acid	Air	DALY	-2.86E-18	3.95E-17	-3.95E-17	3.06E-21	-2.87E-18
211	Acetone	Water	DALY	-2.93E-18	6.92E-17	-6.92E-17	7.74E-23	-2.93E-18
212	2-Chloroacetophenone	Air	DALY	-3.01E-18	0.00E+00	0.00E+00	0.00E+00	-3.01E-18
213	Carbaryl	Air	DALY	-3.15E-18	4.52E-17	-4.52E-17	3.63E-21	-3.16E-18
214	Benzo(a)anthracene	Air	DALY	-3.16E-18	4.23E-19	-4.23E-19	1.81E-22	-3.16E-18
215	Chrysene	Air	DALY	-3.31E-18	3.87E-20	-3.87E-20	1.65E-23	-3.31E-18
216	Metolachlor	Air	DALY	-3.46E-18	4.92E-17	-4.92E-17	3.95E-21	-3.46E-18
217	Hydrocarbons, chlorinated	Air	DALY	-3.58E-18	6.37E-15	-6.37E-15	1.84E-17	-2.20E-17
218	Ethylene oxide	Water	DALY	-3.67E-18	2.61E-17	-2.61E-17	3.80E-20	-3.71E-18
219	Furan	Air	DALY	-3.93E-18	5.42E-17	-5.42E-17	4.20E-21	-3.93E-18
220	Ethyl acetate	Air	DALY	-4.86E-18	2.03E-16	-2.03E-16	9.98E-21	-4.87E-18
221	Benzene, 1,2-dichloro-	Water	DALY	-5.03E-18	1.79E-16	-1.79E-16	3.10E-20	-5.06E-18
222	Manganese-54	Water	DALY	-5.12E-18	1.00E-16	-1.00E-16	4.42E-21	-5.12E-18
223	Phorate	Soil	DALY	-5.16E-18	8.52E-17	-8.52E-17	6.67E-21	-5.17E-18
224	2-Propanol	Air	DALY	-5.48E-18	9.19E-17	-9.19E-17	6.49E-21	-5.49E-18
225	Carbon monoxide	Air	DALY	-6.51E-18	0.00E+00	0.00E+00	0.00E+00	-6.51E-18
226	Acetochlor	Soil	DALY	-6.53E-18	1.20E-16	-1.20E-16	9.02E-21	-6.54E-18
227	Methane, trichlorofluoro-, CFC-11	Air	DALY	-6.77E-18	2.76E-16	-2.76E-16	1.19E-20	-6.78E-18
228	Ametryn	Soil	DALY	-7.33E-18	1.21E-16	-1.21E-16	9.48E-21	-7.34E-18
229	Formaldehyde	Water	DALY	-7.82E-18	3.67E-12	-3.67E-12	6.95E-22	-7.82E-18
230	Ethane, 2-chloro-1,1,1,2-tetrafluoro-, HCFC-124	Air	DALY	-8.02E-18	3.24E-16	-3.24E-16	8.01E-21	-8.03E-18
231	Glyphosate	Soil	DALY	-8.10E-18	1.37E-16	-1.37E-16	1.02E-20	-8.11E-18
232	Iodine-131	Air	DALY	-1.16E-17	6.74E-16	-6.74E-16	5.90E-20	-1.16E-17
233	Pendimethalin	Soil	DALY	-1.16E-17	1.87E-16	-1.87E-16	1.47E-20	-1.16E-17
234	Methyl ethyl ketone	Air	DALY	-1.22E-17	3.61E-16	-3.61E-16	1.77E-20	-1.22E-17
235	Trifluralin	Air	DALY	-1.25E-17	1.77E-16	-1.77E-16	1.43E-20	-1.25E-17
236	Cyhalothrin, gamma-	Air	DALY	-1.26E-17	1.79E-16	-1.79E-16	1.44E-20	-1.26E-17
237	Amitraz	Soil	DALY	-1.43E-17	2.37E-16	-2.37E-16	1.85E-20	-1.43E-17
238	Phthalate, dioctyl-	Air	DALY	-1.44E-17	0.00E+00	0.00E+00	0.00E+00	-1.44E-17
239	Styrene	Air	DALY	-1.79E-17	4.18E-15	-4.18E-15	5.99E-21	-1.79E-17
240	Methane, dichloro-, HCC-30	Air	DALY	-1.82E-17	6.03E-16	-6.03E-16	2.75E-20	-1.82E-17
241	Cypermethrin	Soil	DALY	-2.50E-17	3.43E-16	-3.43E-16	2.58E-20	-2.50E-17
242	Atrazine	Air	DALY	-2.52E-17	3.66E-16	-3.66E-16	2.94E-20	-2.52E-17
243	Iodine-131	Water	DALY	-2.90E-17	1.67E-15	-1.67E-15	7.80E-20	-2.91E-17
244	t-Butyl methyl ether	Air	DALY	-2.93E-17	3.76E-17	-3.76E-17	1.53E-21	-2.93E-17
245	Chlorpyrifos	Air	DALY	-3.44E-17	4.89E-16	-4.89E-16	3.92E-20	-3.44E-17
246	2,4-D	Air	DALY	-3.76E-17	5.34E-16	-5.34E-16	4.29E-20	-3.76E-17
247	Silver-110	Water	DALY	-3.79E-17	2.13E-15	-2.13E-15	9.01E-20	-3.80E-17
248	Propachlor	Soil	DALY	-4.04E-17	6.66E-16	-6.66E-16	5.22E-20	-4.04E-17
249	Benzene, pentachloronitro-	Soil	DALY	-4.08E-17	6.74E-16	-6.74E-16	5.27E-20	-4.08E-17
250	Dicrotophos	Soil	DALY	-4.28E-17	6.92E-16	-6.92E-16	5.41E-20	-4.28E-17
251	Cobalt-58	Water	DALY	-4.48E-17	3.24E-16	-3.24E-16	1.56E-20	-4.48E-17
252	Uranium-235	Air	DALY	-4.61E-17	5.46E-16	-5.46E-16	3.04E-20	-4.61E-17
253	Lambda-cyhalothrin	Soil	DALY	-4.87E-17	8.00E-16	-8.00E-16	6.25E-20	-4.88E-17
254	Carbofuran	Soil	DALY	-4.92E-17	3.63E-16	-3.63E-16	2.45E-20	-4.92E-17
255	Endosulfan	Soil	DALY	-5.42E-17	8.14E-16	-8.14E-16	6.51E-20	-5.42E-17
256	Nitrobenzene	Water	DALY	-5.68E-17	9.76E-16	-9.76E-16	7.36E-20	-5.69E-17
257	Terbacil	Soil	DALY	-6.05E-17	1.00E-15	-1.00E-15	7.82E-20	-6.06E-17
258	Chlorothalonil	Soil	DALY	-7.66E-17	1.74E-15	-1.74E-15	9.98E-20	-7.67E-17
259	Benzene, chloro-	Water	DALY	-7.73E-17	3.16E-15	-3.16E-15	3.70E-19	-7.77E-17
260	Ethylene oxide	Air	DALY	-8.16E-17	4.30E-16	-4.30E-16	8.26E-20	-8.17E-17
261	Fenamiphos	Soil	DALY	-8.17E-17	1.35E-15	-1.35E-15	1.06E-19	-8.18E-17
262	Metolachlor	Soil	DALY	-8.33E-17	1.26E-15	-1.26E-15	8.79E-20	-8.34E-17
263	Xenon-133	Air	DALY	-8.37E-17	7.48E-16	-7.48E-16	3.49E-20	-8.37E-17
264	Carbon disulfide	Air	DALY	-8.71E-17	3.05E-13	-3.05E-13	9.15E-20	-8.72E-17
265	Captan	Soil	DALY	-9.09E-17	1.50E-15	-1.50E-15	1.17E-19	-9.10E-17
266	Chloroform	Air	DALY	-9.09E-17	3.34E-15	-3.34E-15	1.43E-19	-9.11E-17
267	Ethene, chloro-	Air	DALY	-9.85E-17	1.66E-14	-1.66E-14	5.05E-19	-9.90E-17
268	Sulfur trioxide	Air	DALY	-1.00E-16	1.72E-15	-1.72E-15	1.29E-19	-1.01E-16
269	o-Xylene	Air	DALY	-1.08E-16	1.81E-14	-1.81E-14	1.98E-20	-1.08E-16
270	2,4-D	Soil	DALY	-1.18E-16	2.02E-15	-2.02E-15	1.49E-19	-1.18E-16
271	Acephate	Air	DALY	-1.24E-16	1.76E-15	-1.76E-15	1.41E-19	-1.24E-16
272	Chromium III	Water	DALY	-1.53E-16	0.00E+00	0.00E+00	0.00E+00	-1.53E-16
273	Ethane, 1,1,1-trichloro-, HCFC-140	Air	DALY	-1.83E-16	6.35E-15	-6.35E-15	2.63E-19	-1.83E-16
274	Antimony-124	Water	DALY	-2.43E-16	1.40E-14	-1.40E-14	6.55E-19	-2.43E-16
275	Aldehydes, unspecified	Air	DALY	-2.50E-16	2.78E-14	-2.78E-14	2.09E-19	-2.50E-16
276	Uranium-234	Water	DALY	-2.95E-16	3.49E-15	-3.49E-15	1.95E-19	-2.95E-16
277	Radium-226	Air	DALY	-2.98E-16	6.17E-15	-6.17E-15	3.05E-19	-2.98E-16
278	Uranium-235	Water	DALY	-3.16E-16	3.74E-15	-3.74E-15	2.08E-19	-3.16E-16
279	Ethyne	Air	DALY	-3.24E-16	5.41E-16	-5.41E-16	8.38E-20	-3.24E-16
280	Benzene, hexachloro-	Air	DALY	-3.62E-16	3.76E-14	-3.76E-14	4.68E-18	-3.66E-16
281	Ethane, 1,1,2-trichloro-1,2,2-trifluoro-, CFC-113	Air	DALY	-4.02E-16	1.62E-14	-1.62E-14	4.01E-19	-4.02E-16
282	Propylene oxide	Air	DALY	-4.27E-16	7.01E-16	-7.01E-16	1.06E-19	-4.27E-16
283	Trifluralin	Soil	DALY	-4.79E-16	7.80E-15	-7.80E-15	5.99E-19	-4.80E-16
284	m-Xylene	Air	DALY	-4.90E-16	5.07E-14	-5.07E-14	3.61E-19	-4.91E-16
285	Diuron	Soil	DALY	-5.02E-16	8.28E-15	-8.28E-15	6.48E-19	-5.03E-16
286	Uranium-238	Water	DALY	-6.94E-16	9.68E-15	-9.68E-15	1.07E-18	-6.95E-16
287	Ethane, 1,2-dichloro-	Air	DALY	-7.33E-16	7.53E-14	-7.53E-14	2.46E-18	-7.36E-16
288	Methane, monochloro-, R-40	Air	DALY	-8.07E-16	2.80E-14	-2.80E-14	1.16E-18	-8.08E-16
289	Cesium-134	Water	DALY	-8.10E-16	2.17E-14	-2.17E-14	1.12E-18	-8.11E-16
290	Chromium	Soil	DALY	-8.11E-16	3.04E-14	-3.04E-14	3.53E-16	-1.16E-15
291	Methane, bromo-, Halon 1001	Air	DALY	-8.15E-16	3.07E-17	-3.07E-17	1.41E-23	-8.15E-16
292	Antimony	Soil	DALY	-9.80E-16	1.66E-13	-1.66E-13	8.82E-18	-9.89E-16
293	Thorium-230	Air	DALY	-9.92E-16	2.19E-14	-2.19E-14	1.47E-18	-9.93E-16
294	Ethane, 1,2-dichloro-	Water	DALY	-1.00E-15	3.77E-15	-3.77E-15	1.71E-18	-1.00E-15
295	Lead-210	Air	DALY	-1.02E-15	2.85E-14	-2.85E-14	1.29E-18	-1.03E-15
296	Acephate	Soil	DALY	-1.05E-15	1.70E-14	-1.70E-14	1.33E-18	-1.05E-15
297	Propylene oxide	Water	DALY	-1.13E-15	1.69E-15	-1.69E-15	2.68E-19	-1.13E-15
298	Xylene	Water	DALY	-1.21E-15	5.70E-15	-5.70E-15	8.18E-21	-1.21E-15
299	Mercury	Soil	DALY	-1.34E-15	3.75E-15	-3.75E-15	9.16E-16	-2.25E-15
300	Methane, dichlorodifluoro-, CFC-12	Air	DALY	-1.36E-15	2.47E-13	-2.47E-13	2.39E-18	-1.36E-15
301	Atrazine	Soil	DALY	-1.46E-15	6.29E-14	-6.29E-14	3.10E-18	-1.47E-15
302	Uranium-238	Air	DALY	-1.59E-15	3.99E-14	-3.99E-14	1.92E-18	-1.60E-15
303	Aldicarb	Soil	DALY	-1.72E-15	2.78E-14	-2.78E-14	2.17E-18	-1.72E-15
304	Copper	Soil	DALY	-1.75E-15	3.20E-13	-3.20E-13	8.64E-15	-1.04E-14
305	Polonium-210	Air	DALY	-1.82E-15	5.02E-14	-5.02E-14	2.28E-18	-1.82E-15
306	PAH, polycyclic aromatic hydrocarbons	Soil	DALY	-1.83E-15	3.06E-13	-3.06E-13	3.39E-19	-1.83E-15
307	Methane	Air	DALY	-2.79E-15	1.29E-19	-1.29E-19	6.08E-24	-2.79E-15
308	Hydrogen-3, Tritium	Water	DALY	-3.07E-15	7.18E-14	-7.18E-14	3.65E-18	-3.08E-15
309	Benzene, ethyl-	Water	DALY	-3.21E-15	8.82E-15	-8.82E-15	2.09E-20	-3.21E-15
310	Barium	Soil	DALY	-3.57E-15	4.36E-13	-4.36E-13	3.93E-18	-3.58E-15
311	Dimethoate	Soil	DALY	-4.94E-15	8.08E-14	-8.08E-14	6.33E-18	-4.95E-15
312	Beryllium	Air	DALY	-5.66E-15	2.10E-14	-2.10E-14	5.65E-19	-5.66E-15
313	Uranium-234	Air	DALY	-5.89E-15	1.13E-13	-1.13E-13	6.38E-18	-5.90E-15
314	Isoprene	Air	DALY	-5.95E-15	1.99E-17	-1.99E-17	1.54E-21	-5.95E-15
315	Beryllium	Water	DALY	-7.17E-15	1.68E-13	-1.68E-13	7.72E-20	-7.17E-15
316	Hydrogen-3, Tritium	Air	DALY	-7.17E-15	2.30E-14	-2.30E-14	9.80E-19	-7.17E-15
317	Chlorpyrifos	Soil	DALY	-7.18E-15	1.16E-13	-1.16E-13	9.09E-18	-7.19E-15
318	Linuron	Soil	DALY	-7.45E-15	2.26E-13	-2.26E-13	1.29E-17	-7.46E-15
319	Nickel	Soil	DALY	-7.59E-15	1.27E-13	-1.27E-13	1.58E-15	-9.17E-15
320	VOC, volatile organic compounds	Air	DALY	-7.76E-15	0.00E+00	0.00E+00	0.00E+00	-7.76E-15
321	Selenium	Soil	DALY	-8.60E-15	1.44E-12	-1.44E-12	1.59E-18	-8.61E-15
322	Iodine-129	Air	DALY	-8.85E-15	1.39E-13	-1.39E-13	7.49E-18	-8.85E-15
323	Lead	Soil	DALY	-9.61E-15	2.22E-13	-2.22E-13	1.37E-15	-1.10E-14
324	Radium-226	Water	DALY	-1.42E-14	1.23E-13	-1.23E-13	3.16E-18	-1.42E-14
325	Acrolein	Air	DALY	-1.77E-14	2.89E-12	-2.89E-12	5.35E-18	-1.77E-14
326	Cobalt-60	Water	DALY	-1.87E-14	2.45E-13	-2.45E-13	1.11E-17	-1.88E-14
327	Toluene	Water	DALY	-2.18E-14	1.46E-13	-1.46E-13	1.54E-19	-2.18E-14
328	Benzene, ethyl-	Air	DALY	-2.63E-14	1.85E-14	-1.85E-14	2.35E-19	-2.63E-14
329	Acetone	Air	DALY	-2.70E-14	3.42E-15	-3.42E-15	1.59E-19	-2.70E-14
330	Molybdenum	Soil	DALY	-3.01E-14	4.90E-12	-4.90E-12	1.50E-13	-1.80E-13
331	Aluminium	Soil	DALY	-3.89E-14	1.97E-12	-1.97E-12	7.27E-14	-1.12E-13
332	Barium	Air	DALY	-3.98E-14	3.86E-12	-3.86E-12	2.32E-17	-3.99E-14
333	Copper	Water	DALY	-4.18E-14	6.31E-13	-6.31E-13	5.29E-16	-4.24E-14
334	Butene	Air	DALY	-4.26E-14	2.78E-14	-2.78E-14	2.65E-19	-4.26E-14
335	Methane, tetrachloro-, CFC-10	Air	DALY	-4.42E-14	2.12E-13	-2.12E-13	5.58E-17	-4.43E-14
336	Chromium VI	Air	DALY	-5.83E-14	3.30E-13	-3.30E-13	8.70E-18	-5.83E-14
337	Molybdenum	Water	DALY	-6.24E-14	1.16E-12	-1.16E-12	2.79E-16	-6.27E-14
338	Methanol	Air	DALY	-7.05E-14	9.82E-11	-9.82E-11	3.73E-19	-7.05E-14
339	Methane, bromochlorodifluoro-, Halon 1211	Air	DALY	-9.40E-14	3.58E-11	-3.58E-11	2.83E-17	-9.40E-14
340	Aluminium	Air	DALY	-1.06E-13	7.25E-12	-7.25E-12	8.13E-17	-1.06E-13
341	Ethane, 1,2-dichloro-1,1,2,2-tetrafluoro-, CFC-114	Air	DALY	-1.13E-13	1.25E-12	-1.25E-12	7.05E-17	-1.13E-13
342	Chromium	Water	DALY	-1.18E-13	2.43E-12	-2.43E-12	2.74E-18	-1.18E-13
343	Acetic acid	Air	DALY	-1.22E-13	7.04E-14	-7.04E-14	6.19E-19	-1.22E-13
344	Lead	Air	DALY	-1.28E-13	5.96E-13	-5.96E-13	5.70E-18	-1.28E-13
345	Copper	Air	DALY	-1.38E-13	1.55E-12	-1.55E-12	3.28E-18	-1.38E-13
346	Mercury	Water	DALY	-1.39E-13	2.48E-13	-2.48E-13	6.64E-16	-1.39E-13
347	Acetaldehyde	Air	DALY	-1.91E-13	1.72E-13	-1.72E-13	1.16E-18	-1.91E-13
348	Heptane	Air	DALY	-1.91E-13	1.32E-13	-1.32E-13	1.21E-18	-1.91E-13
349	Cadmium	Soil	DALY	-1.93E-13	4.22E-12	-4.22E-12	1.28E-14	-2.06E-13
350	Toluene	Air	DALY	-1.96E-13	1.93E-11	-1.93E-11	1.34E-17	-1.96E-13
351	Ethanol	Air	DALY	-1.99E-13	1.72E-14	-1.72E-14	3.11E-18	-1.99E-13
352	Xylene	Air	DALY	-2.17E-13	1.89E-11	-1.89E-11	3.68E-17	-2.17E-13
353	Ethene	Air	DALY	-2.48E-13	1.05E-13	-1.05E-13	1.40E-17	-2.48E-13
354	Lead	Water	DALY	-2.62E-13	3.74E-12	-3.74E-12	1.42E-16	-2.62E-13
355	Selenium	Water	DALY	-2.88E-13	3.84E-12	-3.84E-12	3.30E-16	-2.89E-13
356	Cesium-137	Water	DALY	-3.18E-13	5.04E-12	-5.04E-12	2.69E-16	-3.19E-13
357	Radon-222	Air	DALY	-3.31E-13	3.87E-12	-3.87E-12	2.13E-16	-3.31E-13
358	Nickel	Water	DALY	-3.42E-13	2.12E-12	-2.12E-12	5.80E-16	-3.42E-13
359	Hydrocarbons, aliphatic, alkanes, unspecified	Air	DALY	-3.67E-13	5.07E-13	-5.07E-13	7.12E-18	-3.67E-13
360	Sulfur monoxide	Air	DALY	-3.83E-13	0.00E+00	0.00E+00	0.00E+00	-3.83E-13
361	Mercury	Air	DALY	-3.91E-13	3.37E-12	-3.37E-12	9.85E-17	-3.91E-13
362	Hydrogen sulfide	Air	DALY	-5.68E-13	1.00E-11	-1.00E-11	5.06E-18	-5.68E-13
363	Aldrin	Soil	DALY	-6.43E-13	3.56E-11	-3.56E-11	1.63E-15	-6.45E-13
364	Propane	Air	DALY	-8.26E-13	7.99E-12	-7.99E-12	7.73E-18	-8.26E-13
365	Ethane	Air	DALY	-9.64E-13	1.53E-11	-1.53E-11	1.41E-17	-9.64E-13
366	Hexane	Air	DALY	-1.02E-12	1.91E-12	-1.91E-12	9.21E-18	-1.02E-12
367	Butane	Air	DALY	-1.15E-12	3.29E-12	-3.29E-12	1.02E-17	-1.15E-12
368	Antimony	Air	DALY	-1.16E-12	1.93E-10	-1.93E-10	3.26E-16	-1.16E-12
369	Propanal	Air	DALY	-1.19E-12	5.92E-17	-5.92E-17	4.64E-21	-1.19E-12
370	PAH, polycyclic aromatic hydrocarbons	Water	DALY	-1.29E-12	8.76E-13	-8.76E-13	8.57E-18	-1.29E-12
371	Cadmium	Water	DALY	-1.39E-12	2.44E-11	-2.44E-11	1.36E-15	-1.39E-12
372	Selenium	Air	DALY	-1.43E-12	4.84E-12	-4.84E-12	1.53E-16	-1.43E-12
373	Pentane	Air	DALY	-1.57E-12	2.81E-12	-2.81E-12	1.51E-17	-1.57E-12
374	1-Propanol	Air	DALY	-1.63E-12	1.25E-16	-1.25E-16	3.89E-21	-1.63E-12
375	Aluminium	Water	DALY	-1.71E-12	3.99E-11	-3.99E-11	1.72E-15	-1.71E-12
376	Chromium	Air	DALY	-2.29E-12	9.28E-12	-9.28E-12	1.31E-16	-2.29E-12
377	Nickel	Air	DALY	-3.39E-12	1.97E-12	-1.97E-12	2.50E-17	-3.39E-12
378	Cadmium	Air	DALY	-3.41E-12	1.05E-11	-1.05E-11	1.31E-16	-3.41E-12
379	Zinc	Soil	DALY	-4.78E-12	4.27E-10	-4.27E-10	1.18E-12	-5.97E-12
380	Zinc	Air	DALY	-4.82E-12	4.98E-11	-4.98E-11	4.59E-16	-4.82E-12
381	Formaldehyde	Air	DALY	-4.98E-12	4.56E-12	-4.56E-12	5.06E-17	-4.98E-12
382	Arsenic	Soil	DALY	-6.86E-12	3.70E-10	-3.70E-10	4.81E-13	-7.34E-12
383	Methane, bromotrifluoro-, Halon 1301	Air	DALY	-9.51E-12	6.42E-11	-6.42E-11	7.43E-17	-9.51E-12
384	Ammonia	Air	DALY	-1.02E-11	2.67E-10	-2.67E-10	1.47E-13	-1.03E-11
385	Molybdenum	Air	DALY	-1.92E-11	2.01E-10	-2.01E-10	4.26E-16	-1.92E-11
386	Zinc	Water	DALY	-2.07E-11	8.35E-11	-8.35E-11	5.95E-14	-2.07E-11
387	NMVOC, non-methane volatile organic compounds, unspecified origin	Air	DALY	-3.26E-11	4.38E-10	-4.38E-10	4.97E-16	-3.26E-11
389	Carbon-14	Air	DALY	-5.85E-11	1.54E-10	-1.54E-10	4.32E-15	-5.85E-11
390	PAH, polycyclic aromatic hydrocarbons	Air	DALY	-7.18E-11	2.44E-10	-2.44E-10	2.26E-15	-7.18E-11
391	Arsenic	Water	DALY	-1.18E-10	2.76E-09	-2.76E-09	1.42E-13	-1.18E-10
392	Arsenic	Air	DALY	-1.38E-10	7.31E-10	-7.31E-10	1.28E-14	-1.38E-10
393	Hydrocarbons, aromatic	Water	DALY	-1.42E-10	9.61E-11	-9.61E-11	8.84E-16	-1.42E-10
394	Dioxin, 2,3,7,8 Tetrachlorodibenzo-p-	Air	DALY	-2.03E-10	2.18E-08	-2.18E-08	1.86E-13	-2.04E-10
395	Barium	Water	DALY	-7.09E-10	1.49E-08	-1.49E-08	6.39E-15	-7.09E-10
396	Particulates, < 2.5 um	Air	DALY	-9.86E-09	8.63E-08	-8.63E-08	3.04E-12	-9.86E-09
397	Hydrocarbons, aromatic	Air	DALY	-1.23E-08	2.96E-07	-2.96E-07	1.23E-13	-1.23E-08
398	Nitrogen oxides	Air	DALY	-1.50E-08	5.70E-08	-5.70E-08	8.35E-13	-1.50E-08
399	Sulfur dioxide	Air	DALY	-1.90E-08	1.57E-07	-1.57E-07	8.01E-13	-1.90E-08
	Total		DALY	-5.77E-08
Ecosystem quality
No	Substance	Compartment	Unit	Total	Methanol (Used)	Methanol (Recovered)	Energy for extraction and solvent recovery (photovoltaic)	Propyl gallate (Avoided)
1	Benzene	Water	PDF*m2*yr	2.98E-08	3.59E-08	-3.59E-08	4.89E-14	2.98E-08
2	Propene	Water	PDF*m2*yr	1.51E-08	3.67E-10	-3.67E-10	2.11E-13	1.51E-08
3	Phenol	Air	PDF*m2*yr	7.31E-09	1.17E-11	-1.17E-11	5.91E-16	7.31E-09
4	Chromium VI	Water	PDF*m2*yr	5.41E-09	1.68E-07	-1.68E-07	7.06E-10	4.70E-09
5	Antimony	Water	PDF*m2*yr	3.06E-09	4.92E-07	-4.92E-07	5.40E-11	3.01E-09
6	Chromium VI	Soil	PDF*m2*yr	5.50E-10	4.83E-09	-4.83E-09	2.26E-13	5.49E-10
7	Benzo(a)pyrene	Air	PDF*m2*yr	5.49E-10	9.17E-10	-9.17E-10	5.13E-14	5.48E-10
8	Phenol	Water	PDF*m2*yr	4.63E-10	5.60E-08	-5.60E-08	3.56E-15	4.63E-10
9	Phenol, pentachloro-	Air	PDF*m2*yr	1.13E-10	1.80E-10	-1.80E-10	1.01E-14	1.13E-10
10	Occupation, traffic area, rail network	Raw	PDF*m2*yr	7.79E-11	8.79E-11	-8.79E-11	4.10E-14	7.78E-11
11	Benzene	Air	PDF*m2*yr	7.10E-12	3.64E-10	-3.64E-10	5.56E-16	7.10E-12
12	Occupation, shrub land, sclerophyllous	Raw	PDF*m2*yr	2.14E-12	3.22E-12	-3.22E-12	6.29E-16	2.14E-12
13	Propene	Air	PDF*m2*yr	4.58E-13	1.56E-13	-1.56E-13	4.18E-18	4.58E-13
14	Methane, chlorodifluoro-, HCFC-22	Air	PDF*m2*yr	1.52E-13	2.85E-11	-2.85E-11	9.32E-17	1.52E-13
15	Ethene, chloro-	Water	PDF*m2*yr	1.81E-14	8.19E-12	-8.19E-12	3.73E-14	-1.92E-14
16	Butene	Water	PDF*m2*yr	9.62E-15	8.22E-13	-8.22E-13	4.54E-17	9.58E-15
17	Dimethylamine	Air	PDF*m2*yr	4.46E-18	3.89E-15	-3.89E-15	2.49E-17	-2.04E-17
18	Ethephon	Water	PDF*m2*yr	-1.87E-24	2.98E-23	-2.98E-23	2.39E-27	-1.88E-24
19	Lambda-cyhalothrin	Water	PDF*m2*yr	-1.26E-23	2.01E-22	-2.01E-22	1.61E-26	-1.26E-23
20	Tebuconazole	Water	PDF*m2*yr	-5.13E-23	8.18E-22	-8.18E-22	6.56E-26	-5.14E-23
21	Tefluthrin	Water	PDF*m2*yr	-1.66E-21	3.05E-20	-3.05E-20	2.28E-24	-1.66E-21
22	Propiconazole	Water	PDF*m2*yr	-1.72E-21	2.95E-20	-2.95E-20	2.20E-24	-1.72E-21
23	Tebuconazole	Air	PDF*m2*yr	-2.66E-21	4.23E-20	-4.23E-20	3.39E-24	-2.66E-21
24	Methomyl	Water	PDF*m2*yr	-5.93E-21	9.45E-20	-9.45E-20	7.58E-24	-5.94E-21
25	Bentazone	Water	PDF*m2*yr	-2.66E-20	3.99E-19	-3.99E-19	3.19E-23	-2.66E-20
26	Ethephon	Air	PDF*m2*yr	-3.49E-20	5.55E-19	-5.55E-19	4.45E-23	-3.49E-20
27	Lambda-cyhalothrin	Air	PDF*m2*yr	-6.78E-20	1.08E-18	-1.08E-18	8.65E-23	-6.78E-20
28	Ethane, 1,1,1-trichloro-, HCFC-140	Water	PDF*m2*yr	-2.40E-19	6.45E-18	-6.45E-18	1.69E-22	-2.40E-19
29	Flumiclorac-pentyl	Soil	PDF*m2*yr	-2.72E-19	3.87E-18	-3.87E-18	3.11E-22	-2.73E-19
30	Carbaryl	Water	PDF*m2*yr	-3.21E-19	5.21E-18	-5.21E-18	4.16E-22	-3.22E-19
31	2,4-D, dimethylamine salt	Air	PDF*m2*yr	-3.66E-19	5.86E-18	-5.86E-18	4.72E-22	-3.66E-19
32	Butadiene	Air	PDF*m2*yr	-7.47E-19	7.22E-18	-7.22E-18	5.44E-22	-7.48E-19
33	Acenaphthylene	Air	PDF*m2*yr	-7.48E-19	1.62E-18	-1.62E-18	6.95E-22	-7.49E-19
34	Flumiclorac-pentyl	Air	PDF*m2*yr	-2.05E-18	2.91E-17	-2.91E-17	2.34E-21	-2.05E-18
35	Phenol, pentachloro-	Soil	PDF*m2*yr	-3.30E-18	2.68E-15	-2.68E-15	1.19E-20	-3.31E-18
36	Methyl ethyl ketone	Water	PDF*m2*yr	-3.97E-18	0.00E+00	0.00E+00	0.00E+00	-3.97E-18
37	Benzo(b)fluoranthene	Air	PDF*m2*yr	-4.72E-18	4.89E-16	-4.89E-16	2.09E-19	-4.93E-18
38	Methane, dichlorofluoro-, HCFC-21	Air	PDF*m2*yr	-1.10E-17	4.36E-16	-4.36E-16	1.88E-20	-1.10E-17
39	Dicamba	Water	PDF*m2*yr	-1.23E-17	2.00E-16	-2.00E-16	1.59E-20	-1.23E-17
40	Asulam	Soil	PDF*m2*yr	-1.76E-17	3.13E-16	-3.13E-16	2.23E-20	-1.76E-17
41	2-Methyl-4-chlorophenoxyacetic acid	Air	PDF*m2*yr	-1.81E-17	2.90E-16	-2.90E-16	2.34E-20	-1.81E-17
42	Pendimethalin	Water	PDF*m2*yr	-1.96E-17	3.17E-16	-3.17E-16	2.53E-20	-1.96E-17
43	Dibenz(a,h)anthracene	Air	PDF*m2*yr	-2.40E-17	2.49E-15	-2.49E-15	1.07E-18	-2.51E-17
44	Methomyl	Air	PDF*m2*yr	-2.53E-17	4.03E-16	-4.03E-16	3.23E-20	-2.53E-17
45	Benzo(k)fluoranthene	Air	PDF*m2*yr	-3.46E-17	3.59E-15	-3.59E-15	1.53E-18	-3.61E-17
46	Sethoxydim	Air	PDF*m2*yr	-3.49E-17	4.95E-16	-4.95E-16	3.98E-20	-3.49E-17
47	Butyric acid, 4-(2,4-dichlorophenoxy)-	Air	PDF*m2*yr	-7.02E-17	1.14E-15	-1.14E-15	9.08E-20	-7.02E-17
48	Dimethenamid	Water	PDF*m2*yr	-7.12E-17	1.15E-15	-1.15E-15	9.23E-20	-7.13E-17
49	Methane, trichlorofluoro-, CFC-11	Air	PDF*m2*yr	-1.34E-16	5.47E-15	-5.47E-15	2.35E-19	-1.34E-16
50	Glyphosate	Water	PDF*m2*yr	-1.35E-16	2.14E-15	-2.14E-15	1.72E-19	-1.35E-16
51	Quizalofop ethyl ester	Air	PDF*m2*yr	-1.63E-16	2.32E-15	-2.32E-15	1.86E-19	-1.63E-16
52	Fluorene	Air	PDF*m2*yr	-1.75E-16	1.70E-17	-1.70E-17	7.28E-21	-1.75E-16
53	Tefluthrin	Air	PDF*m2*yr	-2.23E-16	3.61E-15	-3.61E-15	2.88E-19	-2.23E-16
54	Benzene, pentachloro-	Air	PDF*m2*yr	-2.72E-16	5.02E-15	-5.02E-15	5.70E-18	-2.78E-16
55	Bromoxynil	Water	PDF*m2*yr	-2.77E-16	4.43E-15	-4.43E-15	3.58E-19	-2.77E-16
56	Bentazone	Air	PDF*m2*yr	-4.39E-16	6.23E-15	-6.23E-15	5.00E-19	-4.39E-16
57	Acetophenone	Air	PDF*m2*yr	-4.40E-16	0.00E+00	0.00E+00	0.00E+00	-4.40E-16
58	Triethylene glycol	Water	PDF*m2*yr	-4.62E-16	2.07E-13	-2.07E-13	5.93E-20	-4.62E-16
59	Metolachlor	Water	PDF*m2*yr	-4.89E-16	7.89E-15	-7.89E-15	6.30E-19	-4.89E-16
60	Naphthalene	Air	PDF*m2*yr	-5.46E-16	0.00E+00	0.00E+00	0.00E+00	-5.46E-16
61	Triallate	Soil	PDF*m2*yr	-5.84E-16	9.30E-15	-9.30E-15	7.46E-19	-5.85E-16
62	Fluoranthene	Air	PDF*m2*yr	-5.88E-16	8.07E-17	-8.07E-17	3.45E-20	-5.88E-16
63	Quizalofop ethyl ester	Soil	PDF*m2*yr	-5.90E-16	1.00E-14	-1.00E-14	7.30E-19	-5.91E-16
64	Bromoxynil	Air	PDF*m2*yr	-6.23E-16	9.99E-15	-9.99E-15	8.05E-19	-6.24E-16
65	2-Methyl-4-chlorophenoxyacetic acid	Water	PDF*m2*yr	-6.27E-16	1.00E-14	-1.00E-14	8.09E-19	-6.28E-16
66	Propanal	Water	PDF*m2*yr	-6.29E-16	1.24E-14	-1.24E-14	8.57E-19	-6.30E-16
67	Benzene, 1,2-dichloro-	Air	PDF*m2*yr	-6.34E-16	1.22E-14	-1.22E-14	8.64E-19	-6.34E-16
68	Benzene, chloro-	Air	PDF*m2*yr	-7.09E-16	0.00E+00	0.00E+00	0.00E+00	-7.09E-16
69	Anthracene	Air	PDF*m2*yr	-7.41E-16	0.00E+00	0.00E+00	0.00E+00	-7.41E-16
70	Imazethapyr	Air	PDF*m2*yr	-8.08E-16	1.15E-14	-1.15E-14	9.22E-19	-8.09E-16
71	Ethane, 2-chloro-1,1,1,2-tetrafluoro-, HCFC-124	Air	PDF*m2*yr	-8.24E-16	3.33E-14	-3.33E-14	8.23E-19	-8.25E-16
72	Phenmedipham	Soil	PDF*m2*yr	-8.68E-16	1.41E-14	-1.41E-14	1.11E-18	-8.69E-16
73	Styrene	Air	PDF*m2*yr	-8.76E-16	2.05E-13	-2.05E-13	2.94E-19	-8.76E-16
74	Ethyl acetate	Water	PDF*m2*yr	-8.97E-16	1.26E-14	-1.26E-14	9.38E-19	-8.98E-16
75	Methomyl	Soil	PDF*m2*yr	-1.05E-15	1.67E-14	-1.67E-14	1.34E-18	-1.05E-15
76	Benzene, hexachloro-	Air	PDF*m2*yr	-1.21E-15	1.26E-13	-1.26E-13	1.57E-17	-1.23E-15
77	Fenoxaprop ethyl ester	Soil	PDF*m2*yr	-1.23E-15	2.10E-14	-2.10E-14	1.58E-18	-1.23E-15
78	Pronamide	Soil	PDF*m2*yr	-1.36E-15	8.00E-15	-8.00E-15	4.91E-19	-1.36E-15
79	Propiconazole	Air	PDF*m2*yr	-1.73E-15	2.45E-14	-2.45E-14	1.97E-18	-1.73E-15
80	Flumetsulam	Air	PDF*m2*yr	-1.79E-15	2.55E-14	-2.55E-14	2.05E-18	-1.79E-15
81	Phthalate, dioctyl-	Air	PDF*m2*yr	-1.84E-15	0.00E+00	0.00E+00	0.00E+00	-1.84E-15
82	Heptane	Air	PDF*m2*yr	-1.90E-15	1.31E-15	-1.31E-15	1.20E-20	-1.90E-15
83	Ethyl acetate	Air	PDF*m2*yr	-2.54E-15	1.06E-13	-1.06E-13	5.21E-18	-2.54E-15
84	Methyl ethyl ketone	Air	PDF*m2*yr	-2.88E-15	8.53E-14	-8.53E-14	4.19E-18	-2.89E-15
85	Chlorsulfuron	Soil	PDF*m2*yr	-3.01E-15	4.79E-14	-4.79E-14	3.84E-18	-3.01E-15
86	Imazapyr	Soil	PDF*m2*yr	-3.01E-15	5.55E-14	-5.55E-14	4.16E-18	-3.01E-15
87	o-Xylene	Air	PDF*m2*yr	-3.62E-15	6.07E-13	-6.07E-13	6.61E-19	-3.62E-15
88	Mecoprop	Soil	PDF*m2*yr	-3.68E-15	5.86E-14	-5.86E-14	4.70E-18	-3.68E-15
89	Ethene, chloro-	Air	PDF*m2*yr	-3.90E-15	6.59E-13	-6.59E-13	2.00E-17	-3.92E-15
90	Ethalfluralin	Soil	PDF*m2*yr	-4.09E-15	7.07E-14	-7.07E-14	5.10E-18	-4.09E-15
91	Phenanthrene	Air	PDF*m2*yr	-4.11E-15	2.07E-15	-2.07E-15	8.83E-19	-4.11E-15
92	Dimethenamid	Air	PDF*m2*yr	-4.48E-15	7.27E-14	-7.27E-14	5.81E-18	-4.49E-15
93	Methane, dichloro-, HCC-30	Water	PDF*m2*yr	-4.87E-15	1.24E-13	-1.24E-13	9.17E-18	-4.87E-15
94	Deltamethrin	Soil	PDF*m2*yr	-4.88E-15	8.14E-14	-8.14E-14	6.07E-18	-4.88E-15
95	Sethoxydim	Soil	PDF*m2*yr	-4.95E-15	8.26E-14	-8.26E-14	6.33E-18	-4.96E-15
96	Pyrene	Air	PDF*m2*yr	-5.12E-15	1.10E-15	-1.10E-15	4.71E-19	-5.12E-15
97	Chloroform	Water	PDF*m2*yr	-5.71E-15	1.23E-13	-1.23E-13	7.72E-18	-5.72E-15
98	Flufenacet	Air	PDF*m2*yr	-5.79E-15	8.23E-14	-8.23E-14	6.61E-18	-5.80E-15
99	Dicamba	Air	PDF*m2*yr	-5.83E-15	9.26E-14	-9.26E-14	7.40E-18	-5.83E-15
100	Endothall	Soil	PDF*m2*yr	-5.94E-15	9.89E-14	-9.89E-14	7.62E-18	-5.95E-15
101	Triadimenol	Soil	PDF*m2*yr	-6.12E-15	5.66E-14	-5.66E-14	4.71E-18	-6.13E-15
102	Benzo(a)anthracene	Air	PDF*m2*yr	-6.98E-15	9.34E-16	-9.34E-16	3.99E-19	-6.98E-15
103	Ethene, tetrachloro-	Air	PDF*m2*yr	-7.02E-15	3.67E-13	-3.67E-13	9.47E-18	-7.03E-15
104	Prosulfuron	Soil	PDF*m2*yr	-7.51E-15	2.14E-13	-2.14E-13	1.18E-17	-7.52E-15
105	Bromuconazole	Soil	PDF*m2*yr	-7.96E-15	1.27E-13	-1.27E-13	1.02E-17	-7.97E-15
106	Dimethylamine	Water	PDF*m2*yr	-8.44E-15	1.90E-13	-1.90E-13	1.86E-16	-8.63E-15
107	Acephate	Air	PDF*m2*yr	-8.62E-15	1.22E-13	-1.22E-13	9.84E-18	-8.63E-15
108	Thiodicarb	Air	PDF*m2*yr	-9.07E-15	1.29E-13	-1.29E-13	1.03E-17	-9.08E-15
109	Methane, dichlorodifluoro-, CFC-12	Air	PDF*m2*yr	-9.42E-15	1.71E-12	-1.71E-12	1.66E-17	-9.44E-15
110	Parathion, methyl	Soil	PDF*m2*yr	-9.84E-15	1.40E-13	-1.40E-13	1.12E-17	-9.85E-15
111	Alachlor	Air	PDF*m2*yr	-1.02E-14	1.45E-13	-1.45E-13	1.16E-17	-1.02E-14
112	Vinclozolin	Soil	PDF*m2*yr	-1.02E-14	1.77E-13	-1.77E-13	1.28E-17	-1.02E-14
113	Imazamox	Air	PDF*m2*yr	-1.03E-14	1.47E-13	-1.47E-13	1.18E-17	-1.03E-14
114	Polychlorinated biphenyls	Water	PDF*m2*yr	-1.16E-14	6.49E-13	-6.49E-13	2.18E-17	-1.16E-14
115	Acenaphthene	Air	PDF*m2*yr	-1.16E-14	5.74E-14	-5.74E-14	1.04E-18	-1.16E-14
116	Polychlorinated biphenyls	Air	PDF*m2*yr	-1.25E-14	3.73E-13	-3.73E-13	2.69E-17	-1.25E-14
117	Parathion, methyl	Air	PDF*m2*yr	-1.28E-14	1.82E-13	-1.82E-13	1.46E-17	-1.28E-14
118	Cyhalothrin, gamma-	Soil	PDF*m2*yr	-1.43E-14	2.03E-13	-2.03E-13	1.63E-17	-1.43E-14
119	Fenbuconazole	Soil	PDF*m2*yr	-1.44E-14	1.17E-13	-1.17E-13	9.87E-18	-1.44E-14
120	Azoxystrobin	Air	PDF*m2*yr	-1.44E-14	2.05E-13	-2.05E-13	1.65E-17	-1.45E-14
121	Chrysene	Air	PDF*m2*yr	-1.48E-14	1.73E-16	-1.73E-16	7.42E-20	-1.48E-14
122	Ethane, 1,1,1-trichloro-, HCFC-140	Air	PDF*m2*yr	-1.51E-14	5.25E-13	-5.25E-13	2.17E-17	-1.51E-14
123	Permethrin	Air	PDF*m2*yr	-1.57E-14	2.23E-13	-2.23E-13	1.79E-17	-1.57E-14
124	Ethane, 1,1-difluoro-, HFC-152a	Air	PDF*m2*yr	-1.63E-14	4.19E-13	-4.19E-13	1.49E-16	-1.65E-14
125	Butyric acid, 4-(2,4-dichlorophenoxy)-	Soil	PDF*m2*yr	-1.64E-14	2.66E-13	-2.66E-13	2.12E-17	-1.64E-14
126	m-Xylene	Air	PDF*m2*yr	-1.67E-14	1.72E-12	-1.72E-12	1.23E-17	-1.67E-14
127	Permethrin	Soil	PDF*m2*yr	-1.67E-14	2.82E-13	-2.82E-13	2.19E-17	-1.67E-14
128	2,4-D	Air	PDF*m2*yr	-1.73E-14	2.45E-13	-2.45E-13	1.97E-17	-1.73E-14
129	Benzo(g,h,i)perylene	Air	PDF*m2*yr	-1.89E-14	5.46E-16	-5.46E-16	2.33E-19	-1.89E-14
130	Thiodicarb	Soil	PDF*m2*yr	-2.00E-14	2.84E-13	-2.84E-13	2.28E-17	-2.00E-14
131	t-Butyl methyl ether	Water	PDF*m2*yr	-2.23E-14	3.97E-14	-3.97E-14	5.72E-18	-2.23E-14
132	Bifenox	Soil	PDF*m2*yr	-2.46E-14	4.13E-13	-4.13E-13	3.15E-17	-2.46E-14
133	Atrazine	Water	PDF*m2*yr	-2.55E-14	4.14E-13	-4.14E-13	3.31E-17	-2.56E-14
134	Cyproconazole	Soil	PDF*m2*yr	-2.57E-14	2.95E-13	-2.95E-13	2.38E-17	-2.57E-14
135	Bifenthrin	Soil	PDF*m2*yr	-2.81E-14	5.18E-13	-5.18E-13	3.88E-17	-2.81E-14
136	Pendimethalin	Air	PDF*m2*yr	-3.00E-14	4.26E-13	-4.26E-13	3.43E-17	-3.00E-14
137	Cypermethrin	Air	PDF*m2*yr	-3.06E-14	4.35E-13	-4.35E-13	3.50E-17	-3.07E-14
138	Indeno(1,2,3-cd)pyrene	Air	PDF*m2*yr	-3.17E-14	1.21E-15	-1.21E-15	5.19E-19	-3.17E-14
139	Cyfluthrin	Air	PDF*m2*yr	-3.53E-14	5.01E-13	-5.01E-13	4.03E-17	-3.53E-14
140	Tribufos	Soil	PDF*m2*yr	-3.79E-14	6.14E-13	-6.14E-13	4.80E-17	-3.80E-14
141	Diclofop-methyl	Soil	PDF*m2*yr	-3.84E-14	6.56E-13	-6.56E-13	4.93E-17	-3.85E-14
142	Methanol	Water	PDF*m2*yr	-4.07E-14	7.24E-09	-7.24E-09	8.61E-18	-4.07E-14
143	t-Butyl methyl ether	Air	PDF*m2*yr	-4.95E-14	6.36E-14	-6.36E-14	2.58E-18	-4.95E-14
144	Imazethapyr	Soil	PDF*m2*yr	-4.97E-14	7.46E-13	-7.46E-13	5.96E-17	-4.97E-14
145	Flutolanil	Soil	PDF*m2*yr	-5.52E-14	9.12E-13	-9.12E-13	7.13E-17	-5.53E-14
146	Carbaryl	Air	PDF*m2*yr	-5.75E-14	8.24E-13	-8.24E-13	6.62E-17	-5.76E-14
147	Sulfosulfuron	Soil	PDF*m2*yr	-6.26E-14	9.97E-13	-9.97E-13	7.99E-17	-6.27E-14
148	Bentazone	Soil	PDF*m2*yr	-6.29E-14	5.38E-13	-5.38E-13	3.96E-17	-6.30E-14
149	Triasulfuron	Soil	PDF*m2*yr	-6.29E-14	1.00E-12	-1.00E-12	8.04E-17	-6.30E-14
150	2-Methyl-4-chlorophenoxyacetic acid	Soil	PDF*m2*yr	-6.44E-14	1.05E-12	-1.05E-12	8.19E-17	-6.45E-14
151	Acetone	Water	PDF*m2*yr	-7.04E-14	1.66E-12	-1.66E-12	1.86E-18	-7.04E-14
152	Amitraz	Soil	PDF*m2*yr	-7.65E-14	1.26E-12	-1.26E-12	9.89E-17	-7.66E-14
153	Prochloraz	Soil	PDF*m2*yr	-7.70E-14	7.36E-13	-7.36E-13	6.11E-17	-7.71E-14
154	Ethanol	Water	PDF*m2*yr	-7.93E-14	2.92E-13	-2.92E-13	7.64E-18	-7.93E-14
155	Napropamide	Soil	PDF*m2*yr	-7.96E-14	2.46E-12	-2.46E-12	8.43E-17	-7.96E-14
156	Chloroform	Air	PDF*m2*yr	-7.98E-14	2.93E-12	-2.93E-12	1.26E-16	-7.99E-14
157	Kresoxim-methyl	Soil	PDF*m2*yr	-8.86E-14	8.52E-13	-8.52E-13	7.02E-17	-8.87E-14
158	Methane, dichloro-, HCC-30	Air	PDF*m2*yr	-8.87E-14	2.94E-12	-2.94E-12	1.34E-16	-8.88E-14
159	Trifluralin	Air	PDF*m2*yr	-9.71E-14	1.38E-12	-1.38E-12	1.11E-16	-9.72E-14
160	Oxydemeton methyl	Soil	PDF*m2*yr	-9.97E-14	8.11E-13	-8.11E-13	6.83E-17	-9.98E-14
161	Ethane, 1,1,1,2-tetrafluoro-, HFC-134a	Air	PDF*m2*yr	-1.03E-13	2.25E-12	-2.25E-12	1.14E-16	-1.03E-13
162	Methane, bromochlorodifluoro-, Halon 1211	Air	PDF*m2*yr	-1.04E-13	3.96E-11	-3.96E-11	3.13E-17	-1.04E-13
163	Pyrethrin	Soil	PDF*m2*yr	-1.11E-13	1.83E-12	-1.83E-12	1.43E-16	-1.11E-13
164	Acenaphthylene	Water	PDF*m2*yr	-1.13E-13	7.65E-14	-7.65E-14	7.04E-19	-1.13E-13
165	Atrazine	Air	PDF*m2*yr	-1.27E-13	1.85E-12	-1.85E-12	1.48E-16	-1.27E-13
166	Hexane	Air	PDF*m2*yr	-1.28E-13	2.39E-13	-2.39E-13	1.15E-18	-1.28E-13
167	Clomazone	Soil	PDF*m2*yr	-1.33E-13	2.30E-12	-2.30E-12	1.66E-16	-1.33E-13
168	Tefluthrin	Soil	PDF*m2*yr	-1.38E-13	2.53E-12	-2.53E-12	1.90E-16	-1.38E-13
169	Propargite	Soil	PDF*m2*yr	-1.40E-13	2.31E-12	-2.31E-12	1.81E-16	-1.40E-13
170	Butene	Air	PDF*m2*yr	-1.46E-13	9.51E-14	-9.51E-14	9.07E-19	-1.46E-13
171	Dioxin, 2,3,7,8 Tetrachlorodibenzo-p-	Air	PDF*m2*yr	-1.52E-13	1.63E-11	-1.63E-11	1.39E-16	-1.52E-13
172	PAH, polycyclic aromatic hydrocarbons	Soil	PDF*m2*yr	-1.65E-13	2.76E-11	-2.76E-11	3.05E-17	-1.65E-13
173	Phenanthrene	Water	PDF*m2*yr	-1.72E-13	0.00E+00	0.00E+00	0.00E+00	-1.72E-13
174	Ethyne	Air	PDF*m2*yr	-1.84E-13	3.06E-13	-3.06E-13	4.75E-17	-1.84E-13
175	Tebuconazole	Soil	PDF*m2*yr	-2.17E-13	2.89E-12	-2.89E-12	2.21E-16	-2.17E-13
176	Pymetrozine	Soil	PDF*m2*yr	-2.32E-13	3.83E-12	-3.83E-12	2.99E-16	-2.32E-13
177	Dipropylthiocarbamic acid S-ethyl ester	Soil	PDF*m2*yr	-2.79E-13	4.61E-12	-4.61E-12	3.61E-16	-2.80E-13
178	Chlorpyrifos	Air	PDF*m2*yr	-2.96E-13	4.20E-12	-4.20E-12	3.37E-16	-2.96E-13
179	Flumetsulam	Soil	PDF*m2*yr	-3.23E-13	5.96E-12	-5.96E-12	4.46E-16	-3.24E-13
180	Benfluralin	Soil	PDF*m2*yr	-3.37E-13	5.56E-12	-5.56E-12	4.35E-16	-3.37E-13
181	Paraquat	Air	PDF*m2*yr	-3.53E-13	5.02E-12	-5.02E-12	4.03E-16	-3.54E-13
182	Ethane, 1,1,2-trichloro-1,2,2-trifluoro-, CFC-113	Air	PDF*m2*yr	-3.73E-13	1.51E-11	-1.51E-11	3.72E-16	-3.74E-13
183	Propiconazole	Soil	PDF*m2*yr	-3.92E-13	6.42E-12	-6.42E-12	4.87E-16	-3.93E-13
184	Metolachlor	Air	PDF*m2*yr	-4.13E-13	5.87E-12	-5.87E-12	4.71E-16	-4.13E-13
185	Methane, tetrafluoro-, CFC-14	Air	PDF*m2*yr	-4.22E-13	4.92E-11	-4.92E-11	7.33E-16	-4.22E-13
186	Sulfentrazone	Air	PDF*m2*yr	-4.27E-13	6.06E-12	-6.06E-12	4.87E-16	-4.27E-13
187	Methane, tetrachloro-, CFC-10	Air	PDF*m2*yr	-4.40E-13	2.11E-12	-2.11E-12	5.55E-16	-4.41E-13
188	Thifensulfuron-methyl	Soil	PDF*m2*yr	-4.59E-13	6.68E-12	-6.68E-12	5.38E-16	-4.59E-13
189	Benomyl	Soil	PDF*m2*yr	-5.45E-13	3.87E-12	-3.87E-12	2.59E-16	-5.45E-13
190	Methane, bromo-, Halon 1001	Air	PDF*m2*yr	-6.12E-13	2.31E-14	-2.31E-14	1.06E-20	-6.12E-13
191	Metalaxil	Soil	PDF*m2*yr	-6.27E-13	1.01E-11	-1.01E-11	7.91E-16	-6.28E-13
192	Ethane, 1,2-dichloro-	Air	PDF*m2*yr	-6.78E-13	6.96E-11	-6.96E-11	2.27E-15	-6.80E-13
193	Trichlorfon	Soil	PDF*m2*yr	-6.84E-13	1.13E-11	-1.13E-11	8.84E-16	-6.85E-13
194	Metribuzin	Air	PDF*m2*yr	-8.07E-13	1.15E-11	-1.15E-11	9.21E-16	-8.08E-13
195	Fluroxypyr	Soil	PDF*m2*yr	-8.08E-13	1.26E-11	-1.26E-11	1.01E-15	-8.09E-13
196	Thidiazuron	Soil	PDF*m2*yr	-8.32E-13	1.35E-11	-1.35E-11	1.05E-15	-8.33E-13
197	Trinexapac-ethyl	Soil	PDF*m2*yr	-8.33E-13	1.30E-11	-1.30E-11	9.80E-16	-8.34E-13
198	Benzene, ethyl-	Air	PDF*m2*yr	-8.46E-13	5.95E-13	-5.95E-13	7.57E-18	-8.46E-13
199	Methoxyfenozide	Soil	PDF*m2*yr	-8.83E-13	1.46E-11	-1.46E-11	1.14E-15	-8.84E-13
200	Cyhalothrin, gamma-	Air	PDF*m2*yr	-1.05E-12	1.49E-11	-1.49E-11	1.20E-15	-1.05E-12
201	Naphthalene	Water	PDF*m2*yr	-1.09E-12	0.00E+00	0.00E+00	0.00E+00	-1.09E-12
202	Cyfluthrin	Soil	PDF*m2*yr	-1.12E-12	1.84E-11	-1.84E-11	1.43E-15	-1.12E-12
203	Terbufos	Soil	PDF*m2*yr	-1.14E-12	2.33E-11	-2.33E-11	1.62E-15	-1.14E-12
204	Pyrithiobac sodium salt	Soil	PDF*m2*yr	-1.18E-12	1.91E-11	-1.91E-11	1.49E-15	-1.18E-12
205	Carbaryl	Soil	PDF*m2*yr	-1.27E-12	2.09E-11	-2.09E-11	1.64E-15	-1.27E-12
206	Bromoxynil	Soil	PDF*m2*yr	-1.28E-12	2.11E-11	-2.11E-11	1.67E-15	-1.29E-12
207	Flufenacet	Soil	PDF*m2*yr	-1.31E-12	2.25E-11	-2.25E-11	1.68E-15	-1.31E-12
208	Dicamba	Soil	PDF*m2*yr	-1.44E-12	2.53E-11	-2.53E-11	1.92E-15	-1.44E-12
209	Xylene	Air	PDF*m2*yr	-1.49E-12	1.30E-10	-1.30E-10	2.53E-16	-1.49E-12
210	Fludioxonil	Soil	PDF*m2*yr	-1.77E-12	2.92E-11	-2.92E-11	2.28E-15	-1.77E-12
211	Alachlor	Soil	PDF*m2*yr	-1.80E-12	5.26E-11	-5.26E-11	2.86E-15	-1.80E-12
212	Acetic acid	Water	PDF*m2*yr	-1.83E-12	8.33E-12	-8.33E-12	1.34E-15	-1.83E-12
213	Acetaldehyde	Water	PDF*m2*yr	-1.85E-12	8.17E-12	-8.17E-12	2.28E-16	-1.86E-12
214	Sulfur trioxide	Air	PDF*m2*yr	-1.91E-12	3.27E-11	-3.27E-11	2.46E-15	-1.91E-12
215	Phosmet	Soil	PDF*m2*yr	-1.91E-12	3.16E-11	-3.16E-11	2.47E-15	-1.91E-12
216	Pendimethalin	Soil	PDF*m2*yr	-1.93E-12	3.09E-11	-3.09E-11	2.43E-15	-1.93E-12
217	Isoxaflutole	Soil	PDF*m2*yr	-1.99E-12	3.66E-11	-3.66E-11	2.74E-15	-1.99E-12
218	Imazamox	Soil	PDF*m2*yr	-1.99E-12	2.99E-11	-2.99E-11	2.39E-15	-2.00E-12
219	Simazine	Soil	PDF*m2*yr	-2.16E-12	3.98E-11	-3.98E-11	2.98E-15	-2.16E-12
220	Maneb	Soil	PDF*m2*yr	-2.19E-12	3.61E-11	-3.61E-11	2.82E-15	-2.19E-12
221	Maleic hydrazide	Soil	PDF*m2*yr	-2.26E-12	3.74E-11	-3.74E-11	2.92E-15	-2.27E-12
222	Ethane, 1,2-dichloro-	Water	PDF*m2*yr	-2.27E-12	8.53E-12	-8.53E-12	3.88E-15	-2.27E-12
223	Dimethomorph	Soil	PDF*m2*yr	-2.41E-12	3.98E-11	-3.98E-11	3.12E-15	-2.41E-12
224	Trifluralin	Soil	PDF*m2*yr	-2.47E-12	4.03E-11	-4.03E-11	3.09E-15	-2.48E-12
225	Ioxynil	Soil	PDF*m2*yr	-2.93E-12	4.79E-11	-4.79E-11	3.75E-15	-2.93E-12
226	Chloridazon	Soil	PDF*m2*yr	-3.60E-12	5.73E-11	-5.73E-11	4.60E-15	-3.60E-12
227	Lambda-cyhalothrin	Soil	PDF*m2*yr	-4.28E-12	7.03E-11	-7.03E-11	5.50E-15	-4.29E-12
228	Formaldehyde	Water	PDF*m2*yr	-4.42E-12	2.08E-06	-2.08E-06	3.93E-16	-4.43E-12
229	Rimsulfuron	Soil	PDF*m2*yr	-5.01E-12	8.55E-11	-8.55E-11	6.60E-15	-5.01E-12
230	Toluene	Air	PDF*m2*yr	-5.09E-12	5.02E-10	-5.02E-10	3.48E-16	-5.09E-12
231	Benzene, pentachloronitro-	Soil	PDF*m2*yr	-6.61E-12	1.09E-10	-1.09E-10	8.54E-15	-6.62E-12
232	Ethene	Air	PDF*m2*yr	-6.76E-12	2.86E-12	-2.86E-12	3.83E-16	-6.76E-12
233	Malathion	Soil	PDF*m2*yr	-6.98E-12	1.05E-10	-1.05E-10	8.10E-15	-6.99E-12
234	Difenoconazole	Soil	PDF*m2*yr	-7.24E-12	1.22E-10	-1.22E-10	9.42E-15	-7.25E-12
235	Cyprodinil	Soil	PDF*m2*yr	-7.39E-12	1.22E-10	-1.22E-10	9.53E-15	-7.40E-12
236	Azoxystrobin	Soil	PDF*m2*yr	-7.66E-12	1.23E-10	-1.23E-10	9.60E-15	-7.67E-12
237	Oryzalin	Soil	PDF*m2*yr	-1.08E-11	1.78E-10	-1.78E-10	1.39E-14	-1.08E-11
238	Prometryn	Soil	PDF*m2*yr	-1.16E-11	1.89E-10	-1.89E-10	1.47E-14	-1.17E-11
239	Mepiquat chloride	Soil	PDF*m2*yr	-1.25E-11	2.05E-10	-2.05E-10	1.58E-14	-1.25E-11
240	Glyphosate	Air	PDF*m2*yr	-1.28E-11	1.81E-10	-1.81E-10	1.46E-14	-1.28E-11
241	Acetone	Air	PDF*m2*yr	-1.29E-11	1.64E-12	-1.64E-12	7.60E-17	-1.29E-11
242	Ammonia	Water	PDF*m2*yr	-1.47E-11	0.00E+00	0.00E+00	0.00E+00	-1.47E-11
243	Glufosinate ammonium	Soil	PDF*m2*yr	-1.53E-11	2.53E-10	-2.53E-10	1.98E-14	-1.53E-11
244	Ethoprop	Soil	PDF*m2*yr	-1.61E-11	2.66E-10	-2.66E-10	2.08E-14	-1.61E-11
245	Parathion	Soil	PDF*m2*yr	-1.64E-11	1.35E-10	-1.35E-10	9.84E-15	-1.64E-11
246	Occupation, grassland, not used	Raw	PDF*m2*yr	-1.65E-11	2.67E-08	-2.67E-08	1.24E-13	-1.66E-11
247	Metalaxyl-M	Soil	PDF*m2*yr	-1.75E-11	2.89E-10	-2.89E-10	2.26E-14	-1.75E-11
248	Carbetamide	Soil	PDF*m2*yr	-1.84E-11	6.01E-10	-6.01E-10	1.88E-14	-1.84E-11
249	Ametryn	Soil	PDF*m2*yr	-2.15E-11	3.55E-10	-3.55E-10	2.78E-14	-2.15E-11
250	Fentin hydroxide	Soil	PDF*m2*yr	-2.22E-11	3.66E-10	-3.66E-10	2.87E-14	-2.22E-11
251	Methane, bromotrifluoro-, Halon 1301	Air	PDF*m2*yr	-2.42E-11	1.64E-10	-1.64E-10	1.89E-16	-2.42E-11
252	Ethanol	Air	PDF*m2*yr	-2.65E-11	2.29E-12	-2.29E-12	4.14E-16	-2.65E-11
253	Acenaphthene	Water	PDF*m2*yr	-2.90E-11	1.96E-11	-1.96E-11	1.80E-16	-2.90E-11
254	Iprodione	Soil	PDF*m2*yr	-3.16E-11	5.50E-10	-5.50E-10	4.16E-14	-3.17E-11
255	Ethofumesate	Soil	PDF*m2*yr	-3.17E-11	5.14E-10	-5.14E-10	4.07E-14	-3.18E-11
256	Bromacil	Soil	PDF*m2*yr	-3.60E-11	5.95E-10	-5.95E-10	4.65E-14	-3.61E-11
257	Acephate	Soil	PDF*m2*yr	-3.71E-11	6.03E-10	-6.03E-10	4.71E-14	-3.71E-11
258	Cypermethrin	Soil	PDF*m2*yr	-3.89E-11	5.34E-10	-5.34E-10	4.01E-14	-3.89E-11
259	Acetochlor	Soil	PDF*m2*yr	-4.01E-11	7.38E-10	-7.38E-10	5.53E-14	-4.01E-11
260	Dimethenamid	Soil	PDF*m2*yr	-4.03E-11	8.10E-10	-8.10E-10	5.64E-14	-4.04E-11
261	Carbendazim	Soil	PDF*m2*yr	-4.63E-11	5.84E-10	-5.84E-10	4.18E-14	-4.64E-11
262	2,4-D	Soil	PDF*m2*yr	-4.83E-11	8.27E-10	-8.27E-10	6.10E-14	-4.83E-11
263	Ethephon	Soil	PDF*m2*yr	-5.00E-11	7.83E-10	-7.83E-10	6.13E-14	-5.00E-11
264	Pentane	Air	PDF*m2*yr	-5.49E-11	9.84E-11	-9.84E-11	5.28E-16	-5.49E-11
265	Paraquat	Soil	PDF*m2*yr	-5.51E-11	8.84E-10	-8.84E-10	6.85E-14	-5.52E-11
266	Benzene, 1,2-dichloro-	Water	PDF*m2*yr	-6.46E-11	2.29E-09	-2.29E-09	3.98E-13	-6.50E-11
267	Sulfentrazone	Soil	PDF*m2*yr	-6.68E-11	1.00E-09	-1.00E-09	8.01E-14	-6.69E-11
268	Acetaldehyde	Air	PDF*m2*yr	-7.42E-11	6.68E-11	-6.68E-11	4.51E-16	-7.42E-11
269	Endosulfan	Soil	PDF*m2*yr	-7.95E-11	1.19E-09	-1.19E-09	9.55E-14	-7.96E-11
270	Phorate	Soil	PDF*m2*yr	-9.63E-11	1.59E-09	-1.59E-09	1.24E-13	-9.65E-11
271	Benzene, chloro-	Water	PDF*m2*yr	-9.97E-11	4.07E-09	-4.07E-09	4.78E-13	-1.00E-10
272	Butane	Air	PDF*m2*yr	-1.07E-10	3.08E-10	-3.08E-10	9.58E-16	-1.07E-10
273	Methanol	Air	PDF*m2*yr	-1.19E-10	1.66E-07	-1.66E-07	6.32E-16	-1.19E-10
274	Isoproturon	Soil	PDF*m2*yr	-1.30E-10	1.63E-09	-1.63E-09	1.24E-13	-1.30E-10
275	Oxamyl	Soil	PDF*m2*yr	-1.30E-10	2.15E-09	-2.15E-09	1.68E-13	-1.30E-10
276	Hydramethylnon	Soil	PDF*m2*yr	-1.39E-10	2.29E-09	-2.29E-09	1.80E-13	-1.39E-10
277	Propanal	Air	PDF*m2*yr	-1.40E-10	6.96E-15	-6.96E-15	5.45E-19	-1.40E-10
278	Azinphos-methyl	Soil	PDF*m2*yr	-1.46E-10	2.41E-09	-2.41E-09	1.88E-13	-1.46E-10
279	Chlorpyrifos	Soil	PDF*m2*yr	-1.62E-10	2.63E-09	-2.63E-09	2.06E-13	-1.63E-10
280	Thiram	Soil	PDF*m2*yr	-1.64E-10	1.16E-09	-1.16E-09	7.78E-14	-1.64E-10
281	Cymoxanil	Soil	PDF*m2*yr	-1.66E-10	2.74E-09	-2.74E-09	2.15E-13	-1.66E-10
282	o-Xylene	Water	PDF*m2*yr	-1.68E-10	3.95E-09	-3.95E-09	1.57E-15	-1.68E-10
283	Acrolein	Air	PDF*m2*yr	-1.74E-10	2.83E-08	-2.83E-08	5.24E-14	-1.74E-10
284	Metolachlor	Soil	PDF*m2*yr	-2.48E-10	3.76E-09	-3.76E-09	2.62E-13	-2.49E-10
285	Pirimicarb	Soil	PDF*m2*yr	-2.71E-10	4.47E-09	-4.47E-09	3.50E-13	-2.71E-10
286	Propane	Air	PDF*m2*yr	-2.84E-10	2.75E-09	-2.75E-09	2.66E-15	-2.84E-10
287	Antimony	Soil	PDF*m2*yr	-2.98E-10	5.02E-08	-5.02E-08	1.22E-12	-2.99E-10
288	m-Xylene	Water	PDF*m2*yr	-3.08E-10	7.22E-09	-7.22E-09	2.90E-15	-3.08E-10
289	Dicrotophos	Soil	PDF*m2*yr	-3.91E-10	6.33E-09	-6.33E-09	4.94E-13	-3.91E-10
290	Metribuzin	Soil	PDF*m2*yr	-4.02E-10	8.10E-09	-8.10E-09	5.16E-13	-4.02E-10
291	Occupation, pasture and meadow, extensive	Raw	PDF*m2*yr	-4.04E-10	2.73E-08	-2.73E-08	1.84E-13	-4.04E-10
292	Thiazole, 2-(thiocyanatemethylthio)benzo-	Soil	PDF*m2*yr	-4.60E-10	7.60E-09	-7.60E-09	5.95E-13	-4.61E-10
293	Chromium III	Water	PDF*m2*yr	-4.66E-10	0.00E+00	0.00E+00	0.00E+00	-4.66E-10
294	Terbacil	Soil	PDF*m2*yr	-6.25E-10	1.03E-08	-1.03E-08	8.08E-13	-6.26E-10
295	Barium	Soil	PDF*m2*yr	-6.60E-10	8.29E-08	-8.29E-08	6.84E-13	-6.61E-10
296	Fenamiphos	Soil	PDF*m2*yr	-7.76E-10	1.28E-08	-1.28E-08	1.00E-12	-7.77E-10
297	Diazinon	Soil	PDF*m2*yr	-8.77E-10	1.45E-08	-1.45E-08	1.13E-12	-8.78E-10
298	Occupation, urban/industrial fallow	Raw	PDF*m2*yr	-9.40E-10	5.64E-09	-5.64E-09	3.44E-13	-9.40E-10
299	PAH, polycyclic aromatic hydrocarbons	Air	PDF*m2*yr	-1.05E-09	3.56E-09	-3.56E-09	3.29E-14	-1.05E-09
300	Linuron	Soil	PDF*m2*yr	-1.08E-09	3.28E-08	-3.28E-08	1.87E-12	-1.08E-09
301	Carbofuran	Soil	PDF*m2*yr	-1.22E-09	8.99E-09	-8.99E-09	6.08E-13	-1.22E-09
302	Occupation, traffic area, road network	Raw	PDF*m2*yr	-1.23E-09	2.43E-08	-2.43E-08	8.31E-13	-1.24E-09
303	Fipronil	Soil	PDF*m2*yr	-1.41E-09	2.28E-08	-2.28E-08	1.78E-12	-1.41E-09
304	Metamitron	Soil	PDF*m2*yr	-1.54E-09	2.48E-08	-2.48E-08	1.97E-12	-1.54E-09
305	Chlorothalonil	Soil	PDF*m2*yr	-1.67E-09	3.78E-08	-3.78E-08	2.17E-12	-1.67E-09
306	Selenium	Soil	PDF*m2*yr	-1.75E-09	2.92E-07	-2.92E-07	3.23E-13	-1.75E-09
307	Atrazine	Soil	PDF*m2*yr	-2.06E-09	8.86E-08	-8.86E-08	4.37E-12	-2.07E-09
308	Occupation, urban, discontinuously built	Raw	PDF*m2*yr	-2.47E-09	5.35E-08	-5.35E-08	2.45E-12	-2.47E-09
309	Propachlor	Soil	PDF*m2*yr	-2.55E-09	4.21E-08	-4.21E-08	3.29E-12	-2.55E-09
310	Dimethoate	Soil	PDF*m2*yr	-3.17E-09	5.19E-08	-5.19E-08	4.06E-12	-3.18E-09
311	Diuron	Soil	PDF*m2*yr	-3.62E-09	5.96E-08	-5.96E-08	4.67E-12	-3.62E-09
312	Glyphosate	Soil	PDF*m2*yr	-5.15E-09	8.67E-08	-8.67E-08	6.46E-12	-5.15E-09
313	Captan	Soil	PDF*m2*yr	-5.26E-09	8.68E-08	-8.68E-08	6.79E-12	-5.27E-09
314	Occupation, arable, non-irrigated	Raw	PDF*m2*yr	-6.24E-09	4.80E-08	-4.80E-08	3.30E-12	-6.24E-09
315	Benzene, ethyl-	Water	PDF*m2*yr	-6.28E-09	1.72E-08	-1.72E-08	4.08E-14	-6.28E-09
316	Sulfur monoxide	Air	PDF*m2*yr	-7.30E-09	0.00E+00	0.00E+00	0.00E+00	-7.30E-09
317	Formaldehyde	Air	PDF*m2*yr	-7.85E-09	7.19E-09	-7.19E-09	7.98E-14	-7.85E-09
318	Barium	Air	PDF*m2*yr	-8.57E-09	8.30E-07	-8.30E-07	4.99E-12	-8.58E-09
319	Xylene	Water	PDF*m2*yr	-1.00E-08	4.73E-08	-4.73E-08	6.78E-14	-1.00E-08
320	Occupation, arable, greenhouse	Raw	PDF*m2*yr	-1.14E-08	1.89E-07	-1.89E-07	1.48E-11	-1.14E-08
321	Ethene	Water	PDF*m2*yr	-1.38E-08	1.78E-10	-1.78E-10	1.24E-15	-1.38E-08
322	Toluene	Water	PDF*m2*yr	-1.44E-08	9.57E-08	-9.57E-08	1.01E-13	-1.44E-08
323	Mancozeb	Soil	PDF*m2*yr	-1.80E-08	3.25E-07	-3.25E-07	2.34E-11	-1.81E-08
324	Selenium	Water	PDF*m2*yr	-1.88E-08	2.51E-07	-2.51E-07	2.15E-11	-1.88E-08
325	PAH, polycyclic aromatic hydrocarbons	Water	PDF*m2*yr	-2.55E-08	1.73E-08	-1.73E-08	1.69E-13	-2.55E-08
326	Occupation, arable, irrigated	Raw	PDF*m2*yr	-4.53E-08	6.44E-07	-6.44E-07	5.17E-11	-4.54E-08
327	Mercury	Water	PDF*m2*yr	-4.94E-08	8.82E-08	-8.82E-08	2.36E-10	-4.96E-08
328	Occupation, construction site	Raw	PDF*m2*yr	-5.67E-08	9.63E-07	-9.63E-07	9.23E-10	-5.76E-08
329	Aldicarb	Soil	PDF*m2*yr	-6.25E-08	1.01E-06	-1.01E-06	7.91E-11	-6.26E-08
330	Arsenic	Water	PDF*m2*yr	-7.25E-08	1.70E-06	-1.70E-06	8.71E-11	-7.26E-08
331	Acetic acid	Air	PDF*m2*yr	-8.72E-08	5.03E-08	-5.03E-08	4.43E-13	-8.72E-08
332	Occupation, permanent crop	Raw	PDF*m2*yr	-9.40E-08	6.68E-07	-6.68E-07	4.47E-11	-9.40E-08
333	Cadmium	Water	PDF*m2*yr	-1.02E-07	1.79E-06	-1.79E-06	9.98E-11	-1.02E-07
334	Cobalt	Water	PDF*m2*yr	-1.07E-07	1.67E-06	-1.67E-06	7.64E-10	-1.08E-07
335	Arsenic	Soil	PDF*m2*yr	-1.09E-07	6.79E-06	-6.79E-06	7.05E-09	-1.16E-07
336	Lead	Water	PDF*m2*yr	-1.15E-07	1.65E-06	-1.65E-06	6.27E-11	-1.15E-07
337	Cobalt	Soil	PDF*m2*yr	-1.19E-07	3.76E-06	-3.76E-06	1.45E-08	-1.34E-07
338	Mercury	Soil	PDF*m2*yr	-1.32E-07	2.53E-07	-2.53E-07	5.30E-08	-1.85E-07
339	Occupation, arable, irrigated, intensive	Raw	PDF*m2*yr	-1.35E-07	2.38E-06	-2.38E-06	1.78E-10	-1.35E-07
340	Aldrin	Soil	PDF*m2*yr	-1.45E-07	7.99E-06	-7.99E-06	3.66E-10	-1.45E-07
341	Occupation, permanent crops, non-irrigated, intensive	Raw	PDF*m2*yr	-1.52E-07	2.51E-06	-2.51E-06	1.96E-10	-1.52E-07
342	Occupation, forest, extensive	Raw	PDF*m2*yr	-1.67E-07	1.64E-06	-1.64E-06	7.46E-11	-1.68E-07
343	Hydrocarbons, aromatic	Air	PDF*m2*yr	-1.79E-07	4.32E-06	-4.32E-06	1.80E-12	-1.79E-07
344	Occupation, permanent crops, irrigated, intensive	Raw	PDF*m2*yr	-1.85E-07	2.76E-06	-2.76E-06	1.91E-10	-1.85E-07
345	Chromium	Water	PDF*m2*yr	-2.12E-07	4.37E-06	-4.37E-06	4.94E-12	-2.12E-07
346	Occupation, pasture and meadow, intensive	Raw	PDF*m2*yr	-2.21E-07	3.61E-06	-3.61E-06	2.86E-10	-2.22E-07
347	Selenium	Air	PDF*m2*yr	-2.77E-07	9.37E-07	-9.37E-07	2.96E-11	-2.77E-07
348	Cadmium	Soil	PDF*m2*yr	-3.18E-07	7.23E-06	-7.23E-06	1.07E-08	-3.28E-07
349	Occupation, industrial area	Raw	PDF*m2*yr	-4.12E-07	1.34E-05	-1.34E-05	3.47E-09	-4.15E-07
350	Antimony	Air	PDF*m2*yr	-4.45E-07	7.42E-05	-7.42E-05	1.25E-10	-4.45E-07
351	Chromium	Soil	PDF*m2*yr	-4.82E-07	2.21E-05	-2.21E-05	1.96E-07	-6.77E-07
352	Chromium VI	Air	PDF*m2*yr	-5.05E-07	2.86E-06	-2.86E-06	7.53E-11	-5.05E-07
353	Nickel	Water	PDF*m2*yr	-7.12E-07	4.41E-06	-4.41E-06	1.21E-09	-7.13E-07
354	Occupation, mineral extraction site	Raw	PDF*m2*yr	-1.26E-06	3.63E-05	-3.63E-05	1.77E-09	-1.26E-06
355	Lead	Soil	PDF*m2*yr	-1.30E-06	2.80E-05	-2.80E-05	8.36E-08	-1.38E-06
356	Occupation, arable, non-irrigated, extensive	Raw	PDF*m2*yr	-1.56E-06	2.51E-05	-2.51E-05	1.99E-09	-1.56E-06
357	Occupation, arable	Raw	PDF*m2*yr	-1.75E-06	2.75E-05	-2.75E-05	2.16E-09	-1.75E-06
358	Occupation, arable, non-irrigated, intensive	Raw	PDF*m2*yr	-1.83E-06	3.98E-05	-3.98E-05	2.59E-09	-1.83E-06
359	Nickel	Soil	PDF*m2*yr	-1.86E-06	2.43E-05	-2.43E-05	1.24E-07	-1.99E-06
360	Ammonia	Air	PDF*m2*yr	-1.87E-06	4.90E-05	-4.90E-05	2.70E-08	-1.90E-06
361	Occupation, traffic area, rail/road embankment	Raw	PDF*m2*yr	-2.29E-06	1.33E-05	-1.33E-05	1.10E-09	-2.29E-06
362	Hydrocarbons, aromatic	Water	PDF*m2*yr	-2.81E-06	1.90E-06	-1.90E-06	1.75E-11	-2.81E-06
363	Copper	Soil	PDF*m2*yr	-3.66E-06	2.79E-04	-2.79E-04	2.82E-06	-6.47E-06
364	Copper	Water	PDF*m2*yr	-3.73E-06	5.63E-05	-5.63E-05	4.72E-08	-3.78E-06
365	Zinc	Water	PDF*m2*yr	-3.90E-06	1.57E-05	-1.57E-05	1.12E-08	-3.91E-06
366	Occupation, dump site	Raw	PDF*m2*yr	-3.98E-06	2.27E-04	-2.27E-04	7.91E-09	-3.99E-06
367	Aluminium	Soil	PDF*m2*yr	-9.04E-06	4.78E-04	-4.78E-04	1.66E-05	-2.56E-05
368	Mercury	Air	PDF*m2*yr	-1.11E-05	9.59E-05	-9.59E-05	2.80E-09	-1.11E-05
369	Arsenic	Air	PDF*m2*yr	-1.19E-05	6.30E-05	-6.30E-05	1.10E-09	-1.19E-05
370	Cadmium	Air	PDF*m2*yr	-1.51E-05	4.65E-05	-4.65E-05	5.79E-10	-1.51E-05
371	Chromium	Air	PDF*m2*yr	-1.77E-05	7.17E-05	-7.17E-05	1.01E-09	-1.77E-05
372	Lead	Air	PDF*m2*yr	-1.82E-05	8.46E-05	-8.46E-05	8.10E-10	-1.82E-05
373	Barium	Water	PDF*m2*yr	-2.05E-05	4.31E-04	-4.31E-04	1.85E-10	-2.05E-05
374	Cobalt	Air	PDF*m2*yr	-2.97E-05	2.01E-05	-2.01E-05	2.23E-10	-2.97E-05
375	Occupation, forest, intensive	Raw	PDF*m2*yr	-3.93E-05	2.60E-04	-2.60E-04	1.84E-08	-3.94E-05
376	Aluminium	Water	PDF*m2*yr	-5.39E-05	1.26E-03	-1.26E-03	5.42E-08	-5.39E-05
377	Aluminium	Air	PDF*m2*yr	-7.99E-05	5.46E-03	-5.46E-03	6.12E-08	-7.99E-05
378	Zinc	Soil	PDF*m2*yr	-8.06E-05	8.77E-03	-8.77E-03	6.46E-06	-8.70E-05
379	Zinc	Air	PDF*m2*yr	-1.49E-04	1.54E-03	-1.54E-03	1.42E-08	-1.49E-04
380	Copper	Air	PDF*m2*yr	-2.30E-04	2.58E-03	-2.58E-03	5.46E-09	-2.30E-04
381	Sulfur dioxide	Air	PDF*m2*yr	-3.62E-04	2.99E-03	-2.99E-03	1.53E-08	-3.62E-04
382	Nickel	Air	PDF*m2*yr	-6.08E-04	3.53E-04	-3.53E-04	4.49E-09	-6.08E-04
383	Nitrogen oxides	Air	PDF*m2*yr	-9.62E-04	3.65E-03	-3.65E-03	5.35E-08	-9.62E-04
	Total		PDF*m2*yr	-2.74E-03
Climate change
No	Substance	Compartment	Unit	Total	Methanol (Used)	Methanol (Recovered)	Energy for extraction and solvent recovery (photovoltaic)	Propyl gallate (Avoided)
1	Carbon dioxide	Air	kg CO2 eq	-8.80E-08	5.95E-06	-5.95E-06	2.09E-10	-8.82E-08
2	Methane, chlorodifluoro-, HCFC-22	Air	kg CO2 eq	5.58E-08	1.05E-05	-1.05E-05	3.43E-11	5.58E-08
3	Methane, dichlorofluoro-, HCFC-21	Air	kg CO2 eq	-2.67E-13	1.06E-11	-1.06E-11	4.56E-16	-2.68E-13
4	Methane, bromo-, Halon 1001	Air	kg CO2 eq	-1.77E-12	6.67E-14	-6.67E-14	3.06E-20	-1.77E-12
5	Methane, trichlorofluoro-, CFC-11	Air	kg CO2 eq	-1.03E-11	4.20E-10	-4.20E-10	1.81E-14	-1.03E-11
6	Carbon monoxide	Air	kg CO2 eq	-1.40E-11	0.00E+00	0.00E+00	0.00E+00	-1.40E-11
7	Ethane, 1,1,1-trichloro-, HCFC-140	Air	kg CO2 eq	-6.09E-11	2.12E-09	-2.12E-09	8.75E-14	-6.10E-11
8	Methane, dichloro-, HCC-30	Air	kg CO2 eq	-6.71E-11	2.22E-09	-2.22E-09	1.02E-13	-6.72E-11
9	Ethane, 2-chloro-1,1,1,2-tetrafluoro-, HCFC-124	Air	kg CO2 eq	-7.25E-11	2.93E-09	-2.93E-09	7.24E-14	-7.26E-11
10	Chloroform	Air	kg CO2 eq	-1.28E-10	4.71E-09	-4.71E-09	2.02E-13	-1.28E-10
11	Methane, monochloro-, R-40	Air	kg CO2 eq	-1.92E-10	6.67E-09	-6.67E-09	2.76E-13	-1.92E-10
12	Ethane, 1,1,2-trichloro-1,2,2-trifluoro-, CFC-113	Air	kg CO2 eq	-1.03E-09	4.17E-08	-4.17E-08	1.03E-12	-1.03E-09
13	Ethane, 1,1-difluoro-, HFC-152a	Air	kg CO2 eq	-1.24E-09	3.19E-08	-3.19E-08	1.14E-11	-1.25E-09
14	Ethane, hexafluoro-, HFC-116	Air	kg CO2 eq	-3.75E-09	3.32E-07	-3.32E-07	5.21E-12	-3.75E-09
15	Methane, bromochlorodifluoro-, Halon 1211	Air	kg CO2 eq	-5.82E-09	2.22E-06	-2.22E-06	1.75E-12	-5.82E-09
16	Ethane, 1,1,1,2-tetrafluoro-, HFC-134a	Air	kg CO2 eq	-6.09E-09	1.33E-07	-1.33E-07	6.76E-12	-6.10E-09
17	Methane, dichlorodifluoro-, CFC-12	Air	kg CO2 eq	-6.72E-09	1.22E-06	-1.22E-06	1.18E-11	-6.74E-09
18	Methane, trifluoro-, HFC-23	Air	kg CO2 eq	-1.31E-08	5.17E-07	-5.17E-07	2.23E-11	-1.31E-08
19	Methane, tetrafluoro-, CFC-14	Air	kg CO2 eq	-1.87E-08	2.18E-06	-2.18E-06	3.25E-11	-1.87E-08
20	Methane, tetrachloro-, CFC-10	Air	kg CO2 eq	-2.93E-08	1.41E-07	-1.41E-07	3.69E-11	-2.93E-08
21	Methane, biogenic	Air	kg CO2 eq	-6.33E-07	1.47E-05	-1.47E-05	1.24E-08	-6.46E-07
22	Ethane, 1,2-dichloro-1,1,2,2-tetrafluoro-, CFC-114	Air	kg CO2 eq	-9.98E-07	1.10E-05	-1.10E-05	6.21E-10	-9.99E-07
23	Methane	Air	kg CO2 eq	-1.66E-06	7.67E-11	-7.67E-11	3.61E-15	-1.66E-06
24	Methane, bromotrifluoro-, Halon 1301	Air	kg CO2 eq	-2.04E-06	1.38E-05	-1.38E-05	1.59E-11	-2.04E-06
25	Carbon dioxide, land transformation	Air	kg CO2 eq	-1.28E-05	1.32E-04	-1.32E-04	6.32E-09	-1.28E-05
26	Carbon monoxide, fossil	Air	kg CO2 eq	-4.06E-05	4.07E-04	-4.07E-04	2.33E-09	-4.06E-05
27	Dinitrogen monoxide	Air	kg CO2 eq	-5.24E-04	1.11E-03	-1.11E-03	9.15E-08	-5.24E-04
28	Methane, fossil	Air	kg CO2 eq	-1.17E-03	3.41E-02	-3.41E-02	9.63E-08	-1.17E-03
29	Sulfur hexafluoride	Air	kg CO2 eq	-1.27E-03	3.81E-04	-3.81E-04	1.71E-08	-1.27E-03
30	Carbon dioxide, fossil	Air	kg CO2 eq	-8.49E-02	2.42E-01	-2.42E-01	2.68E-06	-8.49E-02
	Total		kg CO2 eq	-8.79E-02
Resources
No	Substance	Compartment	Unit	Total	Methanol (Used)	Methanol (Recovered)	Energy for extraction and solvent recovery (photovoltaic)	Propyl gallate (Avoided)
1	Aluminium	Raw	MJ primary	4.60E-07	2.27E-04	-2.27E-04	3.38E-08	4.27E-07
2	Chromium	Raw	MJ primary	1.55E-08	4.78E-06	-4.78E-06	5.03E-11	1.54E-08
3	Lead, Pb 3.6E-1%, in mixed ore	Raw	MJ primary	-6.08E-10	2.33E-08	-2.33E-08	2.95E-13	-6.08E-10
4	Manganese	Raw	MJ primary	-6.50E-10	4.48E-08	-4.48E-08	4.66E-11	-6.96E-10
5	Zinc, Zn 0.63%, Au 9.7E-4%, Ag 9.7E-4%, Cu 0.38%, Pb 0.014%, in ore	Raw	MJ primary	-6.74E-10	2.67E-06	-2.67E-06	2.25E-12	-6.76E-10
6	Molybdenum, 0.014% in sulfide, Mo 8.2E-3% and Cu 0.81% in crude ore	Raw	MJ primary	-7.94E-10	3.71E-06	-3.71E-06	2.94E-12	-7.97E-10
7	Lead, Pb 0.014%, Au 9.7E-4%, Ag 9.7E-4%, Zn 0.63%, Cu 0.38%, in ore	Raw	MJ primary	-1.47E-09	5.82E-06	-5.82E-06	4.90E-12	-1.47E-09
8	Zinc, Zn 3.1%, in mixed ore	Raw	MJ primary	-1.85E-09	7.06E-08	-7.06E-08	8.94E-13	-1.85E-09
9	Molybdenum	Raw	MJ primary	-2.88E-09	2.29E-04	-2.29E-04	1.34E-11	-2.90E-09
10	Copper, Cu 0.2%, in mixed ore	Raw	MJ primary	-3.23E-09	1.24E-07	-1.24E-07	1.57E-12	-3.23E-09
11	Molybdenum, 0.022% in sulfide, Mo 8.2E-3% and Cu 0.36% in crude ore	Raw	MJ primary	-3.56E-09	1.65E-05	-1.65E-05	1.91E-11	-3.58E-09
12	Copper, 1.42% in sulfide, Cu 0.81% and Mo 8.2E-3% in crude ore	Raw	MJ primary	-3.86E-09	1.80E-05	-1.80E-05	1.43E-11	-3.87E-09
13	Cinnabar	Raw	MJ primary	-4.31E-09	1.59E-08	-1.59E-08	1.28E-11	-4.33E-09
14	Molybdenum, 0.022% in sulfide, Mo 8.2E-3% and Cu 0.22% in crude ore	Raw	MJ primary	-4.70E-09	2.00E-04	-2.00E-04	1.97E-11	-4.72E-09
15	Molybdenum, 0.025% in sulfide, Mo 8.2E-3% and Cu 0.39% in crude ore	Raw	MJ primary	-4.81E-09	1.88E-04	-1.88E-04	1.99E-11	-4.83E-09
16	Molybdenum, 0.010% in sulfide, Mo 8.2E-3% and Cu 1.83% in crude ore	Raw	MJ primary	-4.86E-09	2.25E-05	-2.25E-05	2.43E-11	-4.88E-09
17	Copper, 2.19% in sulfide, Cu 1.83% and Mo 8.2E-3% in crude ore	Raw	MJ primary	-7.71E-09	3.58E-05	-3.58E-05	3.87E-11	-7.75E-09
18	Molybdenum, 0.016% in sulfide, Mo 8.2E-3% and Cu 0.27% in crude ore	Raw	MJ primary	-8.67E-09	2.27E-04	-2.27E-04	3.45E-11	-8.70E-09
19	Copper, 0.97% in sulfide, Cu 0.36% and Mo 4.1E-2% in crude ore	Raw	MJ primary	-2.58E-08	2.05E-03	-2.05E-03	1.19E-10	-2.59E-08
20	Copper, 1.18% in sulfide, Cu 0.39% and Mo 8.2E-3% in crude ore	Raw	MJ primary	-5.18E-08	2.03E-03	-2.03E-03	2.14E-10	-5.20E-08
21	Copper, 0.59% in sulfide, Cu 0.22% and Mo 8.2E-3% in crude ore	Raw	MJ primary	-7.96E-08	3.38E-03	-3.38E-03	3.33E-10	-7.99E-08
22	Copper, 0.52% in sulfide, Cu 0.27% and Mo 8.2E-3% in crude ore	Raw	MJ primary	-1.13E-07	2.96E-03	-2.96E-03	4.48E-10	-1.13E-07
23	Nickel, Ni 2.3E+0%, Pt 2.5E-4%, Pd 7.3E-4%, Rh 2.0E-5%, Cu 3.2E+0% in ore	Raw	MJ primary	-1.16E-07	3.08E-05	-3.08E-05	4.47E-12	-1.16E-07
24	Copper, Cu 3.2E+0%, Pt 2.5E-4%, Pd 7.3E-4%, Rh 2.0E-5%, Ni 2.3E+0% in ore	Raw	MJ primary	-1.35E-07	3.58E-05	-3.58E-05	5.19E-12	-1.35E-07
25	Copper, Cu 0.38%, Au 9.7E-4%, Ag 9.7E-4%, Zn 0.63%, Pb 0.014%, in ore	Raw	MJ primary	-1.76E-07	6.97E-04	-6.97E-04	5.87E-10	-1.77E-07
26	Tin	Raw	MJ primary	-2.91E-07	1.31E-05	-1.31E-05	6.56E-10	-2.91E-07
27	Copper, 1.13% in sulfide, Cu 0.76% and Ni 0.76% in crude ore	Raw	MJ primary	-3.57E-07	1.59E-04	-1.59E-04	2.47E-10	-3.57E-07
28	Iron	Raw	MJ primary	-4.00E-07	1.06E-05	-1.06E-05	9.73E-10	-4.01E-07
29	Copper, Cu 5.2E-2%, Pt 4.8E-4%, Pd 2.0E-4%, Rh 2.4E-5%, Ni 3.7E-2% in ore	Raw	MJ primary	-6.98E-07	2.58E-05	-2.58E-05	2.77E-11	-6.98E-07
30	Nickel, 1.13% in sulfide, Ni 0.76% and Cu 0.76% in crude ore	Raw	MJ primary	-8.84E-07	3.94E-04	-3.94E-04	6.11E-10	-8.85E-07
31	Nickel, Ni 3.7E-2%, Pt 4.8E-4%, Pd 2.0E-4%, Rh 2.4E-5%, Cu 5.2E-2% in ore	Raw	MJ primary	-1.20E-06	4.43E-05	-4.43E-05	4.77E-11	-1.20E-06
32	Lead	Raw	MJ primary	-1.21E-06	5.65E-05	-5.65E-05	1.21E-09	-1.21E-06
33	Zinc	Raw	MJ primary	-1.21E-06	5.66E-05	-5.66E-05	1.21E-09	-1.21E-06
34	Nickel, 1.98% in silicates, 1.04% in crude ore	Raw	MJ primary	-1.52E-06	4.07E-04	-4.07E-04	5.00E-09	-1.52E-06
35	Copper, 0.99% in sulfide, Cu 0.36% and Mo 8.2E-3% in crude ore	Raw	MJ primary	-2.13E-06	2.81E-04	-2.81E-04	2.33E-09	-2.14E-06
36	Peat	Raw	MJ primary	-1.62E-05	1.07E-03	-1.07E-03	9.82E-08	-1.63E-05
37	Gas, mine, off-gas, process, coal mining/m3	Raw	MJ primary	-1.62E-04	6.21E-03	-6.21E-03	3.03E-07	-1.62E-04
38	Coal, 26.4 MJ per kg	Raw	MJ primary	-8.15E-04	0.00E+00	0.00E+00	0.00E+00	-8.15E-04
39	Coal, brown	Raw	MJ primary	-5.17E-03	1.02E-01	-1.02E-01	5.03E-06	-5.18E-03
40	Coal, hard	Raw	MJ primary	-8.49E-03	3.18E-01	-3.18E-01	1.52E-05	-8.50E-03
41	Uranium	Raw	MJ primary	-1.38E-02	1.67E-01	-1.67E-01	9.41E-06	-1.38E-02
42	Oil, crude	Raw	MJ primary	-5.86E-01	3.87E-01	-3.87E-01	3.90E-06	-5.86E-01
43	Gas, natural/m3	Raw	MJ primary	-8.28E-01	1.95E+01	-1.95E+01	9.09E-06	-8.28E-01
	Total		MJ primary	-1.44E+00
