# Supplementary material for: Data on environmental analysis of natural antioxidant production from walnut husk by a solar photovoltaic-driven system as a replacement for potentially carcinogenic synthetic antioxidants
Source: Data Brief. 2019 Dec 4;28:104933. doi: 10.1016/j.dib.2019.104933 (PMC6921098; doi:10.1016/j.dib.2019.104933)
Supplement: Damage assessment-Walnut husk processing.csv [file mmc8.csv]

Inventory Data for 5000 mg WHME based on damage assessment- Processing step of walnut husk
Human health
No	Substance	Compartment	Unit	Energy for walnut husk processing (photovoltaic)
1	Particulates, < 2.5 um	Air	DALY	6.10E-14
2	Zinc	Soil	DALY	2.37E-14
3	Nitrogen oxides	Air	DALY	1.67E-14
4	Sulfur dioxide	Air	DALY	1.61E-14
5	Arsenic	Soil	DALY	9.64E-15
6	Dioxin, 2,3,7,8 Tetrachlorodibenzo-p-	Air	DALY	3.74E-15
7	Molybdenum	Soil	DALY	3.01E-15
8	Ammonia	Air	DALY	2.95E-15
9	Arsenic	Water	DALY	2.84E-15
10	Hydrocarbons, aromatic	Air	DALY	2.47E-15
11	Aluminium	Soil	DALY	1.46E-15
12	Zinc	Water	DALY	1.19E-15
13	Cadmium	Soil	DALY	2.57E-16
14	Arsenic	Air	DALY	2.57E-16
15	Copper	Soil	DALY	1.73E-16
16	Barium	Water	DALY	1.28E-16
17	Carbon-14	Air	DALY	8.67E-17
18	Benzo(a)pyrene	Air	DALY	7.06E-17
19	PAH, polycyclic aromatic hydrocarbons	Air	DALY	4.53E-17
20	Aluminium	Water	DALY	3.45E-17
21	Aldrin	Soil	DALY	3.27E-17
22	Nickel	Soil	DALY	3.17E-17
23	Lead	Soil	DALY	2.74E-17
24	Cadmium	Water	DALY	2.73E-17
25	Antimony	Water	DALY	2.28E-17
26	Mercury	Soil	DALY	1.84E-17
27	Hydrocarbons, aromatic	Water	DALY	1.77E-17
28	Mercury	Water	DALY	1.33E-17
29	Nickel	Water	DALY	1.16E-17
30	Copper	Water	DALY	1.06E-17
31	NMVOC, non-methane volatile organic compounds, unspecified origin	Air	DALY	9.96E-18
32	Zinc	Air	DALY	9.21E-18
33	Molybdenum	Air	DALY	8.54E-18
34	Chromium	Soil	DALY	7.07E-18
35	Selenium	Water	DALY	6.62E-18
36	Antimony	Air	DALY	6.54E-18
37	Benzene	Air	DALY	6.14E-18
38	Molybdenum	Water	DALY	5.60E-18
39	Cesium-137	Water	DALY	5.38E-18
40	Chromium VI	Water	DALY	4.63E-18
41	Radon-222	Air	DALY	4.27E-18
42	Selenium	Air	DALY	3.07E-18
43	Lead	Water	DALY	2.86E-18
44	Chromium	Air	DALY	2.62E-18
45	Cadmium	Air	DALY	2.62E-18
46	Mercury	Air	DALY	1.98E-18
47	Aluminium	Air	DALY	1.63E-18
48	Methane, bromotrifluoro-, Halon 1301	Air	DALY	1.49E-18
49	Ethane, 1,2-dichloro-1,1,2,2-tetrafluoro-, CFC-114	Air	DALY	1.41E-18
50	Methane, tetrachloro-, CFC-10	Air	DALY	1.12E-18
51	Formaldehyde	Air	DALY	1.02E-18
52	Xylene	Air	DALY	7.38E-19
53	Methane, bromochlorodifluoro-, Halon 1211	Air	DALY	5.68E-19
54	Nickel	Air	DALY	5.02E-19
55	Barium	Air	DALY	4.65E-19
56	Hydrocarbons, chlorinated	Air	DALY	3.70E-19
57	Pentane	Air	DALY	3.02E-19
58	Ethane	Air	DALY	2.82E-19
59	Ethene	Air	DALY	2.81E-19
60	Toluene	Air	DALY	2.69E-19
61	Linuron	Soil	DALY	2.58E-19
62	Ethene, chloro-	Water	DALY	2.47E-19
63	Cobalt-60	Water	DALY	2.22E-19
64	Butane	Air	DALY	2.05E-19
65	Hexane	Air	DALY	1.85E-19
66	Chlorpyrifos	Soil	DALY	1.82E-19
67	Antimony	Soil	DALY	1.77E-19
68	Chromium VI	Air	DALY	1.74E-19
69	PAH, polycyclic aromatic hydrocarbons	Water	DALY	1.72E-19
70	Propane	Air	DALY	1.55E-19
71	Iodine-129	Air	DALY	1.50E-19
72	Hydrocarbons, aliphatic, alkanes, unspecified	Air	DALY	1.43E-19
73	Phenol, pentachloro-	Air	DALY	1.36E-19
74	Uranium-234	Air	DALY	1.28E-19
75	Dimethoate	Soil	DALY	1.27E-19
76	Lead	Air	DALY	1.14E-19
77	Acrolein	Air	DALY	1.07E-19
78	Hydrogen sulfide	Air	DALY	1.01E-19
79	Benzene, hexachloro-	Air	DALY	9.38E-20
80	Barium	Soil	DALY	7.87E-20
81	Benzene	Water	DALY	7.46E-20
82	Hydrogen-3, Tritium	Water	DALY	7.31E-20
83	Methane, chlorodifluoro-, HCFC-22	Air	DALY	6.69E-20
84	Copper	Air	DALY	6.59E-20
85	Radium-226	Water	DALY	6.34E-20
86	Ethanol	Air	DALY	6.23E-20
87	Atrazine	Soil	DALY	6.22E-20
88	Chromium	Water	DALY	5.50E-20
89	Ethane, 1,2-dichloro-	Air	DALY	4.93E-20
90	Methane, dichlorodifluoro-, CFC-12	Air	DALY	4.79E-20
91	Polonium-210	Air	DALY	4.57E-20
92	Propene	Air	DALY	4.44E-20
93	Aldicarb	Soil	DALY	4.36E-20
94	Uranium-238	Air	DALY	3.84E-20
95	Ethane, 1,2-dichloro-	Water	DALY	3.43E-20
96	Selenium	Soil	DALY	3.19E-20
97	Thorium-230	Air	DALY	2.94E-20
98	Acephate	Soil	DALY	2.67E-20
99	Lead-210	Air	DALY	2.60E-20
100	Heptane	Air	DALY	2.42E-20
101	Acetaldehyde	Air	DALY	2.33E-20
102	Methane, monochloro-, R-40	Air	DALY	2.33E-20
103	Cesium-134	Water	DALY	2.25E-20
104	Uranium-238	Water	DALY	2.15E-20
105	Hydrogen-3, Tritium	Air	DALY	1.97E-20
106	Antimony-124	Water	DALY	1.31E-20
107	Diuron	Soil	DALY	1.30E-20
108	Acetic acid	Air	DALY	1.24E-20
109	Trifluralin	Soil	DALY	1.20E-20
110	Beryllium	Air	DALY	1.13E-20
111	Ethene, chloro-	Air	DALY	1.01E-20
112	Ethane, 1,1,2-trichloro-1,2,2-trifluoro-, CFC-113	Air	DALY	8.04E-21
113	Methanol	Air	DALY	7.48E-21
114	Benzene, chloro-	Water	DALY	7.43E-21
115	m-Xylene	Air	DALY	7.23E-21
116	PAH, polycyclic aromatic hydrocarbons	Soil	DALY	6.79E-21
117	Radium-226	Air	DALY	6.12E-21
118	Propylene oxide	Water	DALY	5.38E-21
119	Butene	Air	DALY	5.32E-21
120	Ethane, 1,1,1-trichloro-, HCFC-140	Air	DALY	5.27E-21
121	Benzene, ethyl-	Air	DALY	4.72E-21
122	Aldehydes, unspecified	Air	DALY	4.19E-21
123	Uranium-235	Water	DALY	4.18E-21
124	Uranium-234	Water	DALY	3.91E-21
125	Acetone	Air	DALY	3.18E-21
126	Toluene	Water	DALY	3.09E-21
127	2,4-D	Soil	DALY	2.98E-21
128	Chloroform	Air	DALY	2.87E-21
129	Acephate	Air	DALY	2.83E-21
130	Sulfur trioxide	Air	DALY	2.59E-21
131	Captan	Soil	DALY	2.36E-21
132	Propylene oxide	Air	DALY	2.12E-21
133	Fenamiphos	Soil	DALY	2.12E-21
134	Chlorothalonil	Soil	DALY	2.00E-21
135	Carbon disulfide	Air	DALY	1.83E-21
136	Silver-110	Water	DALY	1.81E-21
137	Metolachlor	Soil	DALY	1.76E-21
138	Ethyne	Air	DALY	1.68E-21
139	Ethylene oxide	Air	DALY	1.66E-21
140	Terbacil	Soil	DALY	1.57E-21
141	Iodine-131	Water	DALY	1.56E-21
142	Beryllium	Water	DALY	1.55E-21
143	Nitrobenzene	Water	DALY	1.48E-21
144	Endosulfan	Soil	DALY	1.31E-21
145	Lambda-cyhalothrin	Soil	DALY	1.25E-21
146	Iodine-131	Air	DALY	1.18E-21
147	Dicrotophos	Soil	DALY	1.08E-21
148	Benzene, pentachloronitro-	Soil	DALY	1.06E-21
149	Propachlor	Soil	DALY	1.05E-21
150	2,4-D	Air	DALY	8.60E-22
151	Cumene	Air	DALY	8.47E-22
152	Chlorpyrifos	Air	DALY	7.87E-22
153	Ethylene oxide	Water	DALY	7.62E-22
154	Xenon-133	Air	DALY	7.00E-22
155	Phenol, 2,4-dichloro-	Air	DALY	6.39E-22
156	Benzene, 1,2-dichloro-	Water	DALY	6.22E-22
157	Uranium-235	Air	DALY	6.11E-22
158	Atrazine	Air	DALY	5.89E-22
159	Methane, dichloro-, HCC-30	Air	DALY	5.52E-22
160	Cypermethrin	Soil	DALY	5.17E-22
161	Carbofuran	Soil	DALY	4.92E-22
162	Benzene, ethyl-	Water	DALY	4.18E-22
163	o-Xylene	Air	DALY	3.96E-22
164	Amitraz	Soil	DALY	3.71E-22
165	Methyl ethyl ketone	Air	DALY	3.55E-22
166	Cobalt-58	Water	DALY	3.14E-22
167	Pendimethalin	Soil	DALY	2.94E-22
168	Cyhalothrin, gamma-	Air	DALY	2.88E-22
169	Trifluralin	Air	DALY	2.86E-22
170	Methane, trichlorofluoro-, CFC-11	Air	DALY	2.38E-22
171	Glyphosate	Soil	DALY	2.04E-22
172	Ethyl acetate	Air	DALY	2.00E-22
173	Ametryn	Soil	DALY	1.90E-22
174	Acetochlor	Soil	DALY	1.81E-22
175	Xylene	Water	DALY	1.64E-22
176	Ethane, 2-chloro-1,1,1,2-tetrafluoro-, HCFC-124	Air	DALY	1.61E-22
177	Phorate	Soil	DALY	1.34E-22
178	2-Propanol	Air	DALY	1.30E-22
179	Hydrogen sulfide	Water	DALY	1.21E-22
180	Styrene	Air	DALY	1.20E-22
181	Cumene	Water	DALY	1.17E-22
182	Propanal	Air	DALY	9.30E-23
183	Manganese-54	Water	DALY	8.86E-23
184	Furan	Air	DALY	8.42E-23
185	Metolachlor	Air	DALY	7.92E-23
186	1-Propanol	Air	DALY	7.81E-23
187	Carbaryl	Air	DALY	7.28E-23
188	Tribufos	Soil	DALY	6.27E-23
189	Formic acid	Air	DALY	6.14E-23
190	Carbaryl	Soil	DALY	5.96E-23
191	Acetonitrile	Air	DALY	4.89E-23
192	Ethene, tetrachloro-	Air	DALY	4.62E-23
193	Ethephon	Soil	DALY	4.46E-23
194	Paraquat	Air	DALY	4.25E-23
195	Dicamba	Air	DALY	3.84E-23
196	Prometryn	Soil	DALY	3.46E-23
197	Benfluralin	Soil	DALY	3.12E-23
198	Bromoxynil	Soil	DALY	3.11E-23
199	Isoprene	Air	DALY	3.08E-23
200	t-Butyl methyl ether	Air	DALY	3.06E-23
201	Bifenthrin	Soil	DALY	2.70E-23
202	2-Methyl-4-chlorophenoxyacetic acid	Soil	DALY	2.48E-23
203	Aniline	Air	DALY	2.42E-23
204	Lactofen	Air	DALY	2.34E-23
205	Prochloraz	Soil	DALY	2.30E-23
206	Glufosinate ammonium	Soil	DALY	2.22E-23
207	Cobalt-60	Air	DALY	1.86E-23
208	Phenol	Water	DALY	1.79E-23
209	Metribuzin	Soil	DALY	1.78E-23
210	Alachlor	Soil	DALY	1.54E-23
211	Oxamyl	Soil	DALY	1.47E-23
212	Krypton-85m	Air	DALY	1.42E-23
213	Formaldehyde	Water	DALY	1.39E-23
214	Krypton-85	Air	DALY	1.34E-23
215	Cesium-137	Air	DALY	1.32E-23
216	Alachlor	Air	DALY	1.20E-23
217	Pendimethalin	Air	DALY	1.16E-23
218	Simazine	Soil	DALY	1.04E-23
219	Aniline	Water	DALY	9.97E-24
220	Dipropylthiocarbamic acid S-ethyl ester	Soil	DALY	9.92E-24
221	Dimethylamine	Water	DALY	8.59E-24
222	Hydramethylnon	Soil	DALY	8.48E-24
223	Dibenz(a,h)anthracene	Air	DALY	8.33E-24
224	Iprodione	Soil	DALY	8.02E-24
225	Malathion	Soil	DALY	7.99E-24
226	Phenol	Air	DALY	7.83E-24
227	Bentazone	Air	DALY	7.74E-24
228	Metribuzin	Air	DALY	7.66E-24
229	Glyphosate	Air	DALY	7.36E-24
230	Cypermethrin	Air	DALY	7.12E-24
231	Parathion, methyl	Air	DALY	6.89E-24
232	Acetamide	Air	DALY	6.77E-24
233	Benzene, pentachloro-	Air	DALY	6.06E-24
234	Methane, dichlorofluoro-, HCFC-21	Air	DALY	5.91E-24
235	Acifluorfen	Air	DALY	5.04E-24
236	Methane, dichloro-, HCC-30	Water	DALY	4.44E-24
237	Ethane, 1,1-difluoro-, HFC-152a	Air	DALY	4.21E-24
238	Acetaldehyde	Water	DALY	4.15E-24
239	Permethrin	Air	DALY	3.73E-24
240	Chloroform	Water	DALY	3.73E-24
241	Cyhalothrin, gamma-	Soil	DALY	3.72E-24
242	Benzo(a)anthracene	Air	DALY	3.63E-24
243	Ethane, 1,1,1,2-tetrafluoro-, HFC-134a	Air	DALY	3.43E-24
244	Cyfluthrin	Soil	DALY	3.34E-24
245	Dicamba	Soil	DALY	3.12E-24
246	Pentane, 3-methyl-	Air	DALY	2.90E-24
247	2-Methyl-4-chlorophenoxyacetic acid	Air	DALY	2.69E-24
248	Paraquat	Soil	DALY	2.57E-24
249	Chromium VI	Soil	DALY	2.38E-24
250	Benomyl	Soil	DALY	1.96E-24
251	Carbon disulfide	Water	DALY	1.86E-24
252	Mecoprop	Soil	DALY	1.86E-24
253	Butadiene	Air	DALY	1.70E-24
254	Metalaxil	Soil	DALY	1.63E-24
255	Propiconazole	Air	DALY	1.59E-24
256	Flusilazole	Soil	DALY	1.56E-24
257	Acetone	Water	DALY	1.55E-24
258	Phosmet	Soil	DALY	1.47E-24
259	1-Butanol	Air	DALY	1.45E-24
260	Toluene, 2-chloro-	Water	DALY	1.39E-24
261	Bromoxynil	Air	DALY	1.34E-24
262	Benzo(k)fluoranthene	Air	DALY	1.33E-24
263	Oryzalin	Soil	DALY	1.08E-24
264	Tribenuron-methyl	Soil	DALY	1.07E-24
265	Hydrogen peroxide	Water	DALY	1.07E-24
266	Methanol	Water	DALY	1.04E-24
267	Benzo(b)fluoranthene	Air	DALY	1.04E-24
268	Nitrobenzene	Air	DALY	1.02E-24
269	Butyric acid, 4-(2,4-dichlorophenoxy)-	Soil	DALY	9.48E-25
270	Allyl chloride	Water	DALY	9.42E-25
271	t-Butyl methyl ether	Water	DALY	8.87E-25
272	Ethanol	Water	DALY	7.75E-25
273	Atrazine	Water	DALY	7.50E-25
274	Chlorimuron-ethyl	Soil	DALY	7.45E-25
275	Cyfluthrin	Air	DALY	7.25E-25
276	Cesium-134	Air	DALY	6.74E-25
277	1-Pentene	Air	DALY	6.63E-25
278	2-Methyl-1-propanol	Air	DALY	5.80E-25
279	Xenon-133m	Air	DALY	5.09E-25
280	Triallate	Soil	DALY	5.06E-25
281	Parathion, methyl	Soil	DALY	4.98E-25
282	Acrylic acid	Air	DALY	4.00E-25
283	Propiconazole	Soil	DALY	3.64E-25
284	Acetamide	Soil	DALY	3.55E-25
285	Dimethylamine	Air	DALY	3.49E-25
286	Benzaldehyde	Air	DALY	3.39E-25
287	1-Butanol	Water	DALY	3.34E-25
288	Chrysene	Air	DALY	3.32E-25
289	Bentazone	Soil	DALY	3.27E-25
290	Butyric acid, 4-(2,4-dichlorophenoxy)-	Air	DALY	3.00E-25
291	Methane, bromo-, Halon 1001	Air	DALY	2.83E-25
292	Quizalofop ethyl ester	Air	DALY	2.70E-25
293	Propargite	Soil	DALY	2.67E-25
294	Sethoxydim	Soil	DALY	2.62E-25
295	Hydrogen peroxide	Air	DALY	2.51E-25
296	Maneb	Soil	DALY	2.25E-25
297	Permethrin	Soil	DALY	2.23E-25
298	MCPB	Soil	DALY	2.18E-25
299	Pronamide	Soil	DALY	2.05E-25
300	2-Methyl-4-chlorophenoxyacetic acid	Water	DALY	1.90E-25
301	Cyclohexane	Air	DALY	1.63E-25
302	Fluoranthene	Air	DALY	1.34E-25
303	Flutolanil	Soil	DALY	1.30E-25
304	Indeno(1,2,3-cd)pyrene	Air	DALY	1.25E-25
305	Pyrene	Air	DALY	1.22E-25
306	Methane	Air	DALY	1.22E-25
307	Acetonitrile	Water	DALY	1.16E-25
308	Iodine-133	Air	DALY	1.08E-25
309	Vinclozolin	Soil	DALY	8.09E-26
310	Phenanthrene	Air	DALY	7.41E-26
311	Cobalt-58	Air	DALY	6.72E-26
312	MCPB	Air	DALY	6.51E-26
313	Triasulfuron	Soil	DALY	5.51E-26
314	Acenaphthene	Water	DALY	4.98E-26
315	Thiram	Soil	DALY	4.82E-26
316	Diethylene glycol	Air	DALY	3.87E-26
317	Metsulfuron-methyl	Soil	DALY	2.73E-26
318	Acenaphthene	Air	DALY	2.58E-26
319	Thifensulfuron-methyl	Soil	DALY	2.12E-26
320	Rotenone	Soil	DALY	2.04E-26
321	Mepiquat chloride	Soil	DALY	1.97E-26
322	Napropamide	Soil	DALY	1.73E-26
323	Maleic hydrazide	Soil	DALY	1.52E-26
324	Dichlorprop	Air	DALY	1.51E-26
325	Methyl formate	Air	DALY	1.33E-26
326	Imazethapyr	Soil	DALY	1.26E-26
327	Imazethapyr	Air	DALY	1.18E-26
328	Ethyl acetate	Water	DALY	1.17E-26
329	Diethyl ether	Air	DALY	1.16E-26
330	Methyl acetate	Air	DALY	1.11E-26
331	Phosphoric acid	Air	DALY	9.73E-27
332	Toluene, 2-chloro-	Air	DALY	9.60E-27
333	2-Butene, 2-methyl-	Air	DALY	7.22E-27
334	Chlorimuron-ethyl	Air	DALY	7.03E-27
335	Benzene, 1,2-dichloro-	Air	DALY	6.59E-27
336	MCPB	Water	DALY	6.01E-27
337	2-Methyl-1-propanol	Water	DALY	5.54E-27
338	Benzo(g,h,i)perylene	Air	DALY	5.53E-27
339	Acifluorfen	Soil	DALY	5.06E-27
340	Chlorsulfuron	Soil	DALY	4.84E-27
341	Chloridazon	Soil	DALY	4.39E-27
342	Plutonium-alpha	Air	DALY	4.15E-27
343	4-Methyl-2-pentanone	Air	DALY	3.81E-27
344	Imazaquin	Air	DALY	3.63E-27
345	Glyphosate	Water	DALY	2.79E-27
346	Acenaphthylene	Water	DALY	1.70E-27
347	Plutonium-238	Air	DALY	1.46E-27
348	Phenol, pentachloro-	Soil	DALY	1.41E-27
349	Fluorene	Air	DALY	9.96E-28
350	Bromoxynil	Water	DALY	9.29E-28
351	Lactofen	Soil	DALY	8.59E-28
352	Ethephon	Air	DALY	7.31E-28
353	Endothall	Soil	DALY	7.14E-28
354	Acenaphthylene	Air	DALY	6.61E-28
355	Dicamba	Water	DALY	6.21E-28
356	Sethoxydim	Air	DALY	5.63E-28
357	Metolachlor	Water	DALY	5.04E-28
358	Imazaquin	Soil	DALY	1.67E-28
359	Methomyl	Soil	DALY	1.10E-28
360	Methomyl	Air	DALY	6.88E-29
361	Quizalofop ethyl ester	Soil	DALY	3.84E-29
362	Lambda-cyhalothrin	Air	DALY	2.08E-29
363	Carbaryl	Water	DALY	9.46E-30
364	Pendimethalin	Water	DALY	2.60E-30
365	Bentazone	Water	DALY	2.43E-30
366	Phenmedipham	Soil	DALY	3.79E-31
367	Asulam	Soil	DALY	1.19E-31
368	Propiconazole	Water	DALY	2.87E-33
369	Methomyl	Water	DALY	2.80E-33
370	Ethephon	Water	DALY	2.19E-33
371	Lambda-cyhalothrin	Water	DALY	1.08E-36
	Total		DALY	1.46E-13
Ecosystem quality
No	Substance	Compartment	Unit	Energy for walnut husk processing (photovoltaic)
1	Aluminium	Soil	PDF*m2*yr	3.32E-07
2	Zinc	Soil	PDF*m2*yr	1.30E-07
3	Copper	Soil	PDF*m2*yr	5.65E-08
4	Chromium	Soil	PDF*m2*yr	3.92E-09
5	Nickel	Soil	PDF*m2*yr	2.48E-09
6	Lead	Soil	PDF*m2*yr	1.68E-09
7	Aluminium	Air	PDF*m2*yr	1.23E-09
8	Aluminium	Water	PDF*m2*yr	1.09E-09
9	Nitrogen oxides	Air	PDF*m2*yr	1.07E-09
10	Mercury	Soil	PDF*m2*yr	1.06E-09
11	Copper	Water	PDF*m2*yr	9.46E-10
12	Ammonia	Air	PDF*m2*yr	5.41E-10
13	Occupation, forest, intensive	Raw	PDF*m2*yr	3.70E-10
14	Sulfur dioxide	Air	PDF*m2*yr	3.06E-10
15	Cobalt	Soil	PDF*m2*yr	2.92E-10
16	Zinc	Air	PDF*m2*yr	2.84E-10
17	Zinc	Water	PDF*m2*yr	2.25E-10
18	Cadmium	Soil	PDF*m2*yr	2.15E-10
19	Occupation, dump site	Raw	PDF*m2*yr	1.59E-10
20	Arsenic	Soil	PDF*m2*yr	1.41E-10
21	Copper	Air	PDF*m2*yr	1.10E-10
22	Nickel	Air	PDF*m2*yr	9.01E-11
23	Occupation, industrial area	Raw	PDF*m2*yr	6.97E-11
24	Mercury	Air	PDF*m2*yr	5.62E-11
25	Occupation, arable, non-irrigated, intensive	Raw	PDF*m2*yr	5.19E-11
26	Occupation, arable	Raw	PDF*m2*yr	4.33E-11
27	Occupation, arable, non-irrigated, extensive	Raw	PDF*m2*yr	3.99E-11
28	Occupation, mineral extraction site	Raw	PDF*m2*yr	3.56E-11
29	Nickel	Water	PDF*m2*yr	2.42E-11
30	Arsenic	Air	PDF*m2*yr	2.21E-11
31	Occupation, traffic area, rail/road embankment	Raw	PDF*m2*yr	2.20E-11
32	Chromium	Air	PDF*m2*yr	2.03E-11
33	Occupation, construction site	Raw	PDF*m2*yr	1.85E-11
34	Lead	Air	PDF*m2*yr	1.62E-11
35	Cobalt	Water	PDF*m2*yr	1.53E-11
36	Chromium VI	Water	PDF*m2*yr	1.42E-11
37	Cadmium	Air	PDF*m2*yr	1.16E-11
38	Aldrin	Soil	PDF*m2*yr	7.34E-12
39	Occupation, pasture and meadow, intensive	Raw	PDF*m2*yr	5.74E-12
40	Mercury	Water	PDF*m2*yr	4.74E-12
41	Cobalt	Air	PDF*m2*yr	4.48E-12
42	Occupation, permanent crops, non-irrigated, intensive	Raw	PDF*m2*yr	3.94E-12
43	Occupation, permanent crops, irrigated, intensive	Raw	PDF*m2*yr	3.84E-12
44	Barium	Water	PDF*m2*yr	3.71E-12
45	Occupation, arable, irrigated, intensive	Raw	PDF*m2*yr	3.57E-12
46	Antimony	Air	PDF*m2*yr	2.52E-12
47	Cadmium	Water	PDF*m2*yr	2.00E-12
48	Arsenic	Water	PDF*m2*yr	1.75E-12
49	Aldicarb	Soil	PDF*m2*yr	1.59E-12
50	Chromium VI	Air	PDF*m2*yr	1.51E-12
51	Occupation, forest, extensive	Raw	PDF*m2*yr	1.50E-12
52	Lead	Water	PDF*m2*yr	1.26E-12
53	Antimony	Water	PDF*m2*yr	1.08E-12
54	Occupation, arable, irrigated	Raw	PDF*m2*yr	1.04E-12
55	Occupation, permanent crop	Raw	PDF*m2*yr	8.96E-13
56	Selenium	Air	PDF*m2*yr	5.94E-13
57	Mancozeb	Soil	PDF*m2*yr	4.68E-13
58	Selenium	Water	PDF*m2*yr	4.32E-13
59	Hydrocarbons, aromatic	Water	PDF*m2*yr	3.50E-13
60	Occupation, arable, greenhouse	Raw	PDF*m2*yr	2.96E-13
61	Captan	Soil	PDF*m2*yr	1.36E-13
62	Glyphosate	Soil	PDF*m2*yr	1.30E-13
63	Barium	Air	PDF*m2*yr	1.00E-13
64	Chromium	Water	PDF*m2*yr	9.91E-14
65	Diuron	Soil	PDF*m2*yr	9.36E-14
66	Atrazine	Soil	PDF*m2*yr	8.76E-14
67	Dimethoate	Soil	PDF*m2*yr	8.15E-14
68	Occupation, arable, non-irrigated	Raw	PDF*m2*yr	6.62E-14
69	Propachlor	Soil	PDF*m2*yr	6.61E-14
70	Occupation, urban, discontinuously built	Raw	PDF*m2*yr	4.92E-14
71	Chlorothalonil	Soil	PDF*m2*yr	4.35E-14
72	Metamitron	Soil	PDF*m2*yr	3.95E-14
73	Linuron	Soil	PDF*m2*yr	3.75E-14
74	Hydrocarbons, aromatic	Air	PDF*m2*yr	3.61E-14
75	Fipronil	Soil	PDF*m2*yr	3.58E-14
76	Antimony	Soil	PDF*m2*yr	2.44E-14
77	Diazinon	Soil	PDF*m2*yr	2.27E-14
78	Fenamiphos	Soil	PDF*m2*yr	2.01E-14
79	Occupation, traffic area, road network	Raw	PDF*m2*yr	1.67E-14
80	Terbacil	Soil	PDF*m2*yr	1.62E-14
81	Barium	Soil	PDF*m2*yr	1.37E-14
82	Carbofuran	Soil	PDF*m2*yr	1.22E-14
83	Thiazole, 2-(thiocyanatemethylthio)benzo-	Soil	PDF*m2*yr	1.19E-14
84	Metribuzin	Soil	PDF*m2*yr	1.03E-14
85	Dicrotophos	Soil	PDF*m2*yr	9.91E-15
86	Benzene, chloro-	Water	PDF*m2*yr	9.58E-15
87	Acetic acid	Air	PDF*m2*yr	8.88E-15
88	Benzene, 1,2-dichloro-	Water	PDF*m2*yr	7.98E-15
89	Pirimicarb	Soil	PDF*m2*yr	7.02E-15
90	Occupation, urban/industrial fallow	Raw	PDF*m2*yr	6.89E-15
91	Selenium	Soil	PDF*m2*yr	6.47E-15
92	Metolachlor	Soil	PDF*m2*yr	5.26E-15
93	Chromium VI	Soil	PDF*m2*yr	4.53E-15
94	Cymoxanil	Soil	PDF*m2*yr	4.30E-15
95	Propene	Water	PDF*m2*yr	4.23E-15
96	Chlorpyrifos	Soil	PDF*m2*yr	4.12E-15
97	Azinphos-methyl	Soil	PDF*m2*yr	3.78E-15
98	Occupation, pasture and meadow, extensive	Raw	PDF*m2*yr	3.69E-15
99	Hydramethylnon	Soil	PDF*m2*yr	3.60E-15
100	PAH, polycyclic aromatic hydrocarbons	Water	PDF*m2*yr	3.39E-15
101	Oxamyl	Soil	PDF*m2*yr	3.37E-15
102	Phorate	Soil	PDF*m2*yr	2.50E-15
103	Isoproturon	Soil	PDF*m2*yr	2.50E-15
104	Occupation, grassland, not used	Raw	PDF*m2*yr	2.48E-15
105	Toluene	Water	PDF*m2*yr	2.03E-15
106	Endosulfan	Soil	PDF*m2*yr	1.92E-15
107	Sulfentrazone	Soil	PDF*m2*yr	1.61E-15
108	Formaldehyde	Air	PDF*m2*yr	1.60E-15
109	Thiram	Soil	PDF*m2*yr	1.56E-15
110	Paraquat	Soil	PDF*m2*yr	1.37E-15
111	Xylene	Water	PDF*m2*yr	1.36E-15
112	Ethephon	Soil	PDF*m2*yr	1.23E-15
113	2,4-D	Soil	PDF*m2*yr	1.22E-15
114	Dimethenamid	Soil	PDF*m2*yr	1.13E-15
115	Acetochlor	Soil	PDF*m2*yr	1.11E-15
116	Acrolein	Air	PDF*m2*yr	1.05E-15
117	Benzo(a)pyrene	Air	PDF*m2*yr	1.03E-15
118	Benzene	Water	PDF*m2*yr	9.81E-16
119	Acephate	Soil	PDF*m2*yr	9.45E-16
120	Bromacil	Soil	PDF*m2*yr	9.33E-16
121	Carbendazim	Soil	PDF*m2*yr	8.39E-16
122	Iprodione	Soil	PDF*m2*yr	8.35E-16
123	Occupation, traffic area, rail network	Raw	PDF*m2*yr	8.21E-16
124	Benzene, ethyl-	Water	PDF*m2*yr	8.18E-16
125	Ethofumesate	Soil	PDF*m2*yr	8.16E-16
126	Cypermethrin	Soil	PDF*m2*yr	8.05E-16
127	Ethene, chloro-	Water	PDF*m2*yr	7.48E-16
128	PAH, polycyclic aromatic hydrocarbons	Air	PDF*m2*yr	6.60E-16
129	Fentin hydroxide	Soil	PDF*m2*yr	5.75E-16
130	Ametryn	Soil	PDF*m2*yr	5.57E-16
131	Metalaxyl-M	Soil	PDF*m2*yr	4.54E-16
132	Ethoprop	Soil	PDF*m2*yr	4.18E-16
133	Glufosinate ammonium	Soil	PDF*m2*yr	3.97E-16
134	Carbetamide	Soil	PDF*m2*yr	3.77E-16
135	Mepiquat chloride	Soil	PDF*m2*yr	3.17E-16
136	Prometryn	Soil	PDF*m2*yr	2.95E-16
137	Glyphosate	Air	PDF*m2*yr	2.92E-16
138	Oryzalin	Soil	PDF*m2*yr	2.79E-16
139	Phenol, pentachloro-	Air	PDF*m2*yr	2.03E-16
140	Parathion	Soil	PDF*m2*yr	1.97E-16
141	Azoxystrobin	Soil	PDF*m2*yr	1.93E-16
142	Cyprodinil	Soil	PDF*m2*yr	1.91E-16
143	Difenoconazole	Soil	PDF*m2*yr	1.89E-16
144	Benzene, pentachloronitro-	Soil	PDF*m2*yr	1.71E-16
145	Malathion	Soil	PDF*m2*yr	1.63E-16
146	Rimsulfuron	Soil	PDF*m2*yr	1.32E-16
147	Lambda-cyhalothrin	Soil	PDF*m2*yr	1.10E-16
148	Chloridazon	Soil	PDF*m2*yr	9.22E-17
149	Ethane, 1,2-dichloro-	Water	PDF*m2*yr	7.78E-17
150	Ioxynil	Soil	PDF*m2*yr	7.51E-17
151	Phenol	Water	PDF*m2*yr	7.13E-17
152	Dimethomorph	Soil	PDF*m2*yr	6.25E-17
153	Trifluralin	Soil	PDF*m2*yr	6.20E-17
154	Simazine	Soil	PDF*m2*yr	5.98E-17
155	Maleic hydrazide	Soil	PDF*m2*yr	5.87E-17
156	m-Xylene	Water	PDF*m2*yr	5.82E-17
157	Alachlor	Soil	PDF*m2*yr	5.74E-17
158	Maneb	Soil	PDF*m2*yr	5.66E-17
159	Isoxaflutole	Soil	PDF*m2*yr	5.50E-17
160	Propane	Air	PDF*m2*yr	5.33E-17
161	Phosmet	Soil	PDF*m2*yr	4.95E-17
162	Sulfur trioxide	Air	PDF*m2*yr	4.94E-17
163	Pendimethalin	Soil	PDF*m2*yr	4.87E-17
164	Imazamox	Soil	PDF*m2*yr	4.80E-17
165	Fludioxonil	Soil	PDF*m2*yr	4.58E-17
166	Ethane, 1,2-dichloro-	Air	PDF*m2*yr	4.56E-17
167	Dicamba	Soil	PDF*m2*yr	3.86E-17
168	Flufenacet	Soil	PDF*m2*yr	3.37E-17
169	Bromoxynil	Soil	PDF*m2*yr	3.34E-17
170	Carbaryl	Soil	PDF*m2*yr	3.29E-17
171	Terbufos	Soil	PDF*m2*yr	3.24E-17
172	o-Xylene	Water	PDF*m2*yr	3.16E-17
173	Pyrithiobac sodium salt	Soil	PDF*m2*yr	2.99E-17
174	Cyfluthrin	Soil	PDF*m2*yr	2.88E-17
175	Acetic acid	Water	PDF*m2*yr	2.68E-17
176	Ethene	Water	PDF*m2*yr	2.48E-17
177	Cyhalothrin, gamma-	Air	PDF*m2*yr	2.40E-17
178	Methoxyfenozide	Soil	PDF*m2*yr	2.29E-17
179	Thidiazuron	Soil	PDF*m2*yr	2.11E-17
180	Fluroxypyr	Soil	PDF*m2*yr	2.02E-17
181	Trinexapac-ethyl	Soil	PDF*m2*yr	1.96E-17
182	Butane	Air	PDF*m2*yr	1.92E-17
183	Metribuzin	Air	PDF*m2*yr	1.85E-17
184	Trichlorfon	Soil	PDF*m2*yr	1.77E-17
185	Metalaxil	Soil	PDF*m2*yr	1.59E-17
186	Methane, tetrafluoro-, CFC-14	Air	PDF*m2*yr	1.47E-17
187	Methanol	Air	PDF*m2*yr	1.27E-17
188	Occupation, shrub land, sclerophyllous	Raw	PDF*m2*yr	1.26E-17
189	Phenol	Air	PDF*m2*yr	1.19E-17
190	Benzene	Air	PDF*m2*yr	1.12E-17
191	Methane, tetrachloro-, CFC-10	Air	PDF*m2*yr	1.11E-17
192	Thifensulfuron-methyl	Soil	PDF*m2*yr	1.08E-17
193	Pentane	Air	PDF*m2*yr	1.06E-17
194	Propiconazole	Soil	PDF*m2*yr	9.77E-18
195	Sulfentrazone	Air	PDF*m2*yr	9.77E-18
196	Metolachlor	Air	PDF*m2*yr	9.46E-18
197	Acetaldehyde	Air	PDF*m2*yr	9.05E-18
198	Flumetsulam	Soil	PDF*m2*yr	8.95E-18
199	Benfluralin	Soil	PDF*m2*yr	8.72E-18
200	Ethanol	Air	PDF*m2*yr	8.31E-18
201	Paraquat	Air	PDF*m2*yr	8.08E-18
202	Formaldehyde	Water	PDF*m2*yr	7.89E-18
203	Ethene	Air	PDF*m2*yr	7.68E-18
204	Ethane, 1,1,2-trichloro-1,2,2-trifluoro-, CFC-113	Air	PDF*m2*yr	7.46E-18
205	Dipropylthiocarbamic acid S-ethyl ester	Soil	PDF*m2*yr	7.23E-18
206	Toluene	Air	PDF*m2*yr	6.98E-18
207	Chlorpyrifos	Air	PDF*m2*yr	6.77E-18
208	Pymetrozine	Soil	PDF*m2*yr	6.00E-18
209	Benomyl	Soil	PDF*m2*yr	5.20E-18
210	Xylene	Air	PDF*m2*yr	5.07E-18
211	Acetaldehyde	Water	PDF*m2*yr	4.57E-18
212	Tebuconazole	Soil	PDF*m2*yr	4.43E-18
213	Tefluthrin	Soil	PDF*m2*yr	3.81E-18
214	Methane, bromotrifluoro-, Halon 1301	Air	PDF*m2*yr	3.80E-18
215	Dimethylamine	Water	PDF*m2*yr	3.73E-18
216	Propargite	Soil	PDF*m2*yr	3.62E-18
217	Acenaphthene	Water	PDF*m2*yr	3.61E-18
218	Clomazone	Soil	PDF*m2*yr	3.32E-18
219	Ethane, 1,1-difluoro-, HFC-152a	Air	PDF*m2*yr	3.00E-18
220	Atrazine	Air	PDF*m2*yr	2.97E-18
221	Pyrethrin	Soil	PDF*m2*yr	2.87E-18
222	Dioxin, 2,3,7,8 Tetrachlorodibenzo-p-	Air	PDF*m2*yr	2.79E-18
223	Methane, dichloro-, HCC-30	Air	PDF*m2*yr	2.69E-18
224	Chloroform	Air	PDF*m2*yr	2.52E-18
225	Ethane, 1,1,1,2-tetrafluoro-, HFC-134a	Air	PDF*m2*yr	2.29E-18
226	Trifluralin	Air	PDF*m2*yr	2.22E-18
227	Amitraz	Soil	PDF*m2*yr	1.98E-18
228	Methane, chlorodifluoro-, HCFC-22	Air	PDF*m2*yr	1.87E-18
229	Napropamide	Soil	PDF*m2*yr	1.69E-18
230	2-Methyl-4-chlorophenoxyacetic acid	Soil	PDF*m2*yr	1.64E-18
231	Triasulfuron	Soil	PDF*m2*yr	1.61E-18
232	Sulfosulfuron	Soil	PDF*m2*yr	1.60E-18
233	Acetone	Air	PDF*m2*yr	1.52E-18
234	Flutolanil	Soil	PDF*m2*yr	1.43E-18
235	Kresoxim-methyl	Soil	PDF*m2*yr	1.41E-18
236	Oxydemeton methyl	Soil	PDF*m2*yr	1.37E-18
237	Carbaryl	Air	PDF*m2*yr	1.33E-18
238	Prochloraz	Soil	PDF*m2*yr	1.22E-18
239	Imazethapyr	Soil	PDF*m2*yr	1.20E-18
240	Diclofop-methyl	Soil	PDF*m2*yr	9.89E-19
241	Tribufos	Soil	PDF*m2*yr	9.62E-19
242	Ethyne	Air	PDF*m2*yr	9.53E-19
243	Butene	Water	PDF*m2*yr	9.10E-19
244	Cyfluthrin	Air	PDF*m2*yr	8.07E-19
245	Bentazone	Soil	PDF*m2*yr	7.94E-19
246	Bifenthrin	Soil	PDF*m2*yr	7.78E-19
247	Cypermethrin	Air	PDF*m2*yr	7.01E-19
248	Pendimethalin	Air	PDF*m2*yr	6.87E-19
249	Atrazine	Water	PDF*m2*yr	6.63E-19
250	Bifenox	Soil	PDF*m2*yr	6.31E-19
251	Methane, bromochlorodifluoro-, Halon 1211	Air	PDF*m2*yr	6.28E-19
252	PAH, polycyclic aromatic hydrocarbons	Soil	PDF*m2*yr	6.11E-19
253	Polychlorinated biphenyls	Air	PDF*m2*yr	5.39E-19
254	Dimethylamine	Air	PDF*m2*yr	4.98E-19
255	Cyproconazole	Soil	PDF*m2*yr	4.77E-19
256	Thiodicarb	Soil	PDF*m2*yr	4.57E-19
257	Permethrin	Soil	PDF*m2*yr	4.38E-19
258	Polychlorinated biphenyls	Water	PDF*m2*yr	4.36E-19
259	Ethane, 1,1,1-trichloro-, HCFC-140	Air	PDF*m2*yr	4.35E-19
260	Butyric acid, 4-(2,4-dichlorophenoxy)-	Soil	PDF*m2*yr	4.26E-19
261	Ethene, chloro-	Air	PDF*m2*yr	4.01E-19
262	2,4-D	Air	PDF*m2*yr	3.95E-19
263	Permethrin	Air	PDF*m2*yr	3.59E-19
264	Methane, dichlorodifluoro-, CFC-12	Air	PDF*m2*yr	3.32E-19
265	Azoxystrobin	Air	PDF*m2*yr	3.30E-19
266	Cyhalothrin, gamma-	Soil	PDF*m2*yr	3.27E-19
267	Benzene, hexachloro-	Air	PDF*m2*yr	3.14E-19
268	Parathion, methyl	Air	PDF*m2*yr	2.93E-19
269	Vinclozolin	Soil	PDF*m2*yr	2.56E-19
270	m-Xylene	Air	PDF*m2*yr	2.46E-19
271	Prosulfuron	Soil	PDF*m2*yr	2.37E-19
272	Imazamox	Air	PDF*m2*yr	2.36E-19
273	Alachlor	Air	PDF*m2*yr	2.33E-19
274	Parathion, methyl	Soil	PDF*m2*yr	2.25E-19
275	Thiodicarb	Air	PDF*m2*yr	2.08E-19
276	Bromuconazole	Soil	PDF*m2*yr	2.04E-19
277	Fenbuconazole	Soil	PDF*m2*yr	1.98E-19
278	Acephate	Air	PDF*m2*yr	1.97E-19
279	Ethene, tetrachloro-	Air	PDF*m2*yr	1.90E-19
280	Methane, dichloro-, HCC-30	Water	PDF*m2*yr	1.84E-19
281	Methanol	Water	PDF*m2*yr	1.73E-19
282	Chloroform	Water	PDF*m2*yr	1.55E-19
283	Ethanol	Water	PDF*m2*yr	1.53E-19
284	Endothall	Soil	PDF*m2*yr	1.53E-19
285	Benzene, ethyl-	Air	PDF*m2*yr	1.52E-19
286	Dicamba	Air	PDF*m2*yr	1.48E-19
287	Flufenacet	Air	PDF*m2*yr	1.33E-19
288	Sethoxydim	Soil	PDF*m2*yr	1.27E-19
289	Deltamethrin	Soil	PDF*m2*yr	1.22E-19
290	Dimethenamid	Air	PDF*m2*yr	1.16E-19
291	t-Butyl methyl ether	Water	PDF*m2*yr	1.15E-19
292	Benzene, pentachloro-	Air	PDF*m2*yr	1.14E-19
293	Ethyl acetate	Air	PDF*m2*yr	1.04E-19
294	Ethalfluralin	Soil	PDF*m2*yr	1.02E-19
295	Triadimenol	Soil	PDF*m2*yr	9.45E-20
296	Mecoprop	Soil	PDF*m2*yr	9.42E-20
297	Methyl ethyl ketone	Air	PDF*m2*yr	8.39E-20
298	Propene	Air	PDF*m2*yr	8.38E-20
299	Imazapyr	Soil	PDF*m2*yr	8.33E-20
300	Chlorsulfuron	Soil	PDF*m2*yr	7.70E-20
301	t-Butyl methyl ether	Air	PDF*m2*yr	5.18E-20
302	Flumetsulam	Air	PDF*m2*yr	4.10E-20
303	Propiconazole	Air	PDF*m2*yr	3.95E-20
304	Acetone	Water	PDF*m2*yr	3.72E-20
305	Fenoxaprop ethyl ester	Soil	PDF*m2*yr	3.16E-20
306	Benzo(k)fluoranthene	Air	PDF*m2*yr	3.08E-20
307	Methomyl	Soil	PDF*m2*yr	2.69E-20
308	Hexane	Air	PDF*m2*yr	2.31E-20
309	Phenmedipham	Soil	PDF*m2*yr	2.24E-20
310	Dibenz(a,h)anthracene	Air	PDF*m2*yr	2.14E-20
311	Acenaphthene	Air	PDF*m2*yr	2.09E-20
312	Ethyl acetate	Water	PDF*m2*yr	1.88E-20
313	Imazethapyr	Air	PDF*m2*yr	1.85E-20
314	Butene	Air	PDF*m2*yr	1.82E-20
315	Phenanthrene	Air	PDF*m2*yr	1.77E-20
316	Benzene, 1,2-dichloro-	Air	PDF*m2*yr	1.73E-20
317	Propanal	Water	PDF*m2*yr	1.72E-20
318	Ethane, 2-chloro-1,1,1,2-tetrafluoro-, HCFC-124	Air	PDF*m2*yr	1.65E-20
319	2-Methyl-4-chlorophenoxyacetic acid	Water	PDF*m2*yr	1.62E-20
320	Bromoxynil	Air	PDF*m2*yr	1.61E-20
321	Triallate	Soil	PDF*m2*yr	1.50E-20
322	Quizalofop ethyl ester	Soil	PDF*m2*yr	1.46E-20
323	Acenaphthylene	Water	PDF*m2*yr	1.41E-20
324	o-Xylene	Air	PDF*m2*yr	1.33E-20
325	Metolachlor	Water	PDF*m2*yr	1.26E-20
326	Propanal	Air	PDF*m2*yr	1.09E-20
327	Indeno(1,2,3-cd)pyrene	Air	PDF*m2*yr	1.04E-20
328	Bentazone	Air	PDF*m2*yr	1.00E-20
329	Pronamide	Soil	PDF*m2*yr	9.84E-21
330	Pyrene	Air	PDF*m2*yr	9.45E-21
331	Benzo(a)anthracene	Air	PDF*m2*yr	8.01E-21
332	Bromoxynil	Water	PDF*m2*yr	7.17E-21
333	Styrene	Air	PDF*m2*yr	5.89E-21
334	Tefluthrin	Air	PDF*m2*yr	5.78E-21
335	Methane, trichlorofluoro-, CFC-11	Air	PDF*m2*yr	4.72E-21
336	Benzo(g,h,i)perylene	Air	PDF*m2*yr	4.68E-21
337	Benzo(b)fluoranthene	Air	PDF*m2*yr	4.20E-21
338	Quizalofop ethyl ester	Air	PDF*m2*yr	3.73E-21
339	Glyphosate	Water	PDF*m2*yr	3.44E-21
340	Dimethenamid	Water	PDF*m2*yr	1.85E-21
341	Butyric acid, 4-(2,4-dichlorophenoxy)-	Air	PDF*m2*yr	1.82E-21
342	Chrysene	Air	PDF*m2*yr	1.49E-21
343	Triethylene glycol	Water	PDF*m2*yr	1.19E-21
344	Sethoxydim	Air	PDF*m2*yr	7.98E-22
345	Fluoranthene	Air	PDF*m2*yr	6.92E-22
346	Methomyl	Air	PDF*m2*yr	6.48E-22
347	Pendimethalin	Water	PDF*m2*yr	5.08E-22
348	2-Methyl-4-chlorophenoxyacetic acid	Air	PDF*m2*yr	4.69E-22
349	Asulam	Soil	PDF*m2*yr	4.47E-22
350	Methane, dichlorofluoro-, HCFC-21	Air	PDF*m2*yr	3.77E-22
351	Dicamba	Water	PDF*m2*yr	3.20E-22
352	Heptane	Air	PDF*m2*yr	2.41E-22
353	Phenol, pentachloro-	Soil	PDF*m2*yr	2.38E-22
354	Methane, bromo-, Halon 1001	Air	PDF*m2*yr	2.12E-22
355	Fluorene	Air	PDF*m2*yr	1.46E-22
356	Flumiclorac-pentyl	Air	PDF*m2*yr	4.69E-23
357	Acenaphthylene	Air	PDF*m2*yr	1.39E-23
358	Butadiene	Air	PDF*m2*yr	1.09E-23
359	2,4-D, dimethylamine salt	Air	PDF*m2*yr	9.47E-24
360	Carbaryl	Water	PDF*m2*yr	8.34E-24
361	Flumiclorac-pentyl	Soil	PDF*m2*yr	6.23E-24
362	Ethane, 1,1,1-trichloro-, HCFC-140	Water	PDF*m2*yr	3.39E-24
363	Lambda-cyhalothrin	Air	PDF*m2*yr	1.74E-24
364	Ethephon	Air	PDF*m2*yr	8.93E-25
365	Bentazone	Water	PDF*m2*yr	6.40E-25
366	Methomyl	Water	PDF*m2*yr	1.52E-25
367	Tebuconazole	Air	PDF*m2*yr	6.80E-26
368	Tefluthrin	Water	PDF*m2*yr	4.58E-26
369	Propiconazole	Water	PDF*m2*yr	4.42E-26
370	Tebuconazole	Water	PDF*m2*yr	1.32E-27
371	Lambda-cyhalothrin	Water	PDF*m2*yr	3.24E-28
372	Ethephon	Water	PDF*m2*yr	4.80E-29
	Total		PDF*m2*yr	5.35E-07
Climate change
No	Substance	Compartment	Unit	Energy for walnut husk processing (photovoltaic)
1	Carbon dioxide, fossil	Air	kg CO2 eq	5.37E-08
2	Methane, fossil	Air	kg CO2 eq	1.93E-09
3	Dinitrogen monoxide	Air	kg CO2 eq	1.83E-09
4	Sulfur hexafluoride	Air	kg CO2 eq	3.43E-10
5	Methane, biogenic	Air	kg CO2 eq	2.49E-10
6	Carbon dioxide, land transformation	Air	kg CO2 eq	1.27E-10
7	Carbon monoxide, fossil	Air	kg CO2 eq	4.67E-11
8	Ethane, 1,2-dichloro-1,1,2,2-tetrafluoro-, CFC-114	Air	kg CO2 eq	1.25E-11
9	Carbon dioxide	Air	kg CO2 eq	4.19E-12
10	Methane, tetrachloro-, CFC-10	Air	kg CO2 eq	7.41E-13
11	Methane, chlorodifluoro-, HCFC-22	Air	kg CO2 eq	6.88E-13
12	Methane, tetrafluoro-, CFC-14	Air	kg CO2 eq	6.51E-13
13	Methane, trifluoro-, HFC-23	Air	kg CO2 eq	4.48E-13
14	Methane, bromotrifluoro-, Halon 1301	Air	kg CO2 eq	3.19E-13
15	Methane, dichlorodifluoro-, CFC-12	Air	kg CO2 eq	2.37E-13
16	Ethane, 1,1-difluoro-, HFC-152a	Air	kg CO2 eq	2.28E-13
17	Ethane, 1,1,1,2-tetrafluoro-, HFC-134a	Air	kg CO2 eq	1.36E-13
18	Ethane, hexafluoro-, HFC-116	Air	kg CO2 eq	1.04E-13
19	Methane, bromochlorodifluoro-, Halon 1211	Air	kg CO2 eq	3.51E-14
20	Ethane, 1,1,2-trichloro-1,2,2-trifluoro-, CFC-113	Air	kg CO2 eq	2.07E-14
21	Methane, monochloro-, R-40	Air	kg CO2 eq	5.53E-15
22	Chloroform	Air	kg CO2 eq	4.05E-15
23	Methane, dichloro-, HCC-30	Air	kg CO2 eq	2.04E-15
24	Ethane, 1,1,1-trichloro-, HCFC-140	Air	kg CO2 eq	1.76E-15
25	Ethane, 2-chloro-1,1,1,2-tetrafluoro-, HCFC-124	Air	kg CO2 eq	1.45E-15
26	Methane, trichlorofluoro-, CFC-11	Air	kg CO2 eq	3.63E-16
27	Methane	Air	kg CO2 eq	7.24E-17
28	Methane, dichlorofluoro-, HCFC-21	Air	kg CO2 eq	9.15E-18
29	Methane, bromo-, Halon 1001	Air	kg CO2 eq	6.14E-22
	Total		kg CO2 eq	5.83E-08
Resources
No	Substance	Compartment	Unit	Energy for walnut husk processing (photovoltaic)
1	Coal, hard	Raw	MJ primary	3.04E-07
2	Uranium	Raw	MJ primary	1.89E-07
3	Gas, natural/m3	Raw	MJ primary	1.82E-07
4	Coal, brown	Raw	MJ primary	1.01E-07
5	Oil, crude	Raw	MJ primary	7.81E-08
6	Gas, mine, off-gas, process, coal mining/m3	Raw	MJ primary	6.08E-09
7	Peat	Raw	MJ primary	1.97E-09
8	Aluminium	Raw	MJ primary	6.78E-10
9	Nickel, 1.98% in silicates, 1.04% in crude ore	Raw	MJ primary	1.00E-10
10	Copper, 0.99% in sulfide, Cu 0.36% and Mo 8.2E-3% in crude ore	Raw	MJ primary	4.66E-11
11	Zinc	Raw	MJ primary	2.43E-11
12	Lead	Raw	MJ primary	2.43E-11
13	Iron	Raw	MJ primary	1.95E-11
14	Tin	Raw	MJ primary	1.32E-11
15	Nickel, 1.13% in sulfide, Ni 0.76% and Cu 0.76% in crude ore	Raw	MJ primary	1.23E-11
16	Copper, Cu 0.38%, Au 9.7E-4%, Ag 9.7E-4%, Zn 0.63%, Pb 0.014%, in ore	Raw	MJ primary	1.18E-11
17	Copper, 0.52% in sulfide, Cu 0.27% and Mo 8.2E-3% in crude ore	Raw	MJ primary	8.99E-12
18	Copper, 0.59% in sulfide, Cu 0.22% and Mo 8.2E-3% in crude ore	Raw	MJ primary	6.67E-12
19	Copper, 1.13% in sulfide, Cu 0.76% and Ni 0.76% in crude ore	Raw	MJ primary	4.94E-12
20	Copper, 1.18% in sulfide, Cu 0.39% and Mo 8.2E-3% in crude ore	Raw	MJ primary	4.30E-12
21	Copper, 0.97% in sulfide, Cu 0.36% and Mo 4.1E-2% in crude ore	Raw	MJ primary	2.40E-12
22	Chromium	Raw	MJ primary	1.01E-12
23	Nickel, Ni 3.7E-2%, Pt 4.8E-4%, Pd 2.0E-4%, Rh 2.4E-5%, Cu 5.2E-2% in ore	Raw	MJ primary	9.56E-13
24	Manganese	Raw	MJ primary	9.34E-13
25	Copper, 2.19% in sulfide, Cu 1.83% and Mo 8.2E-3% in crude ore	Raw	MJ primary	7.75E-13
26	Molybdenum, 0.016% in sulfide, Mo 8.2E-3% and Cu 0.27% in crude ore	Raw	MJ primary	6.91E-13
27	Copper, Cu 5.2E-2%, Pt 4.8E-4%, Pd 2.0E-4%, Rh 2.4E-5%, Ni 3.7E-2% in ore	Raw	MJ primary	5.56E-13
28	Molybdenum, 0.010% in sulfide, Mo 8.2E-3% and Cu 1.83% in crude ore	Raw	MJ primary	4.88E-13
29	Molybdenum, 0.025% in sulfide, Mo 8.2E-3% and Cu 0.39% in crude ore	Raw	MJ primary	3.99E-13
30	Molybdenum, 0.022% in sulfide, Mo 8.2E-3% and Cu 0.22% in crude ore	Raw	MJ primary	3.94E-13
31	Molybdenum, 0.022% in sulfide, Mo 8.2E-3% and Cu 0.36% in crude ore	Raw	MJ primary	3.82E-13
32	Copper, 1.42% in sulfide, Cu 0.81% and Mo 8.2E-3% in crude ore	Raw	MJ primary	2.86E-13
33	Molybdenum	Raw	MJ primary	2.68E-13
34	Cinnabar	Raw	MJ primary	2.56E-13
35	Copper, Cu 3.2E+0%, Pt 2.5E-4%, Pd 7.3E-4%, Rh 2.0E-5%, Ni 2.3E+0% in ore	Raw	MJ primary	1.04E-13
36	Lead, Pb 0.014%, Au 9.7E-4%, Ag 9.7E-4%, Zn 0.63%, Cu 0.38%, in ore	Raw	MJ primary	9.82E-14
37	Nickel, Ni 2.3E+0%, Pt 2.5E-4%, Pd 7.3E-4%, Rh 2.0E-5%, Cu 3.2E+0% in ore	Raw	MJ primary	8.96E-14
38	Molybdenum, 0.014% in sulfide, Mo 8.2E-3% and Cu 0.81% in crude ore	Raw	MJ primary	5.89E-14
39	Zinc, Zn 0.63%, Au 9.7E-4%, Ag 9.7E-4%, Cu 0.38%, Pb 0.014%, in ore	Raw	MJ primary	4.50E-14
40	Copper, Cu 0.2%, in mixed ore	Raw	MJ primary	3.14E-14
41	Zinc, Zn 3.1%, in mixed ore	Raw	MJ primary	1.79E-14
42	Lead, Pb 3.6E-1%, in mixed ore	Raw	MJ primary	5.91E-15
	Total		MJ primary	8.63E-07
