# Supplementary material for: Data on environmental analysis of natural antioxidant production from walnut husk by a solar photovoltaic-driven system as a replacement for potentially carcinogenic synthetic antioxidants
Source: Data Brief. 2019 Dec 4;28:104933. doi: 10.1016/j.dib.2019.104933 (PMC6921098; doi:10.1016/j.dib.2019.104933)
Supplement: Elementary flows-B100 production.csv [file mmc9.csv]

Inventory Data for 1 kg B100 production from well to tank based on elementary flow
No	Substance	Compartment	Unit	Total	Water	Potassium hydroxide	Methanol	Used vegetable cooking oil, purified	Transport	Electricity	Wastewater, from residence (Treatment)	Used vegetable cooking oil (residual) (Treatment)	Soybean oil, refined (Avoided)
1	Zinc	Soil	mg	3.73E+01	7.87E-04	7.99E-03	2.47E-02	7.33E-02	2.37E-02	5.12E-04	2.77E-01	9.68E-05	3.69E+01
2	Zeta-cypermethrin	Soil	ng	-8.07E+02	2.78E-04	9.77E-04	2.79E-04	2.26E-01	3.01E-06	4.34E-05	2.10E-05	4.69E-06	-8.07E+02
3	Vinclozolin	Soil	µg	-1.98E+00	5.66E-06	2.06E-05	6.35E-06	1.38E-01	5.62E-08	8.55E-07	1.14E-05	1.02E-07	-2.12E+00
4	Vanadium	Soil	µg	-1.37E+00	1.26E-02	7.41E-02	2.02E-02	9.93E-02	3.41E-03	1.04E-03	3.76E-03	3.44E-04	-1.59E+00
5	Trinexapac-ethyl	Soil	ng	-4.12E+02	3.38E-01	1.31E+00	3.66E-01	2.95E-02	3.63E-03	5.31E-02	6.47E-03	6.13E-03	-4.14E+02
6	Triforine	Soil	ng	-6.09E+01	7.28E-01	2.56E+00	7.50E-01	0.00E+00	6.29E-03	1.08E-01	0.00E+00	1.24E-02	-6.51E+01
7	Trifluralin	Soil	mg	-8.17E+00	1.97E-05	6.95E-05	2.07E-05	2.09E-02	1.81E-07	2.96E-06	1.75E-06	3.38E-07	-8.20E+00
8	Trifloxystrobin	Soil	ng	-4.76E+02	3.92E+00	1.38E+01	4.04E+00	3.43E-02	3.39E-02	5.82E-01	3.24E-06	6.70E-02	-4.99E+02
9	Triclopyr	Soil	ng	-1.08E+02	2.60E+00	8.34E+00	6.28E+00	4.83E+01	1.31E-02	1.88E-01	1.51E+00	8.39E-02	-1.75E+02
10	Trichlorfon	Soil	pg	-1.04E+02	1.24E+00	4.36E+00	1.28E+00	0.00E+00	1.07E-02	1.84E-01	0.00E+00	2.12E-02	-1.11E+02
11	Tribufos	Soil	ng	-1.79E+02	1.73E+00	6.08E+00	1.78E+00	3.50E-02	1.52E-02	2.57E-01	1.19E-03	2.95E-02	-1.89E+02
12	Tribenuron-methyl	Soil	ng	-1.19E+02	1.03E-02	3.66E-02	1.10E-02	3.03E-02	9.17E-05	1.54E-03	2.84E-06	1.79E-04	-1.19E+02
13	Tribenuron	Soil	pg	-3.58E+02	3.84E-01	2.75E+00	4.28E-01	3.66E-01	1.13E-02	9.21E-02	8.03E-02	9.98E-03	-3.63E+02
14	Triasulfuron	Soil	pg	-7.57E+01	1.56E+00	5.57E+00	1.57E+00	2.55E-05	1.42E-02	2.34E-01	5.59E-06	2.67E-02	-8.47E+01
15	Triallate	Soil	pg	-2.56E+02	5.27E+00	1.88E+01	5.30E+00	8.62E-05	4.78E-02	7.89E-01	1.89E-05	9.01E-02	-2.86E+02
16	Triadimenol	Soil	ng	-3.51E+00	5.03E-03	3.12E-02	5.46E-03	3.52E-03	1.21E-04	1.08E-03	7.73E-04	1.19E-04	-3.56E+00
17	Tralkoxydim	Soil	ng	-4.74E+02	3.67E-01	1.30E+00	3.98E-01	1.81E-06	3.25E-03	5.48E-02	3.94E-07	6.39E-03	-4.76E+02
18	Tolylfluanid	Soil	ng	-6.36E+02	7.61E+00	2.67E+01	7.83E+00	0.00E+00	6.57E-02	1.13E+00	0.00E+00	1.30E-01	-6.80E+02
19	Titanium	Soil	µg	-8.10E+01	4.51E-01	2.81E+00	1.81E+00	5.58E+00	1.21E+00	5.08E-02	1.38E-01	1.57E-02	-9.31E+01
20	Tin	Soil	µg	7.30E+00	4.49E-03	1.15E-04	4.45E-05	1.12E-01	8.65E-08	6.64E-07	7.25E+00	8.68E-05	-6.87E-02
21	Thiram	Soil	ng	-1.48E+02	7.22E-02	2.49E-01	8.03E-02	6.21E+00	3.25E-03	2.01E-02	4.67E-03	6.19E-02	-1.54E+02
22	Thiodicarb	Soil	ng	-6.83E+02	2.35E-04	8.27E-04	2.36E-04	1.91E-01	2.55E-06	3.67E-05	1.78E-05	3.97E-06	-6.83E+02
23	Thifensulfuron-methyl	Soil	ng	-1.92E+02	1.80E-03	6.98E-03	1.83E-03	5.37E-02	1.96E-05	2.84E-04	3.72E-05	3.21E-05	-1.92E+02
24	Thidiazuron	Soil	ng	-1.91E+01	1.84E-01	6.50E-01	1.90E-01	3.74E-03	1.63E-03	2.75E-02	1.27E-04	3.15E-03	-2.02E+01
25	Thiazole, 2-(thiocyanatemethylthio)benzo-	Soil	µg	-2.01E+00	2.41E-02	8.46E-02	2.48E-02	0.00E+00	2.08E-04	3.57E-03	0.00E+00	4.11E-04	-2.15E+00
26	Thiamethoxam	Soil	ng	-2.48E+01	2.53E-01	8.92E-01	2.61E-01	3.67E-03	2.22E-03	3.77E-02	1.24E-04	4.33E-03	-2.63E+01
27	Terbufos	Soil	ng	-7.01E+02	4.29E-01	1.66E+00	4.93E-01	6.42E-01	4.28E-03	5.49E-02	6.10E-04	7.60E-03	-7.05E+02
28	Terbacil	Soil	µg	-2.72E+00	3.25E-02	1.14E-01	3.35E-02	0.00E+00	2.81E-04	4.82E-03	0.00E+00	5.55E-04	-2.90E+00
29	Tefluthrin	Soil	ng	-1.84E+02	1.17E-01	4.05E-01	1.24E-01	1.81E-01	1.02E-03	1.59E-02	1.59E-05	1.95E-03	-1.85E+02
30	Teflubenzuron	Soil	ng	-4.86E+00	2.60E-02	1.06E-01	8.27E-02	2.05E-01	2.64E-04	3.48E-03	3.42E-03	7.69E-04	-5.29E+00
31	Tebutam	Soil	µg	1.11E+02	2.77E-03	1.16E-02	7.26E-03	1.15E+02	4.71E-05	5.09E-04	9.39E-03	6.26E-05	-3.70E+00
32	Tebupirimphos	Soil	ng	-2.34E+02	1.45E-01	5.02E-01	1.55E-01	2.30E-01	1.26E-03	1.97E-02	2.02E-05	2.42E-03	-2.35E+02
33	Tebufenpyrad	Soil	ng	-1.56E+01	1.85E-01	6.53E-01	1.91E-01	7.03E-12	1.61E-03	2.74E-02	1.65E-14	3.16E-03	-1.67E+01
34	Tebuconazole	Soil	µg	-2.81E+01	1.95E-04	8.71E-04	2.14E-04	1.95E+00	2.89E-06	3.40E-05	1.70E-04	3.83E-06	-3.00E+01
35	Sulfuric acid	Soil	µg	-2.44E+01	2.91E-01	1.02E+00	3.00E-01	1.16E-10	2.52E-03	4.32E-02	4.01E-12	4.97E-03	-2.60E+01
36	Sulfur	Soil	mg	5.37E+00	3.02E-03	1.78E-02	5.94E-03	1.12E-01	1.93E-03	3.35E-04	5.64E+00	1.53E-04	-4.17E-01
37	Sulfosulfuron	Soil	pg	-1.14E+02	2.34E+00	8.36E+00	2.35E+00	3.83E-05	2.13E-02	3.50E-01	8.39E-06	4.00E-02	-1.27E+02
38	Sulfosate	Soil	mg	-5.64E+00	3.48E-06	1.22E-05	3.50E-06	7.81E-04	3.46E-08	5.31E-07	8.17E-08	5.89E-08	-5.64E+00
39	Sulfentrazone	Soil	mg	-1.38E+00	8.49E-07	2.99E-06	8.53E-07	1.93E-04	8.44E-09	1.30E-07	2.02E-08	1.44E-08	-1.38E+00
40	Sulfate	Soil	µg	-2.42E+02	8.55E-02	1.64E+00	8.04E+00	1.54E+01	7.97E+00	1.06E-01	4.94E-02	2.68E-02	-2.75E+02
41	Strontium	Soil	µg	-1.60E+00	7.28E-04	1.10E-02	5.05E-02	9.76E-02	4.89E-02	8.30E-03	3.85E-04	1.73E-04	-1.82E+00
42	Spiroxamine	Soil	ng	-4.89E+01	8.87E-02	4.98E-01	9.47E-02	4.81E-02	1.83E-03	1.78E-02	1.05E-02	1.97E-03	-4.97E+01
43	Spinosad	Soil	pg	-1.38E+02	1.65E+00	5.81E+00	1.70E+00	0.00E+00	1.43E-02	2.45E-01	0.00E+00	2.82E-02	-1.48E+02
44	Sodium	Soil	µg	-6.23E+01	2.45E-02	4.23E-01	2.07E+00	3.98E+00	2.05E+00	2.83E-02	1.28E-02	6.90E-03	-7.08E+01
45	Simazine	Soil	ng	-5.62E+02	3.50E-01	1.21E+00	3.72E-01	5.54E-01	3.04E-03	4.73E-02	4.86E-05	5.82E-03	-5.64E+02
46	Silver	Soil	ng	-9.65E+00	3.41E-03	6.56E-02	3.21E-01	6.16E-01	3.18E-01	4.25E-03	1.98E-03	1.07E-03	-1.10E+01
47	Silthiofam	Soil	pg	-4.25E+02	8.77E+00	3.13E+01	8.81E+00	1.43E-04	7.95E-02	1.31E+00	3.14E-05	1.50E-01	-4.75E+02
48	Silicon	Soil	mg	8.10E+00	2.63E-02	1.55E-01	4.13E-02	3.72E-01	6.18E-03	2.16E-03	1.08E+01	8.46E-04	-3.29E+00
49	Sethoxydim	Soil	µg	-5.26E+00	4.46E-05	1.58E-04	4.69E-05	2.69E-01	4.00E-07	6.64E-06	2.22E-05	7.70E-07	-5.53E+00
50	Selenium	Soil	µg	-1.93E+00	6.81E-04	1.31E-02	6.41E-02	1.23E-01	6.35E-02	8.48E-04	3.94E-04	2.13E-04	-2.19E+00
51	Rotenone	Soil	ng	-2.05E+01	2.46E-01	8.63E-01	2.53E-01	0.00E+00	2.12E-03	3.64E-02	0.00E+00	4.19E-03	-2.19E+01
52	Rimsulfuron	Soil	ng	-3.10E+01	5.53E-02	1.93E-01	5.76E-02	2.74E-02	4.79E-04	7.98E-03	2.41E-06	9.37E-04	-3.13E+01
53	Quizalofop ethyl ester	Soil	µg	-1.41E+00	2.40E-06	8.69E-06	2.66E-06	5.32E-02	2.40E-08	3.63E-07	4.38E-06	4.28E-08	-1.47E+00
54	Quizalofop-p-ethyl	Soil	ng	-2.45E+02	2.93E+00	1.03E+01	3.01E+00	0.00E+00	2.53E-02	4.34E-01	0.00E+00	5.00E-02	-2.62E+02
55	Quizalofop-P	Soil	ng	-8.55E+02	2.44E-03	8.88E-03	2.74E-03	5.96E+01	2.43E-05	3.69E-04	4.91E-03	4.39E-05	-9.15E+02
56	Quinoxyfen	Soil	pg	-2.76E+02	5.70E+00	2.04E+01	5.73E+00	9.32E-05	5.17E-02	8.53E-01	2.04E-05	9.75E-02	-3.09E+02
57	Pyrithiobac sodium salt	Soil	ng	-1.09E+01	1.05E-01	3.71E-01	1.09E-01	2.14E-03	9.29E-04	1.57E-02	7.25E-05	1.80E-03	-1.15E+01
58	Pyrimethanil	Soil	ng	-5.01E+02	5.99E+00	2.10E+01	6.16E+00	0.00E+00	5.17E-02	8.87E-01	0.00E+00	1.02E-01	-5.35E+02
59	Pyrethrin	Soil	ng	-3.67E+01	4.38E-01	1.54E+00	4.51E-01	0.00E+00	3.79E-03	6.50E-02	0.00E+00	7.48E-03	-3.92E+01
60	Pyraclostrobin (prop)	Soil	µg	-5.69E+00	3.82E-05	1.36E-04	3.98E-05	1.48E-03	3.45E-07	5.71E-06	1.39E-07	6.57E-07	-5.69E+00
61	Pymetrozine	Soil	ng	-6.63E+00	7.93E-02	2.79E-01	8.17E-02	0.00E+00	6.85E-04	1.18E-02	0.00E+00	1.35E-03	-7.09E+00
62	Prothioconazol	Soil	µg	-4.71E+00	1.35E-05	4.89E-05	1.51E-05	3.28E-01	1.34E-07	2.03E-06	2.70E-05	2.42E-07	-5.04E+00
63	Prosulfuron	Soil	ng	-1.00E+01	5.87E-03	3.14E-02	8.55E-03	6.70E-03	8.57E-05	5.89E-04	3.59E-05	1.26E-04	-1.01E+01
64	Propoxycarbazone-sodium (prop)	Soil	pg	-3.16E+01	6.52E-01	2.33E+00	6.55E-01	1.07E-05	5.92E-03	9.76E-02	2.34E-06	1.11E-02	-3.54E+01
65	Propiconazole	Soil	µg	-2.30E+00	2.32E-04	8.52E-04	2.48E-04	5.85E-04	2.22E-06	3.53E-05	1.60E-06	4.09E-06	-2.31E+00
66	Propargite	Soil	ng	-6.92E+01	8.28E-01	2.91E+00	8.52E-01	0.00E+00	7.15E-03	1.23E-01	0.00E+00	1.41E-02	-7.40E+01
67	Propamocarb HCl	Soil	ng	-1.04E+00	1.24E-02	4.36E-02	1.28E-02	0.00E+00	1.07E-04	1.84E-03	0.00E+00	2.12E-04	-1.11E+00
68	Propachlor	Soil	µg	-7.70E+00	9.21E-02	3.24E-01	9.48E-02	0.00E+00	7.95E-04	1.36E-02	0.00E+00	1.57E-03	-8.23E+00
69	Pronamide	Soil	pg	-3.79E+01	3.43E-01	3.53E+00	4.81E-01	0.00E+00	3.12E-02	1.79E-01	0.00E+00	1.14E-02	-4.25E+01
70	Prometryn	Soil	ng	-1.63E+02	1.57E+00	5.54E+00	1.62E+00	3.19E-02	1.39E-02	2.34E-01	1.08E-03	2.69E-02	-1.72E+02
71	Prohexadione-calcium	Soil	pg	-5.70E+00	1.18E-01	4.20E-01	1.18E-01	1.92E-06	1.07E-03	1.76E-02	4.21E-07	2.01E-03	-6.38E+00
72	Profenofos	Soil	ng	-3.04E+02	2.93E+00	1.03E+01	3.02E+00	5.95E-02	2.59E-02	4.37E-01	2.02E-03	5.01E-02	-3.21E+02
73	Procymidone	Soil	µg	-5.94E+00	1.70E-05	6.17E-05	1.90E-05	4.14E-01	1.69E-07	2.57E-06	3.41E-05	3.05E-07	-6.36E+00
74	Prochloraz	Soil	ng	-1.58E+01	2.45E-02	1.47E-01	2.64E-02	1.57E-02	5.58E-04	5.15E-03	3.45E-03	5.65E-04	-1.60E+01
75	Primisulfuron	Soil	ng	-2.78E+01	1.73E-02	5.98E-02	1.84E-02	2.74E-02	1.51E-04	2.34E-03	2.41E-06	2.88E-04	-2.79E+01
76	Potassium	Soil	mg	-1.79E+00	1.73E-02	1.01E-01	2.43E-02	1.30E-01	1.20E-03	1.38E-03	5.16E-03	4.63E-04	-2.07E+00
77	Pirimicarb	Soil	ng	-7.70E+02	9.17E+00	3.23E+01	9.44E+00	3.35E-03	7.94E-02	1.36E+00	7.35E-04	1.57E-01	-8.22E+02
78	Piperonyl butoxide	Soil	ng	-3.37E+01	4.03E-01	1.42E+00	4.15E-01	0.00E+00	3.48E-03	5.98E-02	0.00E+00	6.88E-03	-3.60E+01
79	Picoxystrobin	Soil	ng	-6.66E+01	5.51E-02	1.96E-01	5.94E-02	3.12E-07	4.89E-04	8.22E-03	6.81E-08	9.57E-04	-6.69E+01
80	Picloram	Soil	pg	-9.46E+00	1.95E-01	6.97E-01	1.96E-01	3.19E-06	1.77E-03	2.92E-02	6.99E-07	3.34E-03	-1.06E+01
81	Phosphorus	Soil	µg	-3.17E+02	3.11E+00	1.82E+01	4.23E+00	2.32E+01	6.38E-02	3.09E-01	9.28E-01	8.29E-02	-3.67E+02
82	Phosmet	Soil	ng	-2.38E+01	2.84E-01	9.99E-01	2.93E-01	0.00E+00	2.45E-03	4.21E-02	0.00E+00	4.85E-03	-2.54E+01
83	Phorate	Soil	ng	-2.16E+02	2.58E+00	9.07E+00	2.66E+00	0.00E+00	2.23E-02	3.83E-01	0.00E+00	4.41E-02	-2.31E+02
84	Phenol, pentachloro-	Soil	pg	-1.64E-01	4.97E-03	1.86E-02	9.48E-02	2.20E-03	1.12E-04	9.89E-04	6.39E-06	3.28E-04	-2.86E-01
85	Phenmedipham	Soil	µg	-2.26E+00	2.22E-02	7.86E-02	2.26E-02	1.58E-04	1.97E-04	3.31E-03	1.36E-08	3.79E-04	-2.39E+00
86	Pesticides, unspecified	Soil	µg	-2.13E+01	2.32E-01	8.16E-01	2.39E-01	1.94E-03	2.02E-03	3.44E-02	6.58E-05	3.96E-03	-2.26E+01
87	Permethrin	Soil	µg	-1.79E+00	6.58E-05	2.30E-04	6.82E-05	5.17E-04	5.70E-07	9.55E-06	4.80E-08	1.12E-06	-1.79E+00
88	Pendimethalin	Soil	mg	-6.74E+00	2.10E-05	7.42E-05	2.16E-05	9.51E-04	1.90E-07	3.14E-06	1.15E-07	3.59E-07	-6.74E+00
89	Parathion, methyl	Soil	µg	-2.16E+00	7.44E-07	2.61E-06	7.45E-07	6.03E-04	8.04E-09	1.16E-07	5.62E-08	1.25E-08	-2.16E+00
90	Parathion	Soil	ng	-2.88E+02	4.83E-01	1.85E+00	5.30E-01	1.52E+01	1.99E-02	1.53E-01	3.11E-03	8.60E-03	-3.06E+02
91	Paraquat	Soil	µg	-1.15E+01	7.31E-04	2.57E-03	7.57E-04	4.48E-03	6.92E-06	1.09E-04	1.57E-06	2.41E-05	-1.15E+01
92	PAH, polycyclic aromatic hydrocarbons	Soil	ng	-3.77E+02	1.33E-01	2.56E+00	1.25E+01	2.41E+01	1.24E+01	1.66E-01	7.71E-02	4.18E-02	-4.29E+02
93	Oxydemeton methyl	Soil	ng	-6.65E+00	7.12E-03	5.10E-02	7.94E-03	6.80E-03	2.10E-04	1.71E-03	1.49E-03	1.85E-04	-6.73E+00
94	Oxamyl	Soil	ng	-1.00E+02	1.20E+00	4.21E+00	1.23E+00	0.00E+00	1.03E-02	1.77E-01	0.00E+00	2.04E-02	-1.07E+02
95	Oryzalin	Soil	ng	-2.02E+02	2.41E+00	8.48E+00	2.48E+00	0.00E+00	2.08E-02	3.58E-01	0.00E+00	4.12E-02	-2.16E+02
96	Organic carbon	Soil	ng	-1.01E+02	2.27E+00	4.94E+00	2.95E+00	1.47E+01	1.35E-02	1.70E-01	4.53E-01	8.27E-02	-1.26E+02
97	Orbencarb	Soil	ng	-3.94E+02	2.11E+00	8.56E+00	6.70E+00	1.66E+01	2.14E-02	2.82E-01	2.77E-01	6.23E-02	-4.28E+02
98	Oils, unspecified	Soil	mg	-2.65E+02	4.12E-01	1.95E+00	3.83E+00	1.18E+01	2.03E+00	1.40E+01	1.60E-01	5.59E-02	-2.99E+02
99	Oils, biogenic	Soil	mg	5.71E+02	2.32E-03	1.19E-02	2.61E-03	5.82E+02	3.48E-05	1.46E-04	5.21E-04	5.21E-05	-1.11E+01
100	Nitrogen	Soil	µg	-2.21E+00	3.74E-03	1.84E-02	3.65E-02	9.51E-02	1.93E-02	1.33E-01	1.52E-03	2.49E-04	-2.51E+00
101	Nitrate	Soil	µg	-1.45E+02	5.12E-02	9.84E-01	4.82E+00	9.24E+00	4.78E+00	6.37E-02	2.96E-02	1.60E-02	-1.65E+02
102	Nicosulfuron	Soil	ng	-6.12E+01	3.81E-02	1.32E-01	4.05E-02	6.04E-02	3.31E-04	5.15E-03	5.30E-06	6.34E-04	-6.15E+01
103	Nickel	Soil	mg	4.77E+00	1.83E-05	1.12E-04	1.22E-04	4.24E-04	9.83E-05	2.22E-05	9.51E-03	8.95E-07	4.76E+00
104	Napropamide	Soil	µg	-1.65E+01	7.75E-04	3.19E-03	1.85E-03	3.00E+01	1.23E-05	1.38E-04	2.46E-03	1.70E-05	-4.65E+01
105	Monosodium acid methanearsonate	Soil	ng	-1.95E+02	1.88E+00	6.64E+00	1.94E+00	3.82E-02	1.66E-02	2.81E-01	1.30E-03	3.22E-02	-2.06E+02
106	Monocrotophos	Soil	mg	-1.80E+01	1.11E-05	3.91E-05	1.12E-05	2.49E-03	1.10E-07	1.70E-06	2.61E-07	1.88E-07	-1.80E+01
107	Molybdenum	Soil	µg	1.36E+00	1.33E-03	8.96E-03	1.07E-02	5.36E-02	8.94E-03	2.17E-04	1.73E+00	8.39E-05	-4.53E-01
108	Mineral oil	Soil	µg	-6.99E+00	8.36E-02	2.94E-01	8.61E-02	0.00E+00	7.22E-04	1.24E-02	0.00E+00	1.43E-03	-7.47E+00
109	Metsulfuron-methyl	Soil	ng	-5.91E+01	3.13E-02	1.11E-01	3.49E-02	2.35E+00	1.25E-03	8.12E-03	1.78E-03	2.31E-02	-6.17E+01
110	Metribuzin	Soil	µg	-9.30E+02	3.44E-03	1.23E-02	4.36E-03	1.34E-01	3.10E-05	5.07E-04	6.50E-05	6.35E-05	-9.30E+02
111	Metosulam	Soil	pg	-1.45E+01	2.99E-01	1.07E+00	3.00E-01	4.88E-06	2.71E-03	4.47E-02	1.07E-06	5.11E-03	-1.62E+01
112	Metolachlor	Soil	mg	-1.19E+02	2.00E-05	7.56E-05	2.30E-05	1.63E-02	2.87E-07	3.03E-06	1.94E-06	3.65E-07	-1.19E+02
113	Metiram	Soil	ng	-8.87E+01	1.06E+00	3.73E+00	1.09E+00	0.00E+00	9.16E-03	1.57E-01	0.00E+00	1.81E-02	-9.48E+01
114	Methoxyfenozide	Soil	ng	-1.24E+02	1.49E+00	5.22E+00	1.53E+00	0.00E+00	1.28E-02	2.20E-01	0.00E+00	2.54E-02	-1.33E+02
115	Methomyl	Soil	pg	-7.31E-02	1.51E-03	5.38E-03	1.52E-03	2.47E-08	1.37E-05	2.26E-04	5.40E-09	2.58E-05	-8.18E-02
116	Metconazole	Soil	µg	-3.59E+00	1.46E-05	6.27E-05	1.62E-05	2.50E-01	1.97E-07	2.45E-06	2.12E-05	2.83E-07	-3.84E+00
117	Metazachlor	Soil	µg	-8.90E+01	1.42E-02	4.99E-02	1.46E-02	6.12E+00	1.23E-04	2.10E-03	5.04E-04	2.42E-04	-9.52E+01
118	Metamitron	Soil	µg	-1.12E+01	1.08E-01	3.81E-01	1.10E-01	8.65E-04	9.56E-04	1.61E-02	7.42E-08	1.84E-03	-1.18E+01
119	Metam-sodium dihydrate	Soil	µg	-2.13E+01	2.54E-01	8.94E-01	2.62E-01	2.87E-03	2.20E-03	3.77E-02	2.16E-06	4.37E-03	-2.28E+01
120	Metaldehyde	Soil	µg	-8.83E+00	1.79E-02	6.32E-02	1.92E-02	2.28E+01	1.60E-04	2.67E-03	1.87E-03	3.08E-04	-3.17E+01
121	Metalaxyl-M	Soil	µg	-9.61E-01	1.15E-02	4.04E-02	1.18E-02	0.00E+00	9.92E-05	1.70E-03	0.00E+00	1.96E-04	-1.03E+00
122	Metalaxil	Soil	ng	-9.30E+01	8.16E-01	2.87E+00	8.41E-01	1.09E+00	7.50E-03	1.23E-01	8.17E-04	2.45E-02	-9.87E+01
123	Mesotrione	Soil	ng	-3.62E+02	2.25E-01	7.77E-01	2.40E-01	3.57E-01	1.96E-03	3.05E-02	3.13E-05	3.75E-03	-3.63E+02
124	Mesosulfuron-methyl (prop)	Soil	pg	-2.53E+01	5.22E-01	1.86E+00	5.24E-01	8.53E-06	4.73E-03	7.80E-02	1.87E-06	8.92E-03	-2.83E+01
125	Mercury	Soil	µg	-1.29E+01	7.25E-05	3.57E-04	1.58E-04	6.00E-02	3.93E-05	2.73E-04	5.07E-01	8.03E-06	-1.35E+01
126	Mepiquat chloride	Soil	ng	-2.47E+02	6.51E-01	2.30E+00	6.80E-01	1.01E-02	5.75E-03	9.71E-02	3.43E-04	1.12E-02	-2.51E+02
127	Mefenpyr-diethyl	Soil	ng	-2.77E+01	2.15E-02	7.62E-02	2.33E-02	1.05E-07	1.90E-04	3.20E-03	2.30E-08	3.73E-04	-2.79E+01
128	Mefenpyr	Soil	ng	-5.01E+01	4.44E-02	1.59E-01	4.76E-02	2.92E-04	4.00E-04	6.64E-03	6.40E-05	7.72E-04	-5.04E+01
129	Mecoprop-P	Soil	ng	-1.75E+01	4.79E-02	2.97E-01	5.38E-02	1.92E-02	1.50E-03	1.20E-02	4.21E-03	1.13E-03	-1.79E+01
130	Mecoprop	Soil	ng	-4.32E+00	8.92E-02	3.18E-01	8.96E-02	1.46E-06	8.09E-04	1.33E-02	3.19E-07	1.52E-03	-4.84E+00
131	MCPB	Soil	ng	-2.65E+01	4.91E-01	2.02E+00	1.13E+00	2.61E-05	7.78E-03	8.74E-02	6.16E-08	1.05E-02	-3.02E+01
132	Manganese	Soil	µg	-5.54E+02	6.35E+00	3.72E+01	8.77E+00	4.90E+01	2.76E-01	5.10E-01	9.76E+01	1.71E-01	-7.53E+02
133	Maneb	Soil	ng	-3.04E+00	3.64E-02	1.28E-01	3.74E-02	0.00E+00	3.14E-04	5.39E-03	0.00E+00	6.20E-04	-3.25E+00
134	Mandipropamid	Soil	pg	-1.48E+02	1.77E+00	6.22E+00	1.82E+00	0.00E+00	1.53E-02	2.62E-01	0.00E+00	3.02E-02	-1.58E+02
135	Mancozeb	Soil	µg	-2.24E+01	2.54E-01	8.99E-01	2.85E-01	8.75E-02	2.21E-03	3.75E-02	1.46E-03	4.47E-03	-2.40E+01
136	Maleic hydrazide	Soil	ng	-1.31E+02	1.56E+00	5.49E+00	1.61E+00	0.00E+00	1.35E-02	2.32E-01	0.00E+00	2.67E-02	-1.40E+02
137	Malathion	Soil	ng	-3.68E+02	1.48E+00	5.20E+00	1.53E+00	1.17E+01	1.66E-02	2.33E-01	7.02E-03	1.14E-01	-3.88E+02
138	Magnesium	Soil	mg	1.05E+00	1.02E-02	5.97E-02	1.38E-02	1.07E-01	1.86E-04	8.24E-04	2.06E+00	2.96E-04	-1.20E+00
139	Lithium	Soil	ng	-1.26E+02	4.44E-02	8.54E-01	4.18E+00	8.02E+00	4.14E+00	5.53E-02	2.57E-02	1.39E-02	-1.43E+02
140	Linuron	Soil	mg	-1.61E+01	9.21E-05	3.48E-04	1.48E-04	2.79E-03	7.65E-07	1.08E-05	2.05E-05	2.29E-06	-1.61E+01
141	Lenacil	Soil	ng	-1.10E+02	1.32E+00	4.63E+00	1.36E+00	0.00E+00	1.14E-02	1.95E-01	0.00E+00	2.25E-02	-1.18E+02
142	Lead	Soil	mg	-1.60E+00	4.11E-05	2.66E-04	6.18E-04	2.23E-03	5.70E-04	7.00E-05	2.82E-02	3.01E-06	-1.63E+00
143	Lambda-cyhalothrin	Soil	µg	-3.96E+01	8.84E-04	3.12E-03	9.12E-04	1.12E-01	7.74E-06	1.31E-04	9.85E-06	1.51E-05	-3.97E+01
144	Lactofen	Soil	µg	-2.69E+00	9.29E-07	3.26E-06	9.30E-07	7.53E-04	1.00E-08	1.45E-07	7.02E-08	1.57E-08	-2.69E+00
145	Kresoxim-methyl	Soil	ng	-1.18E+01	1.55E-02	9.27E-02	1.68E-02	9.96E-03	3.52E-04	3.26E-03	2.18E-03	3.58E-04	-1.19E+01
146	Isoxaflutole	Soil	ng	-1.34E+02	8.31E-02	2.87E-01	8.85E-02	1.32E-01	7.23E-04	1.12E-02	1.16E-05	1.38E-03	-1.34E+02
147	Isoproturon	Soil	µg	-1.58E+00	1.46E-03	6.84E-03	1.60E-03	3.40E-04	2.49E-05	2.70E-04	7.46E-05	2.92E-05	-1.59E+00
148	Iron	Soil	mg	4.02E+01	2.91E-02	2.91E-01	9.72E-01	2.05E+00	7.77E-03	9.23E-03	4.87E+01	4.28E-03	-1.18E+01
149	Iprodione	Soil	µg	-1.86E+01	2.36E-02	8.31E-02	2.54E-02	1.16E+00	2.02E-04	3.46E-03	9.55E-05	4.15E-04	-1.99E+01
150	Ioxynil	Soil	ng	-5.52E+02	5.44E+00	1.93E+01	5.61E+00	3.70E-02	4.82E-02	8.13E-01	8.12E-03	9.34E-02	-5.83E+02
151	Iodosulfuron-methyl-sodium	Soil	pg	-4.58E+00	9.46E-02	3.37E-01	9.50E-02	1.55E-06	8.58E-04	1.41E-02	3.39E-07	1.62E-03	-5.13E+00
152	Iodosulfuron	Soil	pg	-9.51E+01	1.02E-01	7.30E-01	1.14E-01	9.72E-02	3.00E-03	2.44E-02	2.13E-02	2.65E-03	-9.62E+01
153	Insecticides, unspecified	Soil	pg	-1.34E+01	1.77E-01	6.26E-01	1.78E-01	3.27E-03	1.54E-03	2.61E-02	2.89E-07	3.01E-03	-1.44E+01
154	Imidacloprid	Soil	µg	-2.37E+00	2.21E-02	7.78E-02	2.28E-02	4.92E-04	1.95E-04	3.29E-03	1.49E-05	3.78E-04	-2.50E+00
155	Imazethapyr	Soil	µg	-2.90E+02	1.80E-04	6.34E-04	1.81E-04	4.10E-02	1.79E-06	2.75E-05	4.27E-06	3.05E-06	-2.91E+02
156	Imazaquin	Soil	µg	-2.67E+00	9.22E-07	3.24E-06	9.24E-07	7.48E-04	9.97E-09	1.44E-07	6.97E-08	1.56E-08	-2.67E+00
157	Imazapyr	Soil	ng	-1.11E+00	6.92E-04	2.39E-03	7.37E-04	1.10E-03	6.02E-06	9.37E-05	9.63E-08	1.15E-05	-1.12E+00
158	Imazamox	Soil	µg	-1.15E+02	7.12E-05	2.51E-04	7.16E-05	1.60E-02	7.08E-07	1.09E-05	1.68E-06	1.21E-06	-1.15E+02
159	Hydrocarbons, unspecified	Soil	pg	-1.53E+02	4.64E+00	1.74E+01	8.85E+01	2.05E+00	1.05E-01	9.23E-01	5.96E-03	3.06E-01	-2.67E+02
160	Hydramethylnon	Soil	ng	-4.89E+00	5.84E-02	2.05E-01	6.01E-02	0.00E+00	5.04E-04	8.66E-03	0.00E+00	9.97E-04	-5.22E+00
161	Hexazinone	Soil	ng	-2.12E+02	2.53E+00	8.91E+00	2.61E+00	0.00E+00	2.19E-02	3.76E-01	0.00E+00	4.33E-02	-2.27E+02
162	Herbicides, unspecified	Soil	µg	-1.96E+02	6.89E-04	2.44E-03	6.93E-04	2.87E-02	6.16E-06	1.02E-04	2.96E-06	1.17E-05	-1.96E+02
163	Haloxyfop- (R) Methylester	Soil	ng	-6.31E+01	7.45E-01	2.62E+00	8.15E-01	0.00E+00	6.34E-03	1.09E-01	0.00E+00	1.33E-02	-6.74E+01
164	Glyphosate	Soil	mg	-1.90E+02	3.22E-04	1.15E-03	3.53E-04	2.79E-02	3.21E-06	4.79E-05	1.27E-05	1.20E-05	-1.90E+02
165	Glufosinate ammonium	Soil	ng	-2.75E+02	3.29E+00	1.16E+01	3.39E+00	0.00E+00	2.84E-02	4.88E-01	0.00E+00	5.62E-02	-2.94E+02
166	Glufosinate	Soil	ng	-2.86E+02	2.94E-01	1.02E+00	3.08E-01	2.72E-01	2.55E-03	4.13E-02	2.38E-05	4.94E-03	-2.88E+02
167	Furathiocarb	Soil	µg	-1.46E+01	1.73E-01	6.08E-01	1.89E-01	0.00E+00	1.47E-03	2.52E-02	0.00E+00	3.07E-03	-1.56E+01
168	Fungicides, unspecified	Soil	ng	-3.09E+02	1.35E+00	4.78E+00	1.37E+00	3.55E-02	1.20E-02	2.02E-01	3.48E-06	2.30E-02	-3.17E+02
169	Fosetyl-aluminium	Soil	µg	-6.05E+00	7.21E-02	2.54E-01	7.43E-02	7.38E-13	6.24E-04	1.07E-02	1.74E-15	1.23E-03	-6.46E+00
170	Foramsulfuron	Soil	ng	-8.35E+00	5.19E-03	1.79E-02	5.53E-03	8.23E-03	4.52E-05	7.03E-04	7.22E-07	8.65E-05	-8.38E+00
171	Fomesafen	Soil	µg	-8.93E+02	5.45E-04	1.92E-03	5.48E-04	1.27E-01	5.43E-06	8.34E-05	1.32E-05	9.24E-06	-8.93E+02
172	Folpet	Soil	ng	-4.89E+02	5.85E+00	2.06E+01	6.02E+00	0.00E+00	5.05E-02	8.67E-01	0.00E+00	9.99E-02	-5.23E+02
173	Flutolanil	Soil	ng	-2.35E+01	2.81E-01	9.88E-01	2.89E-01	0.00E+00	2.43E-03	4.16E-02	0.00E+00	4.79E-03	-2.51E+01
174	Flusilazole	Soil	ng	-2.88E+01	2.40E-02	1.07E-01	2.62E-02	5.85E-03	3.39E-04	4.14E-03	1.28E-03	4.70E-04	-2.90E+01
175	Flurtamone	Soil	ng	-4.97E+02	7.87E+00	2.77E+01	7.86E+00	1.70E-02	6.83E-02	1.17E+00	3.73E-03	1.34E-01	-5.42E+02
176	Fluroxypyr	Soil	ng	-1.36E+01	7.46E-02	2.73E-01	7.57E-02	1.93E-03	7.16E-04	1.13E-02	4.22E-04	1.29E-03	-1.41E+01
177	Fluquinconazole	Soil	ng	-1.43E+00	1.53E-03	1.09E-02	1.70E-03	1.46E-03	4.49E-05	3.66E-04	3.20E-04	3.97E-05	-1.44E+00
178	Flupyrsulfuron-methyl	Soil	pg	-7.35E+00	1.52E-01	5.41E-01	1.52E-01	2.48E-06	1.38E-03	2.27E-02	5.43E-07	2.59E-03	-8.22E+00
179	Fluoride	Soil	ng	-1.39E+00	7.34E-02	2.29E-02	3.35E-02	1.68E-01	1.74E-03	2.72E-02	7.98E-04	2.26E-04	-1.72E+00
180	Flumioxazin	Soil	µg	-1.39E+02	8.39E-05	2.95E-04	8.43E-05	2.00E-02	8.36E-07	1.28E-05	2.07E-06	1.42E-06	-1.39E+02
181	Flumiclorac-pentyl	Soil	ng	-5.61E+02	1.93E-04	6.79E-04	1.94E-04	1.57E-01	2.09E-06	3.01E-05	1.46E-05	3.26E-06	-5.61E+02
182	Flumetsulam	Soil	ng	-4.06E+02	4.86E-02	1.68E-01	5.17E-02	1.68E-01	4.23E-04	6.58E-03	1.53E-05	8.09E-04	-4.06E+02
183	Flufenacet	Soil	µg	-1.60E+00	1.68E-04	5.95E-04	1.81E-04	3.92E-04	1.49E-06	2.50E-05	3.67E-08	2.91E-06	-1.61E+00
184	Fludioxonil	Soil	ng	-1.64E+02	1.81E+00	6.39E+00	1.87E+00	8.44E-08	1.57E-02	2.68E-01	1.84E-08	3.10E-02	-1.74E+02
185	Flucarbazone sodium salt	Soil	pg	-4.73E+00	9.76E-02	3.48E-01	9.81E-02	1.60E-06	8.86E-04	1.46E-02	3.50E-07	1.67E-03	-5.29E+00
186	Fluazifop-P-butyl	Soil	µg	-8.93E+01	4.41E-03	1.55E-02	4.54E-03	6.50E-01	3.83E-05	6.54E-04	5.38E-05	7.53E-05	-9.00E+01
187	Florasulam	Soil	ng	-5.08E+00	4.04E-03	1.43E-02	4.37E-03	2.10E-08	3.58E-05	6.02E-04	4.58E-09	7.01E-05	-5.10E+00
188	Fipronil	Soil	µg	-2.36E+00	2.21E-02	7.79E-02	2.28E-02	5.14E-04	1.95E-04	3.29E-03	1.52E-05	3.78E-04	-2.48E+00
189	Fentin hydroxide	Soil	ng	-2.07E+01	2.47E-01	8.69E-01	2.54E-01	0.00E+00	2.13E-03	3.66E-02	0.00E+00	4.22E-03	-2.21E+01
190	Fenpropimorph	Soil	µg	-9.83E-01	8.17E-03	2.92E-02	8.32E-03	1.21E-04	7.47E-05	1.23E-03	1.25E-05	1.40E-04	-1.03E+00
191	Fenpropidin	Soil	ng	-6.39E+02	5.73E-01	2.14E+00	6.16E-01	2.67E-02	5.66E-03	8.80E-02	5.85E-03	1.02E-02	-6.42E+02
192	Fenpiclonil	Soil	ng	-6.52E+01	3.65E-01	1.48E+00	1.10E+00	2.65E+00	3.80E-03	4.99E-02	4.42E-02	1.04E-02	-7.09E+01
193	Fenoxycarb	Soil	ng	-7.07E+01	8.45E-01	2.97E+00	8.70E-01	0.00E+00	7.30E-03	1.25E-01	0.00E+00	1.44E-02	-7.55E+01
194	Fenoxaprop ethyl ester	Soil	ng	-2.49E+01	2.20E-02	7.82E-02	2.36E-02	1.40E-07	1.96E-04	3.29E-03	3.07E-08	3.82E-04	-2.50E+01
195	Fenoxaprop-P ethyl ester	Soil	ng	-1.39E+01	1.07E-02	3.81E-02	1.16E-02	5.25E-08	9.51E-05	1.60E-03	1.15E-08	1.87E-04	-1.39E+01
196	Fenoxaprop	Soil	µg	-2.30E+02	1.42E-04	4.99E-04	1.42E-04	3.23E-02	1.41E-06	2.17E-05	3.37E-06	2.40E-06	-2.30E+02
197	Fenbuconazole	Soil	ng	-1.64E+00	1.76E-03	1.26E-02	1.96E-03	1.68E-03	5.17E-05	4.21E-04	3.68E-04	4.57E-05	-1.66E+00
198	Fenamiphos	Soil	µg	-1.27E+00	1.51E-02	5.32E-02	1.56E-02	0.00E+00	1.31E-04	2.24E-03	0.00E+00	2.58E-04	-1.35E+00
199	Ethoprop	Soil	ng	-1.19E+02	1.43E+00	5.02E+00	1.47E+00	0.00E+00	1.23E-02	2.12E-01	0.00E+00	2.44E-02	-1.28E+02
200	Ethofumesate	Soil	µg	-3.02E+00	2.92E-02	1.03E-01	2.97E-02	2.27E-04	2.59E-04	4.36E-03	1.95E-08	4.98E-04	-3.19E+00
201	Ethephon	Soil	µg	-1.70E+00	9.49E-03	3.47E-02	9.84E-03	4.62E-04	9.07E-05	1.45E-03	7.24E-05	1.65E-04	-1.76E+00
202	Ethalfluralin	Soil	µg	-1.24E+01	3.55E-05	1.29E-04	3.97E-05	8.65E-01	3.52E-07	5.35E-06	7.12E-05	6.36E-07	-1.33E+01
203	Esfenvalerate	Soil	µg	-2.00E+00	8.51E-05	3.00E-04	8.76E-05	5.56E-04	7.39E-07	1.26E-05	7.85E-08	1.45E-06	-2.00E+00
204	Epoxiconazole	Soil	ng	-5.00E+01	5.36E-02	2.22E-01	5.74E-02	8.38E-03	6.58E-04	8.80E-03	1.84E-03	1.00E-03	-5.04E+01
205	Endothall	Soil	ng	-3.82E+02	5.84E-03	2.07E-02	6.11E-03	2.66E+01	5.19E-05	8.69E-04	2.19E-03	1.01E-04	-4.09E+02
206	Endosulfan	Soil	mg	-3.06E+01	1.94E-05	6.82E-05	1.95E-05	4.23E-03	1.92E-07	2.96E-06	4.43E-07	3.28E-07	-3.06E+01
207	Diuron	Soil	µg	-4.62E+00	5.39E-02	1.89E-01	5.54E-02	1.15E-04	4.66E-04	7.99E-03	3.91E-06	9.19E-04	-4.93E+00
208	Dithianone	Soil	µg	-1.01E+00	1.21E-02	4.24E-02	1.24E-02	6.41E-06	1.04E-04	1.79E-03	1.41E-06	2.06E-04	-1.08E+00
209	Diquat dibromide	Soil	ng	-1.33E+02	1.57E+00	5.55E+00	1.62E+00	5.98E-11	1.36E-02	2.32E-01	1.41E-13	2.69E-02	-1.42E+02
210	Diquat	Soil	ng	-1.03E+02	1.20E+00	4.23E+00	1.24E+00	8.49E-02	1.04E-02	1.79E-01	6.38E-05	2.14E-02	-1.10E+02
211	Dipropylthiocarbamic acid S-ethyl ester	Soil	ng	-5.15E+02	6.16E+00	2.17E+01	6.34E+00	0.00E+00	5.32E-02	9.14E-01	0.00E+00	1.05E-01	-5.51E+02
212	Dimethomorph	Soil	ng	-2.53E+02	3.02E+00	1.06E+01	3.11E+00	0.00E+00	2.61E-02	4.48E-01	0.00E+00	5.16E-02	-2.70E+02
213	Dimethoate	Soil	ng	-7.10E+02	7.78E+00	2.76E+01	8.02E+00	6.67E-02	6.86E-02	1.16E+00	1.46E-02	1.33E-01	-7.55E+02
214	Dimethenamid	Soil	µg	-1.47E+00	1.25E-03	4.99E-03	1.44E-03	1.25E-03	1.29E-05	1.62E-04	2.11E-06	2.26E-05	-1.48E+00
215	Dimethachlor	Soil	µg	-3.72E+01	1.06E-04	3.86E-04	1.19E-04	2.59E+00	1.06E-06	1.61E-05	2.13E-04	1.91E-06	-3.98E+01
216	Diflufenzopyr-sodium	Soil	ng	-4.45E+01	2.77E-02	9.57E-02	2.95E-02	4.39E-02	2.41E-04	3.75E-03	3.85E-06	4.61E-04	-4.47E+01
217	Diflufenican	Soil	ng	-3.68E+02	3.32E+00	1.18E+01	3.32E+00	2.83E-02	2.93E-02	4.94E-01	6.20E-03	5.66E-02	-3.87E+02
218	Diflubenzuron	Soil	mg	-1.47E+02	9.08E-05	3.20E-04	9.13E-05	2.04E-02	9.03E-07	1.39E-05	2.13E-06	1.54E-06	-1.47E+02
219	Difenoconazole	Soil	µg	-2.56E+00	1.48E-02	5.20E-02	1.55E-02	9.21E-02	1.27E-04	2.18E-03	7.63E-06	2.55E-04	-2.74E+00
220	Dicrotophos	Soil	ng	-3.83E+02	3.69E+00	1.30E+01	3.81E+00	7.49E-02	3.26E-02	5.50E-01	2.54E-03	6.32E-02	-4.04E+02
221	Diclofop-methyl	Soil	ng	-3.01E+02	2.70E-01	9.60E-01	2.90E-01	1.77E-06	2.40E-03	4.03E-02	3.86E-07	4.69E-03	-3.03E+02
222	Diclofop	Soil	ng	-2.99E+02	2.64E-01	9.38E-01	2.84E-01	1.68E-06	2.35E-03	3.94E-02	3.68E-07	4.59E-03	-3.00E+02
223	Dichlorprop-P	Soil	µg	-3.25E+00	3.85E-02	1.35E-01	3.96E-02	2.92E-05	3.33E-04	5.71E-03	6.39E-06	6.57E-04	-3.47E+00
224	Dichlorprop	Soil	ng	-6.88E+00	1.58E-01	5.58E-01	1.58E-01	2.79E-09	1.37E-03	2.35E-02	1.47E-10	2.69E-03	-7.78E+00
225	Dicamba	Soil	µg	-1.55E+00	7.78E-04	2.84E-03	8.21E-04	7.19E-04	7.11E-06	1.10E-04	3.95E-07	1.34E-05	-1.56E+00
226	Diazinon	Soil	µg	-1.09E+00	1.30E-02	4.57E-02	1.34E-02	0.00E+00	1.12E-04	1.93E-03	0.00E+00	2.22E-04	-1.16E+00
227	Deltamethrin	Soil	ng	-6.57E+02	5.09E-03	1.86E-02	5.52E-03	4.56E+01	4.92E-05	7.71E-04	3.77E-03	9.01E-05	-7.02E+02
228	Cyprodinil	Soil	µg	-1.29E+00	8.96E-03	3.16E-02	9.25E-03	1.11E-05	7.79E-05	1.33E-03	2.44E-06	1.53E-04	-1.34E+00
229	Cyproconazole	Soil	ng	-1.69E+01	2.47E-02	1.24E-01	2.64E-02	9.42E-03	4.27E-04	4.60E-03	2.07E-03	5.13E-04	-1.71E+01
230	Cypermethrin	Soil	µg	-3.71E+00	3.58E-03	1.27E-02	3.80E-03	2.09E+00	5.04E-05	6.01E-04	2.08E-04	4.78E-04	-5.82E+00
231	Cymoxanil	Soil	ng	-3.36E+02	4.02E+00	1.41E+01	4.13E+00	0.00E+00	3.47E-02	5.95E-01	0.00E+00	6.85E-02	-3.59E+02
232	Cyhalothrin, gamma-	Soil	µg	-3.82E+00	1.32E-06	4.62E-06	1.32E-06	1.07E-03	1.42E-08	2.05E-07	9.95E-08	2.22E-08	-3.82E+00
233	Cyfluthrin	Soil	ng	-3.70E+02	2.77E-01	9.73E-01	2.85E-01	1.08E-01	2.42E-03	4.10E-02	1.25E-04	4.72E-03	-3.72E+02
234	Cycloxydim	Soil	pg	-7.60E+00	6.88E-02	7.09E-01	9.65E-02	0.00E+00	6.26E-03	3.59E-02	0.00E+00	2.28E-03	-8.52E+00
235	Copper	Soil	mg	1.50E+01	8.75E-05	5.03E-04	6.60E-04	6.10E-03	5.56E-04	3.09E-05	1.02E-01	4.99E-06	1.49E+01
236	Cobalt	Soil	µg	1.11E+00	6.23E-03	4.23E-02	4.95E-02	1.68E-01	4.11E-02	3.65E-03	2.92E+00	3.29E-04	-2.13E+00
237	Cloransulam-methyl	Soil	µg	-1.16E+02	7.09E-05	2.50E-04	7.13E-05	1.63E-02	7.05E-07	1.08E-05	1.70E-06	1.20E-06	-1.16E+02
238	Cloquintocet-mexyl	Soil	pg	-2.71E+02	5.58E+00	1.99E+01	5.61E+00	9.13E-05	5.07E-02	8.35E-01	2.00E-05	9.54E-02	-3.03E+02
239	Clopyralid	Soil	ng	-3.60E+02	1.96E-02	7.01E-02	2.01E-02	2.47E+01	1.78E-04	2.94E-03	2.04E-03	3.38E-04	-3.85E+02
240	Clomazone	Soil	µg	-1.52E+01	4.36E-05	1.58E-04	4.88E-05	1.06E+00	4.32E-07	6.58E-06	8.74E-05	7.82E-07	-1.63E+01
241	Clodinafop-propargyl	Soil	ng	-1.12E+00	2.31E-02	8.25E-02	2.32E-02	3.78E-07	2.10E-04	3.46E-03	8.28E-08	3.95E-04	-1.25E+00
242	Clethodim	Soil	µg	-3.89E+02	2.39E-04	8.43E-04	2.41E-04	5.52E-02	2.38E-06	3.66E-05	5.75E-06	4.05E-06	-3.89E+02
243	Cinidon-ethyl	Soil	pg	-7.61E+02	8.15E-01	5.84E+00	9.08E-01	7.78E-01	2.40E-02	1.95E-01	1.70E-01	2.12E-02	-7.69E+02
244	Chromium VI	Soil	pg	-5.35E+02	2.45E+01	1.48E+01	3.58E+01	7.17E+01	8.56E-01	1.31E+01	1.94E-01	1.70E-01	-6.96E+02
245	Chromium	Soil	mg	-2.14E+00	6.79E-05	3.84E-04	1.64E-04	2.03E-03	7.70E-05	6.38E-06	2.21E-02	2.23E-06	-2.17E+00
246	Choline chloride	Soil	ng	-1.04E+01	2.15E-01	7.68E-01	2.16E-01	3.52E-06	1.95E-03	3.22E-02	7.71E-07	3.68E-03	-1.17E+01
247	Chlortoluron	Soil	ng	-3.08E+02	2.66E-01	1.18E+00	2.96E-01	2.06E-02	4.70E-03	5.03E-02	4.52E-03	5.18E-03	-3.10E+02
248	Chlorsulfuron	Soil	pg	-7.57E+01	1.56E+00	5.57E+00	1.57E+00	2.55E-05	1.42E-02	2.34E-01	5.59E-06	2.67E-02	-8.47E+01
249	Chlorpyrifos	Soil	µg	-9.25E+02	5.65E-02	1.99E-01	5.82E-02	1.38E-01	4.98E-04	8.40E-03	5.03E-05	9.65E-04	-9.25E+02
250	Chlorothalonil	Soil	µg	-4.94E+00	4.76E-02	1.72E-01	6.73E-02	6.74E-02	4.26E-04	6.95E-03	1.12E-03	9.20E-04	-5.31E+00
251	Chlormequat	Soil	µg	-1.31E+01	9.52E-04	4.81E-03	1.00E-03	8.84E-01	1.68E-05	1.79E-04	1.54E-04	1.98E-05	-1.40E+01
252	Chlorine	Soil	µg	-5.01E+01	1.77E-02	3.41E-01	1.67E+00	3.20E+00	1.65E+00	2.21E-02	1.03E-02	5.56E-03	-5.70E+01
253	Chlorimuron-ethyl	Soil	µg	-2.69E+02	1.65E-04	5.81E-04	1.66E-04	3.77E-02	1.64E-06	2.52E-05	3.93E-06	2.79E-06	-2.69E+02
254	Chloride	Soil	µg	-1.03E+02	1.02E+00	5.95E+00	1.38E+00	7.56E+00	1.80E-02	8.21E-02	3.03E-01	2.70E-02	-1.20E+02
255	Chloridazon	Soil	ng	-4.90E+00	1.01E-01	3.61E-01	1.02E-01	1.65E-06	9.17E-04	1.51E-02	3.62E-07	1.73E-03	-5.48E+00
256	Chlorfenvinphos	Soil	ng	-9.67E+01	1.16E+00	4.06E+00	1.19E+00	0.00E+00	9.98E-03	1.71E-01	0.00E+00	1.97E-02	-1.03E+02
257	Carfentrazone-ethyl	Soil	ng	-1.77E+02	1.85E-03	6.57E-03	1.97E-03	4.90E-02	1.66E-05	2.76E-04	4.57E-06	3.20E-05	-1.77E+02
258	Carbon	Soil	g	-1.00E+01	4.87E-06	3.38E-05	9.34E-06	1.02E-03	2.00E-06	1.25E-05	6.34E-02	9.08E-07	-1.01E+01
259	Carbofuran	Soil	µg	-7.61E+00	3.77E-03	1.30E-02	4.17E-03	3.31E-01	1.60E-04	1.01E-03	2.29E-04	3.01E-03	-7.96E+00
260	Carbetamide	Soil	µg	3.98E+01	9.99E-04	4.23E-03	2.61E-03	4.11E+01	1.74E-05	1.85E-04	3.37E-03	2.27E-05	-1.33E+00
261	Carbendazim	Soil	µg	-2.55E+01	1.00E-04	3.81E-04	1.12E-04	1.78E+00	1.87E-06	1.84E-05	1.49E-04	2.00E-05	-2.73E+01
262	Carbaryl	Soil	µg	-1.76E+00	2.81E-05	9.91E-05	2.89E-05	1.19E-02	2.45E-07	4.17E-06	9.83E-07	4.80E-07	-1.77E+00
263	Captan	Soil	µg	-6.60E+00	7.89E-02	2.77E-01	8.13E-02	0.00E+00	6.82E-04	1.17E-02	0.00E+00	1.35E-03	-7.05E+00
264	Calcium	Soil	mg	9.29E+00	9.02E-02	5.29E-01	1.25E-01	9.57E-01	4.66E-03	8.37E-03	1.83E+01	2.63E-03	-1.07E+01
265	Cadmium	Soil	µg	-3.37E+02	6.02E-03	3.31E-02	2.27E-02	5.96E-02	1.52E-02	2.04E-03	5.08E-01	1.98E-04	-3.38E+02
266	Butyric acid, 4-(2,4-dichlorophenoxy)-	Soil	ng	-1.76E+01	2.39E-01	8.46E-01	2.41E-01	2.45E-08	2.08E-03	3.53E-02	3.61E-09	4.07E-03	-1.90E+01
267	Bromuconazole	Soil	pg	-5.49E+01	1.13E+00	4.04E+00	1.14E+00	1.85E-05	1.03E-02	1.69E-01	4.06E-06	1.94E-02	-6.14E+01
268	Bromoxynil	Soil	ng	-3.02E+02	8.45E-01	2.98E+00	8.59E-01	1.48E-01	7.38E-03	1.24E-01	1.33E-05	1.44E-02	-3.07E+02
269	Bromine	Soil	µg	-1.93E+00	6.81E-04	1.31E-02	6.41E-02	1.23E-01	6.35E-02	8.48E-04	3.94E-04	2.13E-04	-2.19E+00
270	Bromacil	Soil	µg	-2.32E+00	2.77E-02	9.74E-02	2.85E-02	0.00E+00	2.39E-04	4.11E-03	0.00E+00	4.73E-04	-2.48E+00
271	Boron	Soil	ng	-7.82E+01	4.08E+00	3.67E-01	5.20E-01	1.99E+00	2.37E-01	5.96E-01	2.14E-02	3.90E-03	-8.60E+01
272	Bitertanol	Soil	ng	-2.02E+01	1.60E-02	5.67E-02	1.73E-02	8.25E-08	1.42E-04	2.38E-03	1.80E-08	2.78E-04	-2.03E+01
273	Bifenthrin	Soil	ng	-5.01E+01	3.12E-02	1.08E-01	3.32E-02	4.94E-02	2.71E-04	4.22E-03	4.33E-06	5.19E-04	-5.03E+01
274	Bifenox	Soil	ng	-4.86E+01	5.38E-02	1.91E-01	5.70E-02	4.55E-07	4.80E-04	8.03E-03	9.96E-08	9.30E-04	-4.89E+01
275	Benzene, pentachloronitro-	Soil	ng	-1.30E+02	1.55E+00	5.45E+00	1.60E+00	0.00E+00	1.34E-02	2.30E-01	0.00E+00	2.65E-02	-1.39E+02
276	Bentazone	Soil	µg	-7.86E+01	9.64E-05	6.15E-04	1.11E-04	1.23E-02	3.79E-06	2.76E-05	5.26E-06	2.30E-06	-7.86E+01
277	Benomyl	Soil	ng	-1.31E+01	6.40E-03	2.21E-02	7.12E-03	5.51E-01	2.88E-04	1.78E-03	4.14E-04	5.49E-03	-1.37E+01
278	Benfluralin	Soil	µg	-1.55E+00	1.85E-02	6.52E-02	1.91E-02	0.00E+00	1.60E-04	2.75E-03	0.00E+00	3.16E-04	-1.66E+00
279	Barium	Soil	µg	-1.28E+01	4.84E-02	8.27E-02	4.04E-01	7.76E-01	3.99E-01	7.60E-03	2.51E-03	1.35E-03	-1.45E+01
280	Azoxystrobin	Soil	µg	-4.10E+00	9.64E-04	3.48E-03	1.00E-03	1.36E-03	8.95E-06	1.46E-04	4.94E-06	1.94E-05	-4.11E+00
281	Azinphos-methyl	Soil	ng	-1.26E+01	1.50E-01	5.29E-01	1.55E-01	0.00E+00	1.30E-03	2.23E-02	0.00E+00	2.57E-03	-1.34E+01
282	Atrazine	Soil	µg	-5.41E+01	7.16E-02	2.91E-01	1.41E-01	7.59E-01	6.18E-04	6.77E-03	2.46E-02	2.11E-03	-5.53E+01
283	Asulam	Soil	ng	-3.83E+00	6.68E-02	2.41E-01	7.56E-02	3.40E-07	6.29E-04	1.01E-02	8.00E-10	1.17E-03	-4.23E+00
284	Arsenic	Soil	µg	-4.62E+00	1.70E-02	7.14E-02	4.65E-02	2.43E-01	1.22E-02	1.44E-03	7.19E-01	5.72E-04	-5.73E+00
285	Antimony	Soil	ng	-2.25E+02	2.35E+00	1.31E+00	6.43E+00	1.23E+01	6.35E+00	8.48E-02	3.95E-02	2.14E-02	-2.54E+02
286	Anthraquinone	Soil	ng	-1.88E+02	1.70E-01	6.02E-01	1.82E-01	1.12E-06	1.51E-03	2.53E-02	2.44E-07	2.94E-03	-1.89E+02
287	Amitraz	Soil	ng	-3.02E+02	3.61E+00	1.27E+01	3.72E+00	0.00E+00	3.12E-02	5.35E-01	0.00E+00	6.16E-02	-3.23E+02
288	Amidosulfuron	Soil	pg	-6.27E+02	6.72E-01	4.82E+00	7.49E-01	6.41E-01	1.98E-02	1.61E-01	1.41E-01	1.75E-02	-6.35E+02
289	Ametryn	Soil	ng	-2.29E+02	2.74E+00	9.62E+00	2.82E+00	0.00E+00	2.36E-02	4.06E-01	0.00E+00	4.67E-02	-2.45E+02
290	Aluminium	Soil	mg	4.77E+00	6.71E-03	3.93E-02	1.02E-02	1.36E-01	1.16E-03	5.79E-04	5.40E+00	2.47E-04	-8.25E-01
291	Alpha-cypermethrin	Soil	ng	-1.11E+01	1.33E-01	4.68E-01	1.37E-01	0.00E+00	1.15E-03	1.97E-02	0.00E+00	2.27E-03	-1.19E+01
292	Aldrin	Soil	µg	-6.66E+01	1.93E-01	7.92E-01	4.41E-01	2.71E+00	1.49E-03	1.56E-02	9.27E-02	6.55E-03	-7.09E+01
293	Aldicarb	Soil	µg	-7.15E+00	6.92E-02	2.44E-01	7.14E-02	1.37E-03	6.11E-04	1.03E-02	4.66E-05	1.18E-03	-7.55E+00
294	Alachlor	Soil	µg	-1.55E+01	1.14E-03	6.23E-03	1.69E-03	5.08E-03	1.71E-05	1.13E-04	7.72E-06	2.50E-05	-1.55E+01
295	Aclonifen	Soil	ng	-5.79E+00	5.24E-02	5.40E-01	7.35E-02	0.00E+00	4.77E-03	2.74E-02	0.00E+00	1.74E-03	-6.49E+00
296	Acifluorfen	Soil	µg	-1.91E+00	6.58E-07	2.31E-06	6.59E-07	5.33E-04	7.11E-09	1.02E-07	4.97E-08	1.11E-08	-1.91E+00
297	Acetochlor	Soil	µg	-1.37E+01	8.55E-03	2.95E-02	9.10E-03	1.36E-02	7.44E-05	1.16E-03	1.19E-06	1.42E-04	-1.38E+01
298	Acetamide	Soil	µg	-2.59E+00	2.97E-03	1.04E-02	3.06E-03	8.65E-04	2.61E-05	4.40E-04	2.02E-06	5.07E-05	-2.61E+00
299	Acephate	Soil	µg	-1.65E+01	2.60E-02	9.16E-02	2.68E-02	4.29E-03	2.28E-04	3.87E-03	1.42E-05	4.45E-04	-1.66E+01
300	2,4-D ester	Soil	ng	-6.20E+00	1.43E-01	5.04E-01	1.43E-01	2.58E-09	1.24E-03	2.12E-02	1.47E-10	2.42E-03	-7.02E+00
301	2,4-D amines	Soil	ng	-2.31E+01	5.31E-01	1.87E+00	5.30E-01	7.88E-09	4.61E-03	7.87E-02	1.67E-10	9.01E-03	-2.61E+01
302	2,4-D	Soil	mg	-2.08E+02	1.43E-04	5.11E-04	1.60E-04	2.91E-02	1.43E-06	2.10E-05	9.09E-06	3.48E-06	-2.08E+02
303	2-Methyl-4-chlorophenoxyacetic acid	Soil	ng	-6.88E+02	1.12E+00	4.00E+00	1.16E+00	1.17E-02	1.01E-02	1.67E-01	2.56E-03	1.93E-02	-6.94E+02
304	Zirconium-95	Water	mBq	-2.25E+01	4.64E-01	1.69E+00	1.01E+00	7.34E+00	2.92E-03	3.28E-02	2.54E-01	1.42E-02	-3.33E+01
305	Zinc-65	Water	mBq	-5.08E+00	1.07E-01	3.92E-01	2.34E-01	1.58E+00	8.23E-04	8.03E-03	5.32E-02	3.12E-03	-7.45E+00
306	Zinc	Water	mg	-2.75E+00	1.56E-03	1.06E-02	6.02E-02	1.02E-01	2.59E-02	1.90E-02	3.21E-01	2.59E-04	-3.29E+00
307	Xylene	Water	µg	-2.92E+02	7.46E-01	3.88E+00	4.54E+01	5.30E+01	3.05E+00	2.51E+01	3.26E-01	1.55E-01	-4.23E+02
308	Water, ZA	Water	cm3	-2.84E+02	6.22E+00	2.32E+01	3.00E+01	1.33E+02	2.11E-01	1.77E+00	3.92E+00	2.64E-01	-4.83E+02
309	Water, WEU	Water	cm3	-2.73E+00	9.26E-02	3.63E-01	8.74E-02	5.81E-01	9.72E-04	3.76E-03	1.82E-02	1.52E-03	-3.88E+00
310	Water, US	Water	dm3	-2.03E+02	1.98E+00	7.11E+00	5.37E+00	3.76E+01	1.10E-02	1.66E-01	1.27E+00	7.12E-02	-2.56E+02
311	Water, UN-OCEANIA	Water	mm3	-1.98E+00	2.31E-02	5.99E-02	1.42E-01	2.30E-01	1.98E-04	3.03E-03	5.47E-03	8.27E-04	-2.45E+00
312	Water, UCTE without Germany	Water	mm3	-4.17E-02	1.85E-03	6.51E-03	1.60E-03	1.08E-02	1.64E-05	6.30E-05	3.54E-04	2.81E-05	-6.29E-02
313	Water, UCTE	Water	mm3	-7.51E-02	2.52E-03	9.03E-03	3.13E-03	2.44E-02	2.44E-05	7.82E-04	6.77E-04	4.78E-05	-1.16E-01
314	Water, UA	Water	cu.in	-4.71E+02	2.14E+01	7.45E+01	1.81E+01	1.31E+02	1.66E-01	6.29E-01	4.18E+00	3.28E-01	-7.21E+02
315	Water, TZ	Water	cm3	-2.43E+02	2.98E+00	1.06E+01	1.38E+01	6.09E+01	2.64E-01	1.96E+00	4.03E+00	1.21E-01	-3.38E+02
316	Water, TW	Water	cu.in	-1.40E+02	3.21E+00	1.15E+01	7.46E+00	5.98E+01	1.77E-02	2.55E-01	2.03E+00	1.10E-01	-2.25E+02
317	Water, TR	Water	dm3	-9.49E+00	3.15E-01	1.13E+00	7.27E-01	5.78E+00	1.77E-03	4.47E+00	2.05E-01	1.06E-02	-2.21E+01
318	Water, TH	Water	cu.in	-4.01E+01	9.07E-01	3.26E+00	2.10E+00	1.69E+01	5.02E-03	7.23E-02	5.84E-01	3.10E-02	-6.39E+01
319	Water, SK	Water	cu.in	-1.90E+02	8.65E+00	3.01E+01	6.53E+00	4.95E+01	6.70E-02	2.50E-01	1.63E+00	1.28E-01	-2.87E+02
320	Water, SI	Water	cu.in	-2.53E+02	1.08E+01	3.74E+01	7.81E+00	6.06E+01	8.85E-02	3.16E-01	2.38E+00	1.58E-01	-3.72E+02
321	Water, SE	Water	dm3	-5.50E+01	2.50E+00	8.69E+00	1.88E+00	1.42E+01	1.94E-02	7.27E-02	4.70E-01	3.70E-02	-8.28E+01
322	Water, SA	Water	cm3	-7.45E+01	3.71E+00	1.53E+01	4.45E+01	2.08E+02	2.03E-02	2.91E-01	2.39E+00	3.23E-01	-3.49E+02
323	Water, RU	Water	dm3	-2.79E+01	9.23E-01	3.62E+00	8.84E+00	2.56E+01	5.59E-03	1.08E-01	5.47E-01	5.25E-02	-6.76E+01
324	Water, RS	Water	cu.in	-4.04E+02	1.80E+01	6.25E+01	1.32E+01	1.03E+02	1.41E-01	5.24E-01	3.56E+00	2.66E-01	-6.05E+02
325	Water, RoW	Water	dm3	-1.25E+02	2.69E+00	5.18E+00	6.36E+00	2.94E+01	7.53E-03	1.26E-01	9.06E+00	6.60E-02	-1.78E+02
326	Water, RO	Water	cu.in	-5.53E+02	2.48E+01	8.61E+01	1.88E+01	1.44E+02	1.94E-01	7.18E-01	4.88E+00	3.69E-01	-8.32E+02
327	Water, RNA	Water	cm3	-4.48E+00	7.57E-02	2.59E-01	7.23E-01	1.72E+00	5.04E-04	1.14E-02	4.04E-02	3.70E-03	-7.31E+00
328	Water, RME	Water	cm3	-7.02E+01	1.19E-01	5.87E-01	1.16E+00	3.02E+00	6.13E-01	4.23E+00	4.83E-02	7.91E-03	-8.00E+01
329	Water, RLA	Water	mm3	-1.39E+02	3.32E+00	2.23E+01	2.74E+02	1.92E+02	9.05E-02	5.51E+00	2.30E+00	7.80E-01	-6.39E+02
330	Water, RER	Water	cu.in	-6.19E+01	2.37E+00	2.54E+00	1.87E-01	3.41E+00	5.50E-03	4.99E-02	2.99E-02	2.70E-02	-7.05E+01
331	Water, RAS	Water	mm3	9.19E+02	1.27E+00	2.61E+00	6.27E+02	3.27E+02	1.63E-02	4.04E-02	1.70E-02	1.55E+00	-4.09E+01
332	Water, RAF	Water	cm3	-7.14E+00	1.21E-02	5.96E-02	1.18E-01	3.08E-01	6.24E-02	4.30E-01	4.91E-03	8.05E-04	-8.13E+00
333	Water, PT	Water	cu.in	-1.94E+02	8.84E+00	3.08E+01	6.79E+00	5.17E+01	6.84E-02	2.56E-01	1.68E+00	1.32E-01	-2.95E+02
334	Water, PL	Water	cu.in	-1.33E+02	5.97E+00	2.13E+01	4.61E+00	3.53E+01	4.80E-02	1.75E-01	1.14E+00	9.07E-02	-2.02E+02
335	Water, PH	Water	mm3	-1.63E+02	2.77E+00	2.19E+01	5.46E+00	2.82E+00	1.86E-01	9.92E-01	3.60E-02	7.88E-02	-1.97E+02
336	Water, PG	Water	mm3	-1.24E-01	1.71E-03	4.52E-03	1.28E-02	5.18E-03	7.18E-05	4.80E-04	8.07E-05	7.34E-05	-1.48E-01
337	Water, PE	Water	cm3	-1.52E+02	3.43E+00	1.23E+01	8.47E+00	6.55E+01	1.90E-02	2.75E-01	2.25E+00	1.20E-01	-2.44E+02
338	Water, NORDEL	Water	mm3	-2.04E+01	9.08E-01	3.16E+00	7.76E-01	5.44E+00	7.03E-03	2.76E-02	1.81E-01	1.39E-02	-3.09E+01
339	Water, NO	Water	cu.in	-1.26E+02	6.19E+00	2.18E+01	1.18E+01	4.35E+01	5.02E-02	2.27E-01	1.22E+00	1.14E-01	-2.11E+02
340	Water, NL	Water	cm3	-6.41E+01	7.18E+00	3.07E+01	3.35E+01	1.52E+02	5.50E-02	2.36E-01	1.27E+00	2.56E-01	-2.89E+02
341	Water, MY	Water	cu.in	-5.72E+01	1.31E+00	4.73E+00	3.06E+00	2.45E+01	7.14E-03	1.04E-01	7.96E-01	4.51E-02	-9.17E+01
342	Water, MX	Water	dm3	-1.27E+01	2.81E-01	1.01E+00	6.57E-01	5.22E+00	1.57E-03	2.26E-02	1.87E-01	9.60E-03	-2.00E+01
343	Water, MT	Water	cm3	-3.02E+00	1.35E-01	4.70E-01	9.85E-02	7.70E-01	1.05E-03	3.93E-03	2.64E-02	2.00E-03	-4.53E+00
344	Water, MK	Water	cm3	-1.60E+02	7.20E+00	2.51E+01	5.59E+00	4.25E+01	5.64E-02	2.10E-01	1.42E+00	1.08E-01	-2.43E+02
345	Water, MA	Water	cm3	-1.19E+01	1.22E-02	6.57E-03	7.61E-04	1.23E+00	7.37E-06	6.87E-05	1.10E-05	2.06E-02	-1.32E+01
346	Water, LV	Water	cu.in	-1.54E+02	6.94E+00	2.41E+01	5.33E+00	4.05E+01	5.40E-02	2.01E-01	1.34E+00	1.04E-01	-2.32E+02
347	Water, LU	Water	cm3	-2.66E+02	1.22E+01	4.27E+01	9.88E+00	7.32E+01	9.62E-02	3.60E-01	2.27E+00	1.85E-01	-4.07E+02
348	Water, LT	Water	cm3	-3.19E+02	1.45E+01	5.14E+01	1.49E+01	1.01E+02	1.16E-01	4.23E-01	3.04E+00	2.39E-01	-5.04E+02
349	Water, KR	Water	cu.in	-9.11E+01	2.11E+00	7.62E+00	5.99E+00	4.36E+01	1.17E-02	1.68E-01	1.38E+00	7.80E-02	-1.52E+02
350	Water, JP	Water	dm3	-2.41E+01	5.55E-01	1.99E+00	1.53E+00	1.05E+01	3.07E-03	4.55E-02	3.56E-01	1.96E-02	-3.90E+01
351	Water, IT	Water	dm3	-1.14E+01	5.24E-01	1.83E+00	4.25E-01	3.13E+00	4.15E-03	1.52E-02	9.76E-02	7.91E-03	-1.74E+01
352	Water, IS	Water	cu.in	-9.29E+01	4.13E+00	1.43E+01	3.11E+00	2.37E+01	3.17E-02	1.20E-01	7.69E-01	6.24E-02	-1.39E+02
353	Water, IR	Water	dm3	8.73E+01	1.11E-01	3.98E-01	2.68E-01	2.10E+00	6.20E-04	9.23E+01	7.48E-02	3.85E-03	-7.98E+00
354	Water, IN	Water	cu.in	-5.27E+02	9.98E+00	3.58E+01	2.31E+01	1.86E+02	5.58E-02	7.99E-01	6.75E+00	3.41E-01	-7.89E+02
355	Water, IL	Water	mm3	-3.08E-01	2.18E-04	1.17E-01	1.15E-05	1.36E-02	1.85E-08	2.28E-07	1.25E-07	2.27E-04	-4.39E-01
356	Water, IE	Water	cm3	-5.97E+02	2.74E+01	9.54E+01	2.21E+01	1.64E+02	2.11E-01	7.93E-01	5.19E+00	4.15E-01	-9.13E+02
357	Water, ID	Water	cu.in	-6.14E+01	1.35E+00	4.88E+00	3.13E+00	2.51E+01	7.70E-03	1.09E-01	8.85E-01	4.62E-02	-9.69E+01
358	Water, IAI Area, Europe outside EU & EFTA	Water	mm3	-5.37E+00	6.18E-02	1.57E-01	3.78E-01	6.31E-01	5.20E-04	7.95E-03	1.44E-02	2.32E-03	-6.62E+00
359	Water, IAI Area, EU27 & EFTA	Water	mm3	-3.85E+01	4.35E-01	1.08E+00	2.65E+00	4.62E+00	3.56E-03	5.43E-02	9.85E-02	1.75E-02	-4.74E+01
360	Water, IAI Area 8	Water	mm3	-3.36E+00	3.90E-02	1.01E-01	2.39E-01	3.91E-01	3.33E-04	5.09E-03	9.19E-03	1.42E-03	-4.15E+00
361	Water, IAI Area 4&5 without China	Water	mm3	-2.75E+00	3.21E-02	8.31E-02	1.97E-01	3.19E-01	2.75E-04	4.21E-03	7.60E-03	1.15E-03	-3.40E+00
362	Water, IAI Area 3	Water	mm3	-1.90E+00	2.19E-02	5.64E-02	1.35E-01	2.21E-01	1.87E-04	2.86E-03	5.16E-03	8.03E-04	-2.34E+00
363	Water, IAI Area 2, without Quebec	Water	mm3	-2.04E+00	2.38E-02	6.17E-02	1.46E-01	2.36E-01	2.04E-04	3.13E-03	5.64E-03	8.49E-04	-2.52E+00
364	Water, IAI Area 1	Water	mm3	-1.60E+00	1.82E-02	4.56E-02	1.11E-01	1.90E-01	1.50E-04	2.30E-03	4.17E-03	7.10E-04	-1.97E+00
365	Water, HU	Water	cm3	-2.08E+02	1.01E+01	3.66E+01	1.25E+01	7.96E+01	7.93E-02	2.95E-01	1.93E+00	1.79E-01	-3.49E+02
366	Water, HR	Water	cm3	-1.96E+02	9.22E+00	3.27E+01	9.62E+00	6.47E+01	7.21E-02	2.66E-01	1.80E+00	1.52E-01	-3.14E+02
367	Water, GR	Water	cu.in	-2.07E+02	9.06E+00	3.14E+01	6.67E+00	5.11E+01	7.25E-02	2.65E-01	1.88E+00	1.33E-01	-3.07E+02
368	Water, GLO	Water	dm3	-9.69E+01	4.67E-02	1.62E-03	4.81E-01	2.59E-01	2.58E-04	1.88E-03	7.81E-05	1.20E-03	-9.77E+01
369	Water, GB	Water	cu.in	-2.61E+02	1.20E+01	4.17E+01	9.52E+00	7.11E+01	9.23E-02	3.47E-01	2.25E+00	1.80E-01	-3.98E+02
370	Water, FR	Water	dm3	-3.99E+01	1.81E+00	6.88E+00	1.64E+00	1.75E+01	3.32E-02	1.93E-01	3.83E-01	2.98E-02	-6.84E+01
371	Water, FI	Water	cu.in	-2.75E+02	1.26E+01	4.37E+01	9.56E+00	7.29E+01	9.70E-02	3.63E-01	2.37E+00	1.87E-01	-4.17E+02
372	Water, Europe without Switzerland	Water	cu.in	-3.73E+02	3.41E+01	5.97E-03	2.84E-01	7.67E-01	9.62E-05	3.15E-04	1.04E-03	8.76E-04	-4.08E+02
373	Water, ES	Water	dm3	-1.18E+01	5.34E-01	1.86E+00	4.09E-01	3.13E+00	4.15E-03	1.54E-02	1.02E-01	7.96E-03	-1.79E+01
374	Water, EE	Water	cm3	-5.31E+01	2.41E+00	8.40E+00	1.94E+00	1.44E+01	1.88E-02	6.99E-02	4.68E-01	3.66E-02	-8.09E+01
375	Water, DK	Water	cm3	-5.49E+00	1.03E+00	5.05E+00	6.36E+00	2.88E+01	8.52E-03	3.00E-02	1.81E-01	4.78E-02	-4.70E+01
376	Water, DE	Water	dm3	-1.54E+01	6.92E-01	2.44E+00	6.50E-01	4.22E+00	6.16E-03	2.36E-02	1.32E-01	1.08E-02	-2.36E+01
377	Water, CZ	Water	cu.in	-1.34E+02	5.89E+00	2.18E+01	4.64E+00	3.47E+01	5.11E-02	1.81E-01	1.12E+00	9.10E-02	-2.03E+02
378	Water, CY	Water	cm3	-2.40E+00	5.48E-02	1.97E-01	1.27E-01	1.02E+00	3.02E-04	4.36E-03	3.48E-02	1.87E-03	-3.84E+00
379	Water, CO	Water	mm3	-2.56E+01	1.25E-02	4.33E-02	1.39E-02	1.08E+00	5.64E-04	3.49E-03	8.11E-04	1.08E-02	-2.68E+01
380	Water, CN	Water	dm3	-3.48E+02	7.55E+00	2.73E+01	1.79E+01	1.41E+02	4.29E-02	6.08E-01	4.91E+00	2.59E-01	-5.47E+02
381	Water, CL	Water	cu.in	-4.64E+02	1.06E+01	3.80E+01	2.48E+01	1.97E+02	5.84E-02	8.46E-01	6.77E+00	3.62E-01	-7.42E+02
382	Water, CH	Water	dm3	-1.43E+01	3.24E-01	1.95E+00	7.33E-01	5.01E+00	2.76E-02	1.88E-01	1.09E-01	9.25E-03	-2.27E+01
383	Water, CA	Water	dm3	-6.06E+01	1.36E+00	4.83E+00	3.31E+00	2.52E+01	6.98E-03	1.01E-01	8.12E-01	4.54E-02	-9.63E+01
384	Water, BR	Water	dm3	-2.84E+02	6.28E-01	2.25E+00	1.48E+00	1.18E+01	3.52E-03	5.05E-02	4.21E-01	2.16E-02	-3.01E+02
385	Water, BG	Water	cu.in	-1.71E+02	7.67E+00	2.68E+01	5.62E+00	4.37E+01	6.02E-02	2.22E-01	1.49E+00	1.13E-01	-2.57E+02
386	Water, BE	Water	cm3	-5.15E+02	2.44E+01	8.65E+01	2.64E+01	1.74E+02	1.99E-01	7.17E-01	4.65E+00	4.04E-01	-8.33E+02
387	Water, BA	Water	cm3	-2.02E+02	7.55E+00	2.53E+01	7.26E+00	4.57E+01	5.74E-02	2.30E-01	1.41E+00	1.36E-01	-2.90E+02
388	Water, AU	Water	cu.in	-3.05E+02	6.73E+00	2.44E+01	1.63E+01	1.25E+02	3.84E-02	5.41E-01	4.32E+00	2.34E-01	-4.83E+02
389	Water, AT	Water	dm3	-2.98E+01	1.30E+00	4.60E+00	1.04E+00	7.75E+00	1.32E-02	5.48E-02	2.55E-01	1.97E-02	-4.49E+01
390	VOC, volatile organic compounds, unspecified origin	Water	mg	-1.21E+00	2.29E-03	1.10E-02	2.09E-02	5.51E-02	1.05E-02	7.27E-02	9.02E-04	1.43E-04	-1.38E+00
391	Vanadium	Water	µg	-3.02E+00	2.52E-01	7.86E-01	1.80E+00	4.30E+00	1.70E-02	5.48E+00	9.35E-02	1.60E-02	-1.58E+01
392	Urea	Water	µg	-2.92E+01	8.22E-05	2.97E-04	1.02E-04	7.82E-03	7.26E-07	1.14E-05	6.45E-06	1.62E-06	-2.92E+01
393	Uranium alpha	Water	mBq	-1.47E+02	4.19E+00	1.52E+01	6.47E+00	4.49E+01	4.06E-02	1.29E+00	1.33E+00	9.02E-02	-2.21E+02
394	Uranium-238	Water	mBq	-4.09E+02	8.28E-01	1.46E+00	5.55E-01	5.45E+01	3.34E-03	9.20E-02	1.15E-01	8.57E-01	-4.68E+02
395	Uranium-235	Water	mBq	-4.87E+00	1.39E-01	5.02E-01	2.14E-01	1.49E+00	1.34E-03	4.28E-02	4.38E-02	2.98E-03	-7.30E+00
396	Uranium-234	Water	mBq	-4.37E+00	1.24E-01	4.50E-01	1.92E-01	1.33E+00	1.20E-03	3.84E-02	3.93E-02	2.67E-03	-6.55E+00
397	Tungsten	Water	µg	-8.14E-01	4.58E-02	1.48E-01	1.30E+00	1.24E+00	3.14E-04	1.21E-02	1.68E-02	4.66E-03	-3.58E+00
398	Trimethylamine	Water	µg	-1.57E+01	4.29E-05	1.54E-04	5.20E-05	4.19E-03	3.77E-07	5.97E-06	3.38E-06	8.40E-07	-1.57E+01
399	Trifloxystrobin	Water	pg	-1.83E-05	3.77E-07	1.35E-06	3.79E-07	6.17E-12	3.42E-09	5.64E-08	1.35E-12	6.45E-09	-2.05E-05
400	Triethylene glycol	Water	µg	5.14E+00	4.86E-02	3.69E-01	4.02E+00	5.10E+00	3.69E-04	2.29E-02	8.94E-03	1.32E-02	-4.45E+00
401	Tributyltin compounds	Water	µg	-2.85E+01	1.74E-02	1.50E-01	5.58E-01	5.09E-01	2.49E-02	1.73E-01	6.61E-03	2.43E-03	-2.99E+01
402	Toluene, 2-chloro-	Water	µg	-4.52E+01	4.44E-04	1.58E-03	4.85E-04	7.65E-02	3.97E-06	6.52E-05	1.52E-05	9.20E-06	-4.53E+01
403	Toluene	Water	mg	-8.45E-01	1.05E-03	5.58E-03	8.56E-02	9.42E-02	3.84E-03	3.45E-02	4.71E-04	2.81E-04	-1.07E+00
404	TOC, Total Organic Carbon	Water	g	-1.11E+01	4.48E-04	2.05E-03	2.99E-02	5.31E-01	1.81E-03	1.32E-02	6.94E-02	9.60E-05	-1.17E+01
405	Titanium	Water	µg	-4.76E+01	8.47E-01	3.66E+00	1.06E+01	1.28E+01	1.21E+00	9.27E-01	2.01E-01	3.91E-02	-7.79E+01
406	Tin	Water	µg	2.10E+01	4.09E-02	1.74E-01	5.53E+00	5.58E+00	2.15E-04	5.69E-01	1.35E+01	1.65E-02	-4.41E+00
407	Thorium-234	Water	mBq	-3.77E+00	1.07E-01	3.89E-01	1.66E-01	1.15E+00	1.04E-03	3.32E-02	3.40E-02	2.31E-03	-5.66E+00
408	Thorium-232	Water	mBq	-1.50E+00	3.53E-02	1.37E-01	6.55E-02	4.91E-01	2.93E-04	5.66E-03	1.67E-02	9.71E-04	-2.25E+00
409	Thorium-230	Water	mBq	-3.19E+02	9.09E+00	3.29E+01	1.40E+01	9.74E+01	8.81E-02	2.81E+00	2.87E+00	1.95E-01	-4.79E+02
410	Thorium-228	Water	mBq	-6.97E+02	1.18E+00	5.77E+00	1.17E+01	3.13E+01	6.01E+00	4.15E+01	4.74E-01	9.90E-02	-7.95E+02
411	Thallium	Water	ng	3.21E+02	8.68E+00	3.52E+01	1.45E+02	2.42E+02	6.44E-02	5.41E+02	4.50E+00	6.20E-01	-6.56E+02
412	Tellurium-132	Water	µBq	-1.69E+00	3.84E-02	1.39E-01	7.33E-02	4.61E-01	3.41E-04	2.51E-02	1.51E-02	9.62E-04	-2.44E+00
413	Tellurium-123m	Water	µBq	-3.99E+01	1.13E+00	4.08E+00	1.70E+00	1.24E+01	1.07E-02	4.88E-01	3.63E-01	2.43E-02	-6.01E+01
414	Tefluthrin	Water	pg	-3.12E-04	4.09E-06	1.45E-05	4.12E-06	7.71E-08	3.57E-08	6.03E-07	6.79E-12	6.96E-08	-3.35E-04
415	Technetium-99m	Water	µBq	-3.71E+02	8.32E+00	3.07E+01	1.80E+01	1.03E+02	8.63E-02	1.43E+00	3.23E+00	2.16E-01	-5.36E+02
416	Tebuconazole	Water	pg	-4.88E-04	1.01E-05	3.59E-05	1.01E-05	1.65E-10	9.14E-08	1.51E-06	3.61E-11	1.72E-07	-5.46E-04
417	t-Butylamine	Water	µg	-4.81E+01	2.11E-04	7.74E-04	2.91E-04	1.03E-02	1.79E-06	2.73E-05	2.44E-05	4.61E-06	-4.81E+01
418	t-Butyl methyl ether	Water	ng	-4.83E+02	1.25E+00	1.17E+00	6.53E-01	2.35E+01	1.48E-01	5.53E-01	1.90E-01	1.15E-01	-5.11E+02
419	Suspended solids, unspecified	Water	kg	-1.77E+00	1.11E-05	5.65E-05	2.19E-03	2.59E-03	8.87E-08	2.23E-04	4.84E-06	6.42E-06	-1.77E+00
420	Sulfur	Water	mg	-1.68E+02	4.31E-03	6.39E+01	1.51E-01	7.61E+00	1.14E-02	4.40E-02	7.43E-04	1.25E-01	-2.40E+02
421	Sulfite	Water	µg	6.38E+01	4.17E+00	1.66E+01	9.29E+00	6.34E+01	3.14E-02	2.58E+02	2.08E+00	1.28E-01	-2.90E+02
422	Sulfide	Water	mg	-2.65E+01	2.11E-04	8.43E-04	4.41E-04	6.71E-03	4.28E-05	7.98E-03	6.37E-05	6.34E-06	-2.65E+01
423	Sulfate	Water	g	-4.16E+00	2.24E-01	4.09E-01	7.84E-02	2.92E-01	1.68E-04	3.10E-02	1.38E+00	2.62E-03	-6.58E+00
424	Strontium-90	Water	mBq	-3.83E+02	1.68E+01	5.93E+01	1.47E+01	9.93E+01	1.50E-01	6.25E-01	3.25E+00	2.58E-01	-5.77E+02
425	Strontium-89	Water	µBq	-2.88E+02	6.47E+00	2.38E+01	1.38E+01	7.96E+01	6.59E-02	1.49E+00	2.52E+00	1.67E-01	-4.16E+02
426	Strontium	Water	mg	-2.01E+01	1.07E+00	1.71E-01	2.83E+00	3.00E+00	5.46E-02	6.50E-01	1.51E-02	8.89E-03	-2.79E+01
427	Solids, inorganic	Water	mg	-1.34E+02	3.01E+00	1.03E+01	4.93E+00	3.21E+01	2.08E-02	5.78E-01	1.15E+00	7.00E-02	-1.87E+02
428	Sodium formate	Water	ng	-1.01E+02	7.45E-01	1.80E+00	2.64E+00	9.34E+00	5.68E-03	4.48E-02	6.35E-02	4.91E-02	-1.15E+02
429	Sodium chlorate	Water	ng	-4.49E+01	4.33E-01	1.52E+00	4.46E-01	8.78E-03	3.82E-03	6.45E-02	2.98E-04	7.40E-03	-4.74E+01
430	Sodium-24	Water	µBq	-2.11E+02	4.79E+00	1.74E+01	9.21E+00	5.75E+01	4.29E-02	2.99E+00	1.88E+00	1.20E-01	-3.05E+02
431	Sodium	Water	g	-2.27E+01	8.57E-01	2.99E+00	5.34E-01	8.98E-01	9.19E-03	1.14E-01	2.29E-02	7.43E-03	-2.81E+01
432	Silver-110	Water	mBq	-1.12E+01	2.58E-01	9.55E-01	5.49E-01	3.16E+00	2.75E-03	2.22E-02	9.73E-02	6.57E-03	-1.62E+01
433	Silver	Water	µg	1.46E+02	4.09E-01	2.55E+00	1.03E+02	9.87E+01	2.82E-02	1.07E+01	2.27E-01	3.01E-01	-7.02E+01
434	Silicon dioxide	Water	ng	-7.21E+00	9.18E-02	1.68E-01	7.90E-01	0.00E+00	8.47E-04	6.69E-03	0.00E+00	1.09E-02	-8.28E+00
435	Silicon	Water	mg	-1.81E+00	6.31E-02	2.63E-01	1.41E-01	7.90E-01	6.25E-03	1.48E-02	1.81E+00	2.38E-03	-4.90E+00
436	Selenium	Water	µg	-9.42E+00	1.74E-01	3.78E-01	5.36E-01	1.51E+00	7.05E-02	8.18E-02	1.74E-01	3.50E-03	-1.23E+01
437	Scandium	Water	µg	-1.10E+00	2.38E-02	8.99E-02	1.16E-01	3.44E-01	1.95E-04	6.54E-03	1.01E-02	8.35E-04	-1.69E+00
438	Ruthenium-103	Water	µBq	-5.95E+00	1.35E-01	4.90E-01	2.59E-01	1.62E+00	1.21E-03	8.53E-02	5.30E-02	3.39E-03	-8.59E+00
439	Rubidium	Water	µg	-3.44E+01	5.84E-02	2.88E-01	5.87E-01	1.50E+00	3.01E-01	2.08E+00	2.37E-02	3.94E-03	-3.92E+01
440	Radium-228	Water	mBq	-2.11E+02	9.39E-01	5.11E+00	9.76E+01	1.03E+02	3.01E+00	3.01E+01	4.34E-01	3.06E-01	-4.51E+02
441	Radium-226	Water	Bq	-2.30E+00	3.74E-02	1.33E-01	1.25E-01	5.67E-01	2.75E-03	3.42E-02	1.16E-02	2.85E-03	-3.22E+00
442	Radium-224	Water	mBq	-1.72E+02	2.92E-01	1.44E+00	2.94E+00	7.51E+00	1.50E+00	1.04E+01	1.19E-01	1.97E-02	-1.96E+02
443	Radioactive species, Nuclides, unspecified	Water	mBq	-4.55E+02	1.21E+01	4.64E+01	2.02E+01	1.36E+02	1.21E-01	2.90E+00	4.19E+00	2.84E-01	-6.77E+02
444	Radioactive species, alpha emitters	Water	mBq	-2.81E+01	1.50E-02	8.27E-03	1.02E-03	1.52E+00	9.57E-06	9.88E-05	2.48E-05	2.53E-02	-2.97E+01
445	Pyraclostrobin (prop)	Water	pg	-4.02E+01	1.29E-02	4.58E-02	1.30E-02	5.77E-03	1.13E-04	1.91E-03	5.97E-07	2.20E-04	-4.02E+01
446	Prothioconazol	Water	pg	-6.18E-05	1.27E-06	4.55E-06	1.28E-06	2.08E-11	1.16E-08	1.91E-07	4.56E-12	2.18E-08	-6.91E-05
447	Protactinium-234	Water	mBq	-3.77E+00	1.07E-01	3.89E-01	1.66E-01	1.15E+00	1.04E-03	3.32E-02	3.40E-02	2.31E-03	-5.66E+00
448	Propylene oxide	Water	µg	-3.17E+01	1.39E-01	1.54E-01	6.00E-02	1.23E-01	1.41E-02	9.47E-02	1.23E-03	7.50E-04	-3.23E+01
449	Propylamine	Water	µg	-7.27E+00	6.53E-05	2.32E-04	7.24E-05	1.95E-03	5.74E-07	9.50E-06	1.65E-06	1.18E-06	-7.28E+00
450	Propionic acid	Water	µg	-2.07E+02	3.17E-04	1.14E-03	3.71E-04	1.11E-01	2.93E-06	4.54E-05	2.59E-05	6.59E-06	-2.07E+02
451	Propiconazole	Water	pg	-6.95E+00	5.69E-03	2.02E-02	6.14E-03	3.15E-08	5.04E-05	8.48E-04	6.89E-09	9.88E-05	-6.98E+00
452	Propene	Water	mg	-1.92E+00	9.30E-03	4.88E-04	1.06E-03	1.37E-02	3.76E-05	2.68E-04	1.02E-05	2.10E-04	-1.95E+00
453	Propanal	Water	µg	-1.82E+01	6.67E-05	2.40E-04	8.03E-05	5.39E-03	5.90E-07	9.43E-06	4.12E-06	1.28E-06	-1.82E+01
454	Potassium-40	Water	mBq	-1.02E+02	3.08E-01	7.99E-01	3.59E-01	1.46E+01	1.64E-03	3.10E-02	8.99E-02	2.05E-01	-1.18E+02
455	Potassium	Water	mg	-5.07E+02	3.08E+01	1.88E+02	7.60E-01	2.39E+01	1.27E-01	8.78E-01	3.86E+00	3.70E-01	-7.56E+02
456	Polychlorinated biphenyls	Water	pg	-3.88E+02	3.45E-01	1.35E+00	8.20E-01	5.95E+00	2.53E-03	2.93E-02	6.67E-02	1.19E-02	-3.97E+02
457	Polonium-210	Water	Bq	-1.19E+00	1.65E-03	1.39E-03	3.73E-04	1.53E-01	2.15E-06	3.25E-05	7.29E-05	2.53E-03	-1.35E+00
458	Phosphorus	Water	mg	-4.18E+02	1.18E-03	2.71E-03	8.35E-01	5.44E-01	1.67E-04	3.84E-03	1.03E-04	2.59E-03	-4.20E+02
459	Phosphate	Water	mg	-1.17E+02	8.12E-01	3.09E+00	6.74E+00	1.55E+01	7.34E-03	1.61E-01	2.61E+01	6.48E-02	-1.70E+02
460	Phenol	Water	mg	2.78E-01	6.97E-04	3.42E-03	8.62E-01	4.70E-01	2.82E-03	2.21E-02	2.77E-04	2.15E-03	-1.09E+00
461	Pendimethalin	Water	pg	-1.20E+02	1.58E+00	5.62E+00	1.60E+00	2.94E-02	1.38E-02	2.34E-01	2.59E-06	2.70E-02	-1.29E+02
462	Paraffins	Water	µg	-1.42E+00	2.93E-02	2.38E-01	5.54E-02	0.00E+00	6.92E-04	1.45E-03	0.00E+00	8.12E-04	-1.74E+00
463	PAH, polycyclic aromatic hydrocarbons	Water	µg	-2.00E+01	3.57E-02	1.69E-01	3.60E-01	8.97E-01	1.84E-01	1.18E+00	1.37E-02	2.33E-03	-2.29E+01
464	Organic carbon	Water	ng	-1.01E+02	2.27E+00	4.94E+00	2.95E+00	1.47E+01	1.35E-02	1.70E-01	4.53E-01	8.27E-02	-1.26E+02
465	Oils, unspecified	Water	mg	-2.11E+02	4.13E-01	1.88E+00	5.83E+00	1.15E+01	1.87E+00	1.30E+01	1.56E-01	3.10E-02	-2.46E+02
466	Oils, biogenic	Water	mg	-2.59E+02	7.58E-06	2.45E-05	6.75E-06	3.83E-02	2.43E-07	1.73E-06	3.96E-06	1.13E-07	-2.59E+02
467	o-Xylene	Water	µg	1.57E+00	4.20E-03	2.64E-02	1.09E+00	1.04E+00	2.37E-05	1.10E-01	2.34E-03	3.16E-03	-6.99E-01
468	Nitrogen, organic bound	Water	µg	-6.87E+02	2.47E+00	8.53E+00	9.93E+01	7.45E+01	6.26E+00	1.30E+01	2.54E-01	3.28E-01	-8.92E+02
469	Nitrogen	Water	mg	-7.37E+00	2.00E-02	7.61E-02	4.58E-02	3.68E-01	1.41E-03	1.18E+00	4.65E+00	8.52E-04	-1.37E+01
470	Nitrobenzene	Water	µg	-2.22E+02	2.62E-03	9.27E-03	2.82E-03	1.80E-01	2.33E-05	3.85E-04	5.95E-05	5.46E-05	-2.22E+02
471	Nitrite	Water	mg	-8.60E+00	3.95E-05	2.17E-04	7.80E-05	9.43E-02	1.16E-06	1.53E-05	6.11E+00	7.38E-05	-1.48E+01
472	Nitrate	Water	g	-6.27E+01	2.71E-04	9.89E-04	5.30E-04	4.36E-02	1.12E-05	7.23E-05	4.58E-01	1.32E-05	-6.32E+01
473	Niobium-95	Water	µBq	-8.36E+01	1.89E+00	6.91E+00	3.76E+00	2.29E+01	1.77E-02	9.55E-01	7.40E-01	4.79E-02	-1.21E+02
474	Nickel	Water	µg	-4.44E+02	7.33E-01	3.22E+00	1.04E+01	1.90E+01	1.19E-01	3.64E+00	3.82E+01	6.98E-02	-5.19E+02
475	Monoethanolamine	Water	pg	-2.87E+00	8.83E-02	3.17E-01	1.61E+00	4.77E-02	2.05E-03	1.91E-02	1.42E-04	5.58E-03	-4.96E+00
476	Molybdenum-99	Water	µBq	-1.50E+01	3.36E-01	1.24E+00	7.42E-01	4.17E+00	3.57E-03	2.96E-02	1.30E-01	8.76E-03	-2.17E+01
477	Molybdenum	Water	µg	-2.63E+01	7.92E-01	2.73E+00	3.80E+00	1.06E+01	1.96E-02	3.68E-01	5.51E+00	2.52E-02	-5.01E+01
478	Metolachlor	Water	ng	-3.94E+02	1.57E-02	5.55E-02	1.58E-02	5.76E-02	1.37E-04	2.31E-03	5.96E-06	2.67E-04	-3.95E+02
479	Methylamine	Water	µg	-4.08E+01	9.99E-05	3.48E-04	1.10E-04	7.01E-03	9.60E-07	1.46E-05	3.82E-06	2.41E-06	-4.08E+01
480	Methyl formate	Water	µg	-1.28E+00	5.87E-06	2.15E-05	7.34E-06	4.17E-04	5.79E-08	8.66E-07	2.94E-07	1.12E-07	-1.28E+00
481	Methyl acrylate	Water	ng	-2.31E+01	2.31E-01	2.12E+00	3.55E-01	1.97E-03	1.81E-02	1.06E-01	6.85E-05	7.55E-03	-2.60E+01
482	Methyl acetate	Water	µg	-7.47E+00	2.05E-05	7.39E-05	2.48E-05	2.00E-03	1.80E-07	2.85E-06	1.60E-06	4.02E-07	-7.47E+00
483	Methomyl	Water	pg	-3.62E-04	7.46E-06	2.66E-05	7.50E-06	1.22E-10	6.77E-08	1.12E-06	2.67E-11	1.28E-07	-4.05E-04
484	Methanol	Water	g	#REF!	1.03E-07	5.48E-07	2.51E-03	1.34E-03	4.24E-09	5.53E-08	1.39E-08	6.46E-06	-2.59E-03
485	Methane, dichloro-, HCC-30	Water	µg	-9.73E+01	2.77E-04	9.39E-04	3.07E-04	2.03E-02	2.92E-06	4.33E-05	1.63E-05	4.92E-06	-9.73E+01
486	Mercury	Water	µg	-4.95E+01	5.86E-03	1.33E-02	1.80E-02	8.03E-02	8.51E-05	1.98E-02	5.97E-01	1.43E-04	-5.02E+01
487	MCPB	Water	pg	-5.27E+02	1.21E+01	4.27E+01	1.21E+01	1.89E-07	1.05E-01	1.80E+00	5.76E-09	2.06E-01	-5.96E+02
488	Manganese-54	Water	mBq	-9.00E-01	2.08E-02	7.65E-02	4.27E-02	2.52E-01	2.11E-04	5.11E-03	7.89E-03	5.25E-04	-1.31E+00
489	Manganese	Water	mg	-6.46E-01	1.32E-02	5.46E-02	9.04E-02	2.36E-01	1.58E-03	1.71E-02	2.61E-01	5.81E-04	-1.32E+00
490	Magnesium	Water	g	-1.81E+00	1.03E-01	6.51E-02	3.31E-02	4.42E-02	1.67E-04	4.31E-03	4.90E-02	2.28E-04	-2.11E+00
491	m-Xylene	Water	µg	-1.64E+01	5.83E-03	3.65E-02	1.49E+00	1.43E+00	3.34E-05	1.52E-01	3.22E-03	4.34E-03	-1.95E+01
492	Lithium	Water	mg	7.60E+01	2.05E-01	1.28E+00	5.29E+01	5.05E+01	1.16E-03	5.38E+00	1.14E-01	1.54E-01	-3.46E+01
493	Lead-210	Water	mBq	-7.60E+02	1.19E+00	1.46E+00	1.46E+01	1.15E+02	2.15E-03	1.48E+00	1.03E-01	1.70E+00	-8.95E+02
494	Lead	Water	µg	-2.98E+02	4.40E-01	2.17E+00	1.72E+01	2.06E+01	6.94E-01	3.29E+00	9.15E+00	6.13E-02	-3.52E+02
495	Lanthanum-140	Water	µBq	-4.83E+01	1.08E+00	3.99E+00	2.33E+00	1.33E+01	1.11E-02	2.19E-01	4.21E-01	2.80E-02	-6.97E+01
496	Lambda-cyhalothrin	Water	pg	-1.09E-07	2.24E-09	8.00E-09	2.25E-09	3.66E-14	2.03E-11	3.35E-10	8.02E-15	3.83E-11	-1.21E-07
497	Lactic acid	Water	µg	-1.39E+01	2.28E-04	8.06E-04	2.43E-04	1.58E-02	2.03E-06	3.36E-05	4.18E-06	4.82E-06	-1.40E+01
498	Isopropylamine	Water	µg	-2.34E+01	1.86E-04	6.93E-04	2.57E-04	6.84E-03	1.63E-06	2.37E-05	1.96E-05	4.04E-06	-2.34E+01
499	Iron-59	Water	mBq	-4.50E+01	9.27E-01	3.37E+00	2.01E+00	1.47E+01	5.82E-03	6.49E-02	5.08E-01	2.84E-02	-6.66E+01
500	Iron	Water	mg	-1.64E+01	1.22E+00	4.61E+00	5.11E+00	1.77E+01	1.64E-02	5.80E-01	3.47E+01	3.94E-02	-8.04E+01
501	Iodine-133	Water	µBq	-2.97E+01	6.65E-01	2.45E+00	1.42E+00	8.19E+00	6.75E-03	1.64E-01	2.59E-01	1.72E-02	-4.28E+01
502	Iodine-131	Water	mBq	-9.85E+00	2.03E-01	7.39E-01	4.39E-01	3.20E+00	1.29E-03	1.64E-02	1.11E-01	6.19E-03	-1.46E+01
503	Iodide	Water	mg	-1.23E+01	6.56E-04	3.14E-03	5.97E-03	1.94E-02	3.01E-03	2.08E-02	2.48E-04	4.28E-05	-1.23E+01
504	Hypochlorite	Water	µg	3.06E+01	1.52E+00	6.02E+00	3.38E+00	2.31E+01	1.14E-02	1.01E+02	7.58E-01	4.67E-02	-1.05E+02
505	Hydroxide	Water	µg	-7.28E+01	2.03E-02	1.28E-01	3.25E-02	1.80E+01	3.58E-04	1.13E-03	3.48E-03	1.89E-01	-9.12E+01
506	Hydrogen sulfide	Water	µg	-2.22E+00	2.26E-02	1.06E-01	3.51E-02	2.26E-01	3.59E-04	4.30E-03	8.28E-03	5.34E-04	-2.62E+00
507	Hydrogen peroxide	Water	µg	-5.52E+00	1.80E-02	1.11E-01	2.77E-02	3.27E-02	3.17E-04	1.06E-03	1.28E-03	4.48E-04	-5.72E+00
508	Hydrogen chloride	Water	µg	-9.67E+01	5.92E-01	2.70E+01	3.21E+00	1.25E+01	3.10E-02	2.80E-01	5.73E-01	7.07E-02	-1.41E+02
509	Hydrogen carbonate	Water	mg	-1.72E+02	1.04E+01	1.15E-01	1.08E-01	2.30E-01	3.22E-04	6.94E-04	4.90E-04	6.44E-04	-1.83E+02
510	Hydrogen-3, Tritium	Water	Bq	-4.74E+02	1.13E+01	4.09E+01	2.11E+01	1.53E+02	8.80E-02	2.08E+00	5.00E+00	2.98E-01	-7.07E+02
511	Hydrocarbons, unspecified	Water	mg	-1.67E+00	2.22E-02	2.62E-03	2.25E-03	7.39E-03	1.52E-04	5.72E-03	9.39E-05	1.69E-05	-1.71E+00
512	Hydrocarbons, aromatic	Water	mg	-1.82E+00	3.10E-03	1.53E-02	3.11E-02	7.96E-02	1.59E-02	1.10E-01	1.26E-03	2.08E-04	-2.08E+00
513	Hydrocarbons, aliphatic, unsaturated	Water	µg	-9.77E+01	7.04E-02	3.47E-01	7.05E-01	1.82E+00	3.61E-01	2.49E+00	2.85E-02	4.73E-03	-1.03E+02
514	Hydrocarbons, aliphatic, alkanes, unspecified	Water	µg	-4.47E+02	7.60E-01	3.74E+00	7.63E+00	1.95E+01	3.91E+00	2.70E+01	3.08E-01	5.12E-02	-5.10E+02
515	Heat, waste	Water	kJ	-9.60E+00	2.18E-02	3.02E-02	1.07E-02	3.74E-02	1.71E-04	2.42E-03	4.65E-01	1.61E-04	-1.02E+01
516	Glyphosate	Water	µg	-6.57E+01	2.32E-04	8.20E-04	2.33E-04	9.61E-03	2.07E-06	3.45E-05	9.94E-07	3.94E-06	-6.57E+01
517	Glutaraldehyde	Water	pg	-1.11E+01	5.33E-01	1.33E-01	1.09E-01	1.23E+00	2.03E-02	3.22E-01	7.64E-03	1.19E-03	-1.34E+01
518	Formic acid, thallium(1+) salt	Water	mg	-6.17E+00	2.71E-05	9.94E-05	3.74E-05	1.32E-03	2.30E-07	3.50E-06	3.13E-06	5.92E-07	-6.17E+00
519	Formic acid	Water	µg	-6.67E+00	3.02E-05	1.08E-04	3.54E-05	2.17E-03	2.67E-07	4.32E-06	1.53E-06	5.68E-07	-6.67E+00
520	Formamide	Water	µg	-2.30E+01	1.04E-04	3.73E-04	1.22E-04	7.49E-03	9.21E-07	1.49E-05	5.28E-06	1.96E-06	-2.30E+01
521	Formaldehyde	Water	mg	1.23E+01	1.73E-05	1.09E-04	8.34E+00	4.35E+00	3.95E-06	2.88E-05	4.05E-06	2.05E-02	-3.92E-01
522	Fluosilicic acid	Water	ng	-3.30E+02	4.41E+00	9.66E+00	2.28E+01	3.75E+01	3.28E-02	4.96E-01	8.67E-01	1.36E-01	-4.06E+02
523	Fluoride	Water	mg	-8.73E+00	1.12E-01	3.98E-02	3.25E-02	1.66E+00	2.23E-03	4.49E-02	3.14E-01	2.63E-02	-1.10E+01
524	Ethylene oxide	Water	µg	-1.40E+02	5.19E-02	3.95E-03	2.34E-03	1.27E-01	1.30E-05	1.27E-04	5.68E-05	3.45E-05	-1.40E+02
525	Ethylene diamine	Water	µg	-1.03E+01	4.93E-04	2.27E-03	7.12E-04	4.32E-03	5.81E-06	5.26E-05	1.57E-05	1.40E-05	-1.03E+01
526	Ethylamine	Water	µg	-4.93E+01	4.56E-04	1.70E-03	6.55E-04	1.49E-02	3.87E-06	5.75E-05	5.63E-05	1.03E-05	-4.93E+01
527	Ethyl acetate	Water	µg	-2.98E+01	5.00E-04	1.72E-03	5.40E-04	3.37E-02	6.54E-06	8.78E-05	9.27E-06	1.04E-05	-2.98E+01
528	Ethephon	Water	pg	-4.50E-04	9.29E-06	3.31E-05	9.33E-06	1.52E-10	8.43E-08	1.39E-06	3.33E-11	1.59E-07	-5.04E-04
529	Ethene, chloro-	Water	µg	-1.72E+01	1.02E+00	2.85E-03	1.47E-02	2.29E-02	1.30E-05	6.15E-05	4.90E-05	4.94E-05	-1.82E+01
530	Ethene	Water	µg	-1.05E+02	2.43E-02	8.52E-02	2.94E-01	4.08E-01	2.94E-02	2.15E-01	4.72E-03	1.29E-03	-1.06E+02
531	Ethanol	Water	mg	-4.73E+00	1.55E-05	5.10E-05	5.01E-05	1.03E-03	3.67E-06	2.77E-05	1.38E-06	3.93E-07	-4.73E+00
532	Ethane, 1,2-dichloro-	Water	µg	-2.60E+02	9.47E-02	5.91E-02	1.38E-02	8.28E+00	9.57E-05	1.19E-03	5.78E-04	1.36E-01	-2.69E+02
533	Ethane, 1,1,1-trichloro-, HCFC-140	Water	pg	-8.82E-02	1.46E-03	6.95E-03	4.60E-03	3.50E-07	5.49E-05	3.84E-04	8.65E-09	4.91E-05	-1.02E-01
534	DOC, Dissolved Organic Carbon	Water	g	-1.04E+01	4.44E-04	2.03E-03	2.99E-02	5.31E-01	1.80E-03	1.30E-02	7.16E-02	9.49E-05	-1.10E+01
535	Dipropylamine	Water	µg	-1.78E+01	2.91E-04	1.03E-03	3.11E-04	2.02E-02	2.60E-06	4.30E-05	5.34E-06	6.15E-06	-1.78E+01
536	Dimethylamine	Water	µg	-2.79E+02	1.64E-02	3.07E-03	1.11E-03	7.30E-02	7.65E-06	1.16E-04	5.27E-05	1.71E-05	-2.79E+02
537	Dimethenamid	Water	pg	-8.83E+01	1.16E+00	4.12E+00	1.17E+00	2.16E-02	1.02E-02	1.72E-01	1.90E-06	1.98E-02	-9.50E+01
538	Diethylamine	Water	µg	-4.02E+01	5.04E-04	1.78E-03	5.43E-04	6.44E-02	4.50E-06	7.41E-05	1.34E-05	1.05E-05	-4.03E+01
539	Dichromate	Water	ng	-6.62E+01	4.20E-01	1.83E+00	6.69E-01	1.92E-01	9.23E-03	6.98E-02	5.49E+00	1.10E-02	-7.49E+01
540	Dichlorprop	Water	pg	-1.73E+02	3.99E+00	1.41E+01	3.98E+00	7.43E-08	3.46E-02	5.91E-01	4.55E-09	6.77E-02	-1.96E+02
541	Dicamba	Water	pg	-9.07E+02	1.19E+01	4.23E+01	1.20E+01	2.22E-01	1.04E-01	1.76E+00	1.95E-05	2.03E-01	-9.75E+02
542	Cyanide	Water	µg	-7.01E+01	1.43E+00	2.20E-01	1.41E+01	8.23E+00	7.20E-02	4.98E-01	9.55E-03	3.86E-02	-9.47E+01
543	Cumene	Water	mg	-1.14E+00	1.42E-04	5.65E-04	7.68E-04	1.22E-03	7.14E-05	5.24E-04	2.23E-05	4.45E-06	-1.14E+00
544	Cu-HDO	Water	pg	-7.97E-04	2.45E-05	8.81E-05	4.48E-04	1.33E-05	5.69E-07	5.30E-06	3.95E-08	1.55E-06	-1.38E-03
545	Copper	Water	µg	-5.68E+02	2.01E-01	1.21E+00	8.66E+00	1.19E+01	5.67E-01	1.18E+00	9.21E+01	3.44E-02	-6.83E+02
546	COD, Chemical Oxygen Demand	Water	g	-3.85E+01	1.42E-03	6.41E-03	7.06E-02	4.15E+00	5.96E-03	4.28E-02	2.86E-01	2.49E-04	-4.31E+01
547	Cobalt-60	Water	mBq	-1.59E+01	3.65E-01	1.33E+00	7.33E-01	4.45E+00	3.51E-03	1.32E-01	1.42E-01	9.24E-03	-2.31E+01
548	Cobalt-58	Water	mBq	-2.39E+01	5.55E-01	2.01E+00	1.04E+00	6.60E+00	4.98E-03	3.42E-01	2.14E-01	1.37E-02	-3.47E+01
549	Cobalt-57	Water	µBq	-1.79E+02	4.07E+00	1.48E+01	7.77E+00	4.88E+01	3.61E-02	2.66E+00	1.60E+00	1.02E-01	-2.59E+02
550	Cobalt	Water	µg	-4.72E+00	2.39E-01	4.80E-01	1.63E+00	2.52E+00	4.77E-02	1.98E-01	7.82E+00	6.94E-03	-1.77E+01
551	Chromium VI	Water	µg	2.38E+00	2.42E+00	9.78E-01	1.26E+00	1.99E+01	3.42E-03	5.61E-02	6.04E+01	2.82E-01	-8.28E+01
552	Chromium-51	Water	mBq	-3.08E+00	6.93E-02	2.56E-01	1.51E-01	8.56E-01	7.32E-04	7.73E-03	2.67E-02	1.79E-03	-4.45E+00
553	Chromium	Water	mg	-1.45E+00	2.45E-04	2.01E-03	2.55E-02	2.78E-02	1.72E-04	3.69E-03	1.98E-04	8.26E-05	-1.51E+00
554	Chlorosulfonic acid	Water	µg	-6.27E+01	1.17E-04	4.23E-04	1.41E-04	1.09E-02	1.05E-06	1.65E-05	8.98E-06	2.29E-06	-6.27E+01
555	Chloroform	Water	µg	-1.56E+01	6.47E-05	2.92E-04	8.55E-05	4.16E-03	8.47E-07	8.61E-06	3.40E-06	1.36E-06	-1.56E+01
556	Chloroacetyl chloride	Water	µg	-1.85E+01	7.36E-05	2.65E-04	8.65E-05	4.91E-02	6.60E-07	1.05E-05	7.47E-06	1.39E-06	-1.85E+01
557	Chloroacetic acid	Water	mg	-2.52E+01	1.42E-05	5.20E-05	1.66E-05	1.19E-02	1.50E-07	2.08E-06	1.49E-06	2.69E-07	-2.52E+01
558	Chlorine	Water	µg	-5.23E+01	1.05E-01	3.73E-01	1.69E+00	3.30E+00	1.65E+00	2.29E-02	1.34E-02	5.81E-03	-5.95E+01
559	Chlorinated solvents, unspecified	Water	mg	-2.05E+00	1.23E-01	3.15E-04	1.74E-03	2.80E-03	1.36E-06	6.42E-06	2.90E-05	5.87E-06	-2.18E+00
560	Chlorides, unspecified	Water	mg	-1.01E+00	6.42E-03	2.78E-01	3.37E-02	1.35E-01	3.19E-04	2.90E-03	5.95E-03	7.37E-04	-1.47E+00
561	Chloride	Water	g	-3.61E+01	1.57E+00	4.55E+00	1.87E+00	2.57E+00	1.53E-02	2.91E-01	3.97E-01	1.45E-02	-4.74E+01
562	Chlorate	Water	mg	-5.01E+00	7.47E-02	1.37E-02	2.48E-02	1.77E-01	7.92E-05	7.34E-04	8.10E-02	3.99E-04	-5.38E+00
563	Chloramine	Water	µg	-2.92E+02	1.88E-03	6.75E-03	2.58E-03	2.18E-01	1.56E-05	2.40E-04	3.00E-04	3.99E-05	-2.93E+02
564	Cesium-137	Water	mBq	-8.67E+01	2.33E+00	8.37E+00	3.91E+00	2.77E+01	2.08E-02	5.81E-01	8.54E-01	5.44E-02	-1.30E+02
565	Cesium-136	Water	µBq	-5.64E+00	1.28E-01	4.65E-01	2.45E-01	1.54E+00	1.14E-03	8.37E-02	5.03E-02	3.21E-03	-8.15E+00
566	Cesium-134	Water	µBq	-4.60E+02	1.14E+01	4.12E+01	2.04E+01	1.50E+02	9.24E-02	1.76E+00	4.79E+00	2.90E-01	-6.90E+02
567	Cesium	Water	µg	-3.44E+00	5.84E-03	2.88E-02	5.87E-02	1.50E-01	3.01E-02	2.08E-01	2.37E-03	3.94E-04	-3.92E+00
568	Cerium-144	Water	µBq	-9.68E+00	2.20E-01	7.97E-01	4.20E-01	2.64E+00	1.95E-03	1.44E-01	8.63E-02	5.51E-03	-1.40E+01
569	Cerium-141	Water	µBq	-1.80E+01	4.04E-01	1.49E+00	8.69E-01	4.98E+00	4.16E-03	7.95E-02	1.57E-01	1.05E-02	-2.60E+01
570	Carboxylic acids, unspecified	Water	mg	-1.44E+01	2.46E-02	1.21E-01	2.53E-01	6.37E-01	1.26E-01	8.71E-01	9.95E-03	1.67E-03	-1.64E+01
571	Carbonate	Water	mg	-3.93E+01	1.26E-01	6.51E-03	4.88E-03	1.90E-02	3.14E-05	2.95E-04	2.00E-04	3.91E-05	-3.94E+01
572	Carbon disulfide	Water	µg	-2.61E+01	8.30E-04	2.99E-03	1.08E-03	9.12E-03	6.98E-06	1.14E-04	3.14E-05	1.67E-05	-2.61E+01
573	Carbon-14	Water	mBq	-5.52E+00	1.14E-01	4.13E-01	2.46E-01	1.80E+00	7.13E-04	7.94E-03	6.23E-02	3.48E-03	-8.17E+00
574	Carbon	Water	ng	-4.25E+01	9.58E-01	2.09E+00	1.25E+00	6.21E+00	5.71E-03	7.17E-02	1.92E-01	3.50E-02	-5.34E+01
575	Carbaryl	Water	pg	-1.00E+00	1.32E-02	4.68E-02	1.33E-02	2.45E-04	1.15E-04	1.95E-03	2.16E-08	2.25E-04	-1.08E+00
576	Calcium	Water	g	-4.17E-01	3.75E-02	1.93E-02	1.66E-01	2.15E-01	9.40E-04	2.26E-02	4.36E-01	1.17E-03	-1.32E+00
577	Cadmium	Water	µg	-6.13E+01	3.27E-02	9.98E-02	1.78E+00	2.67E+00	2.00E-02	2.38E-01	1.36E+00	1.93E-02	-6.75E+01
578	Butyrolactone	Water	pg	-5.69E+02	7.25E+00	5.88E+00	5.48E+00	4.69E-02	1.67E-01	1.18E+00	1.59E-03	8.08E-02	-5.89E+02
579	Butyl acetate	Water	µg	-1.85E+01	2.41E-03	5.76E-03	2.02E-02	5.69E-02	2.01E-03	1.47E-02	3.15E-04	8.92E-05	-1.86E+01
580	Butene	Water	µg	-1.07E+02	3.04E-04	1.13E-03	8.09E-04	2.24E-02	5.98E-06	5.88E-05	1.69E-05	8.65E-06	-1.07E+02
581	Bromoxynil	Water	pg	-8.19E+02	1.85E+01	6.54E+01	1.85E+01	3.12E-07	1.61E-01	2.75E+00	1.38E-08	3.15E-01	-9.25E+02
582	Bromine	Water	mg	1.28E+01	4.68E-02	2.77E-01	1.06E+01	1.02E+01	2.13E-02	1.22E+00	2.46E-02	3.10E-02	-9.62E+00
583	Bromide	Water	mg	-1.06E+02	4.98E-04	1.78E-03	5.74E-04	4.54E-02	4.43E-06	7.14E-05	2.48E-05	1.02E-05	-1.06E+02
584	Bromate	Water	µg	-5.79E+02	4.81E+00	1.35E+00	3.15E+00	2.29E+01	9.72E-03	9.05E-02	1.06E+01	5.10E-02	-6.22E+02
585	Boron	Water	mg	-5.13E+00	3.30E-01	1.34E-02	3.99E-01	3.21E-01	1.96E-04	1.71E-02	1.06E-03	1.23E-03	-6.21E+00
586	Borate	Water	mg	-1.71E+00	6.40E-06	2.30E-05	7.58E-06	5.13E-04	5.65E-08	9.06E-07	3.82E-07	1.22E-07	-1.71E+00
587	BOD5, Biological Oxygen Demand	Water	g	-1.04E+01	1.30E-03	6.19E-03	3.91E-02	4.13E+00	5.92E-03	4.21E-02	9.37E-02	1.65E-04	-1.47E+01
588	Beryllium	Water	ng	3.09E+02	9.30E+00	4.24E+01	5.44E+02	5.91E+02	9.76E-02	5.17E+01	4.56E+00	1.75E+00	-9.36E+02
589	Benzene, ethyl-	Water	µg	-7.58E+01	1.58E-01	8.04E-01	6.05E+00	8.04E+00	7.21E-01	5.45E+00	6.69E-02	2.29E-02	-9.71E+01
590	Benzene, chloro-	Water	mg	-5.39E+00	5.77E-05	1.54E-04	3.49E-04	2.96E-03	3.06E-06	1.43E-05	7.75E-05	1.68E-06	-5.39E+00
591	Benzene, 1,2-dichloro-	Water	mg	-3.33E+00	3.37E-05	7.66E-05	1.53E-04	1.75E-03	1.46E-06	7.46E-06	3.22E-05	8.17E-07	-3.33E+00
592	Benzene	Water	mg	-7.08E+00	9.00E-04	4.65E-03	8.77E-02	9.34E-02	2.07E-03	2.27E-02	4.38E-04	2.73E-04	-7.30E+00
593	Bentazone	Water	µg	-2.69E+00	1.66E-06	5.85E-06	1.67E-06	3.94E-04	1.65E-08	2.54E-07	4.07E-08	2.82E-08	-2.69E+00
594	Barium-140	Water	µBq	-4.08E+01	9.10E-01	3.37E+00	2.02E+00	1.13E+01	9.69E-03	7.61E-02	3.53E-01	2.38E-02	-5.88E+01
595	Barium	Water	mg	1.72E+01	5.94E-02	3.66E-01	1.41E+01	1.35E+01	2.69E-02	1.61E+00	3.23E-02	4.11E-02	-1.25E+01
596	Barite	Water	ng	-8.98E+01	4.32E+00	1.08E+00	8.83E-01	9.98E+00	1.64E-01	2.61E+00	6.19E-02	9.66E-03	-1.09E+02
597	Atrazine	Water	ng	-8.56E+00	1.13E-01	3.99E-01	1.14E-01	2.09E-03	9.84E-04	1.66E-02	1.84E-07	1.92E-03	-9.20E+00
598	Arsenic	Water	µg	-8.90E+01	1.68E+00	1.83E+00	1.23E+01	2.87E+01	2.37E-02	1.30E+00	7.85E+00	2.39E-01	-1.43E+02
599	AOX, Adsorbable Organic Halogen as Cl	Water	mg	-3.01E+00	1.02E-04	9.57E-04	8.38E-02	1.37E-01	2.60E-05	1.15E-03	6.40E-05	2.10E-04	-3.23E+00
600	Antimony-125	Water	mBq	-9.05E-01	2.21E-02	7.99E-02	3.91E-02	2.57E-01	2.01E-04	1.26E-02	8.12E-03	5.26E-04	-1.32E+00
601	Antimony-124	Water	mBq	-5.04E+01	1.04E+00	3.78E+00	2.24E+00	1.64E+01	6.60E-03	8.37E-02	5.66E-01	3.17E-02	-7.45E+01
602	Antimony-122	Water	µBq	-1.81E+01	4.12E-01	1.50E+00	7.87E-01	4.95E+00	3.66E-03	2.69E-01	1.62E-01	1.03E-02	-2.62E+01
603	Antimony	Water	µg	-2.74E+01	9.25E-01	3.31E-01	7.80E-01	1.67E+00	7.61E-03	8.36E-02	9.67E-02	4.32E-03	-3.13E+01
604	Aniline	Water	µg	-8.33E+01	1.08E-03	3.83E-03	1.16E-03	7.66E-02	9.66E-06	1.59E-04	2.33E-05	2.28E-05	-8.34E+01
605	Ammonium, ion	Water	mg	-1.59E+02	1.64E-02	3.49E-02	6.20E-01	2.26E+00	2.83E-03	7.21E-02	1.05E+02	3.29E-03	-2.67E+02
606	Aluminium	Water	mg	1.34E+00	1.30E-02	5.27E-02	9.36E-01	9.80E-01	1.17E-03	9.46E-02	5.96E-01	2.91E-03	-1.33E+00
607	Allyl chloride	Water	ng	-7.11E+02	4.17E+00	1.03E+00	2.41E-01	6.45E+00	1.77E-03	1.06E-02	5.12E-02	3.33E-02	-7.23E+02
608	Actinides, radioactive, unspecified	Water	mBq	-7.03E-01	1.91E-02	6.85E-02	3.16E-02	2.26E-01	1.70E-04	4.74E-03	6.98E-03	4.44E-04	-1.06E+00
609	Acrylate	Water	ng	-2.47E+00	2.47E-02	2.26E-01	3.79E-02	2.12E-04	1.94E-03	1.13E-02	7.35E-06	8.06E-04	-2.77E+00
610	Acidity, unspecified	Water	µg	-5.57E+00	7.87E-01	4.95E-01	1.05E+01	9.97E+00	1.92E-03	1.06E+00	2.28E-02	3.12E-02	-2.84E+01
611	Acetyl chloride	Water	µg	-9.87E+00	4.47E-05	1.60E-04	5.23E-05	3.22E-03	3.96E-07	6.39E-06	2.27E-06	8.40E-07	-9.87E+00
612	Acetonitrile	Water	µg	-1.72E+01	3.23E-05	1.16E-04	3.88E-05	2.99E-03	2.89E-07	4.53E-06	2.47E-06	6.30E-07	-1.72E+01
613	Acetone	Water	µg	-1.43E+02	6.60E-03	3.92E-02	4.98E-01	5.65E-01	8.94E-05	5.02E-02	1.07E-03	1.52E-03	-1.44E+02
614	Acetic acid	Water	mg	-5.08E+00	2.54E-04	1.78E-04	1.08E-04	2.07E-03	6.60E-06	4.80E-05	1.76E-06	1.00E-06	-5.08E+00
615	Acetaldehyde	Water	mg	-1.50E+00	3.60E-05	4.21E-05	9.36E-05	6.85E-04	5.71E-06	4.23E-05	1.67E-06	1.02E-06	-1.50E+00
616	Acenaphthylene	Water	ng	-1.34E+00	2.27E-03	1.12E-02	2.28E-02	5.84E-02	1.17E-02	8.08E-02	9.22E-04	1.53E-04	-1.52E+00
617	Acenaphthene	Water	ng	-2.14E+01	3.63E-02	1.79E-01	3.65E-01	9.34E-01	1.87E-01	1.29E+00	1.47E-02	2.45E-03	-2.44E+01
618	4-Methyl-2-pentanone	Water	ng	2.98E+02	7.98E-01	5.01E+00	2.06E+02	1.97E+02	4.50E-03	2.10E+01	4.44E-01	6.00E-01	-1.33E+02
619	4-Methyl-2-pentanol	Water	pg	-6.51E-02	4.22E-05	1.91E-04	6.83E-05	2.06E-04	7.91E-07	5.36E-06	1.05E-06	2.04E-06	-6.57E-02
620	2,4-DB	Water	pg	-4.90E+02	6.38E+00	2.26E+01	6.43E+00	7.27E-07	5.57E-02	9.43E-01	1.12E-07	1.09E-01	-5.26E+02
621	2,4-D ester	Water	pg	-1.59E+02	3.65E+00	1.29E+01	3.65E+00	6.98E-08	3.17E-02	5.42E-01	4.54E-09	6.20E-02	-1.80E+02
622	2,4-D amines	Water	pg	-7.22E+02	1.66E+01	5.86E+01	1.66E+01	2.47E-07	1.44E-01	2.46E+00	5.21E-09	2.82E-01	-8.17E+02
623	2-Propanol	Water	µg	-5.40E+01	4.28E-04	1.60E-03	5.92E-04	1.58E-02	3.76E-06	5.47E-05	4.52E-05	9.33E-06	-5.40E+01
624	2-Methyl-4-chlorophenoxyacetic acid	Water	pg	-6.78E+02	1.22E+01	4.32E+01	1.22E+01	7.64E-07	1.06E-01	1.81E+00	1.31E-07	2.08E-01	-7.48E+02
625	2-Methyl-1-propanol	Water	µg	-4.07E+01	1.35E-04	4.86E-04	1.63E-04	1.22E-02	1.20E-06	1.91E-05	9.08E-06	2.74E-06	-4.07E+01
626	2-Butene, 2-methyl-	Water	ng	-6.70E+00	5.58E-04	1.20E-03	8.38E-04	5.83E-03	3.38E-06	4.67E-05	4.00E-04	2.12E-05	-6.71E+00
627	2-Aminopropanol	Water	µg	-1.39E+01	5.52E-05	1.98E-04	6.49E-05	3.68E-02	4.95E-07	7.87E-06	5.60E-06	1.04E-06	-1.39E+01
628	1,4-Butanediol	Water	µg	-9.77E+01	1.31E-04	5.21E-04	1.94E-04	1.61E-02	1.58E-06	1.83E-05	1.71E-05	2.98E-06	-9.78E+01
629	1-Propanol	Water	µg	-4.18E+01	1.97E-04	7.04E-04	2.23E-04	8.83E-03	1.74E-06	2.85E-05	7.39E-06	3.63E-06	-4.18E+01
630	1-Pentene	Water	µg	-9.49E+00	4.30E-05	1.54E-04	5.04E-05	3.09E-03	3.81E-07	6.14E-06	2.18E-06	8.08E-07	-9.50E+00
631	1-Pentanol	Water	µg	-1.26E+01	5.69E-05	2.04E-04	6.66E-05	4.10E-03	5.04E-07	8.13E-06	2.89E-06	1.07E-06	-1.26E+01
632	1-Butanol	Water	µg	-7.45E+01	1.95E-03	4.78E-03	1.57E-02	5.53E-02	1.55E-03	1.13E-02	2.50E-04	7.06E-05	-7.46E+01
633	Zirconium-95	Air	µBq	-1.17E+00	2.67E-02	9.67E-02	5.10E-02	3.20E-01	2.37E-04	1.72E-02	1.05E-02	6.68E-04	-1.70E+00
634	Zirconium	Air	ng	-5.68E+00	4.79E-02	2.96E-01	4.85E-02	3.60E-02	1.17E-03	6.02E-03	1.30E-03	1.08E-03	-6.12E+00
635	Zinc-65	Air	nBq	-6.22E+02	1.39E+01	5.15E+01	3.08E+01	1.73E+02	1.48E-01	1.16E+00	5.39E+00	3.63E-01	-8.98E+02
636	Zinc	Air	µg	-6.77E+02	2.67E+00	1.03E+01	2.53E+01	6.51E+01	1.34E+01	4.26E+00	7.77E-01	2.04E-01	-7.99E+02
637	Xylene	Air	mg	-5.76E+00	2.23E-02	9.72E-02	1.12E+00	1.20E+00	3.40E-03	3.04E-02	1.09E-02	3.63E-03	-8.24E+00
638	Xenon-138	Air	mBq	-5.79E+02	1.30E+01	4.82E+01	2.86E+01	1.61E+02	1.38E-01	1.08E+00	5.02E+00	3.38E-01	-8.36E+02
639	Xenon-137	Air	mBq	-7.75E+01	1.73E+00	6.42E+00	3.83E+00	2.15E+01	1.85E-02	1.45E-01	6.71E-01	4.52E-02	-1.12E+02
640	Xenon-135m	Air	Bq	-2.47E+00	5.60E-02	2.07E-01	1.22E-01	6.85E-01	5.93E-04	4.60E-03	2.14E-02	1.44E-03	-3.57E+00
641	Xenon-135	Air	Bq	-5.55E+00	1.27E-01	4.63E-01	2.53E-01	1.52E+00	1.21E-03	5.36E-02	4.90E-02	3.20E-03	-8.02E+00
642	Xenon-133m	Air	mBq	-1.06E+01	2.73E-01	9.98E-01	5.08E-01	2.92E+00	2.78E-03	1.93E-02	9.18E-02	6.34E-03	-1.54E+01
643	Xenon-133	Air	Bq	-1.58E+01	3.62E-01	1.32E+00	7.04E-01	4.31E+00	3.35E-03	1.87E-01	1.40E-01	9.05E-03	-2.28E+01
644	Xenon-131m	Air	mBq	-2.71E+02	6.23E+00	2.30E+01	1.33E+01	7.50E+01	6.57E-02	5.03E-01	2.35E+00	1.59E-01	-3.91E+02
645	Water/m3	Air	dm3	-9.48E+01	1.25E-01	1.49E-01	3.63E-01	7.98E-01	5.33E-04	4.18E-02	9.63E-01	3.11E-03	-9.72E+01
646	Vanadium	Air	µg	-2.77E+02	3.00E+00	1.47E+01	7.17E+00	4.44E+01	7.97E-01	1.52E+02	1.55E+00	1.03E-01	-5.01E+02
647	Uranium alpha	Air	mBq	-8.96E+00	2.55E-01	9.24E-01	3.94E-01	2.73E+00	2.47E-03	7.88E-02	8.06E-02	5.48E-03	-1.34E+01
648	Uranium-238	Air	mBq	-8.12E+01	3.08E-01	1.27E+00	6.41E-01	6.71E+00	3.44E-03	5.43E-02	1.62E-01	4.49E-02	-9.04E+01
649	Uranium-235	Air	µBq	-7.80E+01	2.22E+00	8.03E+00	3.42E+00	2.38E+01	2.15E-02	6.85E-01	7.02E-01	4.77E-02	-1.17E+02
650	Uranium-234	Air	mBq	-6.57E+01	9.84E-02	2.91E-01	1.53E-01	3.21E+00	6.67E-04	1.86E-02	3.42E-02	3.76E-02	-6.95E+01
651	Uranium	Air	µg	-1.59E+00	9.81E-04	5.85E-02	1.52E-03	1.46E-02	3.13E-04	1.33E-03	2.81E-03	1.43E-04	-1.67E+00
652	Tungsten	Air	pg	-3.94E+02	1.12E+01	4.06E+01	1.73E+01	1.20E+02	1.09E-01	3.47E+00	3.55E+00	2.41E-01	-5.91E+02
653	Trimethylamine	Air	µg	-6.53E+00	1.79E-05	6.44E-05	2.17E-05	1.75E-03	1.57E-07	2.49E-06	1.41E-06	3.50E-07	-6.53E+00
654	Trifluralin	Air	mg	-4.52E+00	1.56E-06	5.47E-06	1.56E-06	1.26E-03	1.68E-08	2.43E-07	1.18E-07	2.63E-08	-4.52E+00
655	Trifloxystrobin	Air	µg	-2.86E+00	9.86E-07	3.46E-06	9.88E-07	8.00E-04	1.07E-08	1.54E-07	7.45E-08	1.66E-08	-2.86E+00
656	Toluene, 2-chloro-	Air	µg	-2.98E+01	2.33E-04	8.28E-04	2.57E-04	3.59E-02	2.08E-06	3.40E-05	8.78E-06	4.80E-06	-2.98E+01
657	Toluene	Air	mg	-2.97E+01	1.28E-02	7.54E-02	1.86E+00	1.72E+00	5.09E-03	4.46E-02	6.69E-03	5.54E-03	-3.34E+01
658	Titanium	Air	µg	-3.13E+02	1.79E-01	9.27E+00	2.64E+00	6.83E+00	2.43E+00	2.38E-01	4.59E-01	2.95E-02	-3.35E+02
659	Tin	Air	µg	-1.18E+02	4.74E-02	8.23E-01	4.16E+00	7.64E+00	3.87E+00	5.23E-02	4.04E-02	1.38E-02	-1.34E+02
660	Thorium-234	Air	mBq	-1.11E+00	2.20E-02	7.94E-02	5.04E-02	3.58E-01	1.64E-04	4.04E-03	1.19E-02	6.81E-04	-1.63E+00
661	Thorium-232	Air	mBq	-6.52E+00	7.95E-02	3.65E-01	1.83E-01	1.34E+00	1.00E-03	1.33E-02	4.76E-02	3.27E-03	-8.56E+00
662	Thorium-230	Air	mBq	-6.37E+01	5.12E-02	1.20E-01	6.43E-02	2.58E+00	2.56E-04	6.66E-03	1.45E-02	3.64E-02	-6.66E+01
663	Thorium-228	Air	mBq	-5.96E+00	5.52E-02	3.21E-01	1.28E-01	9.18E-01	1.08E-03	1.07E-02	3.62E-02	2.06E-03	-7.43E+00
664	Thorium	Air	µg	-1.19E+00	7.43E-04	4.39E-02	1.15E-03	1.10E-02	2.36E-04	1.00E-03	2.11E-03	1.07E-04	-1.25E+00
665	Thiodicarb	Air	µg	-1.59E+01	5.49E-06	1.93E-05	5.50E-06	4.45E-03	5.94E-08	8.56E-07	4.15E-07	9.26E-08	-1.59E+01
666	Thifensulfuron	Air	µg	-4.47E+00	1.54E-06	5.41E-06	1.54E-06	1.25E-03	1.67E-08	2.40E-07	1.17E-07	2.60E-08	-4.47E+00
667	Thallium	Air	µg	-1.01E+00	7.82E-04	3.67E-02	1.05E-03	1.02E-02	2.00E-04	8.61E-04	2.18E-03	1.03E-04	-1.06E+00
668	Tetramethyl ammonium hydroxide	Air	µg	-2.48E+00	4.09E-02	1.95E-01	1.29E-01	9.82E-06	1.54E-03	1.08E-02	2.43E-07	1.38E-03	-2.86E+00
669	Terpenes	Air	mg	-1.43E+01	9.93E-06	3.50E-05	1.03E-05	2.06E-03	1.31E-07	1.62E-06	3.50E-07	9.65E-07	-1.43E+01
670	Tefluthrin	Air	pg	-6.33E+01	8.34E-01	2.96E+00	8.41E-01	1.55E-02	7.28E-03	1.23E-01	1.36E-06	1.42E-02	-6.81E+01
671	Tebuconazole	Air	pg	-1.58E-03	3.26E-05	1.16E-04	3.27E-05	5.32E-10	2.95E-07	4.87E-06	1.17E-10	5.57E-07	-1.77E-03
672	t-Butylamine	Air	µg	-2.00E+01	8.78E-05	3.23E-04	1.21E-04	4.28E-03	7.46E-07	1.14E-05	1.02E-05	1.92E-06	-2.00E+01
673	t-Butyl methyl ether	Air	µg	-8.64E+00	6.41E-03	1.85E-02	1.48E-02	4.30E-02	7.02E-03	2.56E-02	2.46E-03	1.67E-04	-8.76E+00
674	Sulfuric acid	Air	µg	-1.12E+01	1.18E-01	1.30E-01	4.19E-01	1.60E+00	3.27E-04	5.15E-03	6.14E-03	8.90E-03	-1.35E+01
675	Sulfur trioxide	Air	µg	-3.56E+02	4.80E-03	1.70E-02	5.18E-03	3.33E-01	4.32E-05	7.08E-04	9.65E-05	1.01E-04	-3.56E+02
676	Sulfur oxides	Air	µg	-6.99E+00	4.58E-02	2.69E-01	1.01E-01	5.03E-01	6.80E-04	3.47E-03	6.61E-03	1.50E-03	-7.92E+00
677	Sulfur hexafluoride	Air	µg	-1.83E+01	7.32E-01	2.64E+00	1.55E+00	1.06E+01	5.09E-03	1.23E+01	3.31E-01	2.09E-02	-4.65E+01
678	Sulfur dioxide	Air	g	-1.10E+00	1.41E-02	6.59E-02	3.79E-01	5.22E-01	2.02E-03	1.09E-01	1.54E-02	1.50E-03	-2.21E+00
679	Sulfentrazone	Air	µg	-3.14E+02	1.08E-04	3.80E-04	1.08E-04	8.77E-02	1.17E-06	1.69E-05	8.17E-06	1.82E-06	-3.14E+02
680	Sulfate	Air	mg	-7.91E+01	5.86E-01	1.20E-01	4.38E-02	1.22E+01	2.13E-02	2.67E-03	5.33E-02	6.37E-02	-9.21E+01
681	Styrene	Air	µg	-4.41E+01	2.08E-02	3.22E-01	1.48E+00	2.85E+00	1.44E+00	2.03E-02	1.10E-02	5.03E-03	-5.02E+01
682	Strontium	Air	µg	-1.77E+02	1.10E+00	8.18E+00	2.80E+00	1.86E+01	3.33E-01	2.49E-01	7.89E-01	4.41E-02	-2.09E+02
683	Sodium tetrahydroborate	Air	ng	-6.86E+01	1.13E+00	5.40E+00	3.58E+00	2.72E-04	4.27E-02	2.99E-01	6.73E-06	3.82E-02	-7.91E+01
684	Sodium hydroxide	Air	ng	-1.88E+01	3.95E-01	3.05E+00	7.83E-01	3.29E-02	9.26E-03	2.26E-02	1.14E-03	1.08E-02	-2.31E+01
685	Sodium formate	Air	ng	-4.19E+01	3.10E-01	7.49E-01	1.10E+00	3.89E+00	2.37E-03	1.86E-02	2.64E-02	2.04E-02	-4.80E+01
686	Sodium dichromate	Air	ng	-4.41E+02	8.52E+00	6.86E+01	1.60E+01	1.33E-01	1.99E-01	4.26E-01	1.48E+00	2.35E-01	-5.37E+02
687	Sodium chlorate	Air	µg	-2.44E+01	1.63E+00	6.90E-02	2.05E-02	5.30E-02	8.51E-05	7.71E-04	2.22E-04	2.09E-04	-2.61E+01
688	Sodium	Air	mg	-9.39E-01	3.33E-03	3.29E-02	1.07E-02	4.17E-02	5.62E-03	4.66E-02	2.94E-03	1.43E-04	-1.08E+00
689	Silver-110	Air	nBq	-6.28E+01	1.43E+00	5.18E+00	2.73E+00	1.71E+01	1.27E-02	9.32E-01	5.61E-01	3.58E-02	-9.08E+01
690	Silver	Air	ng	-5.75E+00	1.86E-02	1.34E-01	4.20E-01	3.70E-01	1.04E-01	4.86E-03	4.07E-03	1.80E-03	-6.80E+00
691	Silicon tetrafluoride	Air	µg	-1.23E+01	1.56E-02	8.41E-03	9.70E-04	1.58E+00	9.41E-06	8.74E-05	1.37E-05	2.64E-02	-1.40E+01
692	Silicon tetrachloride	Air	pg	-8.50E+02	1.08E+01	1.98E+01	9.30E+01	0.00E+00	9.97E-02	7.88E-01	0.00E+00	1.28E+00	-9.75E+02
693	Silicon	Air	mg	-1.13E+01	7.38E-03	3.75E-01	5.00E-02	1.70E-01	4.15E-02	9.28E-03	5.76E-02	1.03E-03	-1.20E+01
694	Sethoxydim	Air	µg	-3.28E+01	1.13E-05	3.97E-05	1.13E-05	9.17E-03	1.22E-07	1.76E-06	8.55E-07	1.91E-07	-3.28E+01
695	Selenium	Air	µg	-2.92E+01	3.93E-01	1.68E+00	1.26E+00	6.31E+00	4.60E-02	8.80E-01	2.17E-01	1.35E-02	-4.00E+01
696	Scandium	Air	ng	-8.01E+02	5.92E-01	2.95E+01	9.13E-01	8.25E+00	1.60E-01	7.09E-01	1.43E+00	7.33E-02	-8.43E+02
697	Ruthenium-103	Air	nBq	-3.25E+00	7.26E-02	2.69E-01	1.61E-01	9.02E-01	7.73E-04	6.07E-03	2.82E-02	1.89E-03	-4.69E+00
698	Radon-222	Air	Bq	-4.89E+02	1.36E+01	4.91E+01	2.13E+01	1.47E+02	1.47E-01	4.30E+00	4.29E+00	3.16E-01	-7.29E+02
699	Radon-220	Air	mBq	-4.09E+02	8.97E+00	3.29E+01	2.02E+01	1.43E+02	6.55E-02	1.25E+00	4.87E+00	2.77E-01	-6.21E+02
700	Radium-228	Air	mBq	-4.55E+01	1.21E-01	1.85E+00	2.62E-01	1.95E+00	8.90E-03	4.91E-02	1.26E-01	6.70E-03	-4.99E+01
701	Radium-226	Air	mBq	-9.20E+01	4.56E-01	1.85E+00	8.94E-01	8.63E+00	5.02E-03	9.47E-02	2.19E-01	5.10E-02	-1.04E+02
702	Radioactive species, other beta emitters	Air	Bq	-3.57E+00	6.93E-02	5.60E-01	1.30E-01	4.08E-04	1.62E-03	3.40E-03	1.30E-05	1.91E-03	-4.34E+00
703	Quizalofop ethyl ester	Air	µg	-1.52E+01	5.25E-06	1.84E-05	5.26E-06	4.26E-03	5.68E-08	8.19E-07	3.97E-07	8.86E-08	-1.52E+01
704	Pyrene	Air	pg	-6.35E+00	3.29E-01	1.34E-01	1.25E-01	2.39E+00	8.38E-04	5.99E-03	4.86E-01	3.74E-02	-9.85E+00
705	Pyraclostrobin (prop)	Air	µg	-1.14E+02	3.91E-05	1.37E-04	3.92E-05	3.17E-02	4.23E-07	6.10E-06	2.96E-06	6.60E-07	-1.14E+02
706	Prothioconazol	Air	pg	-5.92E-04	1.22E-05	4.36E-05	1.23E-05	2.00E-10	1.11E-07	1.83E-06	4.38E-11	2.09E-07	-6.63E-04
707	Protactinium-234	Air	mBq	-1.11E+00	2.20E-02	7.94E-02	5.04E-02	3.58E-01	1.64E-04	4.04E-03	1.19E-02	6.81E-04	-1.63E+00
708	Propylene oxide	Air	µg	-1.34E+01	6.02E-02	7.30E-02	2.77E-02	5.17E-02	5.86E-03	3.97E-02	5.28E-04	3.58E-04	-1.36E+01
709	Propylamine	Air	µg	-3.03E+00	2.72E-05	9.67E-05	3.02E-05	8.13E-04	2.39E-07	3.96E-06	6.88E-07	4.91E-07	-3.03E+00
710	Propionic acid	Air	µg	-8.18E+01	1.79E-01	1.26E+00	4.95E+00	1.94E+01	1.13E-03	3.98E+00	7.88E-02	3.05E-02	-1.12E+02
711	Propiconazole	Air	µg	-4.82E+01	1.66E-05	5.84E-05	1.67E-05	1.35E-02	1.80E-07	2.59E-06	1.26E-06	2.80E-07	-4.82E+01
712	Propene	Air	mg	-5.33E+01	1.03E-03	1.46E-02	4.59E-03	2.82E-02	1.66E-03	1.13E-02	8.22E-04	1.49E-04	-5.34E+01
713	Propane	Air	mg	-1.51E+01	2.81E-02	2.27E-01	2.75E+00	3.85E+00	3.48E-02	6.78E-01	1.22E-02	9.50E-03	-2.26E+01
714	Propanal	Air	µg	-1.10E+02	4.29E-03	2.12E-02	4.59E-03	5.06E-02	6.87E-05	3.36E-04	8.28E-04	9.21E-05	-1.10E+02
715	Potassium-40	Air	mBq	-2.56E+01	3.60E-01	1.60E+00	8.61E-01	6.16E+00	4.23E-03	5.88E-02	2.22E-01	1.25E-02	-3.49E+01
716	Potassium	Air	mg	-4.66E+00	3.76E-02	2.50E-01	5.17E-02	2.75E-01	1.42E-03	3.71E-03	1.32E-02	1.06E-03	-5.30E+00
717	Polychlorinated biphenyls	Air	ng	-1.62E+01	1.47E-01	3.60E-01	1.69E-01	1.13E-01	8.41E-04	1.28E-02	4.02E-03	2.22E-03	-1.70E+01
718	Polonium-210	Air	mBq	-1.73E+02	1.91E+00	8.79E+00	4.41E+00	3.26E+01	2.44E-02	3.26E-01	1.15E+00	8.28E-02	-2.22E+02
719	Plutonium-alpha	Air	nBq	-1.35E-01	3.68E-03	1.32E-02	6.08E-03	4.36E-02	3.26E-05	9.13E-04	1.34E-03	8.54E-05	-2.04E-01
720	Plutonium-238	Air	nBq	-5.90E-02	1.61E-03	5.76E-03	2.65E-03	1.90E-02	1.42E-05	3.98E-04	5.86E-04	3.73E-05	-8.91E-02
721	Platinum	Air	pg	1.60E-01	1.92E-02	4.21E-01	1.41E-02	1.51E+01	5.44E-04	4.44E-03	6.17E-01	9.44E-04	-1.60E+01
722	Phosphorus trichloride	Air	ng	-5.19E+01	5.26E-01	4.71E+00	9.65E-01	7.88E-04	3.85E-02	2.22E-01	3.32E-05	1.74E-02	-5.84E+01
723	Phosphorus	Air	µg	-1.25E+02	5.48E-01	4.46E+00	7.31E-01	4.02E+00	1.72E-02	8.22E-02	1.28E+01	1.72E-02	-1.48E+02
724	Phosphoric acid	Air	pg	-1.87E+02	3.08E+00	1.47E+01	9.75E+00	7.41E-04	1.16E-01	8.14E-01	1.83E-05	1.04E-01	-2.16E+02
725	Phosphine	Air	ng	-2.41E+02	3.98E+00	1.90E+01	1.26E+01	9.56E-04	1.50E-01	1.05E+00	2.37E-05	1.34E-01	-2.78E+02
726	Phenol, pentachloro-	Air	µg	-2.16E+00	2.21E-02	9.40E-02	3.58E-02	2.64E-01	3.20E-04	4.65E-03	9.68E-03	5.19E-04	-2.59E+00
727	Phenol, 2,4-dichloro-	Air	µg	-7.39E+01	2.42E-03	3.24E-04	1.20E-04	1.22E-02	9.13E-07	1.22E-05	5.77E-06	1.95E-06	-7.39E+01
728	Phenol	Air	µg	-9.42E+02	3.56E-02	1.55E-01	5.92E-02	2.66E-01	1.18E-03	8.02E-03	5.38E-03	7.38E-04	-9.43E+02
729	Phenanthrene	Air	pg	-1.22E+02	6.30E+00	2.57E+00	2.40E+00	4.58E+01	1.61E-02	1.15E-01	9.31E+00	7.16E-01	-1.89E+02
730	Permethrin	Air	µg	-4.10E+01	1.42E-05	4.97E-05	1.42E-05	1.15E-02	1.53E-07	2.21E-06	1.07E-06	2.39E-07	-4.11E+01
731	Pentane, 3-methyl-	Air	ng	-1.19E+01	2.00E-01	7.18E-01	4.09E-01	1.32E+00	1.97E-03	2.55E-02	5.36E-02	5.07E-03	-1.46E+01
732	Pentane	Air	mg	-1.16E+01	2.50E-02	1.44E-01	4.35E-01	1.62E+00	4.27E-02	5.79E-01	1.04E-02	2.79E-03	-1.44E+01
733	Pendimethalin	Air	mg	-2.76E+00	9.70E-07	3.41E-06	9.72E-07	7.72E-04	1.05E-08	1.51E-07	7.20E-08	1.64E-08	-2.76E+00
734	Particulates, > 2.5 um, and < 10um	Air	mg	-9.17E+02	1.18E+00	4.45E+00	4.21E+00	2.04E+01	4.31E-01	1.29E+00	6.55E-01	4.90E-02	-9.49E+02
735	Particulates, > 10 um	Air	mg	-3.27E+02	4.20E+00	1.68E+01	1.04E+01	6.96E+01	4.57E-01	1.69E+00	2.40E+00	1.51E-01	-4.33E+02
736	Particulates, < 2.5 um	Air	g	-1.38E+00	5.39E-03	2.03E-02	1.62E-02	9.95E-02	7.16E-04	4.41E-03	3.36E-03	1.95E-04	-1.53E+00
737	Parathion, methyl	Air	µg	-5.03E+01	1.73E-05	6.09E-05	1.74E-05	1.41E-02	1.88E-07	2.70E-06	1.31E-06	2.93E-07	-5.03E+01
738	Paraquat	Air	µg	-2.62E+02	9.04E-05	3.17E-04	9.05E-05	7.33E-02	9.78E-07	1.41E-05	6.83E-06	1.52E-06	-2.62E+02
739	Paraffins	Air	ng	-4.88E+02	1.01E+01	8.20E+01	1.91E+01	0.00E+00	2.39E-01	5.00E-01	0.00E+00	2.80E-01	-6.00E+02
740	PAH, polycyclic aromatic hydrocarbons	Air	mg	-2.51E+00	3.15E-04	1.48E-03	3.25E-03	1.31E-02	5.31E-05	2.32E-03	1.39E-04	2.27E-05	-2.54E+00
741	Ozone	Air	mg	-1.03E+00	2.66E-02	9.59E-02	5.17E-02	3.46E-01	2.07E-04	1.68E-01	1.12E-02	6.94E-04	-1.73E+00
742	Organic carbon	Air	ng	-3.09E+01	6.96E-01	1.52E+00	9.08E-01	4.52E+00	4.15E-03	5.21E-02	1.39E-01	2.54E-02	-3.88E+01
743	o-Xylene	Air	µg	-3.12E+01	1.08E-02	2.11E-01	1.04E+00	1.99E+00	1.03E+00	1.37E-02	6.35E-03	3.46E-03	-3.55E+01
744	Noble gases, radioactive, unspecified	Air	kBq	-4.16E+00	1.13E-01	4.06E-01	1.87E-01	1.34E+00	1.01E-03	2.81E-02	4.13E-02	2.63E-03	-6.28E+00
745	NMVOC, non-methane volatile organic compounds, unspecified origin	Air	mg	-2.13E+02	5.57E-01	2.83E+00	4.51E+01	4.97E+01	7.14E-01	8.29E+00	2.18E-01	1.43E-01	-3.21E+02
746	Nitrogen, atmospheric	Air	µg	6.72E+02	2.23E+00	1.56E+01	5.40E+02	4.75E+02	1.73E-02	2.69E+00	6.13E-01	1.65E+00	-3.65E+02
747	Nitrogen oxides	Air	g	-3.05E+00	8.13E-03	3.85E-02	8.44E-02	2.14E-01	9.85E-03	5.30E-02	1.07E-02	4.78E-04	-3.47E+00
748	Nitrogen fluoride	Air	pg	-1.03E+02	1.71E+00	8.14E+00	5.39E+00	4.09E-04	6.43E-02	4.50E-01	1.01E-05	5.75E-02	-1.19E+02
749	Nitrobenzene	Air	µg	-5.54E+01	6.53E-04	2.31E-03	7.04E-04	4.50E-02	5.82E-06	9.60E-05	1.48E-05	1.36E-05	-5.54E+01
750	Nitrate	Air	µg	-7.53E+01	6.36E-02	6.38E-01	2.52E+00	5.12E+00	2.44E+00	4.41E-02	2.70E-02	9.00E-03	-8.61E+01
751	Niobium-95	Air	mBq	-5.52E+01	1.14E+00	4.13E+00	2.46E+00	1.80E+01	7.13E-03	7.94E-02	6.23E-01	3.48E-02	-8.17E+01
752	Nickel	Air	µg	-2.69E+02	1.35E+00	6.89E+00	1.04E+01	2.35E+01	5.13E-01	4.31E+01	6.63E-01	6.80E-02	-3.55E+02
753	Monoethanolamine	Air	µg	-8.26E+02	1.41E+01	3.40E-01	4.65E-01	1.44E+00	9.09E-04	4.91E-03	5.57E-03	6.14E-03	-8.42E+02
754	Molybdenum	Air	µg	-1.75E+02	1.13E-01	1.47E+00	5.71E+00	1.15E+01	5.55E+00	1.30E+00	7.11E-02	2.05E-02	-2.00E+02
755	Metribuzin	Air	µg	-4.08E+02	1.41E-04	4.93E-04	1.41E-04	1.14E-01	1.52E-06	2.19E-05	1.06E-05	2.37E-06	-4.08E+02
756	Metolachlor	Air	mg	-1.03E+00	3.60E-07	1.27E-06	3.61E-07	2.88E-04	3.89E-09	5.61E-08	2.68E-08	6.08E-09	-1.03E+00
757	Methylamine	Air	µg	-1.70E+01	4.16E-05	1.45E-04	4.58E-05	2.92E-03	4.00E-07	6.10E-06	1.59E-06	1.00E-06	-1.70E+01
758	Methyl lactate	Air	µg	-6.37E+00	1.04E-04	3.69E-04	1.11E-04	7.22E-03	9.31E-07	1.54E-05	1.91E-06	2.21E-06	-6.38E+00
759	Methyl formate	Air	µg	-3.20E+00	1.47E-05	5.39E-05	1.84E-05	1.04E-03	1.45E-07	2.17E-06	7.37E-07	2.82E-07	-3.20E+00
760	Methyl ethyl ketone	Air	ng	-6.79E+02	1.01E+01	3.89E+01	5.88E+01	6.02E+00	4.30E-01	3.05E+00	2.07E-01	4.63E-01	-7.97E+02
761	Methyl borate	Air	µg	-5.73E+00	2.29E-05	8.23E-05	2.70E-05	2.16E-01	2.03E-07	3.25E-06	8.12E-06	2.26E-03	-5.95E+00
762	Methyl acrylate	Air	ng	-1.18E+00	1.18E-02	1.08E-01	1.82E-02	1.01E-04	9.29E-04	5.43E-03	3.51E-06	3.86E-04	-1.33E+00
763	Methyl acetate	Air	µg	-3.11E+00	8.54E-06	3.08E-05	1.04E-05	8.32E-04	7.52E-08	1.19E-06	6.69E-07	1.67E-07	-3.11E+00
764	Methomyl	Air	pg	-2.32E-02	4.79E-04	1.71E-03	4.81E-04	7.82E-09	4.34E-06	7.16E-05	1.71E-09	8.18E-06	-2.60E-02
765	Methanol	Air	mg	-1.25E+02	1.74E-03	8.55E-03	4.42E+01	2.31E+01	8.15E-05	7.58E-02	7.54E-04	1.09E-01	-1.92E+02
766	Methanesulfonic acid	Air	µg	-2.08E+01	3.90E-05	1.40E-04	4.69E-05	3.61E-03	3.49E-07	5.47E-06	2.98E-06	7.60E-07	-2.08E+01
767	Methane, trifluoro-, HFC-23	Air	ng	-1.79E+02	3.62E+00	2.95E+01	6.82E+00	6.37E-02	8.95E-02	2.10E-01	2.20E-03	1.01E-01	-2.19E+02
768	Methane, trichlorofluoro-, CFC-11	Air	ng	-8.99E-01	1.84E-02	1.49E-01	3.46E-02	2.10E-04	4.45E-04	1.01E-03	7.25E-06	5.09E-04	-1.10E+00
769	Methane, tetrafluoro-, CFC-14	Air	ng	-4.55E+02	5.29E+00	1.37E+01	3.23E+01	5.29E+01	4.65E-02	7.03E-01	1.24E+00	1.92E-01	-5.61E+02
770	Methane, tetrachloro-, CFC-10	Air	µg	-1.88E+01	4.12E-02	2.58E-02	3.20E-02	2.09E-01	1.25E-04	8.96E-04	8.68E-02	4.78E-04	-1.92E+01
771	Methane, monochloro-, R-40	Air	µg	-3.82E+00	6.85E-02	2.47E-01	1.76E-01	1.25E+00	4.59E-04	9.55E-03	4.28E-02	2.36E-03	-5.62E+00
772	Methane, land transformation	Air	mg	-6.49E+02	1.71E-03	6.01E-03	1.76E-03	9.36E-02	1.70E-05	2.61E-04	1.67E-05	6.52E-05	-6.49E+02
773	Methane, fossil	Air	g	-2.45E-01	1.22E-02	5.91E-02	4.34E-01	5.63E-01	9.53E-04	3.61E-02	6.53E-03	1.54E-03	-1.36E+00
774	Methane, dichlorofluoro-, HCFC-21	Air	pg	-5.62E+02	1.14E+01	9.26E+01	2.14E+01	2.00E-01	2.81E-01	6.61E-01	6.93E-03	3.16E-01	-6.89E+02
775	Methane, dichlorodifluoro-, CFC-12	Air	µg	-1.73E+00	3.71E-03	2.86E-02	3.10E-02	1.95E-03	8.99E-05	2.33E-04	3.71E-06	1.58E-04	-1.80E+00
776	Methane, dichloro-, HCC-30	Air	µg	-5.36E+01	4.39E-02	1.41E-01	9.77E-02	7.07E-01	2.68E-04	5.30E-03	2.41E-02	1.37E-03	-5.46E+01
777	Methane, chlorodifluoro-, HCFC-22	Air	µg	-1.59E+00	1.01E-01	7.16E-01	2.57E+00	3.11E+00	1.81E-03	2.02E-02	1.49E-02	9.81E-03	-8.13E+00
778	Methane, bromotrifluoro-, Halon 1301	Air	µg	-2.42E+00	8.08E-03	4.26E-02	6.71E-01	7.11E-01	2.85E-02	2.37E-01	3.70E-03	2.15E-03	-4.12E+00
779	Methane, bromochlorodifluoro-, Halon 1211	Air	ng	9.68E+02	7.21E+00	5.29E+01	7.50E+02	8.77E+02	1.17E-01	4.77E+00	1.76E+00	2.40E+00	-7.28E+02
780	Methane, bromo-, Halon 1001	Air	pg	1.07E+01	3.85E-02	2.27E-01	8.79E+00	7.82E+00	2.11E-04	4.61E-02	2.29E-02	2.55E-02	-6.28E+00
781	Methane, biogenic	Air	mg	-7.76E+02	3.09E-01	6.67E-01	3.99E-01	4.41E+00	1.92E-03	3.94E-02	4.91E+00	5.64E-03	-7.87E+02
782	Methane	Air	ng	-4.02E+01	6.83E-01	2.25E+00	1.33E+00	4.72E+00	6.52E-03	8.04E-02	1.79E-01	1.95E-02	-4.94E+01
783	Mercury	Air	µg	-8.74E+00	1.28E-01	4.24E-01	4.16E-01	1.62E+00	9.28E-03	1.06E-01	5.75E-02	3.73E-03	-1.15E+01
784	MCPB	Air	pg	-2.28E+02	5.23E+00	1.85E+01	5.23E+00	8.25E-08	4.54E-02	7.76E-01	2.69E-09	8.89E-02	-2.57E+02
785	Manganese-54	Air	nBq	-1.25E+02	2.78E+00	1.03E+01	6.16E+00	3.46E+01	2.96E-02	2.33E-01	1.08E+00	7.26E-02	-1.80E+02
786	Manganese	Air	µg	-1.07E+02	8.92E-01	4.58E+00	5.41E+00	1.58E+01	1.43E+00	1.84E+00	4.43E-01	3.77E-02	-1.38E+02
787	Magnesium	Air	mg	-2.58E+00	3.64E-03	9.65E-02	9.07E-03	5.46E-02	5.14E-04	2.39E-03	1.04E-02	2.89E-04	-2.76E+00
788	m-Xylene	Air	µg	-1.04E+02	2.17E-01	1.65E+00	2.81E+00	6.25E+00	2.53E+00	4.91E-02	7.10E-02	1.35E-02	-1.17E+02
789	Lithium	Air	pg	-2.12E+00	4.78E-02	1.04E-01	6.23E-02	3.10E-01	2.85E-04	3.58E-03	9.56E-03	1.75E-03	-2.66E+00
790	Lead-210	Air	mBq	-1.12E+02	1.09E+00	4.95E+00	2.51E+00	1.89E+01	1.36E-02	1.84E-01	6.51E-01	5.33E-02	-1.40E+02
791	Lead	Air	µg	-2.17E+02	1.03E+00	5.85E+00	1.08E+01	2.39E+01	3.63E+00	5.46E+00	5.10E-01	6.71E-02	-2.68E+02
792	Lanthanum-140	Air	µBq	-1.34E+00	2.99E-02	1.11E-01	6.62E-02	3.71E-01	3.18E-04	2.50E-03	1.16E-02	7.80E-04	-1.93E+00
793	Lambda-cyhalothrin	Air	pg	-2.15E-04	4.43E-06	1.58E-05	4.45E-06	7.24E-11	4.02E-08	6.62E-07	1.59E-11	7.57E-08	-2.40E-04
794	Lactofen	Air	µg	-6.28E+01	2.17E-05	7.61E-05	2.17E-05	1.76E-02	2.34E-07	3.38E-06	1.64E-06	3.65E-07	-6.29E+01
795	Lactic acid	Air	µg	-5.81E+00	9.49E-05	3.36E-04	1.01E-04	6.58E-03	8.48E-07	1.40E-05	1.74E-06	2.01E-06	-5.81E+00
796	Krypton-89	Air	mBq	-2.83E+01	6.35E-01	2.35E+00	1.40E+00	7.85E+00	6.75E-03	5.29E-02	2.45E-01	1.65E-02	-4.09E+01
797	Krypton-88	Air	mBq	-6.75E+01	1.53E+00	5.67E+00	3.32E+00	1.87E+01	1.62E-02	1.26E-01	5.84E-01	3.94E-02	-9.75E+01
798	Krypton-87	Air	mBq	-5.14E+01	1.18E+00	4.36E+00	2.53E+00	1.42E+01	1.25E-02	9.55E-02	4.45E-01	3.01E-02	-7.43E+01
799	Krypton-85m	Air	mBq	-3.24E+02	7.36E+00	2.69E+01	1.48E+01	8.89E+01	7.02E-02	3.17E+00	2.86E+00	1.86E-01	-4.68E+02
800	Krypton-85	Air	mBq	-1.98E+02	7.93E+00	2.80E+01	8.04E+00	5.21E+01	7.19E-02	3.14E-01	1.69E+00	1.30E-01	-2.96E+02
801	Isopropylamine	Air	µg	-9.76E+00	7.73E-05	2.89E-04	1.07E-04	2.85E-03	6.79E-07	9.89E-06	8.17E-06	1.68E-06	-9.76E+00
802	Isoprene	Air	mg	-1.53E+00	1.06E-06	3.73E-06	1.10E-06	2.20E-04	1.40E-08	1.73E-07	3.73E-08	1.03E-07	-1.53E+00
803	Isocyanic acid	Air	µg	-5.91E+01	1.90E-01	2.19E+00	2.50E-01	4.00E-01	1.03E-02	6.55E-02	8.72E-02	7.24E-03	-6.23E+01
804	Iron	Air	mg	-6.45E+00	3.47E-03	1.29E-01	1.22E-01	2.58E-01	1.18E-01	1.47E-02	8.41E-03	6.63E-04	-7.10E+00
805	Iodine-133	Air	µBq	-3.65E+01	8.30E-01	3.01E+00	1.58E+00	9.96E+00	7.36E-03	5.42E-01	3.26E-01	2.08E-02	-5.28E+01
806	Iodine-131	Air	mBq	-1.43E+01	6.22E-01	2.19E+00	5.55E-01	3.71E+00	5.55E-03	2.27E-02	1.21E-01	9.59E-03	-2.16E+01
807	Iodine-129	Air	µBq	-4.33E+02	1.18E+01	4.22E+01	1.95E+01	1.39E+02	1.04E-01	2.92E+00	4.30E+00	2.73E-01	-6.53E+02
808	Iodine	Air	µg	-1.29E+02	2.93E+00	1.10E+01	6.16E+00	4.38E+01	2.33E-02	4.04E-01	1.50E+00	8.65E-02	-1.95E+02
809	Indeno(1,2,3-cd)pyrene	Air	pg	-2.09E-01	1.08E-02	4.41E-03	4.11E-03	7.85E-02	2.75E-05	1.97E-04	1.60E-02	1.23E-03	-3.24E-01
810	Imazethapyr	Air	µg	-1.29E+02	4.45E-05	1.56E-04	4.46E-05	3.61E-02	4.82E-07	6.94E-06	3.37E-06	7.51E-07	-1.29E+02
811	Imazaquin	Air	µg	-6.24E+01	2.15E-05	7.55E-05	2.16E-05	1.74E-02	2.33E-07	3.35E-06	1.63E-06	3.63E-07	-6.24E+01
812	Imazamox	Air	µg	-1.96E+01	6.75E-06	2.37E-05	6.76E-06	5.47E-03	7.30E-08	1.05E-06	5.10E-07	1.14E-07	-1.96E+01
813	Hydrogen sulfide	Air	mg	2.28E+00	8.62E-03	5.47E-02	1.55E+00	1.59E+00	7.77E-05	2.08E-01	2.72E-03	4.64E-03	-1.14E+00
814	Hydrogen peroxide	Air	ng	-5.88E+00	1.23E-01	9.54E-01	2.46E-01	8.83E-03	2.88E-03	7.02E-03	3.06E-04	3.41E-03	-7.22E+00
815	Hydrogen fluoride	Air	mg	-4.90E+00	6.20E-02	2.52E-01	1.48E-01	9.68E-01	7.13E-04	1.40E-02	3.27E-02	2.36E-03	-6.38E+00
816	Hydrogen chloride	Air	mg	-6.47E+01	4.85E-01	2.69E+00	1.21E+00	7.83E+00	9.34E-03	9.77E-02	3.00E-01	1.72E-02	-7.73E+01
817	Hydrogen-3, Tritium	Air	Bq	-5.43E+00	1.10E-01	4.01E-01	2.16E-01	1.23E+00	2.23E-02	1.61E-01	3.09E-02	2.44E-03	-7.60E+00
818	Hydrogen	Air	mg	-4.07E+00	1.20E-01	1.59E-01	2.38E-02	8.83E-02	2.18E-04	1.96E-03	2.16E-02	4.88E-04	-4.49E+00
819	Hydrocarbons, unspecified	Air	mg	-1.26E+02	4.36E-05	1.53E-04	4.37E-05	3.53E-02	4.71E-07	6.79E-06	3.29E-06	7.36E-07	-1.26E+02
820	Hydrocarbons, chlorinated	Air	mg	-1.85E+00	1.06E-01	1.01E-03	2.40E-03	2.86E-03	3.35E-06	1.41E-05	2.16E-05	9.77E-06	-1.96E+00
821	Hydrocarbons, aromatic	Air	mg	5.41E+00	1.62E-02	9.93E-02	3.94E+00	3.78E+00	1.15E-04	3.93E-01	8.60E-03	1.15E-02	-2.83E+00
822	Hydrocarbons, aliphatic, unsaturated	Air	mg	-1.04E+00	9.19E-03	5.60E-02	1.49E-02	9.31E-02	2.05E-04	8.85E-03	3.84E-03	2.71E-04	-1.23E+00
823	Hydrocarbons, aliphatic, alkanes, unspecified	Air	mg	-2.16E+00	1.33E-02	6.82E-02	8.91E-02	1.98E-01	1.11E-03	1.58E-01	4.37E-03	5.71E-04	-2.69E+00
824	Hydrocarbons, aliphatic, alkanes, cyclic	Air	mg	-9.05E+00	1.01E-04	3.70E-04	3.89E-04	5.09E-03	1.74E-05	1.36E-04	4.94E-05	3.90E-06	-9.05E+00
825	Hexane	Air	g	-2.18E+00	1.26E-05	6.55E-05	2.44E-04	1.39E-03	1.68E-05	3.13E-04	5.37E-06	1.63E-06	-2.18E+00
826	Heptane	Air	mg	-2.69E+00	1.55E-03	7.73E-03	1.57E-02	4.09E-02	8.63E-03	5.42E-02	6.23E-04	1.04E-04	-2.82E+00
827	Helium	Air	µg	-1.09E+02	3.45E-01	1.85E+00	2.79E+01	3.08E+01	1.28E+00	1.15E+01	1.52E-01	9.11E-02	-1.83E+02
828	Heat, waste	Air	kJ	-3.40E+01	8.33E-02	9.86E-02	3.68E-02	1.59E-01	6.10E-04	8.50E-03	1.88E+00	7.03E-04	-3.63E+01
829	Glyphosate	Air	mg	-9.84E+01	3.39E-05	1.19E-04	3.40E-05	2.75E-02	3.67E-07	5.29E-06	2.56E-06	5.73E-07	-9.84E+01
830	Furan	Air	mg	-4.58E+02	3.18E-04	1.12E-03	3.29E-04	6.61E-02	4.20E-06	5.20E-05	1.12E-05	3.09E-05	-4.58E+02
831	Formic acid	Air	mg	-1.05E+02	7.28E-05	2.57E-04	7.55E-05	1.51E-02	9.65E-07	1.19E-05	2.57E-06	7.07E-06	-1.05E+02
832	Formamide	Air	µg	-9.57E+00	4.34E-05	1.55E-04	5.08E-05	3.12E-03	3.84E-07	6.19E-06	2.20E-06	8.15E-07	-9.58E+00
833	Formaldehyde	Air	mg	-1.42E+02	5.46E-03	3.41E-02	4.70E-02	1.61E-01	2.20E-02	1.22E-01	2.30E-03	3.10E-04	-1.42E+02
834	Fomesafen	Air	µg	-4.92E+02	1.70E-04	5.96E-04	1.70E-04	1.38E-01	1.83E-06	2.64E-05	1.28E-05	2.86E-06	-4.92E+02
835	Fluosilicic acid	Air	ng	-1.65E+02	1.91E+00	4.94E+00	1.17E+01	1.92E+01	1.67E-02	2.54E-01	4.47E-01	6.97E-02	-2.03E+02
836	Fluorine	Air	µg	-6.04E+00	8.44E-02	4.83E-01	1.60E+00	1.35E+00	1.54E-03	6.93E-03	2.33E-02	5.83E-03	-9.60E+00
837	Fluorene	Air	pg	-7.90E+00	4.09E-01	1.67E-01	1.56E-01	2.97E+00	1.04E-03	7.45E-03	6.04E-01	4.65E-02	-1.23E+01
838	Fluoranthene	Air	pg	-8.69E+00	4.50E-01	1.84E-01	1.71E-01	3.27E+00	1.15E-03	8.20E-03	6.65E-01	5.12E-02	-1.35E+01
839	Flumioxazin	Air	µg	-1.32E+02	4.56E-05	1.60E-04	4.57E-05	3.70E-02	4.94E-07	7.11E-06	3.45E-06	7.70E-07	-1.32E+02
840	Flumiclorac-pentyl	Air	µg	-1.31E+01	4.51E-06	1.58E-05	4.52E-06	3.66E-03	4.88E-08	7.03E-07	3.41E-07	7.61E-08	-1.31E+01
841	Flumetsulam	Air	µg	-7.65E+00	2.64E-06	9.26E-06	2.64E-06	2.14E-03	2.85E-08	4.11E-07	1.99E-07	4.45E-08	-7.65E+00
842	Flufenacet	Air	µg	-3.27E+01	1.13E-05	3.96E-05	1.13E-05	9.14E-03	1.22E-07	1.76E-06	8.52E-07	1.90E-07	-3.27E+01
843	Fluazifop-p-butyl	Air	µg	-8.72E+01	3.01E-05	1.06E-04	3.01E-05	2.44E-02	3.25E-07	4.68E-06	2.27E-06	5.07E-07	-8.72E+01
844	Fenoxaprop	Air	µg	-6.07E+01	2.09E-05	7.35E-05	2.10E-05	1.70E-02	2.27E-07	3.26E-06	1.58E-06	3.53E-07	-6.08E+01
845	Ethyne	Air	mg	-4.24E+00	3.39E-04	1.17E-02	3.81E-04	3.67E-03	7.11E-05	3.16E-04	5.60E-04	2.94E-05	-4.26E+00
846	Ethylene oxide	Air	µg	-2.80E+01	2.33E-02	5.39E-03	8.09E-03	3.94E-02	3.83E-04	2.89E-03	1.62E-04	6.05E-05	-2.81E+01
847	Ethylene diamine	Air	µg	-4.30E+00	2.05E-04	9.43E-04	2.95E-04	1.80E-03	2.41E-06	2.19E-05	6.54E-06	5.80E-06	-4.30E+00
848	Ethylamine	Air	µg	-2.05E+01	1.90E-04	7.07E-04	2.73E-04	6.22E-03	1.61E-06	2.40E-05	2.35E-05	4.29E-06	-2.05E+01
849	Ethyl cellulose	Air	ng	-1.60E+00	1.83E-02	1.19E-01	9.10E-02	1.19E-02	1.27E-03	8.08E-03	4.14E-04	8.64E-04	-1.85E+00
850	Ethyl acetate	Air	µg	-1.35E+01	9.79E-03	3.54E-02	5.82E-02	2.02E-02	4.26E-04	3.10E-03	2.09E-04	4.53E-04	-1.36E+01
851	Ethephon	Air	pg	-6.78E-03	1.40E-04	4.99E-04	1.41E-04	2.29E-09	1.27E-06	2.09E-05	5.01E-10	2.39E-06	-7.59E-03
852	Ethene, tetrachloro-	Air	ng	-3.75E+02	6.89E+00	2.49E+01	2.71E+01	1.06E+02	5.09E-02	9.94E-01	3.48E+00	2.44E-01	-5.45E+02
853	Ethene, chloro-	Air	µg	-1.77E+01	3.23E-01	5.19E-01	7.31E-01	1.77E-02	2.00E-03	6.94E-03	8.91E-05	3.28E-03	-1.93E+01
854	Ethene	Air	mg	-1.88E+02	9.72E-03	7.24E-02	6.49E-03	5.43E-02	2.02E-03	1.29E-02	3.49E-03	2.11E-04	-1.89E+02
855	Ethanol	Air	mg	-1.96E+00	6.79E-03	5.46E-03	2.71E-03	1.81E-02	1.29E-05	7.48E-02	6.07E-04	3.98E-05	-2.06E+00
856	Ethane, hexafluoro-, HFC-116	Air	ng	-3.66E+01	4.21E-01	1.32E+00	2.43E+00	3.86E+00	6.10E-03	6.70E-02	9.01E-02	1.52E-02	-4.48E+01
857	Ethane, 2-chloro-1,1,1,2-tetrafluoro-, HCFC-124	Air	ng	-3.67E+01	6.06E-01	2.87E+00	2.03E+00	3.66E-02	1.51E-02	1.09E-01	1.39E-03	2.01E-02	-4.24E+01
858	Ethane, 1,2-dichloro-1,1,2,2-tetrafluoro-, CFC-114	Air	µg	-3.81E+00	1.10E-01	3.97E-01	1.67E-01	1.16E+00	1.08E-03	3.59E-02	3.38E-02	2.32E-03	-5.71E+00
859	Ethane, 1,2-dichloro-	Air	µg	-1.37E+02	6.75E-01	1.02E+00	1.42E+00	3.59E+00	4.87E-03	2.19E-02	3.78E-03	6.30E-02	-1.44E+02
860	Ethane, 1,1,2-trichloro-1,2,2-trifluoro-, CFC-113	Air	ng	-3.67E+01	6.07E-01	2.88E+00	2.03E+00	3.66E-02	1.51E-02	1.09E-01	1.39E-03	2.01E-02	-4.24E+01
861	Ethane, 1,1,1,2-tetrafluoro-, HFC-134a	Air	µg	-4.17E+00	2.74E-02	1.12E+00	4.39E-02	1.53E-01	4.96E-04	4.28E-03	1.07E-03	2.61E-03	-5.52E+00
862	Ethane, 1,1,1-trichloro-, HCFC-140	Air	ng	-1.44E+02	2.59E+00	9.34E+00	6.64E+00	4.74E+01	1.73E-02	3.61E-01	1.62E+00	8.90E-02	-2.12E+02
863	Ethane, 1,1-difluoro-, HFC-152a	Air	µg	-1.48E+01	6.16E-01	4.30E-01	1.14E-01	1.03E-01	7.14E-04	7.66E-03	8.75E-04	1.37E-03	-1.61E+01
864	Ethane	Air	mg	-1.06E+02	8.24E-02	5.00E-01	7.63E+00	9.97E+00	1.10E-02	1.16E+00	2.41E-02	2.52E-02	-1.25E+02
865	Esfenvalerate	Air	µg	-4.64E+01	1.60E-05	5.62E-05	1.60E-05	1.30E-02	1.73E-07	2.49E-06	1.21E-06	2.70E-07	-4.64E+01
866	Dipropylamine	Air	µg	-7.41E+00	1.21E-04	4.29E-04	1.29E-04	8.40E-03	1.08E-06	1.79E-05	2.23E-06	2.56E-06	-7.42E+00
867	Dioxin, 2,3,7,8 Tetrachlorodibenzo-p-	Air	pg	-1.22E+02	1.24E+01	4.67E+00	9.87E+01	9.23E+01	1.27E-02	2.08E+00	4.53E-01	3.00E-01	-3.33E+02
868	Dinitrogen monoxide	Air	g	-1.59E+00	1.30E-04	6.16E-04	9.36E-04	4.64E-03	3.43E-05	1.06E-03	1.05E-03	6.96E-06	-1.60E+00
869	Dimethylamine	Air	ng	-1.08E+02	6.51E+00	6.66E-02	6.66E-02	1.44E-01	1.87E-04	4.14E-04	3.08E-04	3.85E-04	-1.15E+02
870	Dimethyl malonate	Air	µg	-2.58E+01	4.84E-05	1.74E-04	5.82E-05	4.47E-03	4.33E-07	6.78E-06	3.70E-06	9.43E-07	-2.58E+01
871	Dimethenamid	Air	pg	-2.47E+02	3.26E+00	1.15E+01	3.28E+00	6.04E-02	2.84E-02	4.80E-01	5.32E-06	5.55E-02	-2.66E+02
872	Diflubenzuron	Air	µg	-4.08E+00	1.41E-06	4.94E-06	1.41E-06	1.14E-03	1.52E-08	2.20E-07	1.06E-07	2.38E-08	-4.09E+00
873	Diethylene glycol	Air	pg	-3.74E+02	6.16E+00	2.94E+01	1.95E+01	1.48E-03	2.32E-01	1.63E+00	3.66E-05	2.08E-01	-4.31E+02
874	Diethylamine	Air	µg	-1.67E+01	2.10E-04	7.43E-04	2.26E-04	2.68E-02	1.87E-06	3.09E-05	5.56E-06	4.40E-06	-1.68E+01
875	Diethyl ether	Air	pg	-5.75E+01	9.12E-01	3.97E+00	1.94E+00	1.75E-03	1.36E-02	1.11E-01	4.32E-05	2.98E-02	-6.45E+01
876	Dichlorprop	Air	pg	-1.66E+02	3.81E+00	1.34E+01	3.81E+00	5.56E-08	3.31E-02	5.65E-01	9.80E-10	6.47E-02	-1.87E+02
877	Dicamba	Air	µg	-2.49E+01	6.06E-05	2.15E-04	6.10E-05	6.97E-03	5.47E-07	9.01E-06	6.50E-07	1.03E-06	-2.49E+01
878	Dibenz(a,h)anthracene	Air	pg	-5.30E-01	2.75E-02	1.12E-02	1.05E-02	2.00E-01	7.00E-05	5.00E-04	4.06E-02	3.12E-03	-8.23E-01
879	Cypermethrin	Air	µg	-1.88E+01	6.49E-06	2.28E-05	6.50E-06	5.27E-03	7.02E-08	1.01E-06	4.91E-07	1.10E-07	-1.88E+01
880	Cyhalothrin, gamma-	Air	µg	-8.90E+01	3.07E-05	1.08E-04	3.08E-05	2.49E-02	3.32E-07	4.79E-06	2.32E-06	5.18E-07	-8.91E+01
881	Cyfluthrin	Air	µg	-7.76E+00	2.68E-06	9.39E-06	2.68E-06	2.17E-03	2.89E-08	4.17E-07	2.02E-07	4.51E-08	-7.76E+00
882	Cyclohexane	Air	ng	-9.94E-01	2.03E-02	5.56E-02	3.37E-02	1.10E-01	2.29E-04	2.24E-03	3.52E-03	7.06E-04	-1.22E+00
883	Cyanoacetic acid	Air	µg	-2.06E+01	3.86E-05	1.39E-04	4.64E-05	3.57E-03	3.46E-07	5.41E-06	2.95E-06	7.52E-07	-2.06E+01
884	Cyanide	Air	mg	-3.24E+02	7.42E-04	2.44E-03	1.38E-03	5.34E-02	7.01E-06	1.08E-04	1.42E-02	3.61E-05	-3.24E+02
885	Cumene	Air	µg	-4.73E+02	5.98E-02	2.37E-01	3.22E-01	5.22E-01	2.97E-02	2.18E-01	9.72E-03	1.88E-03	-4.74E+02
886	Copper	Air	mg	-9.47E-01	7.65E-04	8.13E-03	3.57E-02	6.37E-02	2.85E-02	7.59E-03	3.72E-04	1.25E-04	-1.09E+00
887	Cobalt-60	Air	µBq	-3.73E+00	8.40E-02	3.08E-01	1.75E-01	1.03E+00	8.33E-04	2.67E-02	3.28E-02	2.16E-03	-5.39E+00
888	Cobalt-58	Air	nBq	-4.99E+02	1.13E+01	4.12E+01	2.27E+01	1.37E+02	1.07E-01	5.20E+00	4.41E+00	2.87E-01	-7.21E+02
889	Cobalt	Air	µg	-1.18E+01	1.78E-01	7.44E-01	1.56E+00	3.47E+00	4.09E-02	5.49E+00	8.48E-02	1.05E-02	-2.34E+01
890	Cloransulam-methyl	Air	µg	-3.87E+01	1.33E-05	4.69E-05	1.34E-05	1.08E-02	1.44E-07	2.08E-06	1.01E-06	2.25E-07	-3.87E+01
891	Clethodim	Air	µg	-2.20E+02	7.58E-05	2.66E-04	7.59E-05	6.15E-02	8.20E-07	1.18E-05	5.73E-06	1.28E-06	-2.20E+02
892	Chrysene	Air	pg	-1.04E-01	5.39E-03	2.18E-03	2.05E-03	3.92E-02	1.37E-05	9.82E-05	7.97E-03	6.13E-04	-1.61E-01
893	Chromium VI	Air	µg	-2.97E+00	3.21E-02	1.60E-01	1.25E-01	4.77E-01	6.61E-04	5.08E-02	1.75E-02	1.16E-03	-3.83E+00
894	Chromium IV	Air	pg	-2.14E-02	4.75E-04	1.07E-03	6.39E-04	3.11E-03	2.92E-06	3.66E-05	9.74E-05	1.71E-05	-2.69E-02
895	Chromium-51	Air	nBq	-2.43E+02	5.43E+00	2.01E+01	1.20E+01	6.75E+01	5.79E-02	4.55E-01	2.11E+00	1.42E-01	-3.51E+02
896	Chromium	Air	µg	-3.38E+01	4.95E-01	1.61E+00	3.13E+00	5.58E+00	6.06E-02	1.93E+00	1.50E-01	1.68E-02	-4.68E+01
897	Chlorpyrifos	Air	mg	-1.48E+00	5.11E-07	1.79E-06	5.12E-07	4.15E-04	5.53E-09	7.97E-08	3.86E-08	8.62E-09	-1.48E+00
898	Chlorosulfonic acid	Air	µg	-2.51E+01	5.25E-04	1.76E-04	6.17E-05	4.37E-03	4.45E-07	6.69E-06	3.62E-06	9.51E-07	-2.51E+01
899	Chlorosilane, trimethyl-	Air	pg	-5.13E+02	3.31E+00	2.50E+01	1.22E+01	6.02E-01	1.11E-01	5.03E-01	4.33E-03	1.10E-01	-5.55E+02
900	Chloroform	Air	µg	-1.48E+02	3.24E-02	1.94E-01	6.89E-02	4.32E-01	5.46E-04	3.20E-03	8.19E-03	9.77E-04	-1.49E+02
901	Chloroacetic acid	Air	µg	-3.09E+02	7.40E-04	2.65E-03	8.48E-04	1.02E-01	6.73E-06	1.06E-04	4.16E-05	1.55E-05	-3.09E+02
902	Chlorine	Air	mg	-6.05E+00	1.49E-02	1.10E-02	3.51E-02	4.41E-02	1.45E-03	8.77E-04	8.35E-03	1.27E-04	-6.17E+00
903	Chlorinated solvents, unspecified	Air	ng	-3.82E+02	3.01E+00	1.08E+01	7.74E+00	2.05E-04	1.69E-02	2.45E-01	4.13E-06	1.06E-01	-4.04E+02
904	Chlorimuron-ethyl	Air	µg	-7.43E+01	2.56E-05	9.00E-05	2.57E-05	2.08E-02	2.77E-07	3.99E-06	1.94E-06	4.32E-07	-7.43E+01
905	Chloramine	Air	µg	-3.27E+01	2.11E-04	7.56E-04	2.89E-04	2.45E-02	1.75E-06	2.69E-05	3.37E-05	4.47E-06	-3.28E+01
906	Cesium-137	Air	µBq	-3.30E+00	7.36E-02	2.73E-01	1.62E-01	9.14E-01	7.79E-04	8.05E-03	2.86E-02	1.92E-03	-4.76E+00
907	Cesium-134	Air	nBq	-1.82E+02	4.06E+00	1.50E+01	8.99E+00	5.05E+01	4.33E-02	3.40E-01	1.58E+00	1.06E-01	-2.63E+02
908	Cerium-141	Air	µBq	-3.80E+00	8.48E-02	3.14E-01	1.88E-01	1.05E+00	9.03E-04	7.09E-03	3.29E-02	2.21E-03	-5.48E+00
909	Carfentrazone-ethyl	Air	µg	-4.08E+00	1.41E-06	4.94E-06	1.41E-06	1.14E-03	1.52E-08	2.20E-07	1.06E-07	2.38E-08	-4.09E+00
910	Carbonyl sulfide	Air	µg	-1.44E+01	8.84E-02	4.03E+00	4.79E-01	1.87E+00	4.62E-03	4.19E-02	8.56E-02	1.06E-02	-2.11E+01
911	Carbon monoxide, land transformation	Air	g	-9.92E+00	6.88E-06	2.43E-05	7.13E-06	1.43E-03	9.11E-08	1.13E-06	2.43E-07	6.69E-07	-9.92E+00
912	Carbon monoxide, fossil	Air	g	-8.85E-01	2.24E-03	1.05E-02	3.42E-02	7.96E-02	2.71E-03	8.41E-03	5.92E-04	1.75E-04	-1.02E+00
913	Carbon monoxide, biogenic	Air	mg	-3.26E+02	9.61E-01	2.06E+00	6.69E-01	3.83E+00	6.70E-03	3.90E-02	1.78E+00	1.13E-02	-3.35E+02
914	Carbon disulfide	Air	µg	4.00E+02	1.41E+00	1.83E+00	3.51E+02	1.98E+02	1.95E-02	1.35E-01	8.87E-02	9.39E-01	-1.53E+02
915	Carbon dioxide, land transformation	Air	kg	-1.61E+00	8.76E-06	3.24E-05	1.74E-05	3.51E-04	6.64E-08	3.96E-06	3.76E-06	3.79E-07	-1.61E+00
916	Carbon dioxide, fossil	Air	g	-3.71E+02	3.60E+00	1.76E+01	3.19E+01	1.24E+02	1.81E+00	2.67E+01	1.81E+00	2.25E-01	-5.79E+02
917	Carbon dioxide, biogenic	Air	g	#REF!	1.72E-01	9.43E-01	2.41E-01	2.19E+02	2.95E-03	1.38E-02	2.09E+00	4.04E-01	-2.94E+02
918	Carbon dioxide	Air	mg	-8.59E+00	3.48E-01	1.27E+00	7.84E-01	6.40E+00	1.69E-03	2.52E-02	7.34E-02	1.18E-02	-1.75E+01
919	Carbon-14	Air	Bq	-2.40E+00	3.03E-02	1.14E-01	9.64E-02	4.10E-01	1.19E-02	8.74E-02	1.12E-02	8.89E-04	-3.17E+00
920	Carbon	Air	ng	-1.24E+01	2.80E-01	6.11E-01	3.65E-01	1.82E+00	1.67E-03	2.09E-02	5.60E-02	1.02E-02	-1.56E+01
921	Carbaryl	Air	µg	-3.72E+01	1.38E-05	4.83E-05	1.38E-05	1.04E-02	1.47E-07	2.14E-06	9.69E-07	2.32E-07	-3.72E+01
922	Calcium	Air	mg	-2.44E+00	1.10E-02	8.96E-02	2.13E-02	8.87E-02	5.63E-03	6.52E-03	5.65E-02	3.64E-04	-2.72E+00
923	Cadmium	Air	µg	-8.27E+00	1.39E-01	2.15E-01	8.47E-01	1.24E+00	4.45E-02	6.55E-01	2.07E-02	3.60E-03	-1.14E+01
924	Butyrolactone	Air	pg	-2.37E+02	3.02E+00	2.45E+00	2.28E+00	1.96E-02	6.96E-02	4.94E-01	6.61E-04	3.37E-02	-2.46E+02
925	Butyric acid, 4-(2,4-dichlorophenoxy)-	Air	pg	-8.82E+02	1.53E+01	5.42E+01	1.54E+01	5.96E-07	1.34E-01	2.26E+00	1.70E-08	2.61E-01	-9.70E+02
926	Butene	Air	µg	-3.24E+02	1.53E-01	7.52E-01	1.48E+00	3.92E+00	7.85E-01	5.41E+00	6.18E-02	1.01E-02	-3.36E+02
927	Butane	Air	mg	-3.40E+00	1.91E-02	1.28E-01	5.73E-01	1.65E+00	3.47E-02	4.76E-01	8.03E-03	2.98E-03	-6.29E+00
928	Butadiene	Air	µg	-3.38E+00	7.08E-05	2.50E-04	7.60E-05	9.04E-04	6.16E-07	1.04E-05	7.65E-07	1.24E-06	-3.38E+00
929	Bromoxynil	Air	pg	-1.76E+02	2.93E+00	1.03E+01	2.93E+00	2.57E-07	2.54E-02	4.34E-01	4.76E-08	4.98E-02	-1.93E+02
930	Bromine	Air	µg	-2.48E+02	5.70E+00	2.14E+01	1.20E+01	8.49E+01	8.78E-02	7.55E-01	2.90E+00	1.68E-01	-3.76E+02
931	Boron trifluoride	Air	ng	-3.54E+01	5.84E-01	2.79E+00	1.85E+00	1.40E-04	2.20E-02	1.54E-01	3.47E-06	1.97E-02	-4.08E+01
932	Boron	Air	mg	-1.17E+00	2.03E-02	8.55E-02	3.83E-02	2.61E-01	2.09E-04	3.88E-03	9.23E-03	5.57E-04	-1.59E+00
933	Boric acid	Air	pg	-5.28E+00	8.71E-02	4.16E-01	2.75E-01	2.09E-05	3.28E-03	2.30E-02	5.18E-07	2.94E-03	-6.09E+00
934	Beryllium	Air	µg	-9.39E-01	3.44E-03	3.98E-02	1.62E-02	6.71E-02	1.80E-04	9.77E-03	3.22E-03	1.96E-04	-1.08E+00
935	Benzo(k)fluoranthene	Air	pg	-8.16E-01	4.23E-02	1.72E-02	1.61E-02	3.07E-01	1.08E-04	7.70E-04	6.25E-02	4.81E-03	-1.27E+00
936	Benzo(g,h,i)perylene	Air	pg	-6.94E-02	3.60E-03	1.46E-03	1.37E-03	2.62E-02	9.14E-06	6.56E-05	5.32E-03	4.09E-04	-1.08E-01
937	Benzo(b)fluoranthene	Air	pg	-1.13E+00	5.85E-02	2.38E-02	2.22E-02	4.25E-01	1.49E-04	1.06E-03	8.64E-02	6.65E-03	-1.75E+00
938	Benzo(a)pyrene	Air	µg	-5.98E+00	5.17E-02	2.20E-01	8.37E-02	6.10E-01	7.90E-04	1.32E-02	2.23E-02	1.21E-03	-6.98E+00
939	Benzo(a)anthracene	Air	pg	-9.54E-01	4.94E-02	2.02E-02	1.88E-02	3.59E-01	1.26E-04	9.00E-04	7.30E-02	5.62E-03	-1.48E+00
940	Benzene, pentachloro-	Air	ng	-1.02E+00	3.07E-03	5.27E-03	1.67E-03	3.00E-03	1.99E-05	2.92E-04	2.57E-02	2.64E-05	-1.06E+00
941	Benzene, hexachloro-	Air	ng	-8.64E+00	3.24E-02	1.54E-02	2.43E-02	5.03E-02	4.80E-05	5.14E-04	1.14E-02	1.53E-04	-8.77E+00
942	Benzene, ethyl-	Air	mg	-2.39E+00	2.19E-04	1.10E-03	1.59E-03	4.79E-03	7.89E-04	5.43E-03	8.44E-05	1.21E-05	-2.40E+00
943	Benzene, 1,2-dichloro-	Air	µg	-8.58E+01	2.25E-04	8.09E-04	2.65E-04	1.79E-02	2.00E-06	3.19E-05	1.43E-05	4.32E-06	-8.58E+01
944	Benzene, 1-methyl-2-nitro-	Air	µg	-1.16E+01	3.18E-05	1.15E-04	3.86E-05	3.10E-03	2.80E-07	4.44E-06	2.49E-06	6.24E-07	-1.16E+01
945	Benzene	Air	mg	-4.11E+01	1.94E-02	1.11E-01	1.24E+00	1.29E+00	4.01E-03	4.10E-02	9.64E-03	3.98E-03	-4.38E+01
946	Benzaldehyde	Air	µg	-2.01E+02	5.13E-02	7.96E-01	3.58E+00	6.92E+00	3.53E+00	4.80E-02	2.47E-02	1.22E-02	-2.16E+02
947	Benzal chloride	Air	pg	4.67E+01	1.68E-01	9.94E-01	3.84E+01	3.42E+01	9.21E-04	2.02E-01	1.00E-01	1.11E-01	-2.75E+01
948	Bentazone	Air	µg	-1.36E+02	4.72E-05	1.66E-04	4.73E-05	3.81E-02	5.10E-07	7.35E-06	3.55E-06	7.96E-07	-1.37E+02
949	Barium-140	Air	µBq	-1.57E+01	3.50E-01	1.30E+00	7.75E-01	4.35E+00	3.73E-03	2.93E-02	1.36E-01	9.13E-03	-2.26E+01
950	Barium	Air	µg	-7.75E+02	1.30E+00	1.11E+01	2.41E+01	5.89E+01	2.15E+01	5.04E-01	9.10E-01	1.11E-01	-8.93E+02
951	Azoxystrobin	Air	µg	-1.47E+02	5.08E-05	1.78E-04	5.09E-05	4.12E-02	5.49E-07	7.91E-06	3.84E-06	8.57E-07	-1.47E+02
952	Atrazine	Air	µg	-2.49E+02	1.06E-04	3.72E-04	1.06E-04	6.97E-02	1.10E-06	1.63E-05	6.49E-06	1.79E-06	-2.49E+02
953	Arsine	Air	pg	-1.22E-02	1.21E-04	1.11E-03	1.87E-04	1.04E-06	9.54E-06	5.58E-05	3.60E-08	3.97E-06	-1.37E-02
954	Arsenic	Air	µg	-3.34E+01	5.24E-01	1.45E+00	2.51E+00	4.64E+00	5.65E-02	1.12E+00	1.43E-01	1.39E-02	-4.39E+01
955	Argon-41	Air	mBq	-6.06E+01	2.49E+00	8.79E+00	2.42E+00	1.59E+01	2.25E-02	9.49E-02	5.17E-01	4.00E-02	-9.08E+01
956	Argon-40	Air	µg	-6.94E+01	3.74E+00	1.48E+00	2.65E+00	4.98E+00	4.46E-03	4.41E-02	1.44E-01	1.57E-02	-8.25E+01
957	Antimony-125	Air	nBq	-4.70E+02	1.07E+01	3.87E+01	2.04E+01	1.28E+02	9.47E-02	6.97E+00	4.19E+00	2.67E-01	-6.79E+02
958	Antimony-124	Air	nBq	-2.77E+01	6.23E-01	2.29E+00	1.31E+00	7.64E+00	6.25E-03	1.75E-01	2.43E-01	1.60E-02	-4.00E+01
959	Antimony	Air	mg	-1.69E+00	1.09E-03	1.15E-02	5.62E-02	1.08E-01	5.54E-02	7.43E-04	3.57E-04	1.87E-04	-1.92E+00
960	Anthranilic acid	Air	µg	-1.05E+01	2.87E-05	1.03E-04	3.48E-05	2.80E-03	2.52E-07	3.99E-06	2.25E-06	5.62E-07	-1.05E+01
961	Aniline	Air	µg	-3.47E+01	4.51E-04	1.60E-03	4.85E-04	3.19E-02	4.02E-06	6.64E-05	9.69E-06	9.50E-06	-3.47E+01
962	Ammonium carbonate	Air	µg	1.38E+01	1.08E-04	3.00E-04	9.08E+00	4.74E+00	4.77E-06	3.86E-05	7.73E-06	2.23E-02	-5.16E-02
963	Ammonia	Air	mg	-5.42E+02	7.82E-02	3.28E-01	4.13E-01	2.82E+00	9.30E-03	3.50E-02	3.40E+00	3.01E-03	-5.49E+02
964	Aluminium	Air	mg	-1.14E+01	6.57E-02	4.72E-01	7.02E-01	1.24E+00	3.56E-03	1.93E-02	5.37E-02	4.24E-03	-1.40E+01
965	Aldehydes, unspecified	Air	µg	-8.14E+00	2.12E-01	6.06E-01	2.62E+00	4.38E+00	2.18E-03	4.04E-02	8.65E-02	1.13E-02	-1.61E+01
966	Alachlor	Air	µg	-3.15E+02	1.09E-04	3.81E-04	1.09E-04	8.81E-02	1.17E-06	1.69E-05	8.21E-06	1.83E-06	-3.15E+02
967	Aerosols, radioactive, unspecified	Air	µBq	-9.09E+01	4.44E+00	1.58E+01	3.64E+00	4.05E+01	4.58E-02	2.25E-01	8.96E-01	6.85E-02	-1.56E+02
968	Actinides, radioactive, unspecified	Air	mBq	-1.49E+01	2.68E-01	9.68E-01	6.88E-01	4.91E+00	1.79E-03	3.74E-02	1.67E-01	9.22E-03	-2.20E+01
969	Acrylic acid	Air	ng	-1.04E+00	1.04E-02	9.56E-02	1.60E-02	8.95E-05	8.19E-04	4.79E-03	3.11E-06	3.41E-04	-1.17E+00
970	Acrolein	Air	µg	-1.49E+02	8.85E-02	1.09E+00	5.00E+00	9.79E+00	4.56E+00	6.78E-02	5.27E-02	1.75E-02	-1.70E+02
971	Acifluorfen	Air	µg	-4.45E+01	1.53E-05	5.39E-05	1.54E-05	1.24E-02	1.66E-07	2.39E-06	1.16E-06	2.59E-07	-4.45E+01
972	Acetonitrile	Air	mg	-1.72E+01	1.19E-05	4.20E-05	1.23E-05	2.48E-03	1.58E-07	1.95E-06	4.20E-07	1.16E-06	-1.72E+01
973	Acetone	Air	mg	-5.92E+01	9.19E-04	3.94E-03	1.91E-03	2.04E-02	1.09E-05	3.67E-02	4.17E-04	3.01E-05	-5.93E+01
974	Acetic acid	Air	mg	-2.01E+02	3.98E-03	2.06E-02	4.36E-02	2.12E-01	1.27E-04	1.80E-01	1.82E-03	3.24E-04	-2.02E+02
975	Acetamide	Air	µg	-7.98E+01	2.75E-05	9.66E-05	2.76E-05	2.23E-02	2.98E-07	4.29E-06	2.08E-06	4.64E-07	-7.98E+01
976	Acetaldehyde	Air	mg	-6.27E+01	9.83E-04	5.99E-03	1.42E-02	4.33E-02	1.19E-02	3.76E-02	4.55E-04	7.07E-05	-6.28E+01
977	Acephate	Air	µg	-3.24E+02	1.12E-04	3.92E-04	1.12E-04	9.06E-02	1.21E-06	1.74E-05	8.45E-06	1.89E-06	-3.24E+02
978	Acenaphthylene	Air	pg	-4.94E+01	2.56E+00	1.04E+00	9.74E-01	1.86E+01	6.52E-03	4.66E-02	3.78E+00	2.91E-01	-7.67E+01
979	Acenaphthene	Air	ng	-3.30E+00	7.48E-02	2.87E-01	4.33E-01	2.13E+00	4.97E-04	2.07E-01	4.51E-02	3.72E-03	-6.48E+00
980	4-Methyl-2-pentanone	Air	pg	-4.67E+02	3.03E-01	1.37E+00	4.90E-01	1.48E+00	5.68E-03	3.85E-02	7.56E-03	1.47E-02	-4.71E+02
981	2,4-D, dimethylamine salt	Air	pg	-1.16E+02	2.66E+00	9.39E+00	2.66E+00	4.02E-08	2.31E-02	3.94E-01	9.76E-10	4.52E-02	-1.31E+02
982	2,4-D ester	Air	ng	-1.35E+00	3.11E-02	1.10E-01	3.10E-02	4.25E-10	2.70E-04	4.60E-03	1.85E-12	5.27E-04	-1.53E+00
983	2,4-D	Air	mg	-3.05E+00	1.05E-06	3.69E-06	1.05E-06	8.53E-04	1.14E-08	1.64E-07	7.95E-08	1.77E-08	-3.05E+00
984	2-Propanol	Air	µg	-1.33E+01	3.24E-02	1.21E-01	4.06E-02	4.56E-03	3.94E-04	5.30E-03	5.36E-05	5.90E-04	-1.35E+01
985	2-Nitrobenzoic acid	Air	µg	-1.34E+01	3.69E-05	1.33E-04	4.47E-05	3.59E-03	3.25E-07	5.14E-06	2.89E-06	7.23E-07	-1.35E+01
986	2-Methyl-4-chlorophenoxyacetic acid	Air	pg	-2.79E+02	5.27E+00	1.86E+01	5.27E+00	2.79E-07	4.58E-02	7.82E-01	4.56E-08	8.96E-02	-3.09E+02
987	2-Methyl-1-propanol	Air	µg	-1.70E+01	5.64E-05	2.03E-04	6.78E-05	5.10E-03	5.00E-07	7.94E-06	3.78E-06	1.14E-06	-1.70E+01
988	2-Butene, 2-methyl-	Air	ng	-2.79E+00	2.32E-04	4.99E-04	3.49E-04	2.43E-03	1.41E-06	1.95E-05	1.67E-04	8.84E-06	-2.80E+00
989	2-Aminopropanol	Air	µg	-5.76E+00	2.29E-05	8.26E-05	2.70E-05	1.53E-02	2.06E-07	3.27E-06	2.33E-06	4.34E-07	-5.78E+00
990	1,4-Butanediol	Air	µg	-4.25E+01	8.81E-05	4.76E-04	1.31E-04	7.00E-03	1.35E-06	9.04E-06	7.45E-06	2.12E-06	-4.25E+01
991	1-Propanol	Air	µg	-1.47E+02	2.09E-03	4.83E-03	1.38E-02	2.90E-02	1.94E-05	1.92E-04	2.42E-05	1.92E-04	-1.47E+02
992	1-Pentene	Air	µg	-3.96E+00	2.46E-05	8.76E-05	3.06E-05	1.31E-03	2.31E-07	3.54E-06	1.51E-06	4.86E-07	-3.96E+00
993	1-Pentanol	Air	µg	-5.23E+00	2.37E-05	8.50E-05	2.78E-05	1.71E-03	2.10E-07	3.39E-06	1.20E-06	4.46E-07	-5.24E+00
994	1-Butanol	Air	µg	-2.57E+01	4.10E-05	1.50E-04	4.94E-05	4.90E-03	3.81E-07	5.74E-06	3.16E-06	8.62E-07	-2.57E+01
995	Zirconium	Raw	mg	-1.05E+00	6.52E-03	2.91E-01	3.47E-02	1.34E-01	3.36E-04	3.02E-03	6.03E-03	7.63E-04	-1.53E+00
996	Zinc, Zn 3.1%, in mixed ore	Raw	µg	-3.43E+01	5.71E-01	1.08E+00	3.58E+00	3.49E+01	2.17E-02	1.61E-01	1.35E-01	4.99E-02	-7.48E+01
997	Zinc, Zn 0.63%, Au 9.7E-4%, Ag 9.7E-4%, Cu 0.38%, Pb 0.014%, in ore	Raw	µg	1.56E+02	1.47E+00	4.65E+00	1.35E+02	7.01E+01	1.60E-02	5.44E-02	3.18E-03	3.48E-01	-5.61E+01
998	Zinc	Raw	mg	-6.02E+01	5.27E-01	5.47E-01	1.82E+00	9.77E+00	1.36E-03	2.12E-02	3.90E-02	4.99E-02	-7.30E+01
999	Xenon	Raw	ng	-1.07E+02	2.53E+00	1.68E+01	5.13E+00	1.07E-07	4.87E-02	1.25E-01	2.64E-09	6.32E-02	-1.32E+02
1000	Wood, unspecified, standing/m3	Raw	mm3	-1.36E+00	8.13E-02	3.01E-03	3.07E-03	2.03E-03	1.85E-05	9.27E-05	5.83E-06	1.69E-05	-1.45E+00
1001	Wood, soft, standing	Raw	cm3	-7.11E+00	8.59E-02	4.46E-01	1.09E-01	5.57E-01	1.25E-03	5.62E-03	2.08E-02	2.06E-03	-8.34E+00
1002	Wood, hard, standing	Raw	cm3	-7.44E+00	8.66E-02	4.48E-01	1.04E-01	5.48E-01	1.33E-03	5.89E-03	2.17E-02	2.01E-03	-8.65E+00
1003	Water, well, in ground, ZA	Raw	cm3	-8.35E-01	9.56E-03	4.72E-02	4.44E-02	1.99E-01	3.78E-04	3.95E-03	6.46E-03	4.21E-04	-1.15E+00
1004	Water, well, in ground, WEU	Raw	cm3	-2.46E+00	8.33E-02	3.26E-01	7.87E-02	5.23E-01	8.75E-04	3.38E-03	1.64E-02	1.36E-03	-3.49E+00
1005	Water, well, in ground, US	Raw	dm3	-2.26E+01	1.55E-04	5.15E-04	1.51E-04	7.80E-03	1.30E-06	2.14E-05	9.64E-07	2.17E-05	-2.27E+01
1006	Water, well, in ground, TW	Raw	mm3	-3.25E+00	3.81E-02	1.58E-01	8.56E-02	0.00E+00	3.48E-04	3.62E-03	0.00E+00	1.33E-03	-3.54E+00
1007	Water, well, in ground, TR	Raw	mm3	-1.61E+00	1.01E-01	7.22E-03	4.96E-03	4.96E-03	1.47E-05	3.43E-03	4.78E-06	9.37E-05	-1.73E+00
1008	Water, well, in ground, TN	Raw	cm3	-1.14E+01	3.61E-04	1.31E-03	4.01E-04	7.37E-03	3.39E-06	5.33E-05	5.18E-06	7.30E-06	-1.14E+01
1009	Water, well, in ground, TH	Raw	mm3	-2.71E-03	4.26E-05	1.53E-04	9.87E-05	0.00E+00	2.40E-07	3.42E-06	0.00E+00	1.45E-06	-3.01E-03
1010	Water, well, in ground, SK	Raw	mm3	-1.06E-01	3.19E-03	1.75E-02	1.96E-03	0.00E+00	4.40E-05	8.20E-05	0.00E+00	5.58E-05	-1.29E-01
1011	Water, well, in ground, SI	Raw	mm3	-9.97E-03	3.40E-04	1.18E-03	2.46E-04	0.00E+00	2.82E-06	1.00E-05	0.00E+00	4.98E-06	-1.18E-02
1012	Water, well, in ground, SE	Raw	mm3	-5.37E+00	1.58E-01	9.29E-01	1.33E-01	2.17E-02	2.37E-03	4.01E-03	1.10E-06	2.96E-03	-6.62E+00
1013	Water, well, in ground, RU	Raw	cm3	-2.06E+00	1.98E-02	1.17E-01	1.47E-01	4.56E-01	3.70E-04	2.07E-02	1.36E-02	1.04E-03	-2.84E+00
1014	Water, well, in ground, RS	Raw	mm3	-2.95E-04	1.04E-05	3.61E-05	7.60E-06	0.00E+00	8.24E-08	3.05E-07	0.00E+00	1.54E-07	-3.50E-04
1015	Water, well, in ground, RoW	Raw	dm3	-3.66E+01	1.96E+00	7.82E-03	2.10E-02	8.09E-02	1.59E-05	6.63E-04	1.08E-03	2.17E-04	-3.87E+01
1016	Water, well, in ground, RO	Raw	mm3	-9.18E-04	3.24E-05	1.13E-04	2.35E-05	0.00E+00	2.57E-07	9.45E-07	0.00E+00	4.76E-07	-1.09E-03
1017	Water, well, in ground, RNA	Raw	cm3	-3.56E+00	4.22E-02	1.53E-01	1.10E-01	7.88E-01	2.70E-04	5.53E-03	2.61E-02	1.49E-03	-4.69E+00
1018	Water, well, in ground, RLA	Raw	mm3	-5.46E+02	3.00E+00	2.22E+01	6.72E+00	5.32E+01	8.67E-02	5.60E+00	2.34E+00	1.24E-01	-6.39E+02
1019	Water, well, in ground, RER	Raw	cm3	-3.05E+01	1.36E+00	4.85E+00	1.06E+00	8.48E+00	1.16E-02	4.24E-02	2.63E-01	3.22E-02	-4.65E+01
1020	Water, well, in ground, PT	Raw	mm3	-1.06E+00	2.74E-02	1.94E-01	1.60E-02	0.00E+00	5.09E-04	6.97E-04	0.00E+00	5.63E-04	-1.30E+00
1021	Water, well, in ground, PL	Raw	cm3	-2.33E+00	4.80E-02	4.58E-01	4.23E-02	3.60E-01	1.26E-03	1.88E-03	1.11E-02	1.39E-03	-3.26E+00
1022	Water, well, in ground, PH	Raw	cm3	-4.72E+01	2.11E-03	1.03E-02	2.88E-03	3.10E-02	5.56E-05	4.42E-04	2.94E-05	4.78E-05	-4.73E+01
1023	Water, well, in ground, PG	Raw	mm3	-1.30E-01	1.81E-03	4.77E-03	1.35E-02	5.46E-03	7.57E-05	5.06E-04	8.51E-05	7.73E-05	-1.57E-01
1024	Water, well, in ground, PE	Raw	mm3	-3.99E-03	6.04E-05	1.95E-04	2.80E-04	4.82E-05	1.35E-06	1.05E-05	1.18E-06	2.18E-06	-4.59E-03
1025	Water, well, in ground, NORDEL	Raw	mm3	-2.39E+01	1.07E+00	3.71E+00	9.13E-01	6.40E+00	8.27E-03	3.25E-02	2.13E-01	1.64E-02	-3.63E+01
1026	Water, well, in ground, NO	Raw	mm3	-3.79E-01	1.18E-02	6.32E-02	2.42E-02	0.00E+00	1.58E-04	3.90E-04	0.00E+00	2.53E-04	-4.79E-01
1027	Water, well, in ground, NL	Raw	mm3	-7.28E+00	2.19E-01	1.26E+00	3.31E-01	0.00E+00	3.16E-03	6.71E-03	0.00E+00	4.53E-03	-9.11E+00
1028	Water, well, in ground, MY	Raw	cm3	-3.44E+00	2.21E-04	7.82E-04	2.46E-04	1.24E-02	6.37E-06	4.85E-05	9.25E-06	1.06E-04	-3.45E+00
1029	Water, well, in ground, MX	Raw	mm3	-2.32E-03	3.59E-05	1.29E-04	8.39E-05	0.00E+00	2.04E-07	2.90E-06	0.00E+00	1.23E-06	-2.57E-03
1030	Water, well, in ground, MA	Raw	cm3	-4.16E+00	9.23E-04	5.18E-04	6.54E-05	9.35E-02	6.18E-07	6.14E-06	1.34E-06	1.54E-03	-4.26E+00
1031	Water, well, in ground, LV	Raw	mm3	-8.57E-03	3.04E-04	1.05E-03	2.21E-04	0.00E+00	2.40E-06	8.87E-06	0.00E+00	4.48E-06	-1.02E-02
1032	Water, well, in ground, LU	Raw	mm3	-1.62E-01	5.23E-03	2.60E-02	3.03E-03	0.00E+00	6.40E-05	1.31E-04	0.00E+00	8.49E-05	-1.97E-01
1033	Water, well, in ground, LT	Raw	mm3	-1.73E-03	5.99E-05	2.08E-04	4.34E-05	0.00E+00	4.86E-07	1.76E-06	0.00E+00	8.81E-07	-2.04E-03
1034	Water, well, in ground, KR	Raw	mm3	-6.22E-01	8.60E-03	3.19E-02	1.94E-02	0.00E+00	5.76E-05	7.26E-04	0.00E+00	2.93E-04	-6.83E-01
1035	Water, well, in ground, JP	Raw	mm3	-8.55E+00	1.02E-01	4.18E-01	2.87E-01	0.00E+00	9.11E-04	9.89E-03	0.00E+00	3.69E-03	-9.37E+00
1036	Water, well, in ground, IT	Raw	mm3	-8.39E+00	2.50E-01	1.41E+00	1.50E-01	0.00E+00	3.57E-03	6.35E-03	0.00E+00	4.43E-03	-1.02E+01
1037	Water, well, in ground, IR	Raw	mm3	6.04E-03	7.88E-06	2.83E-05	1.83E-05	0.00E+00	4.49E-08	6.56E-03	0.00E+00	2.69E-07	-5.67E-04
1038	Water, well, in ground, IN	Raw	cu.in	-1.89E+02	5.98E-03	2.17E-02	6.64E-03	1.22E-01	5.71E-05	8.88E-04	8.57E-05	1.21E-04	-1.89E+02
1039	Water, well, in ground, IE	Raw	mm3	-7.94E-03	2.84E-04	9.85E-04	2.08E-04	0.00E+00	2.22E-06	8.27E-06	0.00E+00	4.18E-06	-9.43E-03
1040	Water, well, in ground, ID	Raw	cm3	-4.66E+00	3.35E-02	2.14E-01	7.56E-02	6.02E-01	7.59E-04	5.38E-03	2.49E-02	1.32E-03	-5.62E+00
1041	Water, well, in ground, HU	Raw	mm3	-2.26E+00	1.41E-02	5.76E-01	9.94E-03	0.00E+00	1.68E-03	4.36E-04	0.00E+00	1.28E-03	-2.87E+00
1042	Water, well, in ground, HR	Raw	mm3	-3.39E-03	1.20E-04	4.17E-04	8.67E-05	0.00E+00	9.50E-07	3.49E-06	0.00E+00	1.76E-06	-4.02E-03
1043	Water, well, in ground, GR	Raw	mm3	-8.96E-03	3.12E-04	1.08E-03	2.28E-04	0.00E+00	2.53E-06	9.21E-06	0.00E+00	4.58E-06	-1.06E-02
1044	Water, well, in ground, GLO	Raw	cm3	-1.72E+00	1.65E-02	1.51E-02	2.37E-01	4.13E-01	3.66E-05	8.39E-04	1.32E-03	2.08E-03	-2.40E+00
1045	Water, well, in ground, GB	Raw	mm3	-7.67E+00	2.33E-01	1.27E+00	1.39E-01	0.00E+00	3.20E-03	5.90E-03	0.00E+00	4.03E-03	-9.33E+00
1046	Water, well, in ground, FR	Raw	cm3	-1.91E+01	8.06E-04	3.56E-03	7.61E-04	6.03E-01	9.38E-06	9.20E-05	5.87E-05	1.54E-05	-1.98E+01
1047	Water, well, in ground, FI	Raw	mm3	-1.07E+00	3.08E-02	1.85E-01	1.80E-02	0.00E+00	4.74E-04	7.77E-04	0.00E+00	5.66E-04	-1.31E+00
1048	Water, well, in ground, Europe without Switzerland	Raw	cu.in	-5.33E+02	4.88E+01	6.02E-03	4.06E-01	1.09E+00	1.05E-04	4.45E-04	1.29E-03	1.23E-03	-5.83E+02
1049	Water, well, in ground, ES	Raw	cm3	-5.90E+01	2.41E-03	9.44E-03	2.63E-03	3.78E-02	2.58E-05	3.59E-04	5.46E-05	4.85E-05	-5.91E+01
1050	Water, well, in ground, EE	Raw	mm3	-8.78E-04	3.12E-05	1.08E-04	2.27E-05	0.00E+00	2.45E-07	9.08E-07	0.00E+00	4.59E-07	-1.04E-03
1051	Water, well, in ground, DK	Raw	mm3	-3.43E+00	8.85E-02	6.19E-01	5.26E-02	0.00E+00	1.63E-03	2.26E-03	0.00E+00	1.81E-03	-4.20E+00
1052	Water, well, in ground, DE	Raw	cm3	-5.05E+01	2.64E-03	1.13E-02	2.69E-03	9.64E-01	2.97E-05	3.15E-04	1.29E-04	5.10E-05	-5.15E+01
1053	Water, well, in ground, CZ	Raw	mm3	-3.00E-01	1.09E-02	4.12E-02	6.86E-03	0.00E+00	9.59E-05	2.90E-04	0.00E+00	1.55E-04	-3.59E-01
1054	Water, well, in ground, CN	Raw	cm3	-8.50E+02	9.94E-01	4.36E+00	2.25E+00	1.74E+01	1.07E-02	1.08E-01	6.32E-01	3.44E-02	-8.76E+02
1055	Water, well, in ground, CH	Raw	cm3	-7.26E+01	3.65E+00	7.85E-02	5.92E-02	5.67E+00	3.53E-04	2.33E-03	3.67E-03	4.46E-04	-8.21E+01
1056	Water, well, in ground, CA	Raw	cm3	-1.38E+01	1.24E+00	1.39E-02	1.93E-02	9.76E-02	2.69E-05	5.24E-04	2.02E-03	1.55E-04	-1.52E+01
1057	Water, well, in ground, BR	Raw	cu.in	-8.43E+02	2.89E-03	1.15E-02	5.84E-03	1.51E-01	2.33E-05	2.73E-04	1.20E-03	8.82E-05	-8.43E+02
1058	Water, well, in ground, BG	Raw	mm3	-1.94E+01	1.46E-02	5.33E+00	2.35E-02	0.00E+00	1.58E-02	1.18E-03	0.00E+00	1.11E-02	-2.48E+01
1059	Water, well, in ground, BE	Raw	mm3	-3.86E+00	1.18E-01	6.35E-01	6.95E-02	0.00E+00	1.60E-03	2.97E-03	0.00E+00	2.01E-03	-4.69E+00
1060	Water, well, in ground, AU	Raw	cm3	-2.75E+00	2.02E-02	1.52E-01	4.78E-02	3.66E-01	4.63E-04	3.39E-03	1.52E-02	8.45E-04	-3.36E+00
1061	Water, well, in ground, AT	Raw	mm3	-1.88E+00	5.65E-02	3.11E-01	3.33E-02	0.00E+00	7.89E-04	1.44E-03	0.00E+00	9.80E-04	-2.28E+00
1062	Water, unspecified natural origin, WEU	Raw	mm3	-1.05E-01	3.15E-03	1.40E-02	3.34E-03	2.44E-04	3.74E-05	9.42E-05	1.85E-06	4.80E-05	-1.26E-01
1063	Water, unspecified natural origin, US	Raw	mm3	-1.15E+01	3.27E-01	3.20E-01	1.79E-01	3.91E+00	1.02E-03	5.86E-03	7.63E-01	6.00E-02	-1.70E+01
1064	Water, unspecified natural origin, UN-OCEANIA	Raw	mm3	-1.49E+00	1.74E-02	4.50E-02	1.07E-01	1.73E-01	1.49E-04	2.28E-03	4.12E-03	6.22E-04	-1.84E+00
1065	Water, unspecified natural origin, UA	Raw	mm3	-6.70E-01	2.17E-02	9.10E-02	1.67E-02	0.00E+00	2.15E-04	6.40E-04	0.00E+00	3.56E-04	-8.00E-01
1066	Water, unspecified natural origin, TW	Raw	mm3	-9.25E+01	1.10E+00	4.52E+00	2.48E+00	0.00E+00	9.85E-03	1.04E-01	0.00E+00	3.83E-02	-1.01E+02
1067	Water, unspecified natural origin, TR	Raw	mm3	-5.20E+00	7.48E-02	2.88E-01	1.68E-01	0.00E+00	5.55E-04	4.53E-01	0.00E+00	2.55E-03	-6.18E+00
1068	Water, unspecified natural origin, TH	Raw	mm3	-6.63E-01	4.37E-03	1.64E-02	3.31E-03	6.78E-02	3.38E-05	1.53E-04	3.17E-04	3.93E-04	-7.56E-01
1069	Water, unspecified natural origin, SK	Raw	mm3	-3.81E+00	1.19E-01	5.99E-01	7.71E-02	0.00E+00	1.48E-03	3.16E-03	0.00E+00	2.02E-03	-4.62E+00
1070	Water, unspecified natural origin, SE	Raw	mm3	-1.48E+02	4.33E+00	2.54E+01	2.53E+00	0.00E+00	6.48E-02	1.11E-01	0.00E+00	7.82E-02	-1.81E+02
1071	Water, unspecified natural origin, RU	Raw	cm3	-1.18E+01	2.11E-02	1.03E-01	2.07E-01	5.06E-01	1.03E-01	7.09E-01	8.09E-03	1.40E-03	-1.35E+01
1072	Water, unspecified natural origin, RoW	Raw	cm3	-2.41E+02	8.63E-01	5.61E-01	6.13E-01	3.45E+00	8.25E-02	5.93E-01	3.61E-01	1.55E-02	-2.48E+02
1073	Water, unspecified natural origin, RNA	Raw	mm3	-4.77E+02	1.36E+01	4.92E+01	2.10E+01	1.46E+02	1.32E-01	4.19E+00	4.29E+00	2.92E-01	-7.15E+02
1074	Water, unspecified natural origin, RME	Raw	cm3	-8.26E+01	1.40E-01	6.90E-01	1.36E+00	3.56E+00	7.22E-01	4.98E+00	5.68E-02	9.31E-03	-9.41E+01
1075	Water, unspecified natural origin, RER	Raw	cm3	-2.07E+01	2.40E-01	6.72E-02	8.09E-02	5.97E-01	5.80E-04	4.51E-03	9.97E-02	2.37E-03	-2.18E+01
1076	Water, unspecified natural origin, RAF	Raw	cm3	-8.40E+00	1.42E-02	7.02E-02	1.39E-01	3.62E-01	7.34E-02	5.06E-01	5.78E-03	9.47E-04	-9.57E+00
1077	Water, unspecified natural origin, PT	Raw	mm3	-2.86E+01	7.36E-01	5.23E+00	4.28E-01	0.00E+00	1.37E-02	1.87E-02	0.00E+00	1.52E-02	-3.51E+01
1078	Water, unspecified natural origin, PL	Raw	mm3	-8.56E+00	1.42E-01	1.81E+00	9.44E-02	0.00E+00	5.04E-03	3.99E-03	0.00E+00	4.69E-03	-1.06E+01
1079	Water, unspecified natural origin, PH	Raw	mm3	-5.42E-01	9.35E-03	7.35E-02	1.85E-02	9.64E-03	6.23E-04	3.32E-03	1.23E-04	2.65E-04	-6.57E-01
1080	Water, unspecified natural origin, PG	Raw	mm3	-1.51E-02	2.09E-04	5.52E-04	1.57E-03	6.32E-04	8.76E-06	5.86E-05	9.85E-06	8.96E-06	-1.81E-02
1081	Water, unspecified natural origin, NO	Raw	mm3	-1.08E+01	3.37E-01	1.78E+00	6.89E-01	0.00E+00	4.45E-03	1.12E-02	0.00E+00	7.20E-03	-1.36E+01
1082	Water, unspecified natural origin, NL	Raw	mm3	-2.06E+02	6.22E+00	3.54E+01	9.40E+00	0.00E+00	8.84E-02	1.92E-01	0.00E+00	1.28E-01	-2.57E+02
1083	Water, unspecified natural origin, MX	Raw	mm3	-6.58E-01	9.72E-03	3.59E-02	2.28E-02	0.00E+00	5.99E-05	8.07E-04	0.00E+00	3.35E-04	-7.28E-01
1084	Water, unspecified natural origin, LU	Raw	mm3	-4.31E+00	1.39E-01	6.96E-01	8.00E-02	0.00E+00	1.71E-03	3.47E-03	0.00E+00	2.26E-03	-5.24E+00
1085	Water, unspecified natural origin, KR	Raw	mm3	-4.30E+01	6.23E-01	2.30E+00	1.43E+00	0.00E+00	3.94E-03	5.18E-02	0.00E+00	2.13E-02	-4.75E+01
1086	Water, unspecified natural origin, JP	Raw	mm3	-2.84E+02	3.55E+00	1.42E+01	9.97E+00	0.00E+00	2.95E-02	3.35E-01	0.00E+00	1.28E-01	-3.12E+02
1087	Water, unspecified natural origin, IT	Raw	mm3	-2.29E+02	6.80E+00	3.86E+01	4.09E+00	0.00E+00	9.77E-02	1.73E-01	0.00E+00	1.21E-01	-2.79E+02
1088	Water, unspecified natural origin, IN	Raw	mm3	-1.61E+00	1.46E-02	1.50E-01	2.06E-02	0.00E+00	1.32E-03	7.56E-03	0.00E+00	4.85E-04	-1.80E+00
1089	Water, unspecified natural origin, IAI Area, Europe outside EU & EFTA	Raw	mm3	-3.83E+00	4.41E-02	1.12E-01	2.70E-01	4.51E-01	3.71E-04	5.68E-03	1.03E-02	1.66E-03	-4.73E+00
1090	Water, unspecified natural origin, IAI Area, EU27 & EFTA	Raw	mm3	-1.34E+01	1.51E-01	3.74E-01	9.20E-01	1.60E+00	1.23E-03	1.88E-02	3.42E-02	6.08E-03	-1.65E+01
1091	Water, unspecified natural origin, IAI Area 8	Raw	mm3	-2.53E+00	2.93E-02	7.55E-02	1.80E-01	2.95E-01	2.50E-04	3.83E-03	6.92E-03	1.07E-03	-3.12E+00
1092	Water, unspecified natural origin, IAI Area 4&5 without China	Raw	mm3	-2.08E+00	2.42E-02	6.26E-02	1.49E-01	2.41E-01	2.07E-04	3.18E-03	5.74E-03	8.66E-04	-2.56E+00
1093	Water, unspecified natural origin, IAI Area 3	Raw	mm3	-1.51E+00	1.75E-02	4.50E-02	1.07E-01	1.77E-01	1.49E-04	2.28E-03	4.12E-03	6.41E-04	-1.87E+00
1094	Water, unspecified natural origin, IAI Area 2, without Quebec	Raw	mm3	-1.58E+00	1.84E-02	4.77E-02	1.13E-01	1.83E-01	1.58E-04	2.42E-03	4.36E-03	6.57E-04	-1.95E+00
1095	Water, unspecified natural origin, IAI Area 1	Raw	mm3	-1.20E+00	1.37E-02	3.42E-02	8.35E-02	1.43E-01	1.13E-04	1.73E-03	3.14E-03	5.34E-04	-1.48E+00
1096	Water, unspecified natural origin, HU	Raw	mm3	-6.14E+01	3.84E-01	1.56E+01	2.70E-01	0.00E+00	4.56E-02	1.18E-02	0.00E+00	3.47E-02	-7.78E+01
1097	Water, unspecified natural origin, GLO	Raw	cm3	-7.21E+00	2.48E-01	1.86E-01	1.87E-01	8.50E-02	4.33E-04	6.58E-03	2.12E-02	1.38E-03	-7.94E+00
1098	Water, unspecified natural origin, GB	Raw	mm3	-2.04E+02	6.16E+00	3.41E+01	3.65E+00	0.00E+00	8.58E-02	1.55E-01	0.00E+00	1.07E-01	-2.48E+02
1099	Water, unspecified natural origin, FR	Raw	mm3	-2.35E+02	6.79E+00	3.99E+01	4.03E+00	0.00E+00	1.02E-01	1.75E-01	0.00E+00	1.23E-01	-2.87E+02
1100	Water, unspecified natural origin, FI	Raw	mm3	-3.03E+01	8.73E-01	5.19E+00	5.17E-01	0.00E+00	1.33E-02	2.22E-02	0.00E+00	1.60E-02	-3.69E+01
1101	Water, unspecified natural origin, Europe without Switzerland	Raw	mm3	-3.44E+01	1.70E+00	7.77E-01	7.48E-01	1.07E+01	4.15E-03	2.73E-02	2.07E+00	1.62E-01	-5.06E+01
1102	Water, unspecified natural origin, ES	Raw	mm3	-8.25E+01	2.19E+00	1.46E+01	1.30E+00	0.00E+00	3.81E-02	5.59E-02	0.00E+00	4.33E-02	-1.01E+02
1103	Water, unspecified natural origin, EE	Raw	mm3	-1.89E+00	6.33E-02	2.50E-01	4.61E-02	0.00E+00	5.83E-04	1.84E-03	0.00E+00	9.95E-04	-2.25E+00
1104	Water, unspecified natural origin, DK	Raw	mm3	-9.26E+01	2.38E+00	1.67E+01	1.41E+00	0.00E+00	4.41E-02	6.07E-02	0.00E+00	4.87E-02	-1.13E+02
1105	Water, unspecified natural origin, DE	Raw	mm3	-6.10E+02	1.77E+01	1.03E+02	1.21E+01	4.27E-03	2.63E-01	4.66E-01	1.41E-04	3.23E-01	-7.44E+02
1106	Water, unspecified natural origin, CZ	Raw	mm3	-1.55E+01	5.40E-01	2.12E+00	3.68E-01	0.00E+00	5.03E-03	1.53E-02	0.00E+00	8.13E-03	-1.86E+01
1107	Water, unspecified natural origin, CN	Raw	mm3	-3.25E+01	4.51E-01	1.42E+00	1.70E+00	2.50E+00	3.14E-03	4.47E-02	4.18E-02	1.53E-02	-3.86E+01
1108	Water, unspecified natural origin, CL	Raw	mm3	-7.39E-04	7.66E-06	1.56E-05	3.85E-05	8.64E-05	1.23E-07	9.59E-07	3.93E-07	5.61E-07	-8.89E-04
1109	Water, unspecified natural origin, CH	Raw	mm3	-3.74E+02	8.57E+00	2.34E+01	6.76E+00	6.79E+00	2.03E-01	1.21E+00	1.61E-01	1.10E-01	-4.21E+02
1110	Water, unspecified natural origin, CA	Raw	mm3	-6.59E+01	2.05E-01	4.10E-01	3.08E-01	1.41E+00	1.35E-03	9.99E-03	1.85E-01	7.00E-03	-6.84E+01
1111	Water, unspecified natural origin, BR	Raw	mm3	-5.05E+01	1.24E-01	4.57E-01	2.90E-01	0.00E+00	7.66E-04	1.03E-02	0.00E+00	4.26E-03	-5.14E+01
1112	Water, unspecified natural origin, BG	Raw	mm3	-5.26E+02	3.96E-01	1.45E+02	6.38E-01	0.00E+00	4.29E-01	3.21E-02	0.00E+00	3.02E-01	-6.72E+02
1113	Water, unspecified natural origin, BE	Raw	mm3	-1.11E+02	3.39E+00	1.81E+01	2.04E+00	0.00E+00	4.55E-02	8.65E-02	0.00E+00	5.79E-02	-1.35E+02
1114	Water, unspecified natural origin, AU	Raw	mm3	-8.37E-01	1.26E-02	4.67E-02	2.90E-02	8.00E-11	7.74E-05	1.03E-03	1.95E-12	4.32E-04	-9.27E-01
1115	Water, unspecified natural origin, AT	Raw	mm3	-5.61E+01	1.70E+00	9.13E+00	1.04E+00	0.00E+00	2.34E-02	4.62E-02	0.00E+00	2.93E-02	-6.80E+01
1116	Water, turbine use, unspecified natural origin, ZA	Raw	cm3	-1.66E+02	3.63E+00	1.35E+01	1.75E+01	7.75E+01	1.23E-01	1.03E+00	2.29E+00	1.54E-01	-2.81E+02
1117	Water, turbine use, unspecified natural origin, US	Raw	dm3	-1.73E+02	1.95E+00	6.99E+00	5.22E+00	3.67E+01	1.08E-02	1.63E-01	1.25E+00	6.95E-02	-2.25E+02
1118	Water, turbine use, unspecified natural origin, UA	Raw	cu.in	-4.64E+02	2.08E+01	7.21E+01	1.60E+01	1.20E+02	1.61E-01	6.12E-01	4.07E+00	3.10E-01	-6.98E+02
1119	Water, turbine use, unspecified natural origin, TZ	Raw	cm3	-2.39E+02	2.93E+00	1.05E+01	1.35E+01	5.99E+01	2.60E-01	1.93E+00	3.96E+00	1.19E-01	-3.32E+02
1120	Water, turbine use, unspecified natural origin, TW	Raw	cu.in	-1.34E+02	3.08E+00	1.11E+01	7.13E+00	5.73E+01	1.69E-02	2.45E-01	1.95E+00	1.05E-01	-2.15E+02
1121	Water, turbine use, unspecified natural origin, TR	Raw	dm3	-9.47E+00	3.13E-01	1.12E+00	7.08E-01	5.69E+00	1.76E-03	4.44E+00	2.04E-01	1.05E-02	-2.20E+01
1122	Water, turbine use, unspecified natural origin, TH	Raw	cm3	-5.97E+02	1.35E+01	4.86E+01	3.13E+01	2.52E+02	7.48E-02	1.08E+00	8.71E+00	4.62E-01	-9.53E+02
1123	Water, turbine use, unspecified natural origin, SK	Raw	cu.in	-1.86E+02	8.46E+00	2.94E+01	6.26E+00	4.78E+01	6.53E-02	2.44E-01	1.59E+00	1.25E-01	-2.80E+02
1124	Water, turbine use, unspecified natural origin, SI	Raw	cu.in	-2.47E+02	1.06E+01	3.66E+01	7.65E+00	5.94E+01	8.66E-02	3.09E-01	2.33E+00	1.55E-01	-3.64E+02
1125	Water, turbine use, unspecified natural origin, SE	Raw	dm3	-5.49E+01	2.50E+00	8.67E+00	1.87E+00	1.42E+01	1.93E-02	7.26E-02	4.70E-01	3.69E-02	-8.27E+01
1126	Water, turbine use, unspecified natural origin, RU	Raw	dm3	-2.87E+01	8.95E-01	3.48E+00	7.90E+00	2.22E+01	5.33E-03	1.04E-01	5.32E-01	4.72E-02	-6.39E+01
1127	Water, turbine use, unspecified natural origin, RS	Raw	cu.in	-4.02E+02	1.79E+01	6.22E+01	1.31E+01	1.02E+02	1.40E-01	5.22E-01	3.54E+00	2.64E-01	-6.02E+02
1128	Water, turbine use, unspecified natural origin, RoW	Raw	dm3	-9.99E+01	1.52E+00	5.08E+00	5.98E+00	2.75E+01	7.13E-03	1.19E-01	5.21E-01	6.18E-02	-1.41E+02
1129	Water, turbine use, unspecified natural origin, RO	Raw	cu.in	-5.52E+02	2.46E+01	8.54E+01	1.78E+01	1.39E+02	1.93E-01	7.14E-01	4.85E+00	3.62E-01	-8.25E+02
1130	Water, turbine use, unspecified natural origin, RNA	Raw	mm3	1.26E+02	4.10E+00	5.53E-01	1.33E-01	1.97E+02	1.42E-03	2.51E-03	1.64E-02	1.91E-03	-7.63E+01
1131	Water, turbine use, unspecified natural origin, RER	Raw	cm3	-4.25E+00	1.37E-01	3.63E-02	4.23E-02	3.12E-01	1.30E-02	2.06E-01	2.36E-03	3.69E-04	-5.00E+00
1132	Water, turbine use, unspecified natural origin, PT	Raw	cu.in	-1.94E+02	8.78E+00	3.05E+01	6.37E+00	4.98E+01	6.80E-02	2.54E-01	1.67E+00	1.29E-01	-2.92E+02
1133	Water, turbine use, unspecified natural origin, PL	Raw	cu.in	-1.03E+02	4.57E+00	1.62E+01	3.34E+00	2.61E+01	3.65E-02	1.34E-01	8.70E-01	6.81E-02	-1.54E+02
1134	Water, turbine use, unspecified natural origin, PE	Raw	cm3	-1.48E+02	3.32E+00	1.19E+01	7.77E+00	6.18E+01	1.84E-02	2.66E-01	2.18E+00	1.14E-01	-2.35E+02
1135	Water, turbine use, unspecified natural origin, NO	Raw	cu.in	-1.30E+02	6.40E+00	2.25E+01	1.22E+01	4.49E+01	5.03E-02	2.24E-01	1.26E+00	1.17E-01	-2.18E+02
1136	Water, turbine use, unspecified natural origin, NL	Raw	cm3	-7.63E+01	3.70E+00	1.30E+01	5.54E+00	2.46E+01	2.86E-02	1.24E-01	6.81E-01	6.34E-02	-1.24E+02
1137	Water, turbine use, unspecified natural origin, MY	Raw	cu.in	-5.47E+01	1.26E+00	4.53E+00	2.94E+00	2.35E+01	6.85E-03	1.00E-01	7.64E-01	4.32E-02	-8.79E+01
1138	Water, turbine use, unspecified natural origin, MX	Raw	dm3	-1.25E+01	2.78E-01	9.99E-01	6.51E-01	5.18E+00	1.55E-03	2.24E-02	1.86E-01	9.52E-03	-1.99E+01
1139	Water, turbine use, unspecified natural origin, MK	Raw	cm3	-1.57E+02	6.99E+00	2.43E+01	5.10E+00	3.98E+01	5.48E-02	2.04E-01	1.38E+00	1.03E-01	-2.35E+02
1140	Water, turbine use, unspecified natural origin, LV	Raw	cu.in	-1.54E+02	6.93E+00	2.41E+01	5.04E+00	3.94E+01	5.39E-02	2.01E-01	1.34E+00	1.02E-01	-2.31E+02
1141	Water, turbine use, unspecified natural origin, LU	Raw	cm3	-2.66E+02	1.21E+01	4.20E+01	9.03E+00	6.88E+01	9.52E-02	3.56E-01	2.25E+00	1.79E-01	-4.01E+02
1142	Water, turbine use, unspecified natural origin, LT	Raw	cm3	-3.30E+02	1.44E+01	4.98E+01	1.04E+01	8.13E+01	1.15E-01	4.19E-01	3.02E+00	2.11E-01	-4.89E+02
1143	Water, turbine use, unspecified natural origin, KR	Raw	cu.in	-8.00E+01	1.79E+00	6.42E+00	4.15E+00	3.33E+01	9.94E-03	1.43E-01	1.18E+00	6.11E-02	-1.27E+02
1144	Water, turbine use, unspecified natural origin, JP	Raw	dm3	-2.37E+01	5.47E-01	1.97E+00	1.51E+00	1.03E+01	3.02E-03	4.48E-02	3.51E-01	1.93E-02	-3.85E+01
1145	Water, turbine use, unspecified natural origin, IT	Raw	dm3	-1.14E+01	5.17E-01	1.80E+00	3.85E-01	2.92E+00	4.10E-03	1.50E-02	9.64E-02	7.61E-03	-1.71E+01
1146	Water, turbine use, unspecified natural origin, IS	Raw	cu.in	-9.32E+01	4.15E+00	1.43E+01	3.12E+00	2.38E+01	3.18E-02	1.21E-01	7.72E-01	6.26E-02	-1.40E+02
1147	Water, turbine use, unspecified natural origin, IR	Raw	dm3	8.47E+01	1.08E-01	3.86E-01	2.49E-01	2.00E+00	6.02E-04	8.96E+01	7.26E-02	3.68E-03	-7.72E+00
1148	Water, turbine use, unspecified natural origin, IN	Raw	cu.in	-4.91E+02	9.31E+00	3.34E+01	2.16E+01	1.73E+02	5.21E-02	7.46E-01	6.30E+00	3.18E-01	-7.36E+02
1149	Water, turbine use, unspecified natural origin, IE	Raw	cm3	-5.87E+02	2.66E+01	9.22E+01	1.95E+01	1.51E+02	2.05E-01	7.70E-01	5.04E+00	3.92E-01	-8.82E+02
1150	Water, turbine use, unspecified natural origin, ID	Raw	cu.in	-5.56E+01	1.23E+00	4.43E+00	2.85E+00	2.28E+01	6.97E-03	9.87E-02	8.05E-01	4.20E-02	-8.79E+01
1151	Water, turbine use, unspecified natural origin, HU	Raw	cm3	-1.83E+02	8.28E+00	2.87E+01	6.15E+00	4.71E+01	6.43E-02	2.41E-01	1.59E+00	1.22E-01	-2.76E+02
1152	Water, turbine use, unspecified natural origin, HR	Raw	cm3	-2.02E+02	9.04E+00	3.14E+01	6.52E+00	5.10E+01	7.08E-02	2.61E-01	1.78E+00	1.33E-01	-3.02E+02
1153	Water, turbine use, unspecified natural origin, GR	Raw	cu.in	-1.99E+02	8.69E+00	3.01E+01	6.36E+00	4.89E+01	6.96E-02	2.55E-01	1.81E+00	1.28E-01	-2.95E+02
1154	Water, turbine use, unspecified natural origin, GLO	Raw	mm3	-1.58E+02	4.12E-02	5.00E+00	1.16E-01	1.30E+00	2.73E-02	1.27E-01	2.86E-01	1.24E-02	-1.65E+02
1155	Water, turbine use, unspecified natural origin, GB	Raw	cu.in	-2.47E+02	1.12E+01	3.90E+01	8.29E+00	6.39E+01	8.67E-02	3.26E-01	2.12E+00	1.66E-01	-3.72E+02
1156	Water, turbine use, unspecified natural origin, FR	Raw	dm3	-3.95E+01	1.78E+00	6.79E+00	1.60E+00	1.72E+01	3.29E-02	1.92E-01	3.78E-01	2.93E-02	-6.75E+01
1157	Water, turbine use, unspecified natural origin, FI	Raw	cu.in	-2.75E+02	1.25E+01	4.33E+01	9.12E+00	7.08E+01	9.63E-02	3.61E-01	2.35E+00	1.84E-01	-4.13E+02
1158	Water, turbine use, unspecified natural origin, ES	Raw	dm3	-1.17E+01	5.25E-01	1.82E+00	3.81E-01	2.98E+00	4.08E-03	1.52E-02	1.00E-01	7.71E-03	-1.75E+01
1159	Water, turbine use, unspecified natural origin, EE	Raw	cm3	-4.04E+01	1.81E+00	6.29E+00	1.32E+00	1.03E+01	1.41E-02	5.26E-02	3.53E-01	2.67E-02	-6.06E+01
1160	Water, turbine use, unspecified natural origin, DK	Raw	cm3	-1.57E+01	7.02E-01	2.44E+00	5.44E-01	4.01E+00	5.62E-03	2.10E-02	1.37E-01	1.04E-02	-2.35E+01
1161	Water, turbine use, unspecified natural origin, DE	Raw	dm3	-1.50E+01	6.68E-01	2.34E+00	5.91E-01	3.91E+00	5.92E-03	2.28E-02	1.28E-01	1.02E-02	-2.27E+01
1162	Water, turbine use, unspecified natural origin, CZ	Raw	cu.in	-1.10E+02	4.98E+00	1.73E+01	3.73E+00	2.84E+01	4.01E-02	1.53E-01	9.46E-01	7.37E-02	-1.66E+02
1163	Water, turbine use, unspecified natural origin, CN	Raw	dm3	-3.46E+02	7.51E+00	2.71E+01	1.78E+01	1.40E+02	4.26E-02	6.05E-01	4.88E+00	2.58E-01	-5.44E+02
1164	Water, turbine use, unspecified natural origin, CL	Raw	cu.in	-4.63E+02	1.05E+01	3.79E+01	2.47E+01	1.96E+02	5.83E-02	8.44E-01	6.76E+00	3.61E-01	-7.40E+02
1165	Water, turbine use, unspecified natural origin, CH	Raw	dm3	-1.42E+01	3.21E-01	1.95E+00	7.31E-01	4.98E+00	2.75E-02	1.88E-01	1.09E-01	9.22E-03	-2.25E+01
1166	Water, turbine use, unspecified natural origin, CA	Raw	dm3	-6.04E+01	1.35E+00	4.80E+00	3.30E+00	2.52E+01	6.97E-03	1.01E-01	8.11E-01	4.52E-02	-9.60E+01
1167	Water, turbine use, unspecified natural origin, BR	Raw	dm3	-2.43E+02	6.29E-01	2.26E+00	1.47E+00	1.17E+01	3.52E-03	5.06E-02	4.22E-01	2.15E-02	-2.59E+02
1168	Water, turbine use, unspecified natural origin, BG	Raw	cu.in	-1.68E+02	7.54E+00	2.62E+01	5.47E+00	4.28E+01	5.88E-02	2.19E-01	1.47E+00	1.11E-01	-2.52E+02
1169	Water, turbine use, unspecified natural origin, BE	Raw	cm3	-4.66E+02	2.10E+01	7.29E+01	1.64E+01	1.21E+02	1.71E-01	6.18E-01	4.02E+00	3.11E-01	-7.03E+02
1170	Water, turbine use, unspecified natural origin, BA	Raw	cm3	-1.94E+02	7.17E+00	2.40E+01	6.93E+00	4.34E+01	5.45E-02	2.19E-01	1.34E+00	1.30E-01	-2.77E+02
1171	Water, turbine use, unspecified natural origin, AU	Raw	cu.in	-3.00E+02	6.59E+00	2.38E+01	1.55E+01	1.21E+02	3.75E-02	5.30E-01	4.23E+00	2.27E-01	-4.72E+02
1172	Water, turbine use, unspecified natural origin, AT	Raw	dm3	-2.98E+01	1.30E+00	4.60E+00	1.04E+00	7.72E+00	1.32E-02	5.48E-02	2.55E-01	1.97E-02	-4.48E+01
1173	Water, salt, sole	Raw	cm3	-1.72E+02	7.13E-02	3.51E-01	7.38E-01	1.90E+00	3.61E-01	2.50E+00	2.86E-02	4.84E-03	-1.77E+02
1174	Water, salt, ocean	Raw	cu.in	-8.10E+01	4.87E+00	1.09E-01	5.55E-01	8.06E-01	7.43E-03	6.80E-02	3.09E-03	2.04E-03	-8.75E+01
1175	Water, river, ZA	Raw	mm3	-3.72E+00	3.52E-02	1.50E-01	5.10E+00	2.98E+00	4.65E-02	3.29E-01	9.77E-03	1.35E-02	-1.24E+01
1176	Water, river, WEU	Raw	mm3	-1.07E-04	3.13E-06	1.47E-05	3.35E-06	3.36E-07	3.72E-08	9.30E-08	2.44E-09	4.91E-08	-1.29E-04
1177	Water, river, US	Raw	cu.in	-6.41E+02	5.83E-03	2.05E-02	6.22E-03	1.92E-01	5.19E-05	8.54E-04	3.14E-05	1.04E-04	-6.41E+02
1178	Water, river, TZ	Raw	mm3	-1.51E-02	2.26E-04	6.26E-04	1.81E-03	2.65E-04	1.08E-05	7.11E-05	1.04E-05	8.13E-06	-1.81E-02
1179	Water, river, TW	Raw	mm3	-2.22E+01	2.61E-01	1.08E+00	5.86E-01	0.00E+00	2.38E-03	2.48E-02	0.00E+00	9.10E-03	-2.42E+01
1180	Water, river, TR	Raw	mm3	-3.59E+00	6.47E-02	2.35E-01	1.46E-01	0.00E+00	4.27E-04	7.62E-01	0.00E+00	2.17E-03	-4.79E+00
1181	Water, river, TN	Raw	cm3	-7.43E+00	2.35E-04	8.52E-04	2.61E-04	4.79E-03	2.20E-06	3.47E-05	3.37E-06	4.75E-06	-7.44E+00
1182	Water, river, TH	Raw	mm3	-6.42E-01	9.89E-03	3.55E-02	2.29E-02	0.00E+00	6.21E-05	8.29E-04	0.00E+00	3.37E-04	-7.11E-01
1183	Water, river, SK	Raw	mm3	-3.23E+00	1.11E-01	4.30E-01	7.96E-02	0.00E+00	1.04E-03	3.22E-03	0.00E+00	1.70E-03	-3.86E+00
1184	Water, river, SI	Raw	mm3	-2.32E+00	7.89E-02	2.73E-01	5.71E-02	0.00E+00	6.83E-04	2.37E-03	0.00E+00	1.16E-03	-2.74E+00
1185	Water, river, SE	Raw	mm3	-3.69E+01	1.09E+00	6.36E+00	8.71E-01	1.25E-01	1.62E-02	2.75E-02	6.33E-06	2.02E-02	-4.54E+01
1186	Water, river, RU	Raw	cm3	-4.69E-01	1.77E-02	6.94E-02	2.52E-01	4.82E-01	2.08E-04	2.90E-03	1.04E-02	1.16E-03	-1.31E+00
1187	Water, river, RS	Raw	mm3	-6.90E-02	2.41E-03	8.38E-03	1.76E-03	0.00E+00	2.03E-05	7.27E-05	0.00E+00	3.56E-05	-8.17E-02
1188	Water, river, RoW	Raw	dm3	-7.41E+01	4.07E+00	5.44E-02	8.69E-02	3.60E-01	2.59E-04	4.85E-02	3.57E-03	5.64E-04	-7.87E+01
1189	Water, river, RO	Raw	cm3	-3.37E+00	1.50E-01	5.22E-01	1.09E-01	8.51E-01	1.18E-03	4.36E-03	2.96E-02	2.21E-03	-5.04E+00
1190	Water, river, RNA	Raw	cm3	1.64E+00	1.60E-03	2.21E-03	1.10E+00	5.80E-01	2.18E-05	4.89E-05	3.15E-05	2.71E-03	-4.81E-02
1191	Water, river, RLA	Raw	mm3	7.96E+02	7.85E-01	1.28E+00	5.37E+02	2.80E+02	1.12E-02	2.57E-02	1.50E-02	1.32E+00	-2.46E+01
1192	Water, river, RER	Raw	cm3	-8.25E+01	2.98E+00	2.79E+01	2.06E+01	1.06E+02	2.35E-02	1.81E+01	1.33E+00	1.91E-01	-2.59E+02
1193	Water, river, RAS	Raw	cm3	1.84E+00	2.58E-03	5.33E-03	1.26E+00	6.56E-01	3.30E-05	8.18E-05	3.41E-05	3.11E-03	-8.30E-02
1194	Water, river, PT	Raw	mm3	-9.29E+00	2.59E-01	1.57E+00	1.61E-01	0.00E+00	4.08E-03	6.92E-03	0.00E+00	4.90E-03	-1.13E+01
1195	Water, river, PL	Raw	mm3	-7.52E+00	2.26E-01	1.11E+00	1.63E-01	0.00E+00	2.84E-03	6.79E-03	0.00E+00	3.97E-03	-9.03E+00
1196	Water, river, PH	Raw	cm3	-3.02E+02	1.35E-02	6.60E-02	1.84E-02	1.99E-01	3.56E-04	2.83E-03	1.88E-04	3.06E-04	-3.02E+02
1197	Water, river, PE	Raw	mm3	-5.33E-01	8.16E-03	2.93E-02	1.92E-02	2.98E-05	5.20E-05	6.92E-04	7.28E-07	2.79E-04	-5.90E-01
1198	Water, river, NO	Raw	mm3	-2.72E+00	8.54E-02	4.49E-01	1.74E-01	0.00E+00	1.12E-03	2.84E-03	0.00E+00	1.82E-03	-3.43E+00
1199	Water, river, NL	Raw	mm3	-5.81E+01	1.88E+00	1.01E+01	4.32E+00	2.00E+00	2.50E-02	6.85E-02	3.59E-03	4.23E-02	-7.65E+01
1200	Water, river, MY	Raw	cm3	-3.96E+01	2.55E-03	9.00E-03	2.83E-03	1.43E-01	7.33E-05	5.57E-04	1.06E-04	1.21E-03	-3.97E+01
1201	Water, river, MX	Raw	mm3	-5.48E-01	8.33E-03	2.99E-02	1.95E-02	0.00E+00	5.26E-05	7.04E-04	0.00E+00	2.84E-04	-6.07E-01
1202	Water, river, LV	Raw	mm3	-2.01E+00	7.05E-02	2.45E-01	5.13E-02	0.00E+00	5.99E-04	2.13E-03	0.00E+00	1.04E-03	-2.38E+00
1203	Water, river, LU	Raw	mm3	-1.80E+00	6.04E-02	2.64E-01	3.92E-02	0.00E+00	6.45E-04	1.65E-03	0.00E+00	9.44E-04	-2.17E+00
1204	Water, river, LT	Raw	mm3	-4.05E-01	1.39E-02	4.82E-02	1.01E-02	0.00E+00	1.21E-04	4.21E-04	0.00E+00	2.04E-04	-4.78E-01
1205	Water, river, KR	Raw	cm3	-2.94E+00	6.57E-02	2.36E-01	1.52E-01	1.22E+00	3.65E-04	5.25E-03	4.32E-02	2.25E-03	-4.67E+00
1206	Water, river, JP	Raw	mm3	-7.11E+01	9.88E-01	3.91E+00	2.77E+00	5.58E+00	7.84E-03	9.17E-02	1.90E-01	3.56E-02	-8.47E+01
1207	Water, river, IT	Raw	mm3	-1.31E+02	4.33E+00	1.88E+01	2.98E+00	0.00E+00	4.69E-02	1.23E-01	0.00E+00	6.88E-02	-1.57E+02
1208	Water, river, IR	Raw	mm3	1.40E+00	1.83E-03	6.56E-03	4.24E-03	0.00E+00	1.16E-05	1.52E+00	0.00E+00	6.24E-05	-1.34E-01
1209	Water, river, IN	Raw	cu.in	-1.10E+02	1.00E-02	3.61E-02	1.90E-02	1.92E-01	6.97E-05	1.04E-03	4.48E-03	2.94E-04	-1.10E+02
1210	Water, river, IE	Raw	mm3	-1.86E+00	6.58E-02	2.28E-01	4.84E-02	0.00E+00	5.54E-04	1.98E-03	0.00E+00	9.70E-04	-2.21E+00
1211	Water, river, HU	Raw	mm3	-1.78E+01	1.80E-01	4.22E+00	1.30E-01	0.00E+00	1.22E-02	5.48E-03	0.00E+00	9.95E-03	-2.24E+01
1212	Water, river, HR	Raw	mm3	-7.92E-01	2.79E-02	9.66E-02	2.01E-02	0.00E+00	2.32E-04	8.29E-04	0.00E+00	4.09E-04	-9.38E-01
1213	Water, river, GR	Raw	mm3	-2.10E+00	7.24E-02	2.51E-01	5.29E-02	0.00E+00	6.27E-04	2.20E-03	0.00E+00	1.06E-03	-2.48E+00
1214	Water, river, GLO	Raw	cm3	-6.42E+00	4.88E-02	8.10E-02	7.65E-01	1.34E+00	1.23E-04	1.17E-03	4.30E-03	6.92E-03	-8.67E+00
1215	Water, river, GB	Raw	mm3	-1.06E+02	3.48E+00	1.52E+01	2.35E+00	0.00E+00	3.78E-02	9.74E-02	0.00E+00	5.54E-02	-1.27E+02
1216	Water, river, FR	Raw	cm3	-2.38E+01	2.84E-03	1.42E-02	2.12E-03	7.49E-01	3.68E-05	1.68E-04	7.30E-05	5.10E-05	-2.46E+01
1217	Water, river, FI	Raw	mm3	-8.58E+00	2.55E-01	1.42E+00	1.56E-01	0.00E+00	3.61E-03	6.64E-03	0.00E+00	4.51E-03	-1.04E+01
1218	Water, river, Europe without Switzerland	Raw	dm3	-3.72E+01	3.40E+00	5.88E-04	2.86E-02	7.70E-02	2.23E-04	5.66E-05	9.81E-05	8.77E-05	-4.07E+01
1219	Water, river, ES	Raw	cm3	-1.00E+02	4.80E-03	1.98E-02	4.91E-03	6.41E-02	5.34E-05	6.28E-04	9.25E-05	9.48E-05	-1.00E+02
1220	Water, river, EE	Raw	mm3	-2.05E-01	7.22E-03	2.51E-02	5.26E-03	0.00E+00	6.00E-05	2.16E-04	0.00E+00	1.06E-04	-2.43E-01
1221	Water, river, DK	Raw	mm3	-2.79E+01	7.62E-01	4.77E+00	4.82E-01	0.00E+00	1.25E-02	2.03E-02	0.00E+00	1.47E-02	-3.40E+01
1222	Water, river, DE	Raw	cm3	-1.58E+01	9.36E-02	3.38E-01	8.04E-02	7.16E-01	8.62E-04	3.22E-03	1.50E-02	1.44E-03	-1.71E+01
1223	Water, river, CZ	Raw	mm3	-2.09E+01	7.41E-01	2.60E+00	5.46E-01	0.00E+00	6.36E-03	2.30E-02	0.00E+00	1.09E-02	-2.48E+01
1224	Water, river, CN	Raw	cu.in	-1.13E+02	1.29E-02	4.59E-02	1.63E-02	1.12E-01	1.09E-04	1.77E-03	1.39E-03	2.67E-04	-1.13E+02
1225	Water, river, CH	Raw	cm3	-1.57E+02	3.78E+00	1.27E-01	7.53E-02	1.89E+01	1.73E-03	4.26E-03	5.04E-03	6.66E-04	-1.80E+02
1226	Water, river, CA	Raw	cm3	-1.28E+02	9.01E+00	6.49E+00	9.73E-01	7.80E+00	2.10E-03	3.14E-02	2.37E-01	2.33E-02	-1.53E+02
1227	Water, river, BR	Raw	dm3	-5.98E+01	2.06E-04	8.22E-04	4.17E-04	1.07E-02	1.66E-06	1.94E-05	8.57E-05	6.29E-06	-5.98E+01
1228	Water, river, BG	Raw	mm3	-1.32E+02	9.95E-02	3.63E+01	1.61E-01	0.00E+00	1.08E-01	8.07E-03	0.00E+00	7.59E-02	-1.69E+02
1229	Water, river, BE	Raw	mm3	-3.47E+01	1.09E+00	5.35E+00	7.03E-01	0.00E+00	1.35E-02	2.92E-02	0.00E+00	1.81E-02	-4.19E+01
1230	Water, river, AU	Raw	mm3	2.70E+00	2.14E-01	7.10E-01	9.13E+00	4.57E+00	1.76E-03	1.33E-02	2.08E-04	2.67E-02	-1.20E+01
1231	Water, river, AT	Raw	mm3	-2.03E+01	6.40E-01	3.02E+00	4.30E-01	0.00E+00	8.10E-03	2.08E-02	0.00E+00	1.05E-02	-2.44E+01
1232	Water, lake, US	Raw	mm3	-1.42E-02	9.66E-04	3.94E-05	2.00E-05	2.78E-05	1.34E-07	5.09E-07	6.52E-08	1.90E-07	-1.52E-02
1233	Water, lake, TW	Raw	mm3	-1.08E-02	1.27E-04	5.27E-04	2.86E-04	0.00E+00	1.16E-06	1.21E-05	0.00E+00	4.43E-06	-1.18E-02
1234	Water, lake, TR	Raw	mm3	-4.25E-04	5.30E-06	2.07E-05	1.19E-05	0.00E+00	4.24E-08	4.77E-07	0.00E+00	1.82E-07	-4.64E-04
1235	Water, lake, SK	Raw	mm3	-3.16E-04	9.32E-06	5.38E-05	5.57E-06	0.00E+00	1.37E-07	2.35E-07	0.00E+00	1.67E-07	-3.86E-04
1236	Water, lake, SE	Raw	mm3	-1.86E-02	5.30E-04	3.11E-03	6.65E-04	0.00E+00	1.21E-05	4.22E-05	0.00E+00	1.05E-05	-2.29E-02
1237	Water, lake, RU	Raw	mm3	-9.89E-03	1.36E-04	5.96E-04	1.53E-03	0.00E+00	1.14E-06	1.83E-05	0.00E+00	8.29E-06	-1.22E-02
1238	Water, lake, RoW	Raw	cu.in	-6.52E+02	3.93E+01	8.86E-03	3.31E-01	8.71E-01	4.37E-05	5.49E-04	1.86E-03	1.04E-03	-6.93E+02
1239	Water, lake, RNA	Raw	mm3	9.44E-02	3.08E-03	4.16E-04	9.99E-05	1.48E-01	1.07E-06	1.89E-06	1.23E-05	1.43E-06	-5.73E-02
1240	Water, lake, RER	Raw	mm3	-1.28E+01	3.12E-02	5.00E-03	1.51E-02	8.81E-02	1.43E-03	1.33E-02	2.42E-04	6.99E-05	-1.30E+01
1241	Water, lake, PT	Raw	mm3	-3.52E-03	9.05E-05	6.44E-04	5.26E-05	0.00E+00	1.69E-06	2.29E-06	0.00E+00	1.86E-06	-4.31E-03
1242	Water, lake, PL	Raw	mm3	-7.95E-04	1.00E-05	1.84E-04	6.11E-06	0.00E+00	5.22E-07	2.70E-07	0.00E+00	4.39E-07	-9.96E-04
1243	Water, lake, NO	Raw	mm3	-1.26E-03	3.93E-05	2.11E-04	8.07E-05	0.00E+00	5.28E-07	1.30E-06	0.00E+00	8.45E-07	-1.60E-03
1244	Water, lake, NL	Raw	mm3	-2.41E-02	7.24E-04	4.19E-03	1.10E-03	0.00E+00	1.05E-05	2.22E-05	0.00E+00	1.50E-05	-3.02E-02
1245	Water, lake, LU	Raw	mm3	-5.30E-04	1.71E-05	8.56E-05	9.84E-06	0.00E+00	2.11E-07	4.27E-07	0.00E+00	2.78E-07	-6.44E-04
1246	Water, lake, KR	Raw	mm3	-2.03E-03	2.80E-05	1.04E-04	6.32E-05	0.00E+00	1.88E-07	2.36E-06	0.00E+00	9.52E-07	-2.23E-03
1247	Water, lake, JP	Raw	mm3	-2.85E-02	3.39E-04	1.39E-03	9.59E-04	0.00E+00	3.04E-06	3.30E-05	0.00E+00	1.23E-05	-3.13E-02
1248	Water, lake, IT	Raw	mm3	-2.69E-02	7.96E-04	4.58E-03	4.73E-04	0.00E+00	1.16E-05	2.00E-05	0.00E+00	1.42E-05	-3.28E-02
1249	Water, lake, HU	Raw	mm3	-7.52E-03	4.60E-05	1.92E-03	3.23E-05	0.00E+00	5.60E-06	1.42E-06	0.00E+00	4.25E-06	-9.53E-03
1250	Water, lake, GLO	Raw	mm3	6.18E-02	9.61E-04	2.89E-03	9.22E-02	1.54E-05	9.87E-06	3.00E-05	3.41E-06	2.35E-04	-3.46E-02
1251	Water, lake, GB	Raw	mm3	-2.48E-02	7.49E-04	4.15E-03	4.43E-04	0.00E+00	1.05E-05	1.89E-05	0.00E+00	1.30E-05	-3.02E-02
1252	Water, lake, FR	Raw	mm3	-2.80E-02	8.03E-04	4.78E-03	4.71E-04	0.00E+00	1.23E-05	2.03E-05	0.00E+00	1.46E-05	-3.41E-02
1253	Water, lake, FI	Raw	mm3	-3.56E-03	1.02E-04	6.16E-04	5.97E-05	0.00E+00	1.58E-06	2.57E-06	0.00E+00	1.88E-06	-4.35E-03
1254	Water, lake, Europe without Switzerland	Raw	cu.in	-1.48E+02	1.35E+01	1.67E-03	1.13E-01	3.03E-01	2.90E-05	1.24E-04	3.57E-04	3.42E-04	-1.62E+02
1255	Water, lake, ES	Raw	mm3	-9.84E-03	2.59E-04	1.76E-03	1.52E-04	0.00E+00	4.59E-06	6.57E-06	0.00E+00	5.16E-06	-1.20E-02
1256	Water, lake, DK	Raw	mm3	-1.14E-02	2.93E-04	2.06E-03	1.74E-04	0.00E+00	5.42E-06	7.47E-06	0.00E+00	5.99E-06	-1.39E-02
1257	Water, lake, DE	Raw	mm3	-1.26E-01	4.65E-03	2.11E-02	3.11E-03	1.21E-02	5.13E-05	1.20E-04	4.58E-04	7.26E-05	-1.67E-01
1258	Water, lake, CZ	Raw	mm3	-7.22E-04	2.66E-05	1.03E-04	1.55E-05	0.00E+00	2.40E-07	6.63E-07	0.00E+00	3.71E-07	-8.69E-04
1259	Water, lake, CN	Raw	mm3	3.78E-01	1.24E-02	1.72E-03	4.05E-04	5.98E-01	4.31E-06	7.72E-06	5.08E-05	5.95E-06	-2.34E-01
1260	Water, lake, CH	Raw	cm3	-1.99E+01	1.83E+00	2.41E-02	2.62E-02	2.28E-01	7.86E-05	3.03E-04	1.57E-03	1.59E-04	-2.20E+01
1261	Water, lake, CA	Raw	cm3	-1.12E+01	1.01E+00	1.34E-02	1.66E-02	8.00E-02	2.67E-05	5.01E-04	1.65E-03	1.39E-04	-1.23E+01
1262	Water, lake, BG	Raw	mm3	-6.47E-02	4.87E-05	1.78E-02	7.86E-05	0.00E+00	5.28E-05	3.95E-06	0.00E+00	3.71E-05	-8.27E-02
1263	Water, lake, BE	Raw	mm3	-1.28E-02	3.88E-04	2.11E-03	2.29E-04	0.00E+00	5.32E-06	9.78E-06	0.00E+00	6.65E-06	-1.55E-02
1264	Water, lake, AT	Raw	mm3	-6.15E-03	1.85E-04	1.03E-03	1.08E-04	0.00E+00	2.59E-06	4.66E-06	0.00E+00	3.21E-06	-7.48E-03
1265	Water, cooling, unspecified natural origin, ZA	Raw	cm3	-1.17E+02	2.56E+00	9.52E+00	1.23E+01	5.46E+01	8.68E-02	7.27E-01	1.61E+00	1.08E-01	-1.98E+02
1266	Water, cooling, unspecified natural origin, WEU	Raw	mm3	-5.84E-01	1.67E-02	7.67E-02	1.93E-02	1.56E-03	2.07E-04	5.96E-04	1.33E-05	2.70E-04	-7.00E-01
1267	Water, cooling, unspecified natural origin, US	Raw	cu.in	-1.67E+02	1.92E+00	7.08E+00	8.95E+00	5.36E+01	1.06E-02	1.60E-01	1.21E+00	1.09E-01	-2.40E+02
1268	Water, cooling, unspecified natural origin, UA	Raw	cm3	-1.19E+02	9.45E+00	3.90E+01	3.40E+01	1.69E+02	7.22E-02	2.75E-01	1.79E+00	2.96E-01	-3.73E+02
1269	Water, cooling, unspecified natural origin, TZ	Raw	cm3	-4.89E+00	5.99E-02	2.13E-01	2.76E-01	1.22E+00	5.30E-03	3.93E-02	8.09E-02	2.43E-03	-6.79E+00
1270	Water, cooling, unspecified natural origin, TW	Raw	cm3	-9.55E+01	2.18E+00	7.88E+00	5.39E+00	4.16E+01	1.21E-02	1.74E-01	1.37E+00	7.65E-02	-1.54E+02
1271	Water, cooling, unspecified natural origin, TR	Raw	cm3	-1.91E+01	1.78E+00	7.23E+00	1.99E+01	8.80E+01	9.87E-03	2.48E+01	1.13E+00	1.46E-01	-1.62E+02
1272	Water, cooling, unspecified natural origin, TH	Raw	cm3	-6.05E+01	1.37E+00	4.92E+00	3.18E+00	2.55E+01	7.58E-03	1.09E-01	8.83E-01	4.69E-02	-9.66E+01
1273	Water, cooling, unspecified natural origin, SK	Raw	cm3	-6.93E+01	3.22E+00	1.34E+01	4.54E+00	2.77E+01	2.99E-02	9.28E-02	6.08E-01	6.35E-02	-1.19E+02
1274	Water, cooling, unspecified natural origin, SI	Raw	cm3	-8.46E+01	3.49E+00	1.33E+01	2.81E+00	2.11E+01	3.20E-02	1.03E-01	7.74E-01	5.51E-02	-1.26E+02
1275	Water, cooling, unspecified natural origin, SE	Raw	cm3	-8.05E+01	3.99E+00	1.49E+01	5.91E+00	3.35E+01	3.17E-02	1.15E-01	7.46E-01	7.65E-02	-1.40E+02
1276	Water, cooling, unspecified natural origin, SA	Raw	cm3	-7.54E+01	3.69E+00	1.52E+01	4.38E+01	2.05E+02	2.02E-02	2.90E-01	2.38E+00	3.19E-01	-3.46E+02
1277	Water, cooling, unspecified natural origin, RU	Raw	cu.in	4.45E+01	1.81E+00	9.45E+00	5.74E+01	2.05E+02	1.11E-02	2.49E-01	9.99E-01	3.23E-01	-2.31E+02
1278	Water, cooling, unspecified natural origin, RS	Raw	cm3	-2.87E+01	1.45E+00	5.39E+00	2.37E+00	1.34E+01	1.14E-02	4.22E-02	2.84E-01	2.91E-02	-5.17E+01
1279	Water, cooling, unspecified natural origin, RoW	Raw	cu.in	-2.60E+02	8.51E+00	5.41E+00	2.18E+01	1.05E+02	7.82E-02	1.19E+00	7.32E-01	3.01E-01	-4.03E+02
1280	Water, cooling, unspecified natural origin, RO	Raw	cm3	-1.87E+01	2.71E+00	1.27E+01	1.56E+01	6.95E+01	2.09E-02	7.68E-02	5.05E-01	1.19E-01	-1.20E+02
1281	Water, cooling, unspecified natural origin, RNA	Raw	mm3	1.53E+00	4.99E-02	6.74E-03	1.62E-03	2.40E+00	1.73E-05	3.06E-05	1.99E-04	2.32E-05	-9.29E-01
1282	Water, cooling, unspecified natural origin, RER	Raw	cu.in	-8.82E+01	3.72E+00	2.58E+00	1.18E-01	4.29E+00	6.58E-03	8.04E-03	2.28E-02	3.84E-02	-9.90E+01
1283	Water, cooling, unspecified natural origin, PT	Raw	cm3	-3.98E+00	1.04E+00	5.10E+00	6.94E+00	3.04E+01	7.96E-03	2.92E-02	1.83E-01	5.13E-02	-4.78E+01
1284	Water, cooling, unspecified natural origin, PL	Raw	cm3	-5.83E+02	2.61E+01	9.71E+01	2.30E+01	1.69E+02	2.19E-01	7.64E-01	5.01E+00	4.20E-01	-9.04E+02
1285	Water, cooling, unspecified natural origin, PH	Raw	mm3	-2.17E+00	3.74E-02	2.94E-01	7.40E-02	3.86E-02	2.49E-03	1.33E-02	4.94E-04	1.06E-03	-2.63E+00
1286	Water, cooling, unspecified natural origin, PE	Raw	cm3	-8.94E+00	2.26E-01	8.34E-01	9.61E-01	5.87E+00	1.25E-03	1.81E-02	1.47E-01	1.01E-02	-1.70E+01
1287	Water, cooling, unspecified natural origin, NO	Raw	cm3	-2.32E+00	1.14E-01	4.17E-01	2.19E-01	8.50E-01	9.44E-04	3.99E-03	2.38E-02	2.12E-03	-3.95E+00
1288	Water, cooling, unspecified natural origin, NL	Raw	cm3	5.51E+00	3.70E+00	1.86E+01	2.79E+01	1.27E+02	2.88E-02	1.20E-01	6.31E-01	1.94E-01	-1.73E+02
1289	Water, cooling, unspecified natural origin, MY	Raw	cm3	-4.05E+01	9.30E-01	3.35E+00	2.17E+00	1.74E+01	5.07E-03	7.40E-02	5.65E-01	3.19E-02	-6.50E+01
1290	Water, cooling, unspecified natural origin, MX	Raw	cm3	-1.08E+02	2.39E+00	8.57E+00	5.59E+00	4.44E+01	1.33E-02	1.92E-01	1.59E+00	8.17E-02	-1.71E+02
1291	Water, cooling, unspecified natural origin, MT	Raw	cm3	-3.03E+00	1.36E-01	4.71E-01	9.88E-02	7.72E-01	1.06E-03	3.94E-03	2.65E-02	2.00E-03	-4.54E+00
1292	Water, cooling, unspecified natural origin, MK	Raw	cm3	-4.06E+00	2.31E-01	8.77E-01	4.95E-01	2.71E+00	1.79E-03	6.69E-03	4.49E-02	5.30E-03	-8.44E+00
1293	Water, cooling, unspecified natural origin, MA	Raw	cm3	-1.49E+01	1.89E-02	1.02E-02	1.17E-03	1.91E+00	1.14E-05	1.06E-04	1.66E-05	3.19E-02	-1.69E+01
1294	Water, cooling, unspecified natural origin, LV	Raw	cm3	1.13E+01	1.20E-01	1.48E+00	4.70E+00	1.86E+01	7.18E-04	2.86E-03	1.44E-02	2.85E-02	-1.36E+01
1295	Water, cooling, unspecified natural origin, LU	Raw	cm3	1.39E-02	1.30E-01	6.26E-01	8.33E-01	4.26E+00	1.00E-03	3.73E-03	2.18E-02	6.19E-03	-5.87E+00
1296	Water, cooling, unspecified natural origin, LT	Raw	cm3	9.93E+00	1.80E-01	1.70E+00	4.46E+00	1.90E+01	1.45E-03	4.68E-03	2.78E-02	2.79E-02	-1.55E+01
1297	Water, cooling, unspecified natural origin, KR	Raw	cm3	-1.92E+02	5.32E+00	2.02E+01	3.02E+01	1.71E+02	2.99E-02	4.25E-01	3.46E+00	2.79E-01	-4.22E+02
1298	Water, cooling, unspecified natural origin, JP	Raw	cm3	-3.35E+02	7.68E+00	2.76E+01	2.12E+01	1.44E+02	4.26E-02	6.30E-01	4.90E+00	2.71E-01	-5.41E+02
1299	Water, cooling, unspecified natural origin, IT	Raw	cm3	-4.76E+01	8.03E+00	3.69E+01	4.06E+01	2.08E+02	6.51E-02	2.29E-01	1.40E+00	3.21E-01	-3.43E+02
1300	Water, cooling, unspecified natural origin, IS	Raw	mm3	-3.75E+00	1.70E-01	5.88E-01	1.24E-01	9.65E-01	1.30E-03	4.91E-03	3.16E-02	2.52E-03	-5.64E+00
1301	Water, cooling, unspecified natural origin, IR	Raw	cu.in	1.58E+02	2.00E-01	7.52E-01	1.09E+00	6.16E+00	1.11E-03	1.65E+02	1.33E-01	1.03E-02	-1.58E+01
1302	Water, cooling, unspecified natural origin, IN	Raw	cm3	-6.14E+02	1.16E+01	4.17E+01	2.69E+01	2.16E+02	6.50E-02	9.31E-01	7.86E+00	3.97E-01	-9.19E+02
1303	Water, cooling, unspecified natural origin, IE	Raw	cm3	-1.06E+01	7.86E-01	3.18E+00	2.55E+00	1.29E+01	5.99E-03	2.25E-02	1.45E-01	2.30E-02	-3.02E+01
1304	Water, cooling, unspecified natural origin, ID	Raw	cm3	-9.21E+01	2.03E+00	7.34E+00	4.72E+00	3.78E+01	1.15E-02	1.64E-01	1.33E+00	6.96E-02	-1.46E+02
1305	Water, cooling, unspecified natural origin, HU	Raw	cm3	-2.49E+01	1.86E+00	7.84E+00	6.29E+00	3.20E+01	1.50E-02	5.36E-02	3.44E-01	5.64E-02	-7.33E+01
1306	Water, cooling, unspecified natural origin, HR	Raw	cm3	2.72E+00	3.20E-01	1.81E+00	3.16E+00	1.43E+01	2.46E-03	8.87E-03	5.51E-02	2.17E-02	-1.69E+01
1307	Water, cooling, unspecified natural origin, GR	Raw	cm3	-1.37E+02	6.04E+00	2.16E+01	5.20E+00	3.75E+01	4.96E-02	1.77E-01	1.26E+00	9.40E-02	-2.09E+02
1308	Water, cooling, unspecified natural origin, GLO	Raw	cu.in	6.23E+01	1.06E-02	2.28E-03	4.16E+01	2.17E+01	2.62E-05	1.85E-04	6.82E-05	1.02E-01	-1.03E+00
1309	Water, cooling, unspecified natural origin, GB	Raw	cm3	-2.22E+02	1.18E+01	4.39E+01	1.99E+01	1.17E+02	9.17E-02	3.42E-01	2.20E+00	2.39E-01	-4.17E+02
1310	Water, cooling, unspecified natural origin, FR	Raw	cm3	-4.76E+02	2.66E+01	9.85E+01	3.79E+01	3.11E+02	2.72E-01	1.29E+00	5.17E+00	5.01E-01	-9.58E+02
1311	Water, cooling, unspecified natural origin, FI	Raw	cm3	-1.96E+01	1.78E+00	7.93E+00	7.28E+00	3.61E+01	1.46E-02	5.06E-02	3.27E-01	6.16E-02	-7.31E+01
1312	Water, cooling, unspecified natural origin, Europe without Switzerland	Raw	cm3	-8.57E+01	1.47E-01	9.60E-01	1.60E+00	3.82E+00	1.23E+00	1.46E-01	4.70E-02	9.82E-03	-9.37E+01
1313	Water, cooling, unspecified natural origin, ES	Raw	cm3	-1.31E+02	9.17E+00	3.69E+01	2.77E+01	1.44E+02	7.09E-02	2.62E-01	1.70E+00	2.57E-01	-3.51E+02
1314	Water, cooling, unspecified natural origin, EE	Raw	cm3	-1.26E+01	5.91E-01	2.09E+00	6.11E-01	4.09E+00	4.59E-03	1.71E-02	1.14E-01	9.75E-03	-2.01E+01
1315	Water, cooling, unspecified natural origin, DK	Raw	cm3	1.90E+00	6.36E-01	3.98E+00	5.95E+00	2.61E+01	6.35E-03	1.81E-02	1.04E-01	4.21E-02	-3.50E+01
1316	Water, cooling, unspecified natural origin, DE	Raw	cm3	-4.50E+02	2.47E+01	1.04E+02	5.89E+01	3.13E+02	2.47E-01	8.71E-01	4.61E+00	6.10E-01	-9.57E+02
1317	Water, cooling, unspecified natural origin, CZ	Raw	cm3	-4.00E+02	1.53E+01	7.52E+01	1.52E+01	1.05E+02	1.86E-01	4.71E-01	2.98E+00	2.91E-01	-6.15E+02
1318	Water, cooling, unspecified natural origin, CY	Raw	cm3	-2.41E+00	5.51E-02	1.98E-01	1.28E-01	1.03E+00	3.04E-04	4.39E-03	3.51E-02	1.89E-03	-3.86E+00
1319	Water, cooling, unspecified natural origin, CN	Raw	cu.in	-1.05E+02	2.28E+00	8.21E+00	5.40E+00	4.24E+01	1.29E-02	1.83E-01	1.48E+00	7.83E-02	-1.65E+02
1320	Water, cooling, unspecified natural origin, CL	Raw	cm3	-1.87E+01	4.25E-01	1.53E+00	9.96E-01	7.92E+00	2.35E-03	3.40E-02	2.73E-01	1.46E-02	-2.99E+01
1321	Water, cooling, unspecified natural origin, CH	Raw	cm3	-5.60E+01	1.40E+00	8.51E+00	2.28E+00	2.10E+01	1.30E-01	8.42E-01	4.81E-01	3.77E-02	-9.06E+01
1322	Water, cooling, unspecified natural origin, CA	Raw	cm3	-2.95E+02	5.28E+00	4.28E+01	1.81E+01	1.07E+02	2.59E-02	3.93E-01	2.96E+00	2.39E-01	-4.72E+02
1323	Water, cooling, unspecified natural origin, BR	Raw	cm3	-3.79E+02	9.05E-01	3.77E+00	1.14E+01	5.37E+01	5.11E-03	7.28E-02	6.13E-01	8.18E-02	-4.50E+02
1324	Water, cooling, unspecified natural origin, BG	Raw	cm3	-5.33E+01	2.11E+00	1.01E+01	2.29E+00	1.57E+01	2.41E-02	6.16E-02	4.08E-01	4.08E-02	-8.40E+01
1325	Water, cooling, unspecified natural origin, BE	Raw	cm3	-4.97E+01	3.40E+00	1.36E+01	9.83E+00	5.22E+01	2.78E-02	9.92E-02	6.25E-01	9.23E-02	-1.30E+02
1326	Water, cooling, unspecified natural origin, BA	Raw	cm3	-8.01E+00	3.75E-01	1.32E+00	3.29E-01	2.34E+00	2.92E-03	1.05E-02	7.11E-02	5.79E-03	-1.25E+01
1327	Water, cooling, unspecified natural origin, AU	Raw	cm3	-8.69E+01	2.30E+00	8.69E+00	1.20E+01	6.85E+01	1.31E-02	1.84E-01	1.48E+00	1.15E-01	-1.80E+02
1328	Water, cooling, unspecified natural origin, AT	Raw	cm3	3.39E+00	7.37E-01	4.13E+00	6.55E+00	3.03E+01	7.50E-03	2.95E-02	1.26E-01	4.60E-02	-3.86E+01
1329	Volume occupied, underground deposit	Raw	mm3	-4.99E-01	5.67E-02	1.79E-01	9.41E-01	1.48E+00	2.94E-03	1.21E-01	7.77E-01	3.75E-03	-4.06E+00
1330	Volume occupied, reservoir	Raw	m3day	-2.48E+00	2.62E-02	9.62E-02	5.26E-02	3.40E-01	2.19E-04	6.63E-03	1.08E-02	6.90E-04	-3.02E+00
1331	Volume occupied, final repository for radioactive waste	Raw	mm3	-3.62E-01	9.83E-03	3.53E-02	1.63E-02	1.16E-01	8.72E-05	2.44E-03	3.59E-03	2.28E-04	-5.46E-01
1332	Volume occupied, final repository for low-active radioactive waste	Raw	mm3	-1.08E+01	8.04E-02	3.13E-01	3.98E-01	1.22E+00	7.75E-02	5.51E-01	2.65E-02	2.83E-03	-1.35E+01
1333	Vermiculite	Raw	mg	-3.88E+00	8.05E-02	6.54E-01	1.57E-01	0.00E+00	1.90E-03	3.96E-03	0.00E+00	2.24E-03	-4.78E+00
1334	Uranium	Raw	mg	-9.21E-01	2.58E-02	9.20E-02	3.93E-02	2.72E-01	2.47E-04	7.85E-03	8.04E-03	5.47E-04	-1.37E+00
1335	Ulexite	Raw	µg	-9.37E+00	2.21E-01	1.69E+00	1.57E+00	1.68E-02	5.53E-03	1.49E-02	5.21E-04	8.88E-03	-1.29E+01
1336	Transformation, to wetland, inland (non-use)	Raw	mm2	-2.06E-03	3.45E-05	1.66E-04	6.39E-05	0.00E+00	7.97E-07	5.61E-06	0.00E+00	1.06E-06	-2.33E-03
1337	Transformation, to water bodies, artificial	Raw	mm2	-1.14E+01	1.36E-01	4.72E-01	3.01E-01	2.17E+00	8.78E-04	1.44E-01	6.90E-02	4.06E-03	-1.46E+01
1338	Transformation, to urban/industrial fallow	Raw	mm2	-7.99E-04	7.30E-06	7.44E-05	1.03E-05	1.06E-09	6.56E-07	3.77E-06	2.87E-12	2.42E-07	-8.96E-04
1339	Transformation, to urban, discontinuously built	Raw	mm2	-6.06E-03	8.76E-05	4.52E-04	1.60E-04	9.76E-06	2.29E-06	1.55E-05	9.91E-10	2.72E-06	-6.79E-03
1340	Transformation, to unknown	Raw	mm2	-1.31E+00	3.59E-03	6.56E-03	2.44E-03	1.70E-01	1.79E-05	3.41E-04	4.54E-04	2.68E-03	-1.49E+00
1341	Transformation, to traffic area, road network	Raw	mm2	-1.27E-03	1.86E-05	1.08E-04	4.75E-05	9.10E-06	9.44E-07	7.55E-06	4.09E-08	5.46E-07	-1.47E-03
1342	Transformation, to traffic area, rail/road embankment	Raw	mm2	-1.64E+00	2.09E-02	1.07E-01	2.28E-02	1.18E-01	3.36E-04	1.43E-03	4.57E-03	4.56E-04	-1.91E+00
1343	Transformation, to traffic area, rail network	Raw	mm2	-4.43E-06	2.23E-07	3.71E-08	3.19E-08	5.72E-07	8.05E-09	1.27E-07	1.91E-09	3.11E-10	-5.43E-06
1344	Transformation, to shrub land, sclerophyllous	Raw	mm2	-6.62E-05	2.22E-06	1.06E-06	7.71E-07	7.19E-06	1.95E-07	3.09E-06	3.84E-08	7.95E-09	-8.08E-05
1345	Transformation, to seabed, unspecified	Raw	mm2	-1.04E-05	2.24E-07	1.81E-06	3.33E-07	1.09E-09	4.82E-09	7.83E-09	4.27E-12	5.94E-09	-1.28E-05
1346	Transformation, to seabed, infrastructure	Raw	mm2	-3.96E-03	9.23E-05	6.24E-04	1.48E-04	9.82E-07	1.84E-06	4.06E-06	1.99E-08	2.15E-06	-4.83E-03
1347	Transformation, to seabed, drilling and mining	Raw	mm2	-1.44E-04	6.93E-06	1.73E-06	1.42E-06	1.60E-05	2.64E-07	4.18E-06	9.93E-08	1.55E-08	-1.75E-04
1348	Transformation, to permanent crops, non-irrigated, intensive	Raw	mm2	-2.34E+01	2.79E-01	9.82E-01	2.87E-01	8.79E-13	2.41E-03	4.14E-02	2.07E-15	4.77E-03	-2.50E+01
1349	Transformation, to permanent crops, non-irrigated	Raw	mm2	-6.51E-04	1.09E-05	5.23E-05	2.02E-05	0.00E+00	2.52E-07	1.77E-06	0.00E+00	3.34E-07	-7.36E-04
1350	Transformation, to permanent crops, irrigated, intensive	Raw	mm2	-1.79E+01	2.14E-01	7.56E-01	2.21E-01	5.52E-04	1.88E-03	3.19E-02	7.07E-06	3.66E-03	-1.91E+01
1351	Transformation, to permanent crop	Raw	mm2	-7.03E+00	3.44E-03	1.19E-02	3.83E-03	2.96E-01	1.55E-04	9.57E-04	2.23E-04	2.95E-03	-7.35E+00
1352	Transformation, to pasture and meadow, intensive	Raw	mm2	-2.42E+01	4.28E-01	1.52E+00	4.32E-01	6.77E-08	3.75E-03	6.33E-02	1.59E-10	7.30E-03	-2.67E+01
1353	Transformation, to pasture and meadow, extensive	Raw	mm2	-7.55E-04	5.43E-06	4.83E-05	7.06E-05	2.65E-09	4.03E-07	2.28E-06	6.22E-12	3.14E-07	-8.82E-04
1354	Transformation, to pasture and meadow	Raw	mm2	-1.23E+01	6.54E-03	3.56E-03	4.23E-04	6.60E-01	4.07E-06	3.87E-05	6.83E-06	1.10E-02	-1.30E+01
1355	Transformation, to mineral extraction site	Raw	mm2	-1.67E+01	8.48E-02	2.03E-01	1.12E-01	1.37E+00	4.58E-04	1.05E-02	2.32E-02	1.42E-02	-1.85E+01
1356	Transformation, to inland waterbody, unspecified	Raw	mm2	-2.06E-03	1.88E-05	2.44E-05	7.92E-05	3.02E-04	6.12E-08	9.69E-07	1.16E-06	1.68E-06	-2.48E-03
1357	Transformation, to industrial area	Raw	mm2	-6.76E+00	1.31E-01	7.29E-02	3.14E-02	3.89E-01	3.14E-04	3.78E-03	5.68E-03	4.17E-03	-7.40E+00
1358	Transformation, to heterogeneous, agricultural	Raw	mm2	-3.87E-03	8.21E-05	6.56E-04	1.41E-04	3.73E-06	1.86E-06	3.98E-06	1.81E-08	2.21E-06	-4.76E-03
1359	Transformation, to grassland, natural (non-use)	Raw	mm2	-8.12E-03	1.37E-04	6.55E-04	2.95E-04	1.39E-06	3.17E-06	2.24E-05	4.27E-09	4.28E-06	-9.23E-03
1360	Transformation, to forest, secondary (non-use)	Raw	mm2	-6.51E-04	1.09E-05	5.23E-05	2.02E-05	0.00E+00	2.52E-07	1.77E-06	0.00E+00	3.34E-07	-7.36E-04
1361	Transformation, to forest, intensive	Raw	mm2	-2.86E+02	3.22E+00	1.68E+01	4.11E+00	2.13E+01	4.86E-02	2.22E-01	8.24E-01	7.79E-02	-3.33E+02
1362	Transformation, to forest, extensive	Raw	mm2	-7.11E-01	1.16E-02	8.35E-02	2.11E-02	2.94E-02	3.97E-04	1.80E-03	7.30E-04	3.04E-04	-8.60E-01
1363	Transformation, to forest	Raw	mm2	-1.48E+00	8.44E-03	4.26E-03	4.05E-03	1.19E-01	8.13E-06	1.38E-03	9.26E-04	1.91E-03	-1.62E+00
1364	Transformation, to dump site, slag compartment	Raw	mm2	-8.23E-07	4.00E-08	8.15E-09	7.06E-09	9.47E-08	1.48E-09	2.34E-08	4.37E-10	7.27E-11	-9.98E-07
1365	Transformation, to dump site, sanitary landfill	Raw	mm2	-1.48E-06	6.86E-08	1.44E-08	1.19E-08	1.20E-07	2.22E-09	3.51E-08	6.59E-10	1.13E-10	-1.73E-06
1366	Transformation, to dump site, residual material landfill	Raw	mm2	-3.26E-05	1.27E-06	6.93E-07	9.36E-06	3.96E-06	1.43E-07	2.25E-06	2.59E-08	2.69E-08	-5.03E-05
1367	Transformation, to dump site, inert material landfill	Raw	mm2	-2.56E-05	9.33E-07	6.38E-07	3.10E-07	3.01E-06	5.07E-08	7.95E-07	1.14E-08	3.72E-09	-3.13E-05
1368	Transformation, to dump site	Raw	mm2	-7.03E+00	9.89E-02	4.40E-01	2.90E-01	1.63E+00	1.12E-03	1.25E-02	5.84E-02	3.44E-03	-9.56E+00
1369	Transformation, to arable, non-irrigated, intensive	Raw	m2	-5.39E+00	5.46E-06	1.99E-05	6.76E-06	1.53E-03	5.22E-08	7.69E-07	5.50E-07	1.08E-07	-5.39E+00
1370	Transformation, to arable, non-irrigated, extensive	Raw	mm2	-3.89E+01	5.21E+00	1.84E+01	5.28E+00	2.81E+02	4.64E-02	7.79E-01	2.45E-02	8.88E-02	-3.50E+02
1371	Transformation, to arable, non-irrigated	Raw	mm2	-1.98E+00	1.33E-02	5.18E-02	1.55E-02	3.54E-03	6.29E-04	4.63E-03	6.83E-05	2.43E-04	-2.07E+00
1372	Transformation, to arable, irrigated, intensive	Raw	mm2	-1.00E+02	7.73E-01	2.80E+00	8.19E-01	1.31E-02	6.93E-03	1.13E-01	2.64E-04	1.35E-02	-1.05E+02
1373	Transformation, to arable, irrigated, extensive	Raw	mm2	-2.83E+00	3.38E-02	1.19E-01	3.48E-02	0.00E+00	2.92E-04	5.01E-03	0.00E+00	5.77E-04	-3.02E+00
1374	Transformation, to arable, greenhouse	Raw	mm2	-3.82E+00	4.56E-02	1.60E-01	4.70E-02	0.00E+00	3.94E-04	6.77E-03	0.00E+00	7.79E-04	-4.08E+00
1375	Transformation, to arable, fallow	Raw	mm2	-8.99E-02	5.63E-03	2.66E-03	3.03E-03	2.94E-03	3.52E-06	3.43E-05	7.23E-04	1.56E-05	-1.05E-01
1376	Transformation, to arable	Raw	cm2	-4.34E+02	2.50E-02	8.76E-02	2.60E-02	6.69E-02	2.22E-04	3.71E-03	1.59E-04	4.36E-04	-4.34E+02
1377	Transformation, from wetland, inland (non-use)	Raw	mm2	-1.20E-02	1.91E-04	9.17E-04	3.54E-04	2.55E-05	4.42E-06	3.11E-05	1.91E-08	6.10E-06	-1.35E-02
1378	Transformation, from unspecified, natural	Raw	mm2	-5.78E-06	6.33E-08	5.19E-07	8.30E-08	1.96E-08	4.75E-09	3.07E-08	6.98E-11	1.82E-09	-6.50E-06
1379	Transformation, from unknown	Raw	mm2	-1.56E+01	3.61E-01	9.77E-01	6.03E-01	3.72E+00	2.35E-03	4.88E-02	1.26E-01	7.65E-03	-2.14E+01
1380	Transformation, from traffic area, road network	Raw	mm2	-5.52E-04	9.25E-06	4.44E-05	1.71E-05	0.00E+00	2.14E-07	1.50E-06	0.00E+00	2.83E-07	-6.25E-04
1381	Transformation, from traffic area, rail/road embankment	Raw	mm2	-1.52E+00	2.06E-02	1.05E-01	2.24E-02	1.17E-01	3.07E-04	1.26E-03	4.53E-03	4.48E-04	-1.79E+00
1382	Transformation, from shrub land, sclerophyllous	Raw	cm2	-3.50E+02	3.72E-04	1.32E-03	5.48E-04	5.06E-02	3.47E-06	6.27E-04	7.51E-05	8.28E-06	-3.50E+02
1383	Transformation, from seabed, infrastructure	Raw	mm2	-1.04E-05	2.24E-07	1.81E-06	3.33E-07	1.09E-09	4.82E-09	7.83E-09	4.27E-12	5.94E-09	-1.28E-05
1384	Transformation, from sea and ocean	Raw	mm2	-4.10E-03	9.92E-05	6.26E-04	1.49E-04	1.70E-05	2.11E-06	8.25E-06	1.19E-07	2.16E-06	-5.01E-03
1385	Transformation, from permanent crops, non-irrigated, intensive	Raw	mm2	-2.34E+01	2.79E-01	9.82E-01	2.87E-01	8.79E-13	2.41E-03	4.14E-02	2.07E-15	4.77E-03	-2.50E+01
1386	Transformation, from permanent crops, irrigated, intensive	Raw	mm2	-1.79E+01	2.14E-01	7.52E-01	2.20E-01	0.00E+00	1.85E-03	3.17E-02	0.00E+00	3.65E-03	-1.91E+01
1387	Transformation, from permanent crop	Raw	mm2	-3.44E+00	1.68E-03	5.81E-03	1.87E-03	1.45E-01	7.57E-05	4.68E-04	1.09E-04	1.44E-03	-3.59E+00
1388	Transformation, from pasture and meadow, intensive	Raw	mm2	2.15E+02	4.43E-01	1.59E+00	4.57E-01	2.51E+02	4.06E-03	6.62E-02	2.16E-02	7.63E-03	-3.81E+01
1389	Transformation, from pasture and meadow, extensive	Raw	mm2	-7.55E-04	5.43E-06	4.83E-05	7.06E-05	2.65E-09	4.03E-07	2.28E-06	6.22E-12	3.14E-07	-8.82E-04
1390	Transformation, from pasture and meadow	Raw	mm2	-1.51E+01	2.24E-02	6.71E-02	3.49E-02	8.92E-01	1.48E-04	5.96E-02	6.90E-03	1.16E-02	-1.62E+01
1391	Transformation, from mineral extraction site	Raw	mm2	-1.54E+01	6.57E-02	1.32E-01	6.88E-02	1.13E+00	2.58E-04	7.70E-03	1.50E-02	1.37E-02	-1.69E+01
1392	Transformation, from industrial area	Raw	mm2	-1.70E+00	3.98E-03	1.01E-02	2.74E-03	2.16E-01	2.91E-05	3.29E-04	5.05E-04	3.42E-03	-1.94E+00
1393	Transformation, from heterogeneous, agricultural	Raw	mm2	-8.15E-06	1.23E-07	6.25E-07	2.26E-07	1.48E-08	3.17E-09	2.17E-08	5.05E-11	3.81E-09	-9.17E-06
1394	Transformation, from grassland, not used	Raw	mm2	-4.53E-02	2.22E-05	7.66E-05	2.47E-05	1.91E-03	9.98E-07	6.17E-06	1.44E-06	1.90E-05	-4.74E-02
1395	Transformation, from forest, primary	Raw	cm2	-7.96E+01	5.96E-05	2.09E-04	6.15E-05	1.19E-02	9.61E-07	1.04E-05	1.83E-06	9.84E-06	-7.96E+01
1396	Transformation, from forest, intensive	Raw	mm2	-2.84E+02	3.21E+00	1.68E+01	4.10E+00	2.13E+01	4.80E-02	2.19E-01	8.23E-01	7.77E-02	-3.30E+02
1397	Transformation, from forest, extensive	Raw	mm2	-3.21E+00	2.16E-02	1.14E-01	3.23E-02	3.96E-02	1.00E-03	5.43E-03	2.10E-03	4.76E-04	-3.42E+00
1398	Transformation, from forest	Raw	mm2	-9.35E+00	2.48E-02	8.42E-02	5.08E-02	6.20E-01	1.33E-04	3.10E-03	1.38E-02	4.49E-03	-1.01E+01
1399	Transformation, from dump site, slag compartment	Raw	mm2	-8.23E-07	4.00E-08	8.15E-09	7.06E-09	9.47E-08	1.48E-09	2.34E-08	4.37E-10	7.27E-11	-9.98E-07
1400	Transformation, from dump site, sanitary landfill	Raw	mm2	-1.48E-06	6.86E-08	1.44E-08	1.19E-08	1.20E-07	2.22E-09	3.51E-08	6.59E-10	1.13E-10	-1.73E-06
1401	Transformation, from dump site, residual material landfill	Raw	mm2	-3.83E-05	1.17E-06	4.03E-07	4.41E-07	3.96E-06	1.41E-07	2.24E-06	2.59E-08	4.04E-09	-4.67E-05
1402	Transformation, from dump site, inert material landfill	Raw	mm2	-2.56E-05	9.33E-07	6.38E-07	3.10E-07	3.01E-06	5.07E-08	7.95E-07	1.14E-08	3.72E-09	-3.13E-05
1403	Transformation, from cropland fallow (non-use)	Raw	mm2	-7.42E-02	5.13E-03	1.03E-04	2.52E-03	1.54E-03	4.93E-07	7.02E-06	6.02E-04	6.72E-06	-8.41E-02
1404	Transformation, from arable, non-irrigated, intensive	Raw	dm2	-9.60E+01	1.91E-04	6.92E-04	2.14E-04	7.03E-02	1.86E-06	2.85E-05	7.64E-06	3.42E-06	-9.61E+01
1405	Transformation, from arable, non-irrigated, extensive	Raw	mm2	-1.16E+02	5.20E+00	1.84E+01	5.27E+00	2.01E+02	4.63E-02	7.77E-01	1.75E-02	8.87E-02	-3.47E+02
1406	Transformation, from arable, non-irrigated	Raw	mm2	-2.84E+02	8.30E-01	3.40E+00	1.88E+00	1.15E+01	6.92E-03	7.04E-02	3.92E-01	2.79E-02	-3.02E+02
1407	Transformation, from arable, irrigated, intensive	Raw	mm2	-6.59E+01	7.87E-01	2.77E+00	8.15E-01	0.00E+00	6.79E-03	1.17E-01	0.00E+00	1.35E-02	-7.04E+01
1408	Transformation, from arable, greenhouse	Raw	mm2	-3.82E+00	4.56E-02	1.60E-01	4.70E-02	0.00E+00	3.94E-04	6.77E-03	0.00E+00	7.79E-04	-4.08E+00
1409	Transformation, from arable	Raw	m2	-4.43E+00	5.20E-06	1.83E-05	5.31E-06	6.44E-04	4.93E-08	7.80E-07	7.08E-08	8.99E-08	-4.43E+00
1410	TiO2, 95% in rutile, 0.40% in crude ore	Raw	mg	-1.08E+00	6.71E-03	2.99E-01	3.57E-02	1.38E-01	3.46E-04	3.11E-03	6.20E-03	7.85E-04	-1.57E+00
1411	TiO2, 54% in ilmenite, 2.6% in crude ore	Raw	mg	-7.02E+00	4.36E-02	1.95E+00	2.32E-01	8.99E-01	2.25E-03	2.02E-02	4.03E-02	5.10E-03	-1.02E+01
1412	TiO2, 54% in ilmenite, 18% in crude ore	Raw	µg	-5.12E+02	3.12E+00	1.42E+02	1.69E+01	6.59E+01	1.63E-01	1.48E+00	2.89E+00	3.72E-01	-7.45E+02
1413	Tin	Raw	µg	-7.70E+01	1.80E+00	1.21E+01	2.89E+00	1.92E-02	3.59E-02	7.94E-02	3.91E-04	4.17E-02	-9.40E+01
1414	Tellurium	Raw	pg	-1.91E+01	1.92E-01	1.02E+00	6.19E-01	1.32E+00	8.06E-03	5.01E-02	5.39E-03	1.10E-02	-2.24E+01
1415	Tantalum	Raw	ng	-2.16E+02	3.05E+00	5.28E+00	1.47E+01	1.02E+00	1.06E-01	7.80E-01	3.53E-02	6.77E-02	-2.41E+02
1416	Talc	Raw	µg	-3.66E+02	2.51E+00	1.40E+01	7.84E+00	1.24E+01	4.13E-02	1.72E-01	2.01E-01	9.01E-02	-4.03E+02
1417	Sulfur	Raw	mg	-1.64E+01	1.29E-01	3.90E-02	3.70E-02	1.51E-02	1.65E-04	6.33E-04	7.26E-05	2.08E-04	-1.66E+01
1418	Strontium	Raw	µg	-3.59E+01	3.29E-01	4.26E-01	1.38E+00	5.28E+00	1.07E-03	1.69E-02	2.03E-02	2.93E-02	-4.34E+01
1419	Stibnite	Raw	ng	-2.31E+02	4.48E+00	3.62E+01	8.42E+00	2.64E-02	1.04E-01	2.20E-01	8.38E-04	1.24E-01	-2.81E+02
1420	Spodumene	Raw	µg	-2.24E+02	1.96E-02	8.67E-01	9.82E-02	3.46E-01	1.01E-03	9.60E-03	1.37E-02	2.53E-03	-2.25E+02
1421	Sodium sulfate	Raw	mg	-4.13E+00	2.23E-03	1.51E+00	1.29E-01	2.81E-01	1.64E-03	1.47E-02	9.40E-04	3.35E-03	-6.08E+00
1422	Sodium nitrate	Raw	pg	-8.33E+02	3.00E-01	1.27E+00	8.41E-01	8.18E-01	1.55E-02	1.07E-01	5.62E-02	6.43E-03	-8.36E+02
1423	Sodium chloride	Raw	g	-4.42E+00	5.99E-02	1.59E-02	2.25E-02	1.54E-01	9.35E-05	7.99E-04	6.89E-02	3.79E-04	-4.74E+00
1424	Silver, Ag 9.7E-4%, Au 9.7E-4%, Zn 0.63%, Cu 0.38%, Pb 0.014%, in ore	Raw	µg	1.23E+00	1.16E-02	3.66E-02	1.06E+00	5.51E-01	1.26E-04	4.28E-04	2.50E-05	2.73E-03	-4.41E-01
1425	Silver, Ag 7.6E-5%, Au 9.7E-5%, in ore	Raw	pg	-2.77E+02	3.88E+00	1.71E+01	1.15E+01	1.90E+00	1.11E-01	7.79E-01	3.80E-02	1.22E-01	-3.13E+02
1426	Silver, Ag 5.4E-3%, in mixed ore	Raw	ng	-6.04E+01	1.01E+00	1.90E+00	6.31E+00	6.15E+01	3.82E-02	2.83E-01	2.37E-01	8.80E-02	-1.32E+02
1427	Silver, Ag 4.6E-5%, Au 1.3E-4%, in ore	Raw	pg	-4.34E+02	6.46E+00	2.06E+01	3.76E+01	9.56E+00	2.59E-01	1.89E+00	2.10E-01	2.25E-01	-5.11E+02
1428	Silver, Ag 4.2E-3%, Au 1.1E-4%, in ore	Raw	ng	-1.25E+02	1.31E+00	2.63E+00	6.49E+00	1.46E+01	2.18E-02	1.79E-01	6.65E-02	9.47E-02	-1.51E+02
1429	Silver, Ag 2.1E-4%, Au 2.1E-4%, in ore	Raw	pg	-2.84E+02	4.15E+00	1.30E+01	2.39E+01	8.09E+00	1.61E-01	1.18E+00	1.38E-01	1.52E-01	-3.35E+02
1430	Silver, Ag 1.8E-6%, in mixed ore, in ground	Raw	ng	-6.03E+00	7.63E-02	3.72E-02	3.47E+00	3.39E+00	7.07E-05	6.45E-03	7.72E-03	1.68E-02	-1.30E+01
1431	Silver, Ag 1.5E-5%, Au 5.4E-4%, in ore	Raw	pg	-2.01E+00	2.81E-02	1.24E-01	8.36E-02	1.38E-02	8.04E-04	5.64E-03	2.75E-04	8.86E-04	-2.27E+00
1432	Silver, Ag 1.5E-4%, Au 6.8E-4%, in ore	Raw	pg	-2.20E+01	3.07E-01	1.35E+00	9.13E-01	1.50E-01	8.79E-03	6.17E-02	3.01E-03	9.68E-03	-2.48E+01
1433	Silver, 3.2ppm in sulfide, Ag 1.2ppm, Cu and Te, in crude ore	Raw	pg	-1.28E+02	1.28E+00	6.79E+00	4.12E+00	8.78E+00	5.37E-02	3.34E-01	3.59E-02	7.34E-02	-1.49E+02
1434	Silver, 0.007% in sulfide, Ag 0.004%, Pb, Zn, Cd, In	Raw	µg	-4.88E+01	4.27E-01	4.43E-01	1.48E+00	7.92E+00	1.10E-03	1.71E-02	3.16E-02	4.04E-02	-5.91E+01
1435	Shale	Raw	mg	-3.69E+01	1.49E+00	5.45E+00	3.36E+00	2.74E+01	7.25E-03	1.08E-01	3.15E-01	5.06E-02	-7.51E+01
1436	Sand	Raw	mg	-1.19E+00	3.85E-02	3.46E-02	3.67E-02	3.96E-03	1.29E-04	4.27E-04	2.10E-05	1.95E-04	-1.30E+00
1437	Samarium	Raw	ng	-3.70E+00	4.76E-02	3.47E-01	1.60E-01	3.65E-08	2.19E-03	1.12E-02	7.54E-10	2.84E-03	-4.27E+00
1438	Rhodium, Rh 2.4E-5%, Pt 4.8E-4%, Pd 2.0E-4%, Ni 3.7E-2%, Cu 5.2E-2% in ore	Raw	ng	-1.02E+00	9.62E-03	4.09E-02	1.39E+00	8.15E-01	1.27E-02	9.00E-02	2.67E-03	3.69E-03	-3.39E+00
1439	Rhodium, Rh 2.0E-5%, Pt 2.5E-4%, Pd 7.3E-4%, Ni 2.3E+0%, Cu 3.2E+0% in ore	Raw	ng	2.25E+00	3.39E-03	1.38E-02	2.26E+00	1.20E+00	2.43E-03	2.03E-02	7.73E-04	5.63E-03	-1.26E+00
1440	Rhodium, Rh 1.6E-7%, in mixed ore, in ground	Raw	ng	-5.31E-01	6.71E-03	3.27E-03	3.06E-01	2.98E-01	6.22E-06	5.67E-04	6.79E-04	1.48E-03	-1.15E+00
1441	Rhenium	Raw	ng	-1.19E+01	2.13E-02	6.91E-02	1.26E-01	4.93E-01	6.51E-02	4.49E-01	6.28E-03	1.68E-03	-1.31E+01
1442	Pumice	Raw	mg	-1.15E+01	2.39E-01	1.94E+00	4.66E-01	0.00E+00	5.63E-03	1.17E-02	0.00E+00	6.65E-03	-1.42E+01
1443	Praseodymium	Raw	ng	-5.18E+00	6.67E-02	4.87E-01	2.24E-01	5.11E-08	3.06E-03	1.57E-02	1.06E-09	3.98E-03	-5.98E+00
1444	Potassium chloride	Raw	g	-2.52E+01	5.71E-04	9.66E+00	2.87E-04	1.13E+00	2.81E-06	2.05E-05	9.58E-06	1.88E-02	-3.61E+01
1445	Platinum, Pt 4.8E-4%, Pd 2.0E-4%, Rh 2.4E-5%, Ni 3.7E-2%, Cu 5.2E-2% in ore	Raw	ng	-2.03E+01	1.92E-01	8.17E-01	2.79E+01	1.63E+01	2.54E-01	1.80E+00	5.33E-02	7.36E-02	-6.76E+01
1446	Platinum, Pt 4.7E-7%, in mixed ore, in ground	Raw	ng	-1.56E+00	1.98E-02	9.64E-03	9.01E-01	8.79E-01	1.83E-05	1.67E-03	2.00E-03	4.35E-03	-3.38E+00
1447	Platinum, Pt 2.5E-4%, Pd 7.3E-4%, Rh 2.0E-5%, Ni 2.3E+0%, Cu 3.2E+0% in ore	Raw	ng	2.82E+01	4.24E-02	1.73E-01	2.84E+01	1.50E+01	3.05E-02	2.54E-01	9.68E-03	7.05E-02	-1.58E+01
1448	Phosphorus, 18% in apatite, 4% in crude ore	Raw	g	-1.73E+00	2.07E-03	1.11E-03	1.29E-04	2.09E-01	1.25E-06	1.16E-05	1.83E-06	3.49E-03	-1.95E+00
1449	Phosphorus	Raw	g	-4.59E+00	1.92E-04	3.78E-04	8.35E-05	1.66E-02	9.44E-07	3.79E-06	8.34E-07	2.55E-04	-4.61E+00
1450	Perlite	Raw	mg	-3.77E+00	9.11E-02	5.87E-01	1.41E-01	1.10E-03	1.71E-03	3.57E-03	3.42E-06	2.02E-03	-4.60E+00
1451	Peat	Raw	mg	-3.84E+02	1.67E+01	5.81E+01	1.43E+01	9.93E+01	1.30E-01	5.22E-01	3.30E+00	2.57E-01	-5.77E+02
1452	Palladium, Pd 7.3E-4%, Pt 2.5E-4%, Rh 2.0E-5%, Ni 2.3E+0%, Cu 3.2E+0% in ore	Raw	ng	8.21E+01	1.24E-01	5.06E-01	8.27E+01	4.38E+01	8.90E-02	7.41E-01	2.82E-02	2.06E-01	-4.61E+01
1453	Palladium, Pd 2.0E-4%, Pt 4.8E-4%, Rh 2.4E-5%, Ni 3.7E-2%, Cu 5.2E-2% in ore	Raw	ng	-8.64E+00	8.16E-02	3.47E-01	1.18E+01	6.92E+00	1.08E-01	7.64E-01	2.27E-02	3.13E-02	-2.87E+01
1454	Palladium, Pd 1.6E-6%, in mixed ore, in ground	Raw	ng	-5.41E+00	6.84E-02	3.33E-02	3.11E+00	3.04E+00	6.34E-05	5.78E-03	6.92E-03	1.51E-02	-1.17E+01
1455	Oxygen	Raw	g	-5.39E+00	8.98E-02	1.48E-02	6.54E-03	2.35E-02	1.60E-04	1.66E-03	2.36E-01	8.34E-05	-5.76E+00
1456	Olivine	Raw	µg	-7.25E+00	9.95E-02	1.51E-02	1.76E-02	7.99E-02	4.00E-04	2.74E-03	5.21E-04	1.91E-04	-7.47E+00
1457	Oil, crude	Raw	g	-7.00E+01	1.24E-01	5.67E-01	1.11E+00	2.93E+00	5.87E-01	4.05E+00	4.64E-02	7.65E-03	-7.94E+01
1458	Occupation, water bodies, artificial	Raw	cm2a	-1.53E+01	1.58E-01	5.59E-01	3.50E-01	2.52E+00	1.03E-03	1.33E-01	8.06E-02	4.75E-03	-1.91E+01
1459	Occupation, urban/industrial fallow	Raw	mm2a	-5.99E-02	5.47E-04	5.58E-03	7.74E-04	7.93E-08	4.92E-05	2.83E-04	2.15E-10	1.81E-05	-6.72E-02
1460	Occupation, urban, discontinuously built	Raw	mm2a	-2.79E-01	4.02E-03	2.07E-02	7.34E-03	4.90E-04	1.05E-04	7.11E-04	4.97E-08	1.25E-04	-3.13E-01
1461	Occupation, traffic area, road network	Raw	mm2a	-9.62E-02	1.69E-03	7.45E-03	3.82E-03	2.53E-03	9.86E-05	1.02E-03	9.21E-06	3.75E-05	-1.13E-01
1462	Occupation, traffic area, rail/road embankment	Raw	mm2a	-1.51E+02	2.06E+00	1.04E+01	2.08E+00	1.08E+01	3.27E-02	1.34E-01	4.25E-01	4.28E-02	-1.77E+02
1463	Occupation, traffic area, rail network	Raw	mm2a	-1.92E-03	9.66E-05	1.61E-05	1.38E-05	2.47E-04	3.48E-06	5.51E-05	8.27E-07	1.35E-07	-2.35E-03
1464	Occupation, shrub land, sclerophyllous	Raw	mm2a	-3.31E-04	1.11E-05	5.32E-06	3.86E-06	3.60E-05	9.77E-07	1.55E-05	1.92E-07	3.98E-08	-4.04E-04
1465	Occupation, seabed, infrastructure	Raw	mm2a	-2.30E-03	4.94E-05	3.98E-04	7.33E-05	2.12E-07	1.06E-06	1.71E-06	9.82E-10	1.31E-06	-2.82E-03
1466	Occupation, seabed, drilling and mining	Raw	mm2a	-1.44E-04	6.93E-06	1.73E-06	1.42E-06	1.60E-05	2.64E-07	4.18E-06	9.93E-08	1.55E-08	-1.75E-04
1467	Occupation, permanent crops, non-irrigated, intensive	Raw	mm2a	-2.34E+01	2.79E-01	9.82E-01	2.87E-01	8.79E-13	2.41E-03	4.14E-02	2.07E-15	4.77E-03	-2.50E+01
1468	Occupation, permanent crops, irrigated, intensive	Raw	mm2a	-2.18E+01	2.72E-01	1.13E+00	3.16E-01	3.92E-02	4.60E-03	4.84E-02	5.02E-04	5.08E-03	-2.36E+01
1469	Occupation, permanent crop	Raw	mm2a	-1.41E+02	6.88E-02	2.37E-01	7.65E-02	5.92E+00	3.09E-03	1.91E-02	4.45E-03	5.90E-02	-1.47E+02
1470	Occupation, pasture and meadow, intensive	Raw	mm2a	-2.34E+01	4.14E-01	1.47E+00	4.21E-01	1.88E-07	3.64E-03	6.13E-02	4.41E-10	7.07E-03	-2.58E+01
1471	Occupation, pasture and meadow, extensive	Raw	mm2a	-3.77E-02	2.72E-04	2.42E-03	3.53E-03	1.32E-07	2.02E-05	1.14E-04	3.11E-10	1.57E-05	-4.41E-02
1472	Occupation, mineral extraction site	Raw	mm2a	-4.39E+02	2.93E+00	1.12E+01	5.70E+00	5.25E+01	2.82E-02	4.79E-01	1.31E+00	3.35E-01	-5.13E+02
1473	Occupation, inland waterbody, unspecified	Raw	mm2a	-2.06E-01	1.88E-03	2.44E-03	7.92E-03	3.02E-02	6.12E-06	9.69E-05	1.16E-04	1.68E-04	-2.48E-01
1474	Occupation, industrial area	Raw	cm2a	-5.48E+01	7.83E-02	4.59E-02	2.11E-02	2.49E-01	1.62E-04	1.54E-03	4.63E-03	3.03E-04	-5.52E+01
1475	Occupation, grassland, not used	Raw	mm2a	-6.18E-03	1.91E-04	6.79E-04	3.45E-03	1.04E-04	4.44E-06	4.18E-05	3.20E-07	1.19E-05	-1.07E-02
1476	Occupation, forest, intensive	Raw	cm2a	-2.16E+02	2.53E+00	1.31E+01	3.11E+00	1.61E+01	3.80E-02	1.70E-01	6.25E-01	5.96E-02	-2.52E+02
1477	Occupation, forest, extensive	Raw	mm2a	-7.27E+01	1.09E+00	7.52E+00	1.97E+00	3.83E+00	4.20E-02	2.15E-01	9.49E-02	2.81E-02	-8.75E+01
1478	Occupation, dump site	Raw	cm2a	-8.48E+00	1.19E-01	5.31E-01	3.57E-01	1.97E+00	1.35E-03	1.51E-02	7.04E-02	4.18E-03	-1.16E+01
1479	Occupation, construction site	Raw	cm2a	-3.34E+01	2.21E-02	1.22E-02	1.51E-03	2.23E+00	1.43E-05	1.38E-04	2.89E-05	3.71E-02	-3.57E+01
1480	Occupation, arable, non-irrigated, intensive	Raw	m2a	-2.74E+00	3.46E-06	1.28E-05	4.56E-06	1.11E-03	3.24E-08	4.71E-07	4.62E-07	7.23E-08	-2.74E+00
1481	Occupation, arable, non-irrigated, extensive	Raw	mm2a	7.62E+01	2.83E+00	1.00E+01	2.87E+00	2.54E+02	2.53E-02	4.24E-01	2.19E-02	4.83E-02	-1.94E+02
1482	Occupation, arable, non-irrigated	Raw	mm2a	-7.19E-01	4.72E-03	1.84E-02	5.50E-03	1.26E-03	2.33E-04	1.69E-03	2.45E-05	8.61E-05	-7.51E-01
1483	Occupation, arable, irrigated, intensive	Raw	mm2a	-4.19E+01	2.53E-01	9.35E-01	2.72E-01	7.63E-03	2.33E-03	3.63E-02	1.54E-04	4.45E-03	-4.34E+01
1484	Occupation, arable, irrigated	Raw	m2a	-2.14E-01	7.36E-08	2.59E-07	7.38E-08	5.97E-05	7.96E-10	1.15E-08	5.57E-09	1.24E-09	-2.14E-01
1485	Occupation, arable, greenhouse	Raw	mm2a	-1.76E+00	2.10E-02	7.39E-02	2.16E-02	0.00E+00	1.81E-04	3.12E-03	0.00E+00	3.59E-04	-1.88E+00
1486	Occupation, arable	Raw	m2a	-2.06E+00	3.07E-06	1.08E-05	3.15E-06	5.76E-04	2.86E-08	4.62E-07	5.52E-08	5.23E-08	-2.06E+00
1487	Nitrogen	Raw	g	-4.23E+00	2.60E-01	7.91E-03	6.59E-03	1.63E-02	2.88E-04	2.04E-03	1.68E-04	5.14E-05	-4.52E+00
1488	Nickel, Ni 3.7E-2%, Pt 4.8E-4%, Pd 2.0E-4%, Rh 2.4E-5%, Cu 5.2E-2% in ore	Raw	µg	-4.43E+00	4.18E-02	1.78E-01	6.07E+00	3.54E+00	5.53E-02	3.91E-01	1.16E-02	1.60E-02	-1.47E+01
1489	Nickel, Ni 2.5E+0%, in mixed ore, in ground	Raw	µg	-8.09E+01	1.02E+00	4.99E-01	4.66E+01	4.55E+01	9.49E-04	8.65E-02	1.04E-01	2.25E-01	-1.75E+02
1490	Nickel, Ni 2.3E+0%, Pt 2.5E-4%, Pd 7.3E-4%, Rh 2.0E-5%, Cu 3.2E+0% in ore	Raw	µg	2.60E+02	3.92E-01	1.60E+00	2.62E+02	1.39E+02	2.82E-01	2.35E+00	8.95E-02	6.51E-01	-1.46E+02
1491	Nickel, 1.98% in silicates, 1.04% in crude ore	Raw	mg	-4.66E+00	2.51E-01	2.83E-01	1.57E+00	1.45E+00	9.96E-04	1.17E-02	2.14E-02	5.93E-03	-8.25E+00
1492	Nickel, 1.13% in sulfide, Ni 0.76% and Cu 0.76% in crude ore	Raw	mg	-1.78E+00	2.38E-02	1.29E-02	1.11E+00	1.06E+00	2.67E-05	1.99E-03	2.36E-03	5.26E-03	-4.00E+00
1493	Neodymium	Raw	ng	-4.88E+01	6.29E-01	4.59E+00	2.11E+00	4.82E-07	2.89E-02	1.48E-01	9.96E-09	3.75E-02	-5.64E+01
1494	Molybdenum, 0.025% in sulfide, Mo 8.2E-3% and Cu 0.39% in crude ore	Raw	µg	2.24E+02	2.16E-01	3.42E-01	1.51E+02	7.89E+01	3.12E-03	7.42E-03	4.24E-03	3.73E-01	-6.74E+00
1495	Molybdenum, 0.022% in sulfide, Mo 8.2E-3% and Cu 0.36% in crude ore	Raw	µg	1.36E+01	1.82E-01	3.61E-01	1.17E+01	6.46E+00	1.25E-03	4.13E-03	1.99E-04	2.99E-02	-5.10E+00
1496	Molybdenum, 0.022% in sulfide, Mo 8.2E-3% and Cu 0.22% in crude ore	Raw	µg	2.11E+02	1.88E-01	2.76E-01	1.42E+02	7.40E+01	2.79E-03	6.50E-03	4.00E-03	3.49E-01	-5.83E+00
1497	Molybdenum, 0.016% in sulfide, Mo 8.2E-3% and Cu 0.27% in crude ore	Raw	µg	1.71E+02	2.38E-01	4.87E-01	1.17E+02	6.10E+01	3.08E-03	8.03E-03	3.19E-03	2.89E-01	-7.65E+00
1498	Molybdenum, 0.014% in sulfide, Mo 8.2E-3% and Cu 0.81% in crude ore	Raw	µg	2.01E+00	1.75E-02	5.13E-02	1.67E+00	8.63E-01	1.77E-04	5.73E-04	2.65E-05	4.26E-03	-5.93E-01
1499	Molybdenum, 0.010% in sulfide, Mo 8.2E-3% and Cu 1.83% in crude ore	Raw	µg	8.50E+00	1.05E-01	2.23E-01	7.24E+00	3.95E+00	7.74E-04	2.55E-03	1.21E-04	1.85E-02	-3.04E+00
1500	Molybdenum	Raw	mg	1.11E+00	5.90E-04	2.15E-04	7.36E-01	3.84E-01	1.09E-05	2.12E-05	2.13E-05	1.81E-03	-1.70E-02
1501	Metamorphous rock, graphite containing	Raw	µg	-7.77E+01	5.99E-01	2.84E+00	1.09E+00	8.70E-01	8.43E-03	2.81E-02	1.80E-02	1.22E-02	-8.32E+01
1502	Manganese	Raw	mg	-8.63E+00	2.95E-01	1.77E-02	1.89E-02	7.16E-02	5.19E-05	4.99E-04	1.63E-03	2.53E-04	-9.04E+00
1503	Magnesite	Raw	mg	-1.33E+01	7.29E-02	2.06E-01	7.76E-02	9.79E-02	6.07E-04	1.83E-03	7.13E-03	1.25E-03	-1.37E+01
1504	Lithium	Raw	µg	-8.55E+02	7.12E-02	1.53E-01	1.07E-01	7.44E-01	4.32E-04	5.96E-03	5.10E-02	2.71E-03	-8.56E+02
1505	Lead, Pb 3.6E-1%, in mixed ore	Raw	µg	-3.99E+00	6.65E-02	1.25E-01	4.17E-01	4.07E+00	2.52E-03	1.87E-02	1.57E-02	5.82E-03	-8.71E+00
1506	Lead, Pb 0.014%, Au 9.7E-4%, Ag 9.7E-4%, Zn 0.63%, Cu 0.38%, in ore	Raw	µg	1.20E+02	1.13E+00	3.59E+00	1.04E+02	5.41E+01	1.24E-02	4.20E-02	2.46E-03	2.68E-01	-4.33E+01
1507	Lead	Raw	mg	-3.34E+01	2.93E-01	3.04E-01	1.01E+00	5.43E+00	7.54E-04	1.17E-02	2.17E-02	2.77E-02	-4.05E+01
1508	Lanthanum	Raw	ng	-8.88E+01	1.14E+00	8.34E+00	3.84E+00	8.76E-07	5.25E-02	2.70E-01	1.81E-08	6.82E-02	-1.03E+02
1509	Krypton	Raw	µg	-9.12E-01	2.15E-02	1.43E-01	4.37E-02	9.09E-10	4.15E-04	1.07E-03	2.25E-11	5.39E-04	-1.12E+00
1510	Kieserite	Raw	µg	-1.18E+02	7.64E-01	3.87E+00	8.56E-01	7.87E+00	9.62E-03	3.35E-02	3.79E-02	5.22E-02	-1.32E+02
1511	Kaolinite	Raw	mg	-4.92E+00	2.67E-02	1.78E-01	8.22E-02	7.19E-02	5.18E-04	2.36E-03	1.70E-03	8.12E-04	-5.28E+00
1512	Iron	Raw	g	-1.42E+00	3.20E-02	6.61E-02	2.75E-02	1.17E-02	1.52E-04	2.36E-03	5.10E-04	3.96E-04	-1.56E+00
1513	Iodine	Raw	mg	-2.32E+01	1.57E-04	5.59E-04	1.75E-04	1.14E-02	1.40E-06	2.28E-05	5.58E-06	3.19E-06	-2.32E+01
1514	Indium	Raw	µg	-3.34E+01	2.93E-01	3.04E-01	1.01E+00	5.43E+00	7.54E-04	1.17E-02	2.17E-02	2.77E-02	-4.05E+01
1515	Gypsum	Raw	mg	-9.09E+00	4.70E-01	2.02E-01	1.98E-01	3.06E+00	1.17E-03	8.14E-03	6.09E-01	4.72E-02	-1.37E+01
1516	Gravel	Raw	g	-2.46E+00	1.30E-01	4.67E-02	7.09E-02	1.18E-01	2.65E-04	1.60E-03	8.64E-04	6.94E-04	-2.83E+00
1517	Granite	Raw	ng	-7.68E+00	5.19E-01	6.26E-02	3.51E-02	1.48E-02	2.01E-04	5.90E-04	1.03E-04	2.74E-04	-8.31E+00
1518	Gold, Au 9.7E-5%, Ag 7.6E-5%, in ore	Raw	pg	-3.54E+02	4.95E+00	2.18E+01	1.47E+01	2.43E+00	1.42E-01	9.94E-01	4.84E-02	1.56E-01	-3.99E+02
1519	Gold, Au 9.7E-4%, Ag 9.7E-4%, Zn 0.63%, Cu 0.38%, Pb 0.014%, in ore	Raw	ng	2.42E+01	2.29E-01	7.23E-01	2.10E+01	1.09E+01	2.49E-03	8.46E-03	4.95E-04	5.41E-02	-8.73E+00
1520	Gold, Au 7.1E-4%, in ore	Raw	ng	-1.15E+00	1.83E-02	4.66E-02	1.35E-01	2.27E-02	8.70E-04	6.41E-03	7.86E-04	6.05E-04	-1.38E+00
1521	Gold, Au 6.8E-4%, Ag 1.5E-4%, in ore	Raw	pg	-9.79E+01	1.37E+00	6.03E+00	4.07E+00	6.70E-01	3.92E-02	2.75E-01	1.34E-02	4.31E-02	-1.10E+02
1522	Gold, Au 6.7E-4%, in ore	Raw	ng	-2.48E+00	3.96E-02	1.01E-01	2.91E-01	4.89E-02	1.88E-03	1.39E-02	1.70E-03	1.31E-03	-2.98E+00
1523	Gold, Au 5.4E-4%, Ag 1.5E-5%, in ore	Raw	pg	-7.20E+01	1.01E+00	4.43E+00	2.99E+00	4.93E-01	2.88E-02	2.02E-01	9.85E-03	3.17E-02	-8.12E+01
1524	Gold, Au 4.9E-5%, in ore	Raw	ng	-2.33E+00	3.72E-02	9.44E-02	2.73E-01	4.59E-02	1.76E-03	1.30E-02	1.59E-03	1.22E-03	-2.80E+00
1525	Gold, Au 4.3E-4%, in ore	Raw	pg	-4.64E+02	7.41E+00	1.88E+01	5.44E+01	9.14E+00	3.51E-01	2.59E+00	3.17E-01	2.44E-01	-5.57E+02
1526	Gold, Au 2.1E-4%, Ag 2.1E-4%, in ore	Raw	pg	-2.79E+02	4.07E+00	1.28E+01	2.34E+01	7.95E+00	1.58E-01	1.16E+00	1.35E-01	1.49E-01	-3.29E+02
1527	Gold, Au 1.8E-4%, in mixed ore	Raw	ng	-2.65E+00	4.41E-02	8.31E-02	2.77E-01	2.70E+00	1.67E-03	1.24E-02	1.04E-02	3.86E-03	-5.78E+00
1528	Gold, Au 1.3E-4%, Ag 4.6E-5%, in ore	Raw	ng	-1.21E+00	1.81E-02	5.77E-02	1.05E-01	2.68E-02	7.25E-04	5.29E-03	5.87E-04	6.30E-04	-1.43E+00
1529	Gold, Au 1.1E-4%, Ag 4.2E-3%, in ore	Raw	ng	-3.34E+00	3.51E-02	7.02E-02	1.73E-01	3.90E-01	5.81E-04	4.77E-03	1.77E-03	2.53E-03	-4.02E+00
1530	Gold, Au 1.0E-7%, in mixed ore, in ground	Raw	pg	-3.41E+02	4.31E+00	2.10E+00	1.96E+02	1.91E+02	3.99E-03	3.64E-01	4.36E-01	9.49E-01	-7.37E+02
1531	Gold	Raw	ng	-2.38E+00	3.80E-02	9.65E-02	2.79E-01	4.69E-02	1.80E-03	1.33E-02	1.63E-03	1.25E-03	-2.86E+00
1532	Gas, natural/m3	Raw	dm3	9.31E+01	3.37E-01	2.20E+00	6.70E+01	6.71E+01	2.58E-02	6.84E+00	1.35E-01	1.99E-01	-5.08E+01
1533	Gas, mine, off-gas, process, coal mining/m3	Raw	cm3	-6.69E+02	9.96E+00	4.54E+01	2.06E+01	1.48E+02	1.20E-01	1.30E+00	5.39E+00	3.09E-01	-9.00E+02
1534	Gangue, bauxite, in ground	Raw	g	-3.93E+00	2.72E-01	5.48E-03	1.34E-01	8.15E-02	2.62E-05	3.72E-04	3.19E-02	3.56E-04	-4.46E+00
1535	Gallium	Raw	pg	-8.24E+02	7.60E+00	7.66E+01	1.08E+01	4.43E-05	6.72E-01	3.87E+00	5.31E-08	2.51E-01	-9.24E+02
1536	Gadolinium	Raw	ng	-1.85E+00	2.38E-02	1.74E-01	8.02E-02	1.83E-08	1.09E-03	5.62E-03	3.78E-10	1.42E-03	-2.14E+00
1537	Fluorspar	Raw	mg	-8.95E+01	1.32E-01	5.71E+00	5.27E-01	1.36E+00	6.39E-03	8.63E-02	1.26E-02	1.30E-02	-9.73E+01
1538	Fluorine, 4.5% in apatite, 3% in crude ore	Raw	g	-1.15E+00	4.01E-05	2.89E-05	5.16E-06	4.18E-03	4.49E-08	5.48E-07	2.09E-07	6.37E-05	-1.16E+00
1539	Fluorine	Raw	mg	-4.34E+02	5.18E-01	2.78E-01	3.22E-02	5.22E+01	3.12E-04	2.90E-03	4.57E-04	8.73E-01	-4.87E+02
1540	Feldspar	Raw	ng	-5.85E+02	1.51E+01	3.49E+01	2.93E+01	3.63E-01	1.15E-01	3.41E-01	8.21E-04	1.77E-01	-6.65E+02
1541	Europium	Raw	pg	-7.42E+02	9.55E+00	6.97E+01	3.21E+01	7.32E-06	4.39E-01	2.25E+00	1.51E-07	5.70E-01	-8.57E+02
1542	Energy, solar, converted	Raw	kJ	-2.04E+00	2.80E-03	4.95E-03	2.83E-03	8.40E-03	4.47E-04	7.36E-04	4.32E-02	2.53E-05	-2.10E+00
1543	Energy, potential (in hydropower reservoir), converted	Raw	kJ	-2.45E+02	3.75E+00	1.35E+01	7.79E+00	5.11E+01	3.12E-02	8.46E+00	1.63E+00	1.02E-01	-3.31E+02
1544	Energy, kinetic (in wind), converted	Raw	kJ	-3.14E+01	8.84E-01	3.13E+00	1.14E+00	8.46E+00	6.71E-03	2.36E-01	2.82E-01	1.82E-02	-4.55E+01
1545	Energy, gross calorific value, in biomass, primary forest	Raw	MJ	-4.30E+00	3.27E-06	1.15E-05	3.35E-06	6.49E-04	5.39E-08	5.76E-07	1.02E-07	5.71E-07	-4.30E+00
1546	Energy, gross calorific value, in biomass	Raw	MJ	-3.93E+01	1.97E-03	1.00E-02	2.44E-03	2.73E-02	2.89E-05	1.39E-04	4.73E-04	4.74E-05	-3.94E+01
1547	Dolomite	Raw	mg	-7.11E+01	6.62E-01	2.76E+00	1.06E+00	8.44E-02	9.34E-03	1.33E-01	1.62E-03	1.57E-02	-7.58E+01
1548	Diatomite	Raw	µg	-2.22E+00	4.31E-02	3.48E-01	8.10E-02	2.54E-04	1.01E-03	2.11E-03	8.07E-06	1.19E-03	-2.70E+00
1549	Copper, Cu 6.8E-1%, in mixed ore, in ground	Raw	µg	-2.25E+01	2.84E-01	1.38E-01	1.29E+01	1.26E+01	2.63E-04	2.40E-02	2.87E-02	6.25E-02	-4.86E+01
1550	Copper, Cu 5.2E-2%, Pt 4.8E-4%, Pd 2.0E-4%, Rh 2.4E-5%, Ni 3.7E-2% in ore	Raw	µg	-3.10E+00	2.93E-02	1.25E-01	4.25E+00	2.49E+00	3.88E-02	2.74E-01	8.14E-03	1.12E-02	-1.03E+01
1551	Copper, Cu 3.2E+0%, Pt 2.5E-4%, Pd 7.3E-4%, Rh 2.0E-5%, Ni 2.3E+0% in ore	Raw	µg	3.61E+02	5.43E-01	2.22E+00	3.63E+02	1.92E+02	3.90E-01	3.25E+00	1.24E-01	9.02E-01	-2.02E+02
1552	Copper, Cu 0.38%, Au 9.7E-4%, Ag 9.7E-4%, Zn 0.63%, Pb 0.014%, in ore	Raw	µg	9.94E+02	9.38E+00	2.97E+01	8.63E+02	4.47E+02	1.02E-01	3.47E-01	2.03E-02	2.22E+00	-3.58E+02
1553	Copper, Cu 0.2%, in mixed ore	Raw	µg	-2.22E+00	3.69E-02	6.97E-02	2.32E-01	2.26E+00	1.40E-03	1.04E-02	8.71E-03	3.23E-03	-4.84E+00
1554	Copper, 2.19% in sulfide, Cu 1.83% and Mo 8.2E-3% in crude ore	Raw	µg	2.93E+02	3.62E+00	7.69E+00	2.49E+02	1.36E+02	2.67E-02	8.77E-02	4.18E-03	6.36E-01	-1.05E+02
1555	Copper, 1.42% in sulfide, Cu 0.81% and Mo 8.2E-3% in crude ore	Raw	µg	9.81E+01	8.52E-01	2.50E+00	8.14E+01	4.21E+01	8.62E-03	2.79E-02	1.29E-03	2.07E-01	-2.89E+01
1556	Copper, 1.18% in sulfide, Cu 0.39% and Mo 8.2E-3% in crude ore	Raw	mg	1.12E+01	1.08E-02	1.71E-02	7.58E+00	3.96E+00	1.57E-04	3.72E-04	2.13E-04	1.87E-02	-3.38E-01
1557	Copper, 1.13% in sulfide, Cu 0.76% and Ni 0.76% in crude ore	Raw	mg	-9.17E-01	1.23E-02	6.61E-03	5.71E-01	5.46E-01	1.38E-05	1.02E-03	1.21E-03	2.70E-03	-2.06E+00
1558	Copper, 0.99% in sulfide, Cu 0.36% and Mo 8.2E-3% in crude ore	Raw	mg	-1.11E+01	1.02E-01	4.37E-02	8.85E-01	2.34E+00	1.23E-04	6.72E-04	8.21E-03	1.21E-02	-1.45E+01
1559	Copper, 0.97% in sulfide, Cu 0.36% and Mo 4.1E-2% in crude ore	Raw	mg	9.69E+00	5.17E-03	1.89E-03	6.45E+00	3.37E+00	9.52E-05	1.86E-04	1.86E-04	1.59E-02	-1.49E-01
1560	Copper, 0.59% in sulfide, Cu 0.22% and Mo 8.2E-3% in crude ore	Raw	mg	9.43E+00	8.43E-03	1.24E-02	6.35E+00	3.31E+00	1.25E-04	2.91E-04	1.79E-04	1.56E-02	-2.61E-01
1561	Copper, 0.52% in sulfide, Cu 0.27% and Mo 8.2E-3% in crude ore	Raw	mg	7.15E+00	9.92E-03	2.03E-02	4.88E+00	2.55E+00	1.29E-04	3.35E-04	1.33E-04	1.21E-02	-3.19E-01
1562	Colemanite	Raw	mg	-9.09E+01	6.16E+00	1.14E-02	5.48E-02	3.07E-01	4.02E-05	2.03E-04	2.96E-04	1.95E-03	-9.74E+01
1563	Cobalt, Co 5.0E-2%, in mixed ore, in ground	Raw	µg	-1.65E+00	2.09E-02	1.02E-02	9.51E-01	9.28E-01	1.94E-05	1.77E-03	2.11E-03	4.60E-03	-3.57E+00
1564	Cobalt	Raw	µg	-1.13E+01	8.61E-02	6.88E-01	1.48E-01	4.23E-02	1.65E-02	4.48E-03	2.34E-04	2.34E-03	-1.22E+01
1565	Coal, hard	Raw	g	-7.26E+01	1.03E+00	4.69E+00	2.19E+00	1.57E+01	1.29E-02	1.45E-01	5.73E-01	3.26E-02	-9.70E+01
1566	Coal, brown	Raw	g	-3.36E+01	7.29E-01	2.74E+00	1.35E+00	8.83E+00	5.32E-03	1.60E-01	2.95E-01	1.86E-02	-4.77E+01
1567	Clay, unspecified	Raw	mg	-1.84E+02	1.09E+01	3.59E+00	2.62E+00	2.90E+01	1.60E-02	9.54E-02	5.74E+00	4.52E-01	-2.37E+02
1568	Clay, bentonite	Raw	mg	-2.16E+01	4.07E-01	1.64E+00	5.94E-01	1.23E+00	4.17E-03	5.22E-02	3.58E-02	8.54E-03	-2.56E+01
1569	Cinnabar	Raw	µg	-4.37E+00	1.25E-01	6.20E-03	1.26E-02	1.21E-01	5.32E-05	3.72E-04	3.02E-02	2.24E-04	-4.67E+00
1570	Chrysotile	Raw	µg	-1.97E+02	1.66E+00	4.76E-01	1.18E+00	7.33E+00	3.20E-03	3.31E-02	4.18E+00	1.78E-02	-2.12E+02
1571	Chromium	Raw	mg	-1.97E+00	9.31E-02	1.39E-01	6.87E-01	6.23E-01	4.65E-04	5.47E-03	8.78E-03	2.63E-03	-3.53E+00
1572	Cerium	Raw	ng	-2.96E+02	3.81E+00	2.78E+01	1.28E+01	2.92E-06	1.75E-01	8.99E-01	6.04E-08	2.28E-01	-3.42E+02
1573	Carnallite	Raw	mg	-3.75E+01	2.65E-02	1.42E+01	1.44E-03	1.66E+00	4.84E-06	4.27E-05	1.52E-05	2.76E-02	-5.34E+01
1574	Carbon, organic, in soil or biomass stock	Raw	g	-4.42E+02	3.19E-04	1.12E-03	3.30E-04	6.50E-02	4.69E-06	5.40E-05	1.09E-05	4.21E-05	-4.42E+02
1575	Carbon dioxide, in air	Raw	kg	5.78E-01	1.77E-04	9.05E-04	2.20E-04	3.32E+00	2.61E-06	1.25E-05	4.30E-05	2.56E-04	-2.75E+00
1576	Calcite	Raw	g	-6.80E+01	1.08E-01	1.02E-01	5.71E-02	6.14E-01	2.66E-04	2.03E-01	2.80E-02	4.68E-03	-6.92E+01
1577	Cadmium	Raw	mg	-2.01E+00	1.76E-02	1.82E-02	6.08E-02	3.26E-01	4.52E-05	7.05E-04	1.30E-03	1.66E-03	-2.43E+00
1578	Bromine	Raw	mg	-1.22E+02	5.50E-04	1.97E-03	6.37E-04	5.65E-02	4.89E-06	7.87E-05	2.88E-05	1.11E-05	-1.22E+02
1579	Borax	Raw	µg	-3.68E+01	6.74E-01	4.05E+00	1.39E+00	4.99E-01	1.42E-02	6.24E-02	7.55E-03	1.66E-02	-4.35E+01
1580	Basalt	Raw	mg	-9.85E+00	2.04E-01	1.65E+00	4.00E-01	1.87E-04	4.82E-03	1.02E-02	1.74E-06	5.69E-03	-1.21E+01
1581	Barite	Raw	mg	-1.03E+01	1.01E-01	3.52E-02	5.67E-02	3.94E-01	2.03E-04	1.67E-03	1.82E-01	9.16E-04	-1.11E+01
1582	Argon	Raw	mg	-7.84E+01	4.82E+00	1.47E-01	1.22E-01	3.03E-01	5.33E-03	3.79E-02	3.12E-03	9.52E-04	-8.38E+01
1583	Anhydrite	Raw	µg	-1.46E+01	5.14E-02	2.86E-02	3.49E-02	2.25E-01	1.12E-03	7.87E-03	1.57E-03	4.66E-04	-1.50E+01
1584	Aluminium	Raw	mg	-3.71E+02	2.56E+01	5.16E-01	1.26E+01	7.67E+00	2.48E-03	3.51E-02	3.01E+00	3.36E-02	-4.20E+02
