# Supplementary material for: Data on environmental analysis of natural antioxidant production from walnut husk by a solar photovoltaic-driven system as a replacement for potentially carcinogenic synthetic antioxidants
Source: Data Brief. 2019 Dec 4;28:104933. doi: 10.1016/j.dib.2019.104933 (PMC6921098; doi:10.1016/j.dib.2019.104933)
Supplement: Elementary flows- PG production.csv [file mmc10.csv]

Inventory Data for 250 mg PG production based on elementary flow
No	Substance	Compartment	Unit	Total	Propanol (Used)	Propanol (Recovered)	Sulfuric acid (Used)	Sulfuric acid (Output)	Quinones (Produced)	Water	Diethyl ether (Used)	Diethyl ether (Recovered)	Sodium hydrogen carbonate	Sodium sulfate	Galic acid	Electricity (To generate heat)	Electricity (For product extraction and solvent recovery)
1	1-Butanol	Air	pg	2.02E+01	3.91E+01	-3.54E+01	8.66E-03	-8.66E-03	-3.38E+00	1.95E-04	1.05E+00	-1.05E+00	0.00E+00	1.69E+00	1.80E+01	4.22E-02	1.88E-01
2	1-Butanol	Water	ng	4.25E+01	1.38E+00	-1.25E+00	1.73E-02	-1.73E-02	-3.36E-01	1.24E-05	8.81E-02	-8.81E-02	0.00E+00	6.72E+00	3.55E+01	8.33E-02	3.70E-01
3	1-Pentanol	Air	pg	1.11E+01	7.12E+00	-6.44E+00	5.77E-03	-5.77E-03	-1.19E+00	1.07E-04	5.81E-01	-5.81E-01	0.00E+00	8.62E-01	1.06E+01	2.49E-02	1.11E-01
4	1-Pentanol	Water	pg	2.66E+01	1.71E+01	-1.55E+01	1.38E-02	-1.38E-02	-2.87E+00	2.57E-04	1.39E+00	-1.39E+00	0.00E+00	2.07E+00	2.55E+01	5.98E-02	2.66E-01
5	1-Pentene	Air	pg	1.55E+01	7.51E+00	-6.80E+00	4.68E-02	-4.68E-02	-1.24E+00	1.13E-04	7.23E-01	-7.23E-01	0.00E+00	4.70E+00	1.12E+01	2.61E-02	1.16E-01
6	1-Pentene	Water	pg	2.01E+01	1.29E+01	-1.17E+01	1.05E-02	-1.05E-02	-2.17E+00	1.94E-04	1.05E+00	-1.05E+00	0.00E+00	1.56E+00	1.93E+01	4.52E-02	2.01E-01
7	1-Propanol	Air	mg	1.37E+00	1.44E+01	-1.31E+01	7.57E-09	-7.57E-09	-4.41E-07	1.45E-11	1.03E-07	-1.03E-07	0.00E+00	1.17E-07	6.15E-07	1.41E-09	6.28E-09
8	1-Propanol	Water	pg	9.31E+01	5.77E+01	-5.22E+01	4.19E-02	-4.19E-02	-9.91E+00	8.66E-04	4.75E+00	-4.75E+00	0.00E+00	7.13E+00	8.93E+01	2.10E-01	9.31E-01
9	1,4-Butanediol	Air	ng	1.08E-01	1.74E+00	-1.57E+00	2.03E-05	-2.03E-05	-9.02E-02	3.78E-07	4.16E-03	-4.16E-03	0.00E+00	5.40E-03	2.84E-02	6.65E-05	2.96E-04
10	1,4-Butanediol	Water	ng	2.30E-01	3.87E+00	-3.50E+00	3.44E-05	-3.44E-05	-2.04E-01	6.17E-07	5.64E-03	-5.64E-03	0.00E+00	8.82E-03	5.74E-02	1.35E-04	5.99E-04
11	2-Aminopropanol	Air	pg	1.07E+01	6.98E+00	-6.32E+00	4.63E-03	-4.63E-03	-1.15E+00	1.04E-04	5.62E-01	-5.62E-01	0.00E+00	8.30E-01	1.03E+01	2.41E-02	1.07E-01
12	2-Aminopropanol	Water	pg	2.58E+01	1.68E+01	-1.52E+01	1.11E-02	-1.11E-02	-2.77E+00	2.50E-04	1.35E+00	-1.35E+00	0.00E+00	1.99E+00	2.47E+01	5.79E-02	2.57E-01
13	2-Butene, 2-methyl-	Air	pg	9.09E-02	5.65E-02	-5.11E-02	4.90E-04	-4.90E-04	-1.07E-02	1.54E-06	1.41E-02	-1.41E-02	0.00E+00	3.36E-02	6.18E-02	1.43E-04	6.37E-04
14	2-Butene, 2-methyl-	Water	pg	2.18E-01	1.35E-01	-1.23E-01	1.18E-03	-1.18E-03	-2.56E-02	3.70E-06	3.39E-02	-3.39E-02	0.00E+00	8.05E-02	1.48E-01	3.44E-04	1.53E-03
15	2-Chloroacetophenone	Air	pg	7.74E+01	0.00E+00	0.00E+00	0.00E+00	0.00E+00	0.00E+00	0.00E+00	0.00E+00	0.00E+00	7.74E+01	0.00E+00	0.00E+00	0.00E+00	0.00E+00
16	2-Hexanone	Water	pg	2.80E+02	0.00E+00	0.00E+00	0.00E+00	0.00E+00	0.00E+00	0.00E+00	0.00E+00	0.00E+00	2.80E+02	0.00E+00	0.00E+00	0.00E+00	0.00E+00
17	2-Methyl-1-propanol	Air	pg	2.61E+01	1.73E+01	-1.57E+01	1.32E-02	-1.32E-02	-2.83E+00	2.66E-04	1.40E+00	-1.40E+00	0.00E+00	2.10E+00	2.49E+01	5.84E-02	2.60E-01
18	2-Methyl-1-propanol	Water	pg	6.27E+01	4.15E+01	-3.76E+01	3.17E-02	-3.17E-02	-6.80E+00	6.38E-04	3.37E+00	-3.37E+00	0.00E+00	5.03E+00	5.97E+01	1.40E-01	6.23E-01
19	2-Methyl-4-chlorophenoxyacetic acid	Air	pg	2.50E+00	1.45E+00	-1.31E+00	9.38E-04	-9.38E-04	-2.64E-01	2.05E-05	1.21E-01	-1.21E-01	0.00E+00	1.45E-01	2.45E+00	5.75E-03	2.56E-02
20	2-Methyl-4-chlorophenoxyacetic acid	Water	pg	5.80E+00	3.35E+00	-3.04E+00	2.18E-03	-2.18E-03	-6.12E-01	4.76E-05	2.80E-01	-2.80E-01	0.00E+00	3.36E-01	5.68E+00	1.33E-02	5.93E-02
21	2-Methyl-4-chlorophenoxyacetic acid	Soil	pg	5.39E+02	3.25E+02	-2.95E+02	2.78E-01	-2.78E-01	-5.65E+01	4.37E-03	2.63E+01	-2.63E+01	0.00E+00	3.33E+01	5.25E+02	1.23E+00	5.47E+00
22	2-Nitrobenzoic acid	Air	pg	1.69E+01	1.14E+01	-1.03E+01	7.53E-03	-7.53E-03	-1.85E+00	1.79E-04	9.25E-01	-9.25E-01	0.00E+00	1.37E+00	1.61E+01	3.78E-02	1.68E-01
23	2-Propanol	Air	ng	1.84E+01	1.08E+01	-9.82E+00	7.92E-03	-7.92E-03	-1.75E+00	1.30E-04	7.95E-01	-7.95E-01	0.00E+00	2.31E+00	1.66E+01	3.90E-02	1.73E-01
24	2-Propanol	Water	pg	1.95E+02	1.54E+02	-1.39E+02	1.07E-01	-1.07E-01	-2.16E+01	2.41E-03	1.18E+01	-1.18E+01	0.00E+00	2.84E+01	1.72E+02	4.03E-01	1.79E+00
25	2,4-D	Air	pg	5.63E+02	3.08E+02	-2.79E+02	2.31E-01	-2.31E-01	-5.15E+01	4.23E-03	2.42E+01	-2.42E+01	0.00E+00	6.54E+01	5.14E+02	1.21E+00	5.36E+00
26	2,4-D	Soil	ng	7.10E+01	4.41E+01	-3.99E+01	3.04E-02	-3.04E-02	-7.08E+00	6.47E-04	3.49E+00	-3.49E+00	0.00E+00	7.10E+00	6.59E+01	1.55E-01	6.88E-01
27	2,4-D amines	Water	pg	7.87E+00	4.55E+00	-4.12E+00	2.93E-03	-2.93E-03	-8.31E-01	6.46E-05	3.80E-01	-3.80E-01	0.00E+00	4.56E-01	7.71E+00	1.81E-02	8.05E-02
28	2,4-D amines	Soil	pg	2.51E+02	1.45E+02	-1.32E+02	9.38E-02	-9.38E-02	-2.66E+01	2.07E-03	1.21E+01	-1.21E+01	0.00E+00	1.46E+01	2.47E+02	5.79E-01	2.57E+00
29	2,4-D ester	Air	pg	1.47E+01	8.52E+00	-7.71E+00	5.49E-03	-5.49E-03	-1.55E+00	1.21E-04	7.10E-01	-7.10E-01	0.00E+00	8.54E-01	1.44E+01	3.39E-02	1.51E-01
30	2,4-D ester	Water	pg	1.73E+00	1.00E+00	-9.07E-01	6.45E-04	-6.45E-04	-1.83E-01	1.42E-05	8.35E-02	-8.35E-02	0.00E+00	1.00E-01	1.70E+00	3.98E-03	1.77E-02
31	2,4-D ester	Soil	pg	6.76E+01	3.91E+01	-3.54E+01	2.52E-02	-2.52E-02	-7.14E+00	5.55E-04	3.26E+00	-3.26E+00	0.00E+00	3.92E+00	6.63E+01	1.56E-01	6.92E-01
32	2,4-D, dimethylamine salt	Air	pg	1.26E+00	7.29E-01	-6.60E-01	4.70E-04	-4.70E-04	-1.33E-01	1.04E-05	6.08E-02	-6.08E-02	0.00E+00	7.31E-02	1.24E+00	2.90E-03	1.29E-02
33	2,4-DB	Water	pg	3.02E+00	1.78E+00	-1.62E+00	1.15E-03	-1.15E-03	-3.19E-01	2.48E-05	1.47E-01	-1.47E-01	0.00E+00	1.76E-01	2.95E+00	6.94E-03	3.08E-02
34	4-Methyl-2-pentanol	Water	pg	3.62E-03	2.56E-05	-2.32E-05	2.14E-06	-2.14E-06	-2.01E-06	3.44E-10	7.46E-06	-7.46E-06	0.00E+00	3.60E-03	2.06E-05	3.95E-08	1.75E-07
35	4-Methyl-2-pentanone	Air	pg	2.60E+01	1.84E-01	-1.67E-01	1.53E-02	-1.53E-02	-1.45E-02	2.46E-06	5.35E-02	-5.35E-02	0.00E+00	2.58E+01	1.48E-01	2.83E-04	1.26E-03
36	4-Methyl-2-pentanone	Water	ng	6.67E+01	3.59E-01	-3.25E-01	2.88E-04	-2.88E-04	-7.36E-02	8.06E-06	3.75E-02	-3.75E-02	1.80E-01	6.47E-02	6.57E+01	1.54E-01	6.86E-01
37	5-methyl Chrysene	Air	pg	2.93E-01	0.00E+00	0.00E+00	0.00E+00	0.00E+00	0.00E+00	0.00E+00	0.00E+00	0.00E+00	2.93E-01	0.00E+00	0.00E+00	0.00E+00	0.00E+00
38	Acenaphthene	Air	pg	6.64E+02	2.71E+01	-2.45E+01	2.97E-02	-2.97E-02	-4.44E+00	7.52E-04	2.68E+00	-2.68E+00	6.80E+00	4.07E+00	6.47E+02	1.52E+00	6.75E+00
39	Acenaphthene	Water	ng	4.11E+00	1.14E-01	-1.03E-01	1.30E-03	-1.30E-03	-4.69E-03	3.04E-07	5.66E-03	-5.66E-03	0.00E+00	7.74E-03	4.05E+00	9.50E-03	4.22E-02
40	Acenaphthylene	Air	pg	3.41E+00	3.45E-01	-3.12E-01	9.30E-03	-9.30E-03	-2.02E-01	1.79E-05	1.30E-01	-1.30E-01	3.33E+00	7.92E-02	1.63E-01	3.43E-04	1.52E-03
41	Acenaphthylene	Water	pg	2.57E+02	7.10E+00	-6.43E+00	8.16E-02	-8.16E-02	-2.94E-01	1.90E-05	3.54E-01	-3.54E-01	0.00E+00	4.84E-01	2.53E+02	5.94E-01	2.64E+00
42	Acephate	Air	pg	5.99E+01	3.28E+01	-2.97E+01	2.46E-02	-2.46E-02	-5.48E+00	4.50E-04	2.58E+00	-2.58E+00	0.00E+00	6.95E+00	5.46E+01	1.28E-01	5.70E-01
43	Acephate	Soil	ng	1.25E+01	7.09E+00	-6.42E+00	4.83E-03	-4.83E-03	-1.30E+00	1.02E-04	5.95E-01	-5.95E-01	0.00E+00	8.70E-01	1.21E+01	2.85E-02	1.27E-01
44	Acetaldehyde	Air	µg	1.20E+02	8.02E-01	-7.26E-01	7.82E-03	-7.82E-03	-1.59E-01	7.66E-06	1.20E-01	-1.20E-01	6.82E-03	2.95E-01	1.18E+02	2.77E-01	1.23E+00
45	Acetaldehyde	Water	ng	1.61E+02	1.52E+02	-1.38E+02	1.24E+00	-1.24E+00	-1.54E+01	2.29E-04	3.90E+00	-3.90E+00	0.00E+00	2.57E+01	1.35E+02	3.12E-01	1.38E+00
46	Acetamide	Air	pg	1.47E+01	8.07E+00	-7.30E+00	6.05E-03	-6.05E-03	-1.35E+00	1.11E-04	6.34E-01	-6.34E-01	0.00E+00	1.71E+00	1.34E+01	3.16E-02	1.40E-01
47	Acetamide	Soil	ng	1.43E+00	8.16E-01	-7.39E-01	5.77E-04	-5.77E-04	-1.48E-01	1.17E-05	6.80E-02	-6.80E-02	0.00E+00	1.03E-01	1.38E+00	3.24E-03	1.44E-02
48	Acetic acid	Air	µg	5.73E+02	2.14E+00	-1.94E+00	2.27E-03	-2.27E-03	-3.31E-01	3.27E-05	1.59E-01	-1.59E-01	0.00E+00	6.93E-01	5.65E+02	1.33E+00	5.90E+00
49	Acetic acid	Water	ng	1.81E+02	3.14E+01	-2.84E+01	9.02E-02	-9.02E-02	-2.78E+00	1.68E-03	1.49E+00	-1.49E+00	0.00E+00	2.81E+01	1.51E+02	3.54E-01	1.57E+00
50	Acetochlor	Soil	ng	3.75E+00	2.64E+00	-2.39E+00	2.99E-03	-2.99E-03	-4.08E-01	3.65E-05	1.98E-01	-1.98E-01	0.00E+00	2.34E-01	3.63E+00	8.52E-03	3.79E-02
51	Acetone	Air	µg	1.14E+02	5.51E-01	-4.99E-01	3.02E-04	-3.02E-04	-2.37E+00	7.13E-06	4.19E-02	-4.19E-02	0.00E+00	8.10E-02	1.15E+02	2.70E-01	1.20E+00
52	Acetone	Water	ng	1.60E+02	6.43E+00	-5.82E+00	1.34E-03	-1.34E-03	-3.59E-01	4.52E-05	2.76E-01	-2.76E-01	4.28E-01	3.28E-01	1.57E+02	3.69E-01	1.64E+00
53	Acetonitrile	Air	ng	6.80E+00	3.82E+00	-3.45E+00	2.83E-03	-2.83E-03	-5.67E-01	5.15E-05	2.90E-01	-2.90E-01	0.00E+00	8.21E-01	6.11E+00	1.43E-02	6.37E-02
54	Acetonitrile	Water	pg	1.50E+01	1.00E+01	-9.07E+00	6.63E-03	-6.63E-03	-1.62E+00	1.56E-04	8.08E-01	-8.08E-01	0.00E+00	1.27E+00	1.42E+01	3.33E-02	1.48E-01
55	Acetophenone	Air	pg	1.66E+02	0.00E+00	0.00E+00	0.00E+00	0.00E+00	0.00E+00	0.00E+00	0.00E+00	0.00E+00	1.66E+02	0.00E+00	0.00E+00	0.00E+00	0.00E+00
56	Acetyl chloride	Water	pg	2.09E+01	1.34E+01	-1.21E+01	1.09E-02	-1.09E-02	-2.25E+00	2.02E-04	1.10E+00	-1.10E+00	0.00E+00	1.63E+00	2.00E+01	4.70E-02	2.09E-01
57	Acidity, unspecified	Water	µg	3.16E+00	5.06E-01	-4.58E-01	3.36E-05	-3.36E-05	-2.59E-01	8.32E-06	9.91E-02	-9.91E-02	0.00E+00	6.14E-03	3.32E+00	7.80E-03	3.47E-02
58	Acids, unspecified	Water	pg	1.60E+00	0.00E+00	0.00E+00	0.00E+00	0.00E+00	0.00E+00	0.00E+00	0.00E+00	0.00E+00	1.60E+00	0.00E+00	0.00E+00	0.00E+00	0.00E+00
59	Acifluorfen	Air	pg	8.22E+00	4.50E+00	-4.07E+00	3.37E-03	-3.37E-03	-7.52E-01	6.18E-05	3.54E-01	-3.54E-01	0.00E+00	9.55E-01	7.49E+00	1.76E-02	7.82E-02
60	Acifluorfen	Soil	pg	3.52E-01	1.93E-01	-1.75E-01	1.45E-04	-1.45E-04	-3.22E-02	2.65E-06	1.52E-02	-1.52E-02	0.00E+00	4.09E-02	3.21E-01	7.54E-04	3.35E-03
61	Aclonifen	Soil	pg	9.48E+01	1.01E+02	-9.17E+01	3.81E-02	-3.81E-02	-5.26E+00	2.70E-04	3.68E+00	-3.68E+00	0.00E+00	3.62E+00	8.57E+01	2.01E-01	8.95E-01
62	Acrolein	Air	ng	2.33E+02	1.06E+02	-9.63E+01	2.38E+00	-2.38E+00	-3.80E+01	7.75E-04	2.27E+01	-2.27E+01	2.37E+00	3.91E+01	2.17E+02	4.99E-01	2.22E+00
63	Acrylate	Water	pg	3.92E+01	4.12E+01	-3.73E+01	1.63E-02	-1.63E-02	-2.29E+00	1.45E-04	1.57E+00	-1.57E+00	0.00E+00	1.64E+00	3.55E+01	8.34E-02	3.71E-01
64	Acrylic acid	Air	pg	1.66E+01	1.74E+01	-1.57E+01	6.88E-03	-6.88E-03	-9.66E-01	6.14E-05	6.65E-01	-6.65E-01	0.00E+00	6.92E-01	1.50E+01	3.52E-02	1.57E-01
65	Actinides, radioactive, unspecified	Air	µBq	1.27E+02	9.45E+01	-8.56E+01	1.10E-01	-1.10E-01	-1.46E+01	2.77E-03	9.34E+00	-9.34E+00	0.00E+00	1.45E+01	1.17E+02	2.75E-01	1.22E+00
66	Actinides, radioactive, unspecified	Water	µBq	1.53E+01	5.72E+00	-5.18E+00	4.22E-03	-4.22E-03	-9.82E-01	1.15E-04	5.13E-01	-5.13E-01	0.00E+00	6.93E-01	1.49E+01	3.49E-02	1.55E-01
67	Aerosols, radioactive, unspecified	Air	µBq	7.17E-01	1.19E+00	-1.08E+00	8.49E-04	-8.49E-04	-2.24E-01	1.49E-05	9.82E-02	-9.82E-02	0.00E+00	1.14E-01	7.06E-01	1.66E-03	7.36E-03
68	Alachlor	Air	pg	5.82E+01	3.18E+01	-2.88E+01	2.39E-02	-2.39E-02	-5.32E+00	4.37E-04	2.50E+00	-2.50E+00	0.00E+00	6.76E+00	5.30E+01	1.25E-01	5.53E-01
69	Alachlor	Soil	ng	4.41E-01	1.02E+00	-9.26E-01	4.31E-04	-4.31E-04	-5.82E-02	4.64E-06	4.29E-02	-4.29E-02	0.00E+00	4.39E-02	3.54E-01	8.30E-04	3.69E-03
70	Aldehydes, unspecified	Air	ng	1.79E+02	6.39E+01	-5.78E+01	7.11E-02	-7.11E-02	-8.73E+00	1.82E-03	5.49E+00	-5.49E+00	4.09E+01	1.25E+01	1.27E+02	2.97E-01	1.32E+00
71	Aldicarb	Soil	ng	3.35E+01	1.89E+01	-1.71E+01	1.29E-02	-1.29E-02	-3.47E+00	2.71E-04	1.59E+00	-1.59E+00	0.00E+00	2.43E+00	3.23E+01	7.59E-02	3.37E-01
72	Aldrin	Soil	ng	6.06E+01	9.84E+01	-8.91E+01	5.55E-02	-5.55E-02	-1.00E+01	1.95E-03	7.29E+00	-7.29E+00	0.00E+00	1.19E+01	4.88E+01	1.14E-01	5.09E-01
73	Allyl chloride	Water	ng	1.08E+02	8.25E-02	-7.47E-02	6.48E-02	-6.48E-02	-4.89E-03	4.43E-05	2.06E-01	-2.06E-01	0.00E+00	1.08E+02	1.49E-01	7.82E-05	3.47E-04
74	Alpha-cypermethrin	Soil	pg	6.31E+01	3.61E+01	-3.26E+01	2.43E-02	-2.43E-02	-6.67E+00	5.21E-04	3.04E+00	-3.04E+00	0.00E+00	3.66E+00	6.19E+01	1.45E-01	6.46E-01
75	Aluminium	Raw	µg	-1.79E+02	3.99E+01	-3.61E+01	1.15E+00	-1.15E+00	-3.10E+02	1.98E-01	5.65E+00	-5.65E+00	0.00E+00	1.35E+01	1.12E+02	2.59E-01	1.15E+00
76	Aluminium	Air	µg	7.80E+01	1.07E+02	-9.68E+01	1.19E+00	-1.19E+00	-1.08E+01	5.56E-04	7.20E+00	-7.20E+00	0.00E+00	1.54E+01	6.25E+01	1.42E-01	6.31E-01
77	Aluminium	Water	µg	3.01E+02	4.95E+00	-4.48E+00	1.92E-02	-1.92E-02	-1.35E+00	9.70E-05	5.13E-01	-5.13E-01	1.09E+00	6.67E-01	2.96E+02	6.96E-01	3.09E+00
78	Aluminium	Soil	µg	4.15E+00	6.77E+00	-6.13E+00	3.59E-03	-3.59E-03	-3.71E-01	3.76E-05	3.04E-01	-3.04E-01	0.00E+00	2.03E+00	1.82E+00	4.26E-03	1.89E-02
79	Ametryn	Soil	ng	1.30E+00	7.41E-01	-6.71E-01	4.99E-04	-4.99E-04	-1.37E-01	1.07E-05	6.24E-02	-6.24E-02	0.00E+00	7.52E-02	1.27E+00	2.98E-03	1.33E-02
80	Amidosulfuron	Soil	pg	7.00E-01	9.54E-01	-8.64E-01	4.29E-04	-4.29E-04	-4.04E-02	2.74E-06	3.44E-02	-3.44E-02	0.00E+00	1.38E-01	5.06E-01	1.19E-03	5.27E-03
81	Amitraz	Soil	ng	1.71E+00	9.78E-01	-8.85E-01	6.59E-04	-6.59E-04	-1.81E-01	1.41E-05	8.24E-02	-8.24E-02	0.00E+00	9.93E-02	1.68E+00	3.94E-03	1.75E-02
82	Ammonia	Air	µg	1.21E+02	4.15E+01	-3.76E+01	5.30E-01	-5.30E-01	-6.92E+00	5.38E-04	5.73E+00	-5.73E+00	2.56E-02	1.25E+01	1.10E+02	2.57E-01	1.14E+00
83	Ammonia	Water	ng	5.53E+02	0.00E+00	0.00E+00	0.00E+00	0.00E+00	0.00E+00	0.00E+00	0.00E+00	0.00E+00	5.53E+02	0.00E+00	0.00E+00	0.00E+00	0.00E+00
84	Ammonia, as N	Water	pg	8.05E-01	0.00E+00	0.00E+00	0.00E+00	0.00E+00	0.00E+00	0.00E+00	0.00E+00	0.00E+00	8.05E-01	0.00E+00	0.00E+00	0.00E+00	0.00E+00
85	Ammonium carbonate	Air	pg	1.64E+02	3.99E+01	-3.61E+01	9.95E+00	-9.95E+00	-1.70E+01	6.13E-04	3.05E+01	-3.05E+01	0.00E+00	3.72E+01	1.39E+02	2.84E-01	1.26E+00
86	Ammonium chloride	Air	ng	7.06E+00	0.00E+00	0.00E+00	0.00E+00	0.00E+00	0.00E+00	0.00E+00	0.00E+00	0.00E+00	7.06E+00	0.00E+00	0.00E+00	0.00E+00	0.00E+00
87	Ammonium, ion	Water	µg	2.28E+02	4.99E+00	-4.52E+00	3.37E-02	-3.37E-02	-2.20E+00	1.28E-04	6.74E-01	-6.74E-01	1.51E-03	8.55E-01	2.26E+02	5.31E-01	2.36E+00
88	Anhydrite	Raw	µg	-1.04E+00	2.70E+00	-2.44E+00	1.74E-05	-1.74E-05	-1.32E+00	4.28E-07	5.23E-01	-5.23E-01	0.00E+00	5.00E-03	2.47E-02	5.79E-05	2.57E-04
89	Aniline	Air	pg	2.16E+02	1.27E+02	-1.15E+02	8.95E-02	-8.95E-02	-2.26E+01	1.86E-03	1.06E+01	-1.06E+01	0.00E+00	1.54E+01	2.08E+02	4.88E-01	2.17E+00
90	Aniline	Water	pg	5.18E+02	3.06E+02	-2.77E+02	2.15E-01	-2.15E-01	-5.42E+01	4.47E-03	2.54E+01	-2.54E+01	0.00E+00	3.70E+01	5.00E+02	1.17E+00	5.21E+00
91	Anthracene	Air	pg	2.80E+00	0.00E+00	0.00E+00	0.00E+00	0.00E+00	0.00E+00	0.00E+00	0.00E+00	0.00E+00	2.80E+00	0.00E+00	0.00E+00	0.00E+00	0.00E+00
92	Anthranilic acid	Air	pg	1.31E+01	8.89E+00	-8.05E+00	5.85E-03	-5.85E-03	-1.44E+00	1.39E-04	7.19E-01	-7.19E-01	0.00E+00	1.07E+00	1.25E+01	2.94E-02	1.31E-01
93	Anthraquinone	Soil	pg	8.11E+01	4.77E+01	-4.32E+01	5.14E-02	-5.14E-02	-8.62E+00	6.67E-04	3.98E+00	-3.98E+00	0.00E+00	4.79E+00	7.94E+01	1.86E-01	8.28E-01
94	Antimony	Air	µg	2.55E+00	1.14E+00	-1.03E+00	2.89E-02	-2.89E-02	-4.02E-01	7.50E-06	2.60E-01	-2.60E-01	2.40E-04	4.38E-01	2.38E+00	5.47E-03	2.43E-02
95	Antimony	Water	ng	3.00E+01	6.28E+02	-5.69E+02	7.65E-01	-7.65E-01	-3.08E+02	9.57E-03	1.31E+02	-1.31E+02	6.33E-01	1.18E+01	2.63E+02	6.15E-01	2.73E+00
96	Antimony	Soil	pg	2.91E+02	1.29E+02	-1.16E+02	3.30E+00	-3.30E+00	-4.60E+01	1.41E-02	2.98E+01	-2.98E+01	0.00E+00	5.00E+01	2.72E+02	6.24E-01	2.77E+00
97	Antimony-122	Water	nBq	8.61E+02	1.29E+02	-1.17E+02	9.24E-02	-9.24E-02	-2.13E+01	2.69E-03	1.15E+01	-1.15E+01	0.00E+00	1.58E+01	8.43E+02	1.98E+00	8.81E+00
98	Antimony-124	Air	nBq	5.67E-01	1.98E-01	-1.79E-01	1.44E-04	-1.44E-04	-3.26E-02	4.05E-06	1.75E-02	-1.75E-02	0.00E+00	2.39E-02	5.50E-01	1.29E-03	5.74E-03
99	Antimony-124	Water	µBq	2.97E+02	3.65E+02	-3.30E+02	2.63E-01	-2.63E-01	-5.36E+01	9.32E-03	3.36E+01	-3.36E+01	0.00E+00	5.02E+01	2.62E+02	6.16E-01	2.74E+00
100	Antimony-125	Air	nBq	2.23E+01	3.35E+00	-3.03E+00	2.39E-03	-2.39E-03	-5.52E-01	6.96E-05	2.98E-01	-2.98E-01	0.00E+00	4.09E-01	2.18E+01	5.13E-02	2.28E-01
101	Antimony-125	Water	µBq	4.02E+01	6.80E+00	-6.15E+00	4.86E-03	-4.86E-03	-1.14E+00	1.35E-04	6.00E-01	-6.00E-01	0.00E+00	8.10E-01	3.94E+01	9.26E-02	4.11E-01
102	AOX, Adsorbable Organic Halogen as Cl	Water	µg	9.70E+00	6.54E-02	-5.92E-02	3.74E-03	-3.74E-03	-4.53E-03	6.95E-07	3.05E-02	-3.05E-02	0.00E+00	6.03E+00	3.62E+00	8.49E-03	3.77E-02
103	Argon	Raw	mg	-1.10E+00	4.49E-02	-4.06E-02	5.35E-04	-5.35E-04	-1.31E+00	3.59E-05	1.88E-03	-1.88E-03	0.00E+00	8.46E-02	1.20E-01	2.79E-04	1.24E-03
104	Argon-40	Air	ng	1.57E+02	2.11E+02	-1.91E+02	2.07E+00	-2.07E+00	-3.79E+01	2.53E-02	1.81E+01	-1.81E+01	0.00E+00	3.18E+01	1.42E+02	3.24E-01	1.44E+00
105	Argon-41	Air	µBq	3.05E+02	6.68E+02	-6.04E+02	4.53E-01	-4.53E-01	-1.25E+02	8.64E-03	5.52E+01	-5.52E+01	0.00E+00	6.45E+01	2.98E+02	6.98E-01	3.10E+00
106	Arsenic	Air	µg	3.59E+00	2.80E-01	-2.54E-01	1.90E-03	-1.90E-03	-1.88E-02	3.74E-06	1.73E-02	-1.73E-02	4.54E-03	3.87E-02	3.50E+00	8.21E-03	3.65E-02
107	Arsenic	Water	µg	4.16E+00	2.01E-01	-1.82E-01	1.48E-02	-1.48E-02	-6.23E-02	1.30E-05	7.66E-02	-7.66E-02	9.71E-03	3.81E-02	4.10E+00	9.58E-03	4.26E-02
108	Arsenic	Soil	ng	6.01E+00	9.41E+00	-8.52E+00	1.11E-02	-1.11E-02	-9.15E-01	1.58E-04	6.69E-01	-6.69E-01	0.00E+00	1.45E+00	4.52E+00	1.06E-02	4.70E-02
109	Arsine	Air	pg	1.93E-04	2.03E-04	-1.84E-04	8.02E-08	-8.02E-08	-1.13E-05	7.16E-10	7.75E-06	-7.75E-06	0.00E+00	8.06E-06	1.75E-04	4.11E-07	1.83E-06
110	Asulam	Soil	pg	3.23E+01	1.97E+01	-1.78E+01	1.23E-02	-1.23E-02	-3.37E+00	2.61E-04	1.56E+00	-1.56E+00	0.00E+00	1.87E+00	3.15E+01	7.40E-02	3.29E-01
111	Atrazine	Air	pg	5.54E+01	3.08E+01	-2.79E+01	2.25E-02	-2.25E-02	-5.21E+00	4.24E-04	2.44E+00	-2.44E+00	0.00E+00	5.90E+00	5.12E+01	1.20E-01	5.34E-01
112	Atrazine	Water	pg	5.32E+01	3.16E+01	-2.86E+01	2.03E-02	-2.03E-02	-5.64E+00	4.39E-04	2.59E+00	-2.59E+00	0.00E+00	3.11E+00	5.21E+01	1.22E-01	5.44E-01
113	Atrazine	Soil	ng	2.50E+01	3.54E+01	-3.20E+01	2.13E-02	-2.13E-02	-3.65E+00	6.06E-04	2.49E+00	-2.49E+00	0.00E+00	3.80E+00	2.12E+01	4.98E-02	2.22E-01
114	Azinphos-methyl	Soil	pg	7.12E+01	4.07E+01	-3.69E+01	2.74E-02	-2.74E-02	-7.53E+00	5.88E-04	3.43E+00	-3.43E+00	0.00E+00	4.13E+00	6.99E+01	1.64E-01	7.29E-01
115	Azoxystrobin	Air	pg	2.72E+01	1.49E+01	-1.35E+01	1.12E-02	-1.12E-02	-2.49E+00	2.04E-04	1.17E+00	-1.17E+00	0.00E+00	3.16E+00	2.48E+01	5.82E-02	2.59E-01
116	Azoxystrobin	Soil	pg	4.72E+02	2.90E+02	-2.62E+02	2.09E-01	-2.09E-01	-4.85E+01	3.79E-03	2.28E+01	-2.28E+01	0.00E+00	3.14E+01	4.56E+02	1.07E+00	4.76E+00
117	Barite	Raw	µg	1.05E+02	5.43E+01	-4.92E+01	6.12E-02	-6.12E-02	-4.23E+00	7.86E-04	1.81E+02	-1.81E+02	0.00E+00	9.85E+01	5.33E+00	1.23E-02	5.46E-02
118	Barite	Water	ng	-6.23E+00	3.30E-01	-2.99E-01	2.57E-03	-2.57E-03	-1.46E+01	3.58E-05	1.71E-02	-1.71E-02	0.00E+00	1.10E-01	8.17E+00	1.92E-02	8.52E-02
119	Barium	Air	µg	1.89E+00	1.69E+00	-1.53E+00	1.18E-02	-1.18E-02	-2.35E-01	1.15E-05	1.57E-01	-1.57E-01	0.00E+00	3.41E-01	1.60E+00	3.71E-03	1.65E-02
120	Barium	Water	mg	5.11E+00	4.03E-02	-3.65E-02	2.03E-04	-2.03E-04	-5.67E-03	5.90E-07	3.35E-03	-3.35E-03	1.54E-02	5.49E-03	5.03E+00	1.18E-02	5.25E-02
121	Barium	Soil	ng	2.44E+01	8.27E+00	-7.48E+00	2.08E-01	-2.08E-01	-3.98E+00	2.98E-04	1.87E+00	-1.87E+00	0.00E+00	3.16E+00	2.42E+01	5.59E-02	2.48E-01
122	Barium-140	Air	nBq	9.88E+01	1.12E+02	-1.01E+02	8.22E-02	-8.22E-02	-1.84E+01	2.27E-03	9.89E+00	-9.89E+00	0.00E+00	1.35E+01	9.21E+01	2.16E-01	9.60E-01
123	Barium-140	Water	nBq	2.56E+02	2.91E+02	-2.63E+02	2.14E-01	-2.14E-01	-4.80E+01	5.91E-03	2.57E+01	-2.57E+01	0.00E+00	3.50E+01	2.39E+02	5.60E-01	2.49E+00
124	Basalt	Raw	µg	6.43E+01	3.42E+02	-3.10E+02	3.89E-02	-3.89E-02	-1.10E+01	7.29E-04	1.13E+01	-1.13E+01	0.00E+00	1.03E+01	3.21E+01	7.54E-02	3.35E-01
125	Benfluralin	Soil	ng	8.78E+00	5.02E+00	-4.54E+00	3.38E-03	-3.38E-03	-9.28E-01	7.25E-05	4.23E-01	-4.23E-01	0.00E+00	5.10E-01	8.61E+00	2.02E-02	8.99E-02
126	Benomyl	Soil	pg	7.60E+00	3.94E+00	-3.56E+00	3.62E-03	-3.62E-03	-1.88E-01	4.22E-05	2.21E-01	-2.21E-01	0.00E+00	1.76E+00	5.58E+00	1.31E-02	5.82E-02
127	Bentazone	Air	pg	2.53E+01	1.38E+01	-1.25E+01	1.04E-02	-1.04E-02	-2.31E+00	1.90E-04	1.09E+00	-1.09E+00	0.00E+00	2.93E+00	2.30E+01	5.41E-02	2.40E-01
128	Bentazone	Water	pg	8.47E-01	4.74E-01	-4.29E-01	3.36E-04	-3.36E-04	-8.23E-02	6.60E-06	3.82E-02	-3.82E-02	0.00E+00	7.80E-02	7.96E-01	1.87E-03	8.31E-03
129	Bentazone	Soil	pg	9.88E+01	9.92E+01	-8.98E+01	4.38E-02	-4.38E-02	-6.52E+00	4.21E-04	4.19E+00	-4.19E+00	0.00E+00	8.25E+00	8.65E+01	2.03E-01	9.03E-01
130	Benzal chloride	Air	pg	6.46E-01	7.21E-02	-6.53E-02	9.49E-05	-9.49E-05	-1.38E-02	1.77E-06	7.62E-03	-7.62E-03	0.00E+00	1.32E-02	6.32E-01	1.48E-03	6.59E-03
131	Benzaldehyde	Air	ng	1.79E+02	8.28E+01	-7.50E+01	1.84E+00	-1.84E+00	-2.62E+01	3.54E-04	1.70E+01	-1.70E+01	0.00E+00	4.21E+01	1.54E+02	3.53E-01	1.57E+00
132	Benzene	Air	µg	-1.84E+02	1.60E+01	-1.45E+01	4.32E-02	-4.32E-02	-3.19E+02	1.51E-04	1.22E+00	-1.22E+00	1.06E+00	2.45E+00	1.29E+02	3.02E-01	1.34E+00
133	Benzene	Water	µg	-5.42E+02	1.51E+00	-1.37E+00	1.49E-02	-1.49E-02	-6.15E+02	7.60E-06	1.16E-01	-1.16E-01	7.19E-02	4.47E-01	7.12E+01	1.67E-01	7.43E-01
134	Benzene, 1-methyl-2-nitro-	Air	pg	1.46E+01	9.87E+00	-8.94E+00	6.50E-03	-6.50E-03	-1.60E+00	1.54E-04	7.99E-01	-7.99E-01	0.00E+00	1.19E+00	1.39E+01	3.26E-02	1.45E-01
135	Benzene, 1-methyl-4-(1-methylethyl)-	Water	pg	4.28E+00	0.00E+00	0.00E+00	0.00E+00	0.00E+00	0.00E+00	0.00E+00	0.00E+00	0.00E+00	4.28E+00	0.00E+00	0.00E+00	0.00E+00	0.00E+00
136	Benzene, 1,2-dichloro-	Air	pg	1.05E+02	6.85E+01	-6.20E+01	4.71E-02	-4.71E-02	-1.13E+01	1.05E-03	5.56E+00	-5.56E+00	0.00E+00	8.32E+00	9.99E+01	2.35E-01	1.04E+00
137	Benzene, 1,2-dichloro-	Water	ng	3.28E+01	9.99E+00	-9.04E+00	2.22E-02	-2.22E-02	-1.39E+00	2.13E-04	1.32E+01	-1.32E+01	0.00E+00	9.54E+00	2.34E+01	5.49E-02	2.44E-01
138	Benzene, chloro-	Air	pg	2.43E+02	0.00E+00	0.00E+00	0.00E+00	0.00E+00	0.00E+00	0.00E+00	0.00E+00	0.00E+00	2.43E+02	0.00E+00	0.00E+00	0.00E+00	0.00E+00
139	Benzene, chloro-	Water	ng	6.52E+01	2.07E+01	-1.87E+01	4.17E-02	-4.17E-02	-2.53E+00	3.64E-04	3.16E+01	-3.16E+01	0.00E+00	2.02E+01	4.50E+01	1.06E-01	4.69E-01
140	Benzene, ethyl-	Air	µg	1.72E+01	5.35E-01	-4.84E-01	5.53E-03	-5.53E-03	-1.35E-01	1.69E-06	2.75E-02	-2.75E-02	1.04E-03	4.47E-02	1.70E+01	4.00E-02	1.78E-01
141	Benzene, ethyl-	Water	µg	1.74E+01	4.46E-01	-4.04E-01	5.04E-03	-5.04E-03	-1.98E-02	1.35E-06	2.27E-02	-2.27E-02	4.04E-03	3.13E-02	1.71E+01	4.01E-02	1.78E-01
142	Benzene, hexachloro-	Air	pg	1.79E+00	2.08E+00	-1.88E+00	1.80E-02	-1.80E-02	-4.75E-01	2.17E-04	1.80E-01	-1.80E-01	0.00E+00	4.11E-01	1.64E+00	3.78E-03	1.68E-02
143	Benzene, pentachloro-	Air	pg	7.03E-01	4.81E-01	-4.36E-01	1.70E-03	-1.70E-03	-3.65E-01	1.75E-05	5.47E-02	-5.47E-02	0.00E+00	9.43E-02	9.16E-01	2.15E-03	9.54E-03
144	Benzene, pentachloronitro-	Soil	pg	7.34E+02	4.20E+02	-3.80E+02	2.83E-01	-2.83E-01	-7.76E+01	6.06E-03	3.54E+01	-3.54E+01	0.00E+00	4.26E+01	7.20E+02	1.69E+00	7.52E+00
145	Benzene, pentamethyl-	Water	pg	3.21E+00	0.00E+00	0.00E+00	0.00E+00	0.00E+00	0.00E+00	0.00E+00	0.00E+00	0.00E+00	3.21E+00	0.00E+00	0.00E+00	0.00E+00	0.00E+00
146	Benzenes, alkylated, unspecified	Water	pg	5.55E+02	0.00E+00	0.00E+00	0.00E+00	0.00E+00	0.00E+00	0.00E+00	0.00E+00	0.00E+00	5.55E+02	0.00E+00	0.00E+00	0.00E+00	0.00E+00
147	Benzo(a)anthracene	Air	pg	1.07E+00	6.67E-03	-6.04E-03	1.80E-04	-1.80E-04	-3.90E-03	3.45E-07	2.52E-03	-2.52E-03	1.07E+00	1.53E-03	3.14E-03	6.63E-06	2.94E-05
148	Benzo(a)pyrene	Air	ng	-3.80E+02	3.29E+01	-2.98E+01	1.86E-02	-1.86E-02	-4.29E+02	3.26E-04	3.38E+00	-3.38E+00	5.06E-04	4.53E+00	4.15E+01	9.74E-02	4.33E-01
149	Benzo(b)fluoranthene	Air	pg	1.70E-03	7.89E-03	-7.14E-03	2.12E-04	-2.12E-04	-4.61E-03	4.08E-07	2.98E-03	-2.98E-03	0.00E+00	1.81E-03	3.72E-03	7.84E-06	3.48E-05
150	Benzo(b,j,k)fluoranthene	Air	pg	1.47E+00	0.00E+00	0.00E+00	0.00E+00	0.00E+00	0.00E+00	0.00E+00	0.00E+00	0.00E+00	1.47E+00	0.00E+00	0.00E+00	0.00E+00	0.00E+00
151	Benzo(g,h,i)perylene	Air	pg	3.60E-01	4.83E-04	-4.37E-04	1.31E-05	-1.31E-05	-2.84E-04	2.51E-08	1.83E-04	-1.83E-04	3.60E-01	1.11E-04	2.29E-04	4.82E-07	2.14E-06
152	Benzo(k)fluoranthene	Air	pg	1.23E-03	5.70E-03	-5.16E-03	1.54E-04	-1.54E-04	-3.34E-03	2.95E-07	2.15E-03	-2.15E-03	0.00E+00	1.31E-03	2.69E-03	5.67E-06	2.52E-05
153	Benzoic acid	Water	ng	4.35E+01	0.00E+00	0.00E+00	0.00E+00	0.00E+00	0.00E+00	0.00E+00	0.00E+00	0.00E+00	4.35E+01	0.00E+00	0.00E+00	0.00E+00	0.00E+00
154	Benzyl chloride	Air	ng	7.74E+00	0.00E+00	0.00E+00	0.00E+00	0.00E+00	0.00E+00	0.00E+00	0.00E+00	0.00E+00	7.74E+00	0.00E+00	0.00E+00	0.00E+00	0.00E+00
155	Beryllium	Air	ng	3.32E+01	9.98E+00	-9.04E+00	3.85E-03	-3.85E-03	-3.86E-01	3.37E-05	3.27E-01	-3.27E-01	2.36E-01	1.36E+00	3.06E+01	7.19E-02	3.20E-01
156	Beryllium	Water	ng	1.64E+02	4.49E+00	-4.07E+00	4.51E-02	-4.51E-02	-1.46E+00	7.53E-05	4.71E-01	-4.71E-01	4.48E-01	6.85E-01	1.62E+02	3.80E-01	1.69E+00
157	Bifenox	Soil	pg	2.57E+01	1.52E+01	-1.37E+01	1.50E-02	-1.50E-02	-2.73E+00	2.11E-04	1.26E+00	-1.26E+00	0.00E+00	1.51E+00	2.52E+01	5.91E-02	2.63E-01
158	Bifenthrin	Soil	pg	1.37E+01	9.63E+00	-8.71E+00	1.09E-02	-1.09E-02	-1.49E+00	1.33E-04	7.21E-01	-7.21E-01	0.00E+00	8.52E-01	1.32E+01	3.10E-02	1.38E-01
159	Biphenyl	Air	pg	2.27E+01	0.00E+00	0.00E+00	0.00E+00	0.00E+00	0.00E+00	0.00E+00	0.00E+00	0.00E+00	2.27E+01	0.00E+00	0.00E+00	0.00E+00	0.00E+00
160	Biphenyl	Water	pg	3.59E+01	0.00E+00	0.00E+00	0.00E+00	0.00E+00	0.00E+00	0.00E+00	0.00E+00	0.00E+00	3.59E+01	0.00E+00	0.00E+00	0.00E+00	0.00E+00
161	Bitertanol	Soil	pg	7.63E+00	4.49E+00	-4.06E+00	5.14E-03	-5.14E-03	-8.13E-01	6.29E-05	3.75E-01	-3.75E-01	0.00E+00	4.52E-01	7.47E+00	1.75E-02	7.79E-02
162	BOD5, Biological Oxygen Demand	Water	mg	1.29E+02	9.61E+00	-8.70E+00	4.22E-02	-4.22E-02	-6.14E+00	1.07E-05	2.07E-01	-2.07E-01	7.49E-03	3.38E-01	1.32E+02	3.10E-01	1.38E+00
163	Borate	Water	ng	2.97E+00	1.94E+00	-1.76E+00	1.47E-03	-1.47E-03	-3.24E-01	2.96E-05	1.58E-01	-1.58E-01	0.00E+00	2.34E-01	2.84E+00	6.67E-03	2.96E-02
164	Borax	Raw	ng	2.67E+02	7.61E+02	-6.89E+02	4.87E-01	-4.87E-01	-3.28E+01	3.13E-03	2.92E+01	-2.92E+01	0.00E+00	2.90E+01	1.96E+02	4.59E-01	2.04E+00
165	Boric acid	Air	pg	7.79E-02	5.90E-02	-5.34E-02	4.27E-05	-4.27E-05	-5.02E-03	7.66E-07	3.48E-03	-3.48E-03	0.00E+00	4.37E-03	7.21E-02	1.69E-04	7.52E-04
166	Boron	Air	µg	1.34E+01	9.99E+00	-9.04E+00	6.97E-03	-6.97E-03	-1.14E+00	1.45E-04	6.73E-01	-6.73E-01	0.00E+00	1.29E+00	1.22E+01	2.86E-02	1.27E-01
167	Boron	Water	µg	5.52E+01	1.82E+00	-1.65E+00	2.65E-01	-2.65E-01	-1.68E-01	3.59E-03	8.64E-01	-8.64E-01	1.34E-01	2.84E-01	5.41E+01	1.26E-01	5.60E-01
168	Boron	Soil	ng	2.20E+00	8.20E-02	-7.42E-02	4.32E-04	-4.32E-04	-4.15E-02	2.48E-05	5.32E-03	-5.32E-03	0.00E+00	3.43E-01	1.87E+00	4.39E-03	1.95E-02
169	Boron trifluoride	Air	pg	5.22E+02	3.95E+02	-3.58E+02	2.86E-01	-2.86E-01	-3.37E+01	5.13E-03	2.33E+01	-2.33E+01	0.00E+00	2.93E+01	4.83E+02	1.13E+00	5.04E+00
170	Bromacil	Soil	ng	1.31E+01	7.50E+00	-6.79E+00	5.05E-03	-5.05E-03	-1.39E+00	1.08E-04	6.32E-01	-6.32E-01	0.00E+00	7.62E-01	1.29E+01	3.02E-02	1.34E-01
171	Bromate	Water	µg	6.08E+00	3.02E+00	-2.73E+00	3.54E-03	-3.54E-03	-2.21E-01	3.47E-05	1.05E+01	-1.05E+01	0.00E+00	5.73E+00	2.90E-01	6.66E-04	2.96E-03
172	Bromide	Water	µg	9.42E+00	1.48E-01	-1.34E-01	1.09E-04	-1.09E-04	-2.50E-02	2.24E-06	1.21E-02	-1.21E-02	9.18E+00	1.81E-02	2.24E-01	5.26E-04	2.34E-03
173	Bromine	Raw	ng	2.58E+02	1.64E+02	-1.49E+02	1.21E-01	-1.21E-01	-2.76E+01	2.48E-03	1.34E+01	-1.34E+01	0.00E+00	2.00E+01	2.47E+02	5.79E-01	2.57E+00
174	Bromine	Air	µg	2.57E+00	2.15E+00	-1.95E+00	2.20E-03	-2.20E-03	-3.23E-01	4.77E-05	1.86E-01	-1.86E-01	0.00E+00	2.94E-01	2.37E+00	5.56E-03	2.47E-02
175	Bromine	Water	mg	3.87E+00	3.24E-02	-2.94E-02	1.63E-04	-1.63E-04	-5.08E-03	4.66E-07	2.82E-03	-2.82E-03	0.00E+00	4.22E-03	3.81E+00	8.96E-03	3.98E-02
176	Bromine	Soil	ng	2.91E+00	1.28E+00	-1.16E+00	3.30E-02	-3.30E-02	-4.59E-01	5.16E-06	2.97E-01	-2.97E-01	0.00E+00	4.99E-01	2.71E+00	6.24E-03	2.77E-02
177	Bromoform	Air	pg	4.31E+02	0.00E+00	0.00E+00	0.00E+00	0.00E+00	0.00E+00	0.00E+00	0.00E+00	0.00E+00	4.31E+02	0.00E+00	0.00E+00	0.00E+00	0.00E+00
178	Bromoxynil	Air	pg	1.39E+00	8.04E-01	-7.27E-01	5.23E-04	-5.23E-04	-1.47E-01	1.14E-05	6.70E-02	-6.70E-02	0.00E+00	8.06E-02	1.36E+00	3.20E-03	1.42E-02
179	Bromoxynil	Water	pg	8.78E+00	5.08E+00	-4.60E+00	3.27E-03	-3.27E-03	-9.27E-01	7.21E-05	4.24E-01	-4.24E-01	0.00E+00	5.09E-01	8.60E+00	2.02E-02	8.98E-02
180	Bromoxynil	Soil	pg	3.98E+02	2.36E+02	-2.14E+02	1.80E-01	-1.80E-01	-4.22E+01	3.33E-03	1.94E+01	-1.94E+01	0.00E+00	2.33E+01	3.89E+02	9.14E-01	4.06E+00
181	Bromuconazole	Soil	pg	5.43E-01	3.22E-01	-2.92E-01	2.04E-04	-2.04E-04	-5.70E-02	4.42E-06	2.62E-02	-2.62E-02	0.00E+00	3.14E-02	5.31E-01	1.25E-03	5.54E-03
182	BTEX (Benzene, Toluene, Ethylbenzene, and Xylene), unspecified ratio	Air	µg	3.07E+00	0.00E+00	0.00E+00	0.00E+00	0.00E+00	0.00E+00	0.00E+00	0.00E+00	0.00E+00	3.07E+00	0.00E+00	0.00E+00	0.00E+00	0.00E+00
183	Butadiene	Air	pg	5.97E+01	1.98E+01	-1.79E+01	1.38E-02	-1.38E-02	-3.55E+00	2.86E-04	1.64E+00	-1.64E+00	2.64E+01	2.05E+00	3.26E+01	7.64E-02	3.40E-01
184	Butane	Air	mg	1.51E+00	2.65E-02	-2.40E-02	2.43E-04	-2.43E-04	-2.23E-03	1.51E-07	1.60E-03	-1.60E-03	0.00E+00	2.22E-03	1.49E+00	3.50E-03	1.56E-02
185	Butene	Air	µg	1.72E+01	4.77E-01	-4.32E-01	5.48E-03	-5.48E-03	-1.98E-02	1.27E-06	2.38E-02	-2.38E-02	0.00E+00	3.25E-02	1.70E+01	3.98E-02	1.77E-01
186	Butene	Water	pg	-7.15E+01	1.28E+02	-1.16E+02	1.51E-01	-1.51E-01	-2.94E+02	1.72E-03	8.84E+00	-8.84E+00	0.00E+00	2.30E+01	1.85E+02	4.33E-01	1.92E+00
187	Butyl acetate	Water	ng	5.51E+01	1.74E+00	-1.58E+00	2.25E-02	-2.25E-02	-4.30E-01	1.55E-05	1.11E-01	-1.11E-01	0.00E+00	8.74E+00	4.61E+01	1.08E-01	4.81E-01
188	Butyric acid, 4-(2,4-dichlorophenoxy)-	Air	pg	7.23E+00	4.28E+00	-3.87E+00	2.73E-03	-2.73E-03	-7.65E-01	5.95E-05	3.52E-01	-3.52E-01	0.00E+00	4.22E-01	7.08E+00	1.66E-02	7.39E-02
189	Butyric acid, 4-(2,4-dichlorophenoxy)-	Soil	pg	1.13E+02	6.68E+01	-6.04E+01	4.30E-02	-4.30E-02	-1.19E+01	9.29E-04	5.49E+00	-5.49E+00	0.00E+00	6.58E+00	1.10E+02	2.59E-01	1.15E+00
190	Butyrolactone	Air	pg	1.94E+00	3.88E-01	-3.51E-01	1.78E-03	-1.78E-03	-9.46E-02	2.06E-05	2.89E-02	-2.89E-02	0.00E+00	4.29E-01	1.55E+00	3.63E-03	1.61E-02
191	Butyrolactone	Water	pg	4.66E+00	9.30E-01	-8.42E-01	4.28E-03	-4.28E-03	-2.27E-01	4.95E-05	6.94E-02	-6.94E-02	0.00E+00	1.03E+00	3.72E+00	8.72E-03	3.88E-02
192	Cadmium	Raw	µg	9.87E+00	1.39E+00	-1.26E+00	3.12E+00	-3.12E+00	-2.66E-01	1.20E-04	9.06E+00	-9.06E+00	0.00E+00	2.19E+00	7.78E+00	5.19E-03	2.31E-02
193	Cadmium	Air	µg	2.09E+00	3.90E-02	-3.53E-02	5.46E-04	-5.46E-04	-3.06E-03	9.28E-07	3.36E-03	-3.36E-03	1.34E-03	6.34E-03	2.05E+00	4.82E-03	2.14E-02
194	Cadmium	Water	ng	7.59E+02	1.22E+01	-1.11E+01	6.21E-01	-6.21E-01	-1.91E+00	2.63E-04	2.86E+00	-2.86E+00	1.43E+00	2.53E+00	7.46E+02	1.75E+00	7.78E+00
195	Cadmium	Soil	ng	7.83E+00	5.30E+00	-4.80E+00	1.12E-02	-1.12E-02	-4.04E-01	3.35E-05	2.97E-01	-2.97E-01	0.00E+00	1.24E+00	6.41E+00	1.50E-02	6.67E-02
196	Calcite	Raw	mg	6.49E+02	1.17E+01	-1.06E+01	1.16E-01	-1.16E-01	-2.40E+00	8.29E-04	4.24E+00	-4.24E+00	0.00E+00	7.68E+00	6.35E+02	1.49E+00	6.63E+00
197	Calcium	Air	µg	2.45E+01	1.92E+01	-1.74E+01	1.62E-02	-1.62E-02	-9.55E-01	6.09E-05	7.13E-01	-7.13E-01	0.00E+00	2.92E+00	2.04E+01	4.80E-02	2.13E-01
198	Calcium	Water	mg	7.24E+01	1.27E+00	-1.15E+00	1.06E-02	-1.06E-02	-1.51E-01	4.03E-04	1.92E-01	-1.92E-01	1.38E-01	4.78E-01	7.09E+01	1.66E-01	7.40E-01
199	Calcium	Soil	µg	5.17E+01	9.17E+01	-8.31E+01	3.97E-02	-3.97E-02	-4.90E+00	5.00E-04	3.97E+00	-3.97E+00	0.00E+00	2.13E+01	2.63E+01	6.16E-02	2.74E-01
200	Captan	Soil	ng	3.74E+01	2.14E+01	-1.93E+01	1.44E-02	-1.44E-02	-3.95E+00	3.09E-04	1.80E+00	-1.80E+00	0.00E+00	2.17E+00	3.67E+01	8.61E-02	3.83E-01
201	Carbaryl	Air	pg	7.31E+00	4.02E+00	-3.64E+00	2.99E-03	-2.99E-03	-6.75E-01	5.53E-05	3.17E-01	-3.17E-01	0.00E+00	8.23E-01	6.69E+00	1.57E-02	6.98E-02
202	Carbaryl	Water	pg	6.24E-03	3.70E-03	-3.35E-03	2.39E-06	-2.39E-06	-6.61E-04	5.15E-08	3.04E-04	-3.04E-04	0.00E+00	3.65E-04	6.11E-03	1.44E-05	6.38E-05
203	Carbaryl	Soil	pg	1.34E+01	7.68E+00	-6.96E+00	5.20E-03	-5.20E-03	-1.41E+00	1.10E-04	6.44E-01	-6.44E-01	0.00E+00	7.96E-01	1.31E+01	3.07E-02	1.36E-01
204	Carbendazim	Soil	pg	6.76E+01	4.41E+01	-3.99E+01	3.74E-02	-3.74E-02	-4.70E+00	4.64E-04	2.82E+00	-2.82E+00	0.00E+00	9.64E+00	5.77E+01	1.35E-01	6.02E-01
205	Carbetamide	Soil	pg	6.08E+02	4.57E+02	-4.14E+02	3.04E-01	-3.04E-01	-5.62E+01	4.08E-03	2.81E+01	-2.81E+01	0.00E+00	3.24E+01	5.81E+02	1.36E+00	6.06E+00
206	Carbofuran	Soil	ng	4.29E+00	2.23E+00	-2.02E+00	2.03E-03	-2.03E-03	-1.16E-01	2.41E-05	1.27E-01	-1.27E-01	0.00E+00	9.75E-01	3.18E+00	7.46E-03	3.32E-02
207	Carbon	Air	pg	1.08E+02	6.76E+01	-6.12E+01	4.04E-01	-4.04E-01	-9.02E+00	1.98E-03	9.59E+00	-9.59E+00	0.00E+00	4.35E+01	6.63E+01	1.54E-01	6.85E-01
208	Carbon	Water	pg	3.70E+02	2.31E+02	-2.09E+02	1.38E+00	-1.38E+00	-3.09E+01	6.78E-03	3.28E+01	-3.28E+01	0.00E+00	1.49E+02	2.27E+02	5.28E-01	2.34E+00
209	Carbon	Soil	µg	4.18E+01	7.38E+00	-6.68E+00	1.44E-02	-1.44E-02	-3.04E-01	2.81E-05	3.72E-01	-3.72E-01	0.00E+00	1.62E+00	3.92E+01	9.21E-02	4.09E-01
210	Carbon-14	Air	mBq	2.79E+02	1.57E+01	-1.42E+01	8.73E-02	-8.73E-02	-1.76E+00	1.89E-04	1.12E+00	-1.12E+00	0.00E+00	1.51E+00	2.74E+02	6.43E-01	2.86E+00
211	Carbon-14	Water	µBq	2.87E+01	4.00E+01	-3.62E+01	2.88E-02	-2.88E-02	-5.86E+00	1.03E-03	3.68E+00	-3.68E+00	0.00E+00	5.51E+00	2.49E+01	5.84E-02	2.60E-01
212	Carbon dioxide	Air	µg	8.82E+01	1.23E+02	-1.11E+02	8.27E-02	-8.27E-02	-1.79E+01	3.61E-03	1.21E+01	-1.21E+01	0.00E+00	1.45E+01	7.89E+01	1.85E-01	8.23E-01
213	Carbon dioxide, biogenic	Air	mg	1.59E+02	1.69E+02	-1.53E+02	1.14E-01	-1.14E-01	-1.02E+01	9.81E-04	7.54E+00	-7.54E+00	9.95E-02	1.09E+02	4.35E+01	1.02E-01	4.52E-01
214	Carbon dioxide, fossil	Air	g	8.49E+01	2.72E+00	-2.46E+00	3.96E-03	-3.96E-03	-5.88E-01	2.96E-05	2.62E-01	-2.62E-01	1.80E-01	3.09E-01	8.36E+01	1.96E-01	8.73E-01
215	Carbon dioxide, in air	Raw	mg	2.71E+02	1.51E+02	-1.36E+02	1.73E-01	-1.73E-01	-8.71E+00	9.95E-04	7.00E+00	-7.00E+00	9.95E-02	2.25E+02	3.93E+01	9.17E-02	4.07E-01
216	Carbon dioxide, land transformation	Air	mg	1.28E+01	2.84E+00	-2.57E+00	3.73E-03	-3.73E-03	-4.44E-01	6.87E-05	2.69E-01	-2.69E-01	0.00E+00	4.33E-01	1.24E+01	2.92E-02	1.30E-01
217	Carbon disulfide	Air	ng	7.62E+02	2.68E+02	-2.43E+02	1.51E+02	-1.51E+02	-7.38E+01	9.41E-03	4.46E+02	-4.46E+02	1.44E+00	1.11E+02	6.93E+02	9.92E-01	4.41E+00
218	Carbon disulfide	Water	pg	4.07E+02	2.54E+02	-2.30E+02	3.02E-01	-3.02E-01	-4.24E+01	4.07E-03	2.13E+01	-2.13E+01	0.00E+00	6.31E+01	3.58E+02	8.40E-01	3.73E+00
219	Carbon monoxide	Air	ng	8.91E+00	0.00E+00	0.00E+00	0.00E+00	0.00E+00	0.00E+00	0.00E+00	0.00E+00	0.00E+00	8.91E+00	0.00E+00	0.00E+00	0.00E+00	0.00E+00
220	Carbon monoxide, biogenic	Air	µg	1.98E+02	3.78E+02	-3.42E+02	1.53E-01	-1.53E-01	-1.99E+01	7.43E-03	1.72E+01	-1.72E+01	0.00E+00	5.85E+01	1.22E+02	2.87E-01	1.28E+00
221	Carbon monoxide, fossil	Air	mg	2.59E+01	3.22E+00	-2.91E+00	6.75E-03	-6.75E-03	-1.52E+00	1.67E-05	3.03E-01	-3.03E-01	1.00E-01	2.93E-01	2.63E+01	6.19E-02	2.75E-01
222	Carbon monoxide, land transformation	Air	µg	3.93E+00	2.20E+00	-2.00E+00	1.64E-03	-1.64E-03	-3.28E-01	2.97E-05	1.67E-01	-1.67E-01	0.00E+00	4.74E-01	3.53E+00	8.28E-03	3.68E-02
223	Carbon, organic, in soil or biomass stock	Raw	µg	1.92E+02	1.06E+02	-9.62E+01	8.06E-02	-8.06E-02	-1.49E+01	1.40E-03	7.89E+00	-7.89E+00	0.00E+00	2.50E+01	1.69E+02	3.98E-01	1.77E+00
224	Carbonate	Water	µg	-1.16E+01	2.89E+01	-2.62E+01	1.20E-03	-1.20E-03	-1.65E+01	1.29E-03	4.70E+00	-4.70E+00	0.00E+00	1.19E+00	9.25E-01	2.17E-03	9.64E-03
225	Carbonyl sulfide	Air	ng	2.25E+02	3.48E+01	-3.15E+01	1.93E-01	-1.93E-01	-7.32E+00	7.17E-04	3.29E+00	-3.29E+00	0.00E+00	9.59E+01	1.32E+02	3.08E-01	1.37E+00
226	Carboxylic acids, unspecified	Water	mg	2.77E+00	7.65E-02	-6.93E-02	8.79E-04	-8.79E-04	-3.17E-03	2.05E-07	3.82E-03	-3.82E-03	0.00E+00	5.21E-03	2.73E+00	6.41E-03	2.85E-02
227	Carfentrazone-ethyl	Air	pg	7.54E-01	4.13E-01	-3.74E-01	3.10E-04	-3.10E-04	-6.90E-02	5.67E-06	3.25E-02	-3.25E-02	0.00E+00	8.76E-02	6.88E-01	1.62E-03	7.18E-03
228	Carfentrazone-ethyl	Soil	pg	8.87E-01	5.22E-01	-4.72E-01	5.44E-04	-5.44E-04	-9.38E-02	7.28E-06	4.33E-02	-4.33E-02	0.00E+00	5.42E-02	8.67E-01	2.03E-03	9.04E-03
229	Carnallite	Raw	ng	1.49E+02	1.31E+02	-1.18E+02	9.92E-02	-9.92E-02	-1.34E+01	1.38E-01	7.64E+00	-7.64E+00	0.00E+00	1.46E+01	1.34E+02	3.14E-01	1.40E+00
230	Cerium	Raw	ng	3.13E+00	5.44E+00	-4.93E+00	5.39E-03	-5.39E-03	-4.77E-01	1.95E-05	2.41E-01	-2.41E-01	0.00E+00	2.29E-01	2.83E+00	6.62E-03	2.94E-02
231	Cerium-141	Air	nBq	2.39E+01	2.71E+01	-2.45E+01	1.99E-02	-1.99E-02	-4.47E+00	5.51E-04	2.40E+00	-2.40E+00	0.00E+00	3.26E+00	2.23E+01	5.22E-02	2.32E-01
232	Cerium-141	Water	nBq	2.59E+02	1.28E+02	-1.16E+02	9.40E-02	-9.40E-02	-2.12E+01	2.62E-03	1.14E+01	-1.14E+01	0.00E+00	1.55E+01	2.49E+02	5.85E-01	2.60E+00
233	Cerium-144	Water	nBq	4.59E+02	6.90E+01	-6.24E+01	4.93E-02	-4.93E-02	-1.14E+01	1.43E-03	6.14E+00	-6.14E+00	0.00E+00	8.43E+00	4.50E+02	1.06E+00	4.70E+00
234	Cesium	Water	ng	6.61E+02	1.83E+01	-1.65E+01	2.10E-01	-2.10E-01	-7.55E-01	4.88E-05	9.11E-01	-9.11E-01	0.00E+00	1.24E+00	6.50E+02	1.53E+00	6.79E+00
235	Cesium-134	Air	nBq	1.14E+00	1.30E+00	-1.17E+00	9.54E-04	-9.54E-04	-2.14E-01	2.64E-05	1.15E-01	-1.15E-01	0.00E+00	1.56E-01	1.07E+00	2.50E-03	1.11E-02
236	Cesium-134	Water	µBq	5.79E+00	3.66E+00	-3.31E+00	2.63E-03	-2.63E-03	-5.85E-01	7.92E-05	3.27E-01	-3.27E-01	0.00E+00	4.57E-01	5.50E+00	1.29E-02	5.74E-02
237	Cesium-136	Water	nBq	2.68E+02	4.02E+01	-3.64E+01	2.87E-02	-2.87E-02	-6.63E+00	8.35E-04	3.58E+00	-3.58E+00	0.00E+00	4.91E+00	2.62E+02	6.16E-01	2.74E+00
238	Cesium-137	Air	nBq	2.67E+01	2.35E+01	-2.13E+01	1.73E-02	-1.73E-02	-3.88E+00	4.78E-04	2.08E+00	-2.08E+00	0.00E+00	2.83E+00	2.52E+01	5.92E-02	2.63E-01
239	Cesium-137	Water	mBq	1.87E+00	7.00E-01	-6.33E-01	5.16E-04	-5.16E-04	-1.20E-01	1.41E-05	6.28E-02	-6.28E-02	0.00E+00	8.48E-02	1.82E+00	4.27E-03	1.90E-02
240	Chloramine	Air	pg	9.36E+01	6.50E+01	-5.89E+01	5.07E-02	-5.07E-02	-1.07E+01	1.15E-03	5.50E+00	-5.50E+00	0.00E+00	1.28E+01	8.42E+01	1.98E-01	8.79E-01
241	Chloramine	Water	pg	8.36E+02	5.81E+02	-5.26E+02	4.53E-01	-4.53E-01	-9.51E+01	1.03E-02	4.91E+01	-4.91E+01	0.00E+00	1.14E+02	7.52E+02	1.77E+00	7.85E+00
242	Chlorate	Water	µg	4.78E+01	2.31E+01	-2.09E+01	2.79E-02	-2.79E-02	-1.71E+00	5.73E-04	8.05E+01	-8.05E+01	0.00E+00	4.50E+01	2.35E+00	5.40E-03	2.40E-02
243	Chlorfenvinphos	Soil	pg	5.47E+02	3.13E+02	-2.83E+02	2.11E-01	-2.11E-01	-5.78E+01	4.52E-03	2.64E+01	-2.64E+01	0.00E+00	3.18E+01	5.37E+02	1.26E+00	5.60E+00
244	Chloridazon	Soil	pg	4.85E+01	2.88E+01	-2.60E+01	1.82E-02	-1.82E-02	-5.08E+00	3.94E-04	2.34E+00	-2.34E+00	0.00E+00	2.80E+00	4.74E+01	1.11E-01	4.95E-01
245	Chloride	Air	pg	7.63E-02	0.00E+00	0.00E+00	0.00E+00	0.00E+00	0.00E+00	0.00E+00	0.00E+00	0.00E+00	7.63E-02	0.00E+00	0.00E+00	0.00E+00	0.00E+00
246	Chloride	Water	mg	9.32E+02	2.45E+01	-2.22E+01	1.17E-01	-1.17E-01	-3.11E+00	1.70E-02	2.54E+00	-2.54E+00	1.55E+00	7.98E+00	9.11E+02	2.14E+00	9.51E+00
247	Chloride	Soil	µg	5.36E-01	1.03E+00	-9.34E-01	4.21E-04	-4.21E-04	-6.30E-02	5.66E-06	4.42E-02	-4.42E-02	0.00E+00	2.39E-01	2.58E-01	6.04E-04	2.69E-03
248	Chlorides, unspecified	Water	µg	1.55E+01	2.54E+00	-2.30E+00	1.33E-02	-1.33E-02	-5.21E-01	5.29E-05	2.38E-01	-2.38E-01	0.00E+00	6.60E+00	9.11E+00	2.13E-02	9.49E-02
249	Chlorimuron-ethyl	Air	pg	1.37E+01	7.51E+00	-6.80E+00	5.64E-03	-5.64E-03	-1.26E+00	1.03E-04	5.91E-01	-5.91E-01	0.00E+00	1.59E+00	1.25E+01	2.94E-02	1.31E-01
250	Chlorimuron-ethyl	Soil	pg	8.41E+01	4.71E+01	-4.26E+01	3.33E-02	-3.33E-02	-8.17E+00	6.55E-04	3.79E+00	-3.79E+00	0.00E+00	7.76E+00	7.90E+01	1.86E-01	8.25E-01
251	Chlorinated solvents, unspecified	Air	ng	8.91E-01	1.06E+00	-9.59E-01	3.16E-03	-3.16E-03	-1.59E-01	3.21E-05	1.12E-01	-1.12E-01	0.00E+00	1.67E-01	7.73E-01	1.80E-03	8.01E-03
252	Chlorinated solvents, unspecified	Water	ng	3.96E+01	8.32E+01	-7.54E+01	2.52E-02	-2.52E-02	-5.23E+00	1.35E+00	2.75E+01	-2.75E+01	0.00E+00	1.52E+01	2.01E+01	4.72E-02	2.10E-01
253	Chlorine	Air	µg	4.14E+00	1.46E+00	-1.32E+00	2.59E-03	-2.59E-03	-8.43E-02	1.56E-04	2.16E+00	-2.16E+00	0.00E+00	1.30E+00	2.75E+00	6.46E-03	2.87E-02
254	Chlorine	Water	ng	1.46E+02	3.77E+01	-3.41E+01	9.00E-01	-9.00E-01	-1.26E+01	9.46E-04	8.21E+00	-8.21E+00	0.00E+00	8.04E+01	7.34E+01	1.69E-01	7.50E-01
255	Chlorine	Soil	ng	7.57E+01	3.33E+01	-3.02E+01	8.58E-01	-8.58E-01	-1.20E+01	1.34E-04	7.74E+00	-7.74E+00	0.00E+00	1.30E+01	7.06E+01	1.62E-01	7.22E-01
256	Chlormequat	Soil	pg	6.78E+02	7.16E+02	-6.48E+02	3.55E-01	-3.55E-01	-5.18E+01	3.79E-03	3.31E+01	-3.31E+01	0.00E+00	9.54E+01	5.60E+02	1.31E+00	5.84E+00
257	Chloroacetic acid	Air	pg	3.49E+02	2.24E+02	-2.02E+02	1.51E-01	-1.51E-01	-3.70E+01	3.34E-03	1.80E+01	-1.80E+01	0.00E+00	2.84E+01	3.32E+02	7.81E-01	3.47E+00
258	Chloroacetic acid	Water	ng	7.13E+00	4.79E+00	-4.34E+00	3.63E-03	-3.63E-03	-7.07E-01	6.39E-05	3.55E-01	-3.55E-01	0.00E+00	7.79E-01	6.52E+00	1.53E-02	6.81E-02
259	Chloroacetyl chloride	Water	pg	3.44E+01	2.24E+01	-2.03E+01	1.48E-02	-1.48E-02	-3.69E+00	3.34E-04	1.80E+00	-1.80E+00	0.00E+00	2.66E+00	3.29E+01	7.72E-02	3.43E-01
260	Chloroform	Air	ng	1.43E+01	3.39E+01	-3.07E+01	9.31E-03	-9.31E-03	-1.76E+00	2.12E-04	1.47E+00	-1.47E+00	6.52E-01	2.02E+00	1.00E+01	2.35E-02	1.05E-01
261	Chloroform	Water	pg	3.03E+01	3.72E+01	-3.37E+01	1.47E-02	-1.47E-02	-3.36E+00	2.93E-04	2.01E+00	-2.01E+00	0.00E+00	2.77E+00	2.70E+01	6.34E-02	2.82E-01
262	Chlorosilane, trimethyl-	Air	pg	1.98E+00	4.85E+00	-4.39E+00	1.63E-03	-1.63E-03	-2.55E-01	1.66E-05	1.77E-01	-1.77E-01	0.00E+00	1.77E-01	1.58E+00	3.70E-03	1.64E-02
263	Chlorosulfonic acid	Air	pg	2.22E+01	1.59E+01	-1.43E+01	9.87E-03	-9.87E-03	-2.41E+00	5.44E-03	1.23E+00	-1.23E+00	0.00E+00	1.89E+00	2.10E+01	4.92E-02	2.19E-01
264	Chlorosulfonic acid	Water	pg	5.45E+01	3.64E+01	-3.30E+01	2.41E-02	-2.41E-02	-5.89E+00	5.66E-04	2.94E+00	-2.94E+00	0.00E+00	4.60E+00	5.16E+01	1.21E-01	5.39E-01
265	Chlorothalonil	Soil	ng	2.25E+01	1.47E+01	-1.33E+01	3.63E-02	-3.63E-02	-2.53E+00	2.07E-04	1.25E+00	-1.25E+00	0.00E+00	1.55E+00	2.18E+01	5.11E-02	2.27E-01
266	Chlorpyrifos	Air	pg	2.74E+02	1.50E+02	-1.36E+02	1.12E-01	-1.12E-01	-2.51E+01	2.06E-03	1.18E+01	-1.18E+01	0.00E+00	3.18E+01	2.50E+02	5.86E-01	2.61E+00
267	Chlorpyrifos	Soil	ng	2.73E+01	1.55E+01	-1.40E+01	1.06E-02	-1.06E-02	-2.83E+00	2.22E-04	1.29E+00	-1.29E+00	0.00E+00	1.97E+00	2.63E+01	6.18E-02	2.75E-01
268	Chlorsulfuron	Soil	pg	7.48E-01	4.44E-01	-4.02E-01	2.81E-04	-2.81E-04	-7.85E-02	6.09E-06	3.62E-02	-3.62E-02	0.00E+00	4.33E-02	7.32E-01	1.72E-03	7.64E-03
269	Chlortoluron	Soil	pg	1.70E+02	1.38E+02	-1.25E+02	1.02E-01	-1.02E-01	-1.49E+01	1.08E-03	7.93E+00	-7.93E+00	0.00E+00	1.23E+01	1.58E+02	3.70E-01	1.64E+00
270	Choline chloride	Soil	pg	1.03E+02	6.13E+01	-5.55E+01	3.87E-02	-3.87E-02	-1.08E+01	8.40E-04	4.99E+00	-4.99E+00	0.00E+00	5.97E+00	1.01E+02	2.37E-01	1.05E+00
271	Chromium	Raw	µg	-1.69E+01	2.02E+01	-1.83E+01	7.01E-01	-7.01E-01	-4.08E+01	6.08E-04	3.02E+00	-3.02E+00	0.00E+00	3.47E+00	1.84E+01	4.02E-02	1.79E-01
272	Chromium	Air	µg	5.85E+00	2.91E-01	-2.64E-01	2.64E-03	-2.64E-03	-3.45E-01	3.73E-06	2.18E-02	-2.18E-02	3.11E-03	4.38E-02	6.05E+00	1.42E-02	6.31E-02
273	Chromium	Water	µg	1.07E+01	2.46E-01	-2.23E-01	7.91E-04	-7.91E-04	-1.06E+00	1.78E-06	1.34E-02	-1.34E-02	8.11E-03	3.73E-02	1.16E+01	2.72E-02	1.21E-01
274	Chromium	Soil	ng	3.81E+01	6.52E+01	-5.90E+01	6.56E-02	-6.56E-02	-3.98E+00	3.85E-04	3.13E+00	-3.13E+00	0.00E+00	1.55E+01	2.01E+01	4.69E-02	2.09E-01
275	Chromium-51	Air	nBq	1.53E+00	1.74E+00	-1.57E+00	1.28E-03	-1.28E-03	-2.87E-01	3.53E-05	1.54E-01	-1.54E-01	0.00E+00	2.09E-01	1.43E+00	3.34E-03	1.49E-02
276	Chromium-51	Water	µBq	2.56E+01	2.21E+01	-2.00E+01	1.62E-02	-1.62E-02	-3.65E+00	4.47E-04	1.95E+00	-1.95E+00	0.00E+00	2.65E+00	2.42E+01	5.69E-02	2.53E-01
277	Chromium III	Water	ng	2.05E+01	0.00E+00	0.00E+00	0.00E+00	0.00E+00	0.00E+00	0.00E+00	0.00E+00	0.00E+00	2.05E+01	0.00E+00	0.00E+00	0.00E+00	0.00E+00
278	Chromium IV	Air	pg	1.91E-04	1.18E-04	-1.07E-04	7.35E-07	-7.35E-07	-1.57E-05	3.35E-09	1.64E-05	-1.64E-05	0.00E+00	7.82E-05	1.16E-04	2.69E-07	1.20E-06
279	Chromium VI	Air	ng	1.67E+02	2.94E+01	-2.66E+01	7.58E-02	-7.58E-02	-1.91E+00	2.84E-04	1.53E+00	-1.53E+00	1.05E+00	4.13E+00	1.59E+02	3.74E-01	1.66E+00
280	Chromium VI	Water	ng	-7.83E+01	3.25E+02	-2.95E+02	4.31E-01	-4.31E-01	-3.50E+02	1.94E-02	6.26E+01	-6.26E+01	3.41E-02	6.26E+01	1.76E+02	4.13E-01	1.83E+00
281	Chromium VI	Soil	pg	-3.09E+01	3.10E+00	-2.80E+00	1.35E-02	-1.35E-02	-7.34E+01	2.07E-04	1.59E-01	-1.59E-01	0.00E+00	6.46E-01	4.10E+01	9.64E-02	4.28E-01
282	Chrysene	Air	pg	1.33E+00	7.24E-04	-6.55E-04	1.96E-05	-1.96E-05	-4.25E-04	3.76E-08	2.75E-04	-2.75E-04	1.33E+00	1.67E-04	3.43E-04	7.23E-07	3.21E-06
283	Chrysotile	Raw	µg	2.12E+00	1.04E+00	-9.43E-01	1.22E-03	-1.22E-03	-6.83E-02	1.19E-05	3.64E+00	-3.64E+00	0.00E+00	1.98E+00	1.06E-01	2.43E-04	1.08E-03
284	Cinidon-ethyl	Soil	pg	8.48E-01	1.16E+00	-1.05E+00	5.20E-04	-5.20E-04	-4.90E-02	3.33E-06	4.17E-02	-4.17E-02	0.00E+00	1.67E-01	6.13E-01	1.44E-03	6.39E-03
285	Cinnabar	Raw	ng	2.61E+01	1.38E+01	-1.25E+01	1.56E-02	-1.56E-02	-1.36E+00	1.29E-03	4.61E+01	-4.61E+01	0.00E+00	2.50E+01	1.19E+00	2.73E-03	1.22E-02
286	Clay, bentonite	Raw	µg	1.71E+02	2.54E+02	-2.30E+02	9.31E-02	-9.31E-02	-3.37E+01	2.31E-03	1.72E+01	-1.72E+01	0.00E+00	1.52E+01	1.64E+02	3.84E-01	1.71E+00
287	Clay, unspecified	Raw	µg	2.33E+02	9.18E+02	-8.31E+02	1.92E+01	-1.92E+01	-3.28E+02	6.86E-02	2.26E+02	-2.26E+02	0.00E+00	1.37E+02	3.33E+02	7.02E-01	3.12E+00
288	Clethodim	Air	pg	4.06E+01	2.22E+01	-2.01E+01	1.67E-02	-1.67E-02	-3.72E+00	3.05E-04	1.75E+00	-1.75E+00	0.00E+00	4.72E+00	3.70E+01	8.69E-02	3.86E-01
289	Clethodim	Soil	pg	1.22E+02	6.83E+01	-6.18E+01	4.83E-02	-4.83E-02	-1.18E+01	9.50E-04	5.50E+00	-5.50E+00	0.00E+00	1.12E+01	1.15E+02	2.69E-01	1.20E+00
290	Clodinafop-propargyl	Soil	pg	1.11E+01	6.58E+00	-5.95E+00	4.15E-03	-4.15E-03	-1.16E+00	9.02E-05	5.35E-01	-5.35E-01	0.00E+00	6.41E-01	1.08E+01	2.54E-02	1.13E-01
291	Clomazone	Soil	pg	2.14E+01	1.35E+01	-1.22E+01	1.28E-02	-1.28E-02	-2.22E+00	1.78E-04	1.06E+00	-1.06E+00	0.00E+00	1.49E+00	2.06E+01	4.84E-02	2.15E-01
292	Clopyralid	Soil	pg	9.42E+00	5.60E+00	-5.07E+00	4.13E-03	-4.13E-03	-9.90E-01	7.70E-05	4.57E-01	-4.57E-01	0.00E+00	5.53E-01	9.21E+00	2.16E-02	9.61E-02
293	Cloquintocet-mexyl	Soil	pg	2.68E+00	1.59E+00	-1.44E+00	1.00E-03	-1.00E-03	-2.81E-01	2.18E-05	1.29E-01	-1.29E-01	0.00E+00	1.55E-01	2.62E+00	6.15E-03	2.73E-02
294	Cloransulam-methyl	Air	pg	7.15E+00	3.91E+00	-3.54E+00	2.94E-03	-2.94E-03	-6.54E-01	5.37E-05	3.08E-01	-3.08E-01	0.00E+00	8.31E-01	6.52E+00	1.53E-02	6.80E-02
295	Cloransulam-methyl	Soil	pg	3.62E+01	2.02E+01	-1.83E+01	1.43E-02	-1.43E-02	-3.51E+00	2.82E-04	1.63E+00	-1.63E+00	0.00E+00	3.34E+00	3.40E+01	7.98E-02	3.55E-01
296	Coal, 26.4 MJ per kg	Raw	mg	3.09E+01	0.00E+00	0.00E+00	0.00E+00	0.00E+00	0.00E+00	0.00E+00	0.00E+00	0.00E+00	3.09E+01	0.00E+00	0.00E+00	0.00E+00	0.00E+00
297	Coal, brown	Raw	mg	5.23E+02	2.36E+02	-2.14E+02	1.92E-01	-1.92E-01	-3.72E+01	4.88E-03	2.07E+01	-2.07E+01	0.00E+00	2.89E+01	5.03E+02	1.18E+00	5.25E+00
298	Coal, hard	Raw	mg	4.45E+02	6.87E+02	-6.22E+02	4.57E-01	-4.57E-01	-1.70E+02	8.90E-03	4.44E+01	-4.44E+01	0.00E+00	8.94E+01	4.55E+02	1.07E+00	4.74E+00
299	Cobalt	Raw	ng	2.78E+01	1.42E+02	-1.29E+02	4.46E-02	-4.46E-02	-4.67E+00	3.10E-04	4.84E+00	-4.84E+00	0.00E+00	4.77E+00	1.41E+01	3.29E-02	1.46E-01
300	Cobalt	Air	µg	1.74E+01	1.17E-01	-1.06E-01	5.47E-03	-5.47E-03	-1.15E-02	1.51E-06	2.18E-02	-2.18E-02	1.66E-03	1.85E-02	1.72E+01	4.04E-02	1.80E-01
301	Cobalt	Water	ng	6.10E+02	1.05E+02	-9.50E+01	4.38E-01	-4.38E-01	-3.61E+01	2.30E-03	1.83E+01	-1.83E+01	9.49E-01	7.97E+00	6.20E+02	1.45E+00	6.46E+00
302	Cobalt	Soil	ng	1.34E+01	6.86E+00	-6.21E+00	2.62E-02	-2.62E-02	-6.13E-01	3.57E-05	4.55E-01	-4.55E-01	0.00E+00	1.72E+00	1.15E+01	2.68E-02	1.19E-01
303	Cobalt-57	Water	µBq	8.50E+00	1.28E+00	-1.16E+00	9.12E-04	-9.12E-04	-2.11E-01	2.65E-05	1.14E-01	-1.14E-01	0.00E+00	1.56E-01	8.32E+00	1.96E-02	8.69E-02
304	Cobalt-58	Air	nBq	1.67E+01	3.56E+00	-3.22E+00	2.57E-03	-2.57E-03	-5.87E-01	7.34E-05	3.16E-01	-3.16E-01	0.00E+00	4.33E-01	1.63E+01	3.83E-02	1.70E-01
305	Cobalt-58	Water	mBq	1.09E+00	1.73E-01	-1.57E-01	1.24E-04	-1.24E-04	-2.87E-02	3.55E-06	1.54E-02	-1.54E-02	0.00E+00	2.10E-02	1.07E+00	2.52E-03	1.12E-02
306	Cobalt-60	Air	nBq	8.60E+01	2.66E+01	-2.41E+01	1.94E-02	-1.94E-02	-4.39E+00	5.46E-04	2.36E+00	-2.36E+00	0.00E+00	3.23E+00	8.36E+01	1.96E-01	8.73E-01
307	Cobalt-60	Water	µBq	4.26E+02	1.15E+02	-1.04E+02	8.34E-02	-8.34E-02	-1.90E+01	2.36E-03	1.02E+01	-1.02E+01	0.00E+00	1.40E+01	4.15E+02	9.75E-01	4.33E+00
308	Cobalt, Co 5.0E-2%, in mixed ore, in ground	Raw	ng	1.67E+01	3.88E-01	-3.52E-01	4.83E+00	-4.83E+00	-2.37E-01	1.62E-04	1.39E+01	-1.39E+01	0.00E+00	2.68E+00	1.42E+01	1.30E-02	5.78E-02
309	COD, Chemical Oxygen Demand	Water	mg	1.32E+02	9.69E+00	-8.77E+00	4.31E-02	-4.31E-02	-6.20E+00	1.17E-05	5.94E-01	-5.94E-01	1.25E-02	1.43E+00	1.34E+02	3.15E-01	1.40E+00
310	Colemanite	Raw	µg	8.51E-01	2.65E+00	-2.40E+00	5.69E-04	-5.69E-04	-1.80E-01	3.68E-02	1.55E-01	-1.55E-01	0.00E+00	9.81E-02	6.37E-01	1.49E-03	6.64E-03
311	Copper	Air	µg	2.42E+01	9.80E-01	-8.88E-01	1.84E-02	-1.84E-02	-3.19E-01	5.87E-06	1.63E-01	-1.63E-01	2.50E-05	2.88E-01	2.38E+01	5.59E-02	2.48E-01
312	Copper	Water	µg	3.79E+00	1.88E-01	-1.70E-01	1.95E-03	-1.95E-03	-2.10E-02	1.66E-06	4.06E-02	-4.06E-02	7.96E-03	3.19E-02	3.71E+00	8.70E-03	3.87E-02
313	Copper	Soil	ng	1.16E+02	7.13E+01	-6.45E+01	3.30E-01	-3.30E-01	-8.13E+00	4.68E-04	5.60E+00	-5.60E+00	0.00E+00	1.87E+01	9.74E+01	2.28E-01	1.01E+00
314	Copper, 0.52% in sulfide, Cu 0.27% and Mo 8.2E-3% in crude ore	Raw	µg	1.42E+00	4.08E+00	-3.69E+00	3.24E-03	-3.24E-03	-2.11E-01	5.86E-05	1.50E-01	-1.50E-01	0.00E+00	1.74E-01	1.06E+00	2.47E-03	1.10E-02
315	Copper, 0.59% in sulfide, Cu 0.22% and Mo 8.2E-3% in crude ore	Raw	µg	1.14E+00	2.43E+00	-2.20E+00	2.59E-03	-2.59E-03	-1.52E-01	5.22E-05	9.46E-02	-9.46E-02	0.00E+00	1.31E-01	9.16E-01	2.14E-03	9.52E-03
316	Copper, 0.97% in sulfide, Cu 0.36% and Mo 4.1E-2% in crude ore	Raw	ng	6.20E+02	2.84E+02	-2.58E+02	1.40E+00	-1.40E+00	-6.07E+01	3.50E-02	1.99E+01	-1.99E+01	0.00E+00	6.04E+01	5.86E+02	1.37E+00	6.09E+00
317	Copper, 0.99% in sulfide, Cu 0.36% and Mo 8.2E-3% in crude ore	Raw	µg	5.10E+01	5.88E+00	-5.32E+00	2.12E+01	-2.12E+01	-8.77E-01	7.72E-04	6.10E+01	-6.10E+01	0.00E+00	1.13E+01	4.00E+01	4.95E-03	2.20E-02
318	Copper, 1.13% in sulfide, Cu 0.76% and Ni 0.76% in crude ore	Raw	µg	9.73E+00	3.80E-01	-3.44E-01	2.77E+00	-2.77E+00	-5.69E-02	9.45E-05	7.98E+00	-7.98E+00	0.00E+00	1.55E+00	8.16E+00	7.52E-03	3.34E-02
319	Copper, 1.18% in sulfide, Cu 0.39% and Mo 8.2E-3% in crude ore	Raw	µg	1.48E+00	3.38E+00	-3.06E+00	3.37E-03	-3.37E-03	-2.02E-01	6.64E-05	1.30E-01	-1.30E-01	0.00E+00	1.72E-01	1.17E+00	2.74E-03	1.22E-02
320	Copper, 1.42% in sulfide, Cu 0.81% and Mo 8.2E-3% in crude ore	Raw	ng	1.33E+02	5.10E+02	-4.62E+02	3.03E-01	-3.03E-01	-2.24E+01	4.64E-03	1.79E+01	-1.79E+01	0.00E+00	1.76E+01	8.80E+01	2.06E-01	9.13E-01
321	Copper, 2.19% in sulfide, Cu 1.83% and Mo 8.2E-3% in crude ore	Raw	µg	4.10E-01	1.57E+00	-1.42E+00	1.08E-03	-1.08E-03	-7.42E-02	2.06E-05	5.57E-02	-5.57E-02	0.00E+00	5.56E-02	2.77E-01	6.46E-04	2.87E-03
322	Copper, Cu 0.2%, in mixed ore	Raw	ng	4.60E+01	8.87E+00	-8.03E+00	5.07E+00	-5.07E+00	-1.13E+00	2.63E-04	1.50E+01	-1.50E+01	0.00E+00	4.19E+00	4.16E+01	7.65E-02	3.40E-01
323	Copper, Cu 0.38%, Au 9.7E-4%, Ag 9.7E-4%, Zn 0.63%, Pb 0.014%, in ore	Raw	µg	1.66E+00	6.00E+00	-5.43E+00	1.74E-02	-1.74E-02	-2.67E-01	5.10E-05	2.53E-01	-2.53E-01	0.00E+00	2.26E-01	1.12E+00	2.55E-03	1.14E-02
324	Copper, Cu 3.2E+0%, Pt 2.5E-4%, Pd 7.3E-4%, Rh 2.0E-5%, Ni 2.3E+0% in ore	Raw	µg	1.04E+01	5.14E-01	-4.65E-01	3.04E-03	-3.04E-03	-3.02E-02	3.48E-06	2.44E-02	-2.44E-02	0.00E+00	4.69E-02	1.02E+01	2.39E-02	1.06E-01
325	Copper, Cu 5.2E-2%, Pt 4.8E-4%, Pd 2.0E-4%, Rh 2.4E-5%, Ni 3.7E-2% in ore	Raw	ng	8.75E+02	3.46E+01	-3.13E+01	2.79E-01	-2.79E-01	-2.20E+00	2.25E-04	1.91E+00	-1.91E+00	0.00E+00	3.18E+00	8.60E+02	2.02E+00	8.98E+00
326	Copper, Cu 6.8E-1%, in mixed ore, in ground	Raw	ng	2.27E+02	5.28E+00	-4.78E+00	6.57E+01	-6.57E+01	-3.22E+00	2.21E-03	1.89E+02	-1.89E+02	0.00E+00	3.65E+01	1.93E+02	1.77E-01	7.85E-01
327	Cu-HDO	Water	pg	2.57E-06	1.34E-05	-1.21E-05	1.03E-08	-1.03E-08	-1.65E-05	2.00E-10	7.23E-07	-7.23E-07	0.00E+00	1.00E-06	1.66E-05	3.90E-08	1.73E-07
328	Cumene	Air	µg	-3.74E+02	5.56E-02	-5.04E-02	3.47E-04	-3.47E-04	-3.75E+02	3.54E-07	2.92E-03	-2.92E-03	5.86E-05	1.32E-01	6.84E-01	1.61E-03	7.13E-03
329	Cumene	Water	µg	-8.99E+02	1.33E-01	-1.21E-01	8.32E-04	-8.32E-04	-9.01E+02	8.33E-07	6.96E-03	-6.96E-03	0.00E+00	3.16E-01	1.64E+00	3.86E-03	1.71E-02
330	Cyanide	Air	ng	2.22E+02	2.39E+02	-2.16E+02	3.35E-01	-3.35E-01	-2.33E+02	5.42E-03	2.32E+01	-2.32E+01	2.76E+01	6.06E+01	3.40E+02	7.98E-01	3.55E+00
331	Cyanide	Water	µg	1.66E+00	6.57E-02	-5.95E-02	6.27E-03	-6.27E-03	-3.76E-03	1.06E-05	1.98E-02	-1.98E-02	3.10E-06	6.32E-02	1.57E+00	3.66E-03	1.63E-02
332	Cyanoacetic acid	Air	pg	1.79E+01	1.20E+01	-1.08E+01	7.92E-03	-7.92E-03	-1.93E+00	1.86E-04	9.65E-01	-9.65E-01	0.00E+00	1.51E+00	1.70E+01	3.98E-02	1.77E-01
333	Cyclohexane	Air	pg	1.04E+01	6.55E+00	-5.93E+00	3.31E-02	-3.31E-02	-7.80E-01	1.46E-04	7.26E-01	-7.26E-01	0.00E+00	3.44E+00	7.07E+00	1.65E-02	7.32E-02
334	Cycloxydim	Soil	pg	1.24E-01	1.33E-01	-1.20E-01	5.00E-05	-5.00E-05	-6.91E-03	3.55E-07	4.83E-03	-4.83E-03	0.00E+00	4.75E-03	1.13E-01	2.64E-04	1.17E-03
335	Cyfluthrin	Air	pg	1.43E+00	7.85E-01	-7.10E-01	5.88E-04	-5.88E-04	-1.31E-01	1.08E-05	6.17E-02	-6.17E-02	0.00E+00	1.66E-01	1.31E+00	3.07E-03	1.36E-02
336	Cyfluthrin	Soil	pg	1.33E+02	7.56E+01	-6.85E+01	5.24E-02	-5.24E-02	-1.38E+01	1.09E-03	6.33E+00	-6.33E+00	0.00E+00	8.90E+00	1.29E+02	3.02E-01	1.34E+00
337	Cyhalothrin, gamma-	Air	pg	1.64E+01	9.00E+00	-8.15E+00	6.75E-03	-6.75E-03	-1.51E+00	1.24E-04	7.08E-01	-7.08E-01	0.00E+00	1.91E+00	1.50E+01	3.52E-02	1.56E-01
338	Cyhalothrin, gamma-	Soil	pg	7.05E-01	3.86E-01	-3.49E-01	2.89E-04	-2.89E-04	-6.45E-02	5.30E-06	3.03E-02	-3.03E-02	0.00E+00	8.19E-02	6.43E-01	1.51E-03	6.71E-03
339	Cymoxanil	Soil	ng	1.90E+00	1.09E+00	-9.84E-01	7.33E-04	-7.33E-04	-2.01E-01	1.57E-05	9.16E-02	-9.16E-02	0.00E+00	1.10E-01	1.87E+00	4.38E-03	1.95E-02
340	Cypermethrin	Air	pg	3.48E+00	1.90E+00	-1.72E+00	1.43E-03	-1.43E-03	-3.18E-01	2.61E-05	1.50E-01	-1.50E-01	0.00E+00	4.04E-01	3.17E+00	7.45E-03	3.31E-02
341	Cypermethrin	Soil	ng	2.10E+00	1.19E+00	-1.08E+00	8.77E-04	-8.77E-04	-1.69E-01	1.54E-05	8.88E-02	-8.88E-02	0.00E+00	2.50E-01	1.88E+00	4.42E-03	1.97E-02
342	Cyproconazole	Soil	pg	1.74E+01	1.83E+01	-1.66E+01	9.80E-03	-9.80E-03	-1.35E+00	9.85E-05	8.53E-01	-8.53E-01	0.00E+00	2.44E+00	1.44E+01	3.39E-02	1.50E-01
343	Cyprodinil	Soil	ng	4.25E+00	2.46E+00	-2.23E+00	1.70E-03	-1.70E-03	-4.49E-01	3.50E-05	2.05E-01	-2.05E-01	0.00E+00	2.49E-01	4.16E+00	9.78E-03	4.35E-02
344	Decane	Water	ng	1.25E+00	0.00E+00	0.00E+00	0.00E+00	0.00E+00	0.00E+00	0.00E+00	0.00E+00	0.00E+00	1.25E+00	0.00E+00	0.00E+00	0.00E+00	0.00E+00
345	Deltamethrin	Soil	pg	2.51E+00	1.60E+00	-1.45E+00	1.51E-03	-1.51E-03	-2.59E-01	2.03E-05	1.23E-01	-1.23E-01	0.00E+00	1.72E-01	2.42E+00	5.67E-03	2.52E-02
346	Detergent, oil	Water	ng	4.21E+01	0.00E+00	0.00E+00	0.00E+00	0.00E+00	0.00E+00	0.00E+00	0.00E+00	0.00E+00	4.21E+01	0.00E+00	0.00E+00	0.00E+00	0.00E+00
347	Diatomite	Raw	ng	1.34E+01	7.20E+01	-6.52E+01	8.11E-03	-8.11E-03	-2.31E+00	1.53E-04	2.39E+00	-2.39E+00	0.00E+00	2.18E+00	6.64E+00	1.56E-02	6.92E-02
348	Diazinon	Soil	ng	6.16E+00	3.52E+00	-3.19E+00	2.37E-03	-2.37E-03	-6.51E-01	5.09E-05	2.97E-01	-2.97E-01	0.00E+00	3.58E-01	6.05E+00	1.42E-02	6.31E-02
349	Dibenz(a,h)anthracene	Air	pg	8.00E-04	3.71E-03	-3.35E-03	9.98E-05	-9.98E-05	-2.17E-03	1.92E-07	1.40E-03	-1.40E-03	0.00E+00	8.50E-04	1.75E-03	3.68E-06	1.64E-05
350	Dibenzofuran	Water	pg	8.15E+00	0.00E+00	0.00E+00	0.00E+00	0.00E+00	0.00E+00	0.00E+00	0.00E+00	0.00E+00	8.15E+00	0.00E+00	0.00E+00	0.00E+00	0.00E+00
351	Dibenzothiophene	Water	pg	6.71E+00	0.00E+00	0.00E+00	0.00E+00	0.00E+00	0.00E+00	0.00E+00	0.00E+00	0.00E+00	6.71E+00	0.00E+00	0.00E+00	0.00E+00	0.00E+00
352	Dicamba	Air	pg	2.92E+01	1.71E+01	-1.55E+01	1.13E-02	-1.13E-02	-3.02E+00	2.37E-04	1.39E+00	-1.39E+00	0.00E+00	1.97E+00	2.82E+01	6.63E-02	2.95E-01
353	Dicamba	Water	pg	5.64E+00	3.35E+00	-3.03E+00	2.16E-03	-2.16E-03	-5.97E-01	4.65E-05	2.75E-01	-2.75E-01	0.00E+00	3.29E-01	5.52E+00	1.30E-02	5.76E-02
354	Dicamba	Soil	pg	3.56E+02	2.56E+02	-2.32E+02	1.88E-01	-1.88E-01	-3.84E+01	3.12E-03	1.87E+01	-1.87E+01	0.00E+00	2.20E+01	3.43E+02	8.06E-01	3.58E+00
355	Dichlorprop	Air	pg	1.81E+00	1.04E+00	-9.46E-01	6.73E-04	-6.73E-04	-1.91E-01	1.48E-05	8.72E-02	-8.72E-02	0.00E+00	1.05E-01	1.77E+00	4.16E-03	1.85E-02
356	Dichlorprop	Water	pg	1.89E+00	1.09E+00	-9.90E-01	7.04E-04	-7.04E-04	-1.99E-01	1.55E-05	9.12E-02	-9.12E-02	0.00E+00	1.10E-01	1.85E+00	4.35E-03	1.93E-02
357	Dichlorprop	Soil	pg	7.50E+01	4.34E+01	-3.93E+01	2.80E-02	-2.80E-02	-7.92E+00	6.16E-04	3.62E+00	-3.62E+00	0.00E+00	4.35E+00	7.35E+01	1.73E-01	7.67E-01
358	Dichlorprop-P	Soil	ng	1.83E+01	1.05E+01	-9.47E+00	7.04E-03	-7.04E-03	-1.93E+00	1.51E-04	8.80E-01	-8.80E-01	0.00E+00	1.06E+00	1.79E+01	4.20E-02	1.87E-01
359	Dichromate	Water	pg	2.27E+02	2.54E+02	-2.30E+02	1.88E-01	-1.88E-01	-3.84E+01	3.33E-03	1.55E+01	-1.55E+01	0.00E+00	1.97E+01	2.19E+02	5.14E-01	2.28E+00
360	Diclofop	Soil	pg	1.26E+02	7.44E+01	-6.73E+01	8.09E-02	-8.09E-02	-1.34E+01	1.04E-03	6.20E+00	-6.20E+00	0.00E+00	7.46E+00	1.24E+02	2.90E-01	1.29E+00
361	Diclofop-methyl	Soil	pg	1.29E+02	7.61E+01	-6.89E+01	8.22E-02	-8.22E-02	-1.37E+01	1.06E-03	6.34E+00	-6.34E+00	0.00E+00	7.63E+00	1.26E+02	2.97E-01	1.32E+00
362	Dicrotophos	Soil	ng	1.79E+00	1.01E+00	-9.14E-01	6.89E-04	-6.89E-04	-1.85E-01	1.45E-05	8.46E-02	-8.46E-02	0.00E+00	1.30E-01	1.72E+00	4.05E-03	1.80E-02
363	Diethyl ether	Air	pg	3.96E-01	5.03E-01	-4.56E-01	2.79E-04	-2.79E-04	-5.04E-02	8.72E-06	3.56E-02	-3.56E-02	0.00E+00	4.74E-02	3.47E-01	8.15E-04	3.62E-03
364	Diethylamine	Air	pg	1.00E+02	5.95E+01	-5.38E+01	4.17E-02	-4.17E-02	-1.05E+01	8.67E-04	4.92E+00	-4.92E+00	0.00E+00	7.18E+00	9.68E+01	2.27E-01	1.01E+00
365	Diethylamine	Water	pg	2.41E+02	1.43E+02	-1.29E+02	1.00E-01	-1.00E-01	-2.52E+01	2.08E-03	1.18E+01	-1.18E+01	0.00E+00	1.72E+01	2.32E+02	5.46E-01	2.42E+00
366	Diethylene glycol	Air	pg	5.51E+00	4.17E+00	-3.77E+00	3.02E-03	-3.02E-03	-3.55E-01	5.42E-05	2.46E-01	-2.46E-01	0.00E+00	3.09E-01	5.10E+00	1.20E-02	5.32E-02
367	Difenoconazole	Soil	ng	6.98E+00	4.02E+00	-3.64E+00	2.71E-03	-2.71E-03	-7.41E-01	5.88E-05	3.39E-01	-3.39E-01	0.00E+00	4.11E-01	6.85E+00	1.61E-02	7.14E-02
368	Diflubenzuron	Air	pg	7.54E-01	4.13E-01	-3.74E-01	3.10E-04	-3.10E-04	-6.90E-02	5.67E-06	3.25E-02	-3.25E-02	0.00E+00	8.76E-02	6.88E-01	1.62E-03	7.18E-03
369	Diflubenzuron	Soil	ng	4.63E+01	2.59E+01	-2.35E+01	1.83E-02	-1.83E-02	-4.50E+00	3.61E-04	2.09E+00	-2.09E+00	0.00E+00	4.26E+00	4.35E+01	1.02E-01	4.54E-01
370	Diflufenican	Soil	ng	1.59E+00	9.33E-01	-8.45E-01	6.23E-04	-6.23E-04	-1.66E-01	1.30E-05	7.66E-02	-7.66E-02	0.00E+00	9.65E-02	1.55E+00	3.64E-03	1.62E-02
371	Diflufenzopyr-sodium	Soil	pg	1.22E+01	8.56E+00	-7.75E+00	9.69E-03	-9.69E-03	-1.32E+00	1.18E-04	6.41E-01	-6.41E-01	0.00E+00	7.58E-01	1.18E+01	2.76E-02	1.23E-01
372	Dimethachlor	Soil	pg	5.23E+01	3.29E+01	-2.98E+01	3.13E-02	-3.13E-02	-5.42E+00	4.35E-04	2.58E+00	-2.58E+00	0.00E+00	3.63E+00	5.03E+01	1.18E-01	5.25E-01
373	Dimethenamid	Air	pg	1.54E+00	9.12E-01	-8.26E-01	5.88E-04	-5.88E-04	-1.63E-01	1.27E-05	7.49E-02	-7.49E-02	0.00E+00	8.98E-02	1.51E+00	3.54E-03	1.57E-02
374	Dimethenamid	Water	pg	5.50E-01	3.26E-01	-2.95E-01	2.10E-04	-2.10E-04	-5.82E-02	4.53E-06	2.68E-02	-2.68E-02	0.00E+00	3.21E-02	5.38E-01	1.26E-03	5.61E-03
375	Dimethenamid	Soil	pg	5.45E+02	5.60E+02	-5.07E+02	3.83E-01	-3.83E-01	-6.16E+01	5.13E-03	3.34E+01	-3.34E+01	0.00E+00	3.78E+01	5.09E+02	1.20E+00	5.31E+00
376	Dimethoate	Soil	ng	3.72E+00	2.19E+00	-1.98E+00	1.45E-03	-1.45E-03	-3.90E-01	3.04E-05	1.80E-01	-1.80E-01	0.00E+00	2.26E-01	3.64E+00	8.54E-03	3.79E-02
377	Dimethomorph	Soil	ng	1.43E+00	8.19E-01	-7.41E-01	5.52E-04	-5.52E-04	-1.51E-01	1.18E-05	6.90E-02	-6.90E-02	0.00E+00	8.31E-02	1.40E+00	3.30E-03	1.47E-02
378	Dimethyl malonate	Air	pg	2.24E+01	1.50E+01	-1.36E+01	9.94E-03	-9.94E-03	-2.43E+00	2.33E-04	1.21E+00	-1.21E+00	0.00E+00	1.90E+00	2.13E+01	4.99E-02	2.22E-01
379	Dimethylamine	Air	pg	2.66E+00	1.43E+01	-1.29E+01	1.71E-03	-1.71E-03	-5.17E-01	7.11E-02	5.38E-01	-5.38E-01	0.00E+00	4.40E-01	1.30E+00	3.05E-03	1.35E-02
380	Dimethylamine	Water	pg	3.83E+02	2.80E+02	-2.54E+02	1.69E-01	-1.69E-01	-4.19E+01	1.74E-01	2.13E+01	-2.13E+01	0.00E+00	3.11E+01	3.63E+02	8.51E-01	3.78E+00
381	Dinitrogen monoxide	Air	mg	3.36E+00	5.77E-02	-5.22E-02	1.45E-04	-1.45E-04	-8.59E-03	1.04E-06	4.87E-03	-4.87E-03	8.21E-03	1.01E-02	3.30E+00	7.76E-03	3.45E-02
382	Dioxin, 2,3,7,8 Tetrachlorodibenzo-p-	Air	pg	6.98E+00	5.21E-01	-4.71E-01	6.98E-03	-6.98E-03	-6.34E-02	1.33E-04	5.63E-02	-5.63E-02	2.85E-03	3.78E-01	6.53E+00	1.53E-02	6.80E-02
383	Dipropylamine	Air	pg	5.81E+01	3.41E+01	-3.08E+01	2.40E-02	-2.40E-02	-6.06E+00	4.96E-04	2.83E+00	-2.83E+00	0.00E+00	4.12E+00	5.61E+01	1.32E-01	5.85E-01
384	Dipropylamine	Water	pg	1.39E+02	8.17E+01	-7.40E+01	5.76E-02	-5.76E-02	-1.46E+01	1.19E-03	6.79E+00	-6.79E+00	0.00E+00	9.89E+00	1.35E+02	3.16E-01	1.40E+00
385	Dipropylthiocarbamic acid S-ethyl ester	Soil	ng	2.92E+00	1.67E+00	-1.51E+00	1.12E-03	-1.12E-03	-3.08E-01	2.41E-05	1.41E-01	-1.41E-01	0.00E+00	1.69E-01	2.86E+00	6.72E-03	2.99E-02
386	Diquat	Soil	pg	5.71E+02	3.26E+02	-2.95E+02	2.20E-01	-2.20E-01	-6.02E+01	4.71E-03	2.75E+01	-2.75E+01	0.00E+00	3.33E+01	5.60E+02	1.31E+00	5.84E+00
387	Diquat dibromide	Soil	pg	7.44E+02	4.33E+02	-3.92E+02	2.87E-01	-2.87E-01	-7.87E+01	6.15E-03	3.61E+01	-3.61E+01	0.00E+00	4.34E+01	7.29E+02	1.71E+00	7.60E+00
388	Dithianone	Soil	ng	5.71E+00	3.27E+00	-2.96E+00	2.20E-03	-2.20E-03	-6.04E-01	4.71E-05	2.75E-01	-2.75E-01	0.00E+00	3.33E-01	5.60E+00	1.32E-02	5.85E-02
389	Diuron	Soil	ng	2.56E+01	1.46E+01	-1.32E+01	9.85E-03	-9.85E-03	-2.70E+00	2.11E-04	1.23E+00	-1.23E+00	0.00E+00	1.52E+00	2.50E+01	5.88E-02	2.61E-01
390	DOC, Dissolved Organic Carbon	Water	mg	4.04E+01	2.69E+00	-2.43E+00	1.32E-02	-1.32E-02	-1.83E+00	3.55E-06	1.62E-01	-1.62E-01	4.92E-12	6.29E-01	4.08E+01	9.58E-02	4.26E-01
391	Docosane	Water	pg	4.58E+01	0.00E+00	0.00E+00	0.00E+00	0.00E+00	0.00E+00	0.00E+00	0.00E+00	0.00E+00	4.58E+01	0.00E+00	0.00E+00	0.00E+00	0.00E+00
392	Dodecane	Water	ng	2.37E+00	0.00E+00	0.00E+00	0.00E+00	0.00E+00	0.00E+00	0.00E+00	0.00E+00	0.00E+00	2.37E+00	0.00E+00	0.00E+00	0.00E+00	0.00E+00
393	Dolomite	Raw	mg	-4.80E+00	4.15E-01	-3.76E-01	2.23E-04	-2.23E-04	-5.31E+00	4.16E-06	4.23E-02	-4.23E-02	0.00E+00	5.49E-02	4.17E-01	9.80E-04	4.35E-03
394	Eicosane	Water	pg	6.52E+02	0.00E+00	0.00E+00	0.00E+00	0.00E+00	0.00E+00	0.00E+00	0.00E+00	0.00E+00	6.52E+02	0.00E+00	0.00E+00	0.00E+00	0.00E+00
395	Endosulfan	Soil	ng	9.85E+00	5.52E+00	-5.00E+00	3.90E-03	-3.90E-03	-9.59E-01	7.68E-05	4.45E-01	-4.45E-01	0.00E+00	8.99E-01	9.27E+00	2.18E-02	9.67E-02
396	Endothall	Soil	pg	2.79E+00	1.62E+00	-1.47E+00	1.19E-03	-1.19E-03	-2.93E-01	2.30E-05	1.35E-01	-1.35E-01	0.00E+00	1.68E-01	2.72E+00	6.40E-03	2.84E-02
397	Energy, gross calorific value, in biomass	Raw	kJ	3.17E+00	1.71E+00	-1.55E+00	2.03E-03	-2.03E-03	-1.16E-01	1.11E-05	8.86E-02	-8.86E-02	0.00E+00	2.67E+00	4.40E-01	1.03E-03	4.56E-03
398	Energy, gross calorific value, in biomass, primary forest	Raw	J	2.08E+00	1.13E+00	-1.03E+00	8.83E-04	-8.83E-04	-1.49E-01	1.46E-05	8.22E-02	-8.22E-02	0.00E+00	2.94E-01	1.81E+00	4.24E-03	1.88E-02
399	Energy, kinetic (in wind), converted	Raw	J	7.56E+02	2.53E+02	-2.29E+02	1.72E-01	-1.72E-01	-4.48E+01	4.67E-03	2.23E+01	-2.23E+01	0.00E+00	2.92E+01	7.38E+02	1.73E+00	7.71E+00
400	Energy, potential (in hydropower reservoir), converted	Raw	kJ	2.69E+01	1.21E+00	-1.10E+00	1.86E-03	-1.86E-03	-2.11E-01	2.79E-05	1.21E-01	-1.21E-01	0.00E+00	1.56E-01	2.65E+01	6.23E-02	2.77E-01
401	Energy, solar, converted	Raw	J	3.64E+00	2.96E-01	-2.68E-01	1.33E-03	-1.33E-03	-1.04E-01	2.93E-05	1.56E-02	-1.56E-02	0.00E+00	1.38E+00	2.31E+00	5.41E-03	2.41E-02
402	Epoxiconazole	Soil	pg	3.06E+01	2.51E+01	-2.27E+01	1.83E-02	-1.83E-02	-2.80E+00	2.12E-04	1.50E+00	-1.50E+00	0.00E+00	3.06E+00	2.76E+01	6.48E-02	2.88E-01
403	Esfenvalerate	Air	pg	8.57E+00	4.69E+00	-4.25E+00	3.52E-03	-3.52E-03	-7.84E-01	6.44E-05	3.69E-01	-3.69E-01	0.00E+00	9.96E-01	7.82E+00	1.83E-02	8.16E-02
404	Esfenvalerate	Soil	pg	4.04E+01	2.32E+01	-2.10E+01	1.56E-02	-1.56E-02	-4.26E+00	3.33E-04	1.95E+00	-1.95E+00	0.00E+00	2.39E+00	3.96E+01	9.30E-02	4.13E-01
405	Ethalfluralin	Soil	pg	1.74E+01	1.10E+01	-9.92E+00	1.04E-02	-1.04E-02	-1.81E+00	1.45E-04	8.62E-01	-8.62E-01	0.00E+00	1.21E+00	1.68E+01	3.94E-02	1.75E-01
406	Ethane	Air	mg	3.65E+00	4.32E-02	-3.91E-02	2.05E-04	-2.05E-04	-2.34E-02	5.98E-07	3.57E-03	-3.57E-03	0.00E+00	5.79E-03	3.62E+00	8.51E-03	3.78E-02
407	Ethane, 1,1-difluoro-, HFC-152a	Air	ng	3.39E+01	1.04E+01	-9.38E+00	2.12E-02	-2.12E-02	-1.18E+00	3.76E-03	6.48E-01	-6.48E-01	0.00E+00	9.76E+00	2.40E+01	5.63E-02	2.50E-01
408	Ethane, 1,1,1-trichloro-, HCFC-140	Air	ng	1.45E+00	9.12E-01	-8.26E-01	1.06E-03	-1.06E-03	-1.41E-01	2.67E-05	9.01E-02	-9.01E-02	2.21E-01	1.40E-01	1.13E+00	2.65E-03	1.18E-02
409	Ethane, 1,1,1-trichloro-, HCFC-140	Water	pg	1.30E-03	9.84E-04	-8.91E-04	7.14E-07	-7.14E-07	-8.40E-05	1.28E-08	5.81E-05	-5.81E-05	0.00E+00	7.30E-05	1.20E-03	2.83E-06	1.26E-05
410	Ethane, 1,1,1,2-tetrafluoro-, HFC-134a	Air	ng	1.52E+01	1.81E+01	-1.63E+01	6.92E-03	-6.92E-03	-1.41E+00	1.76E-04	9.46E-01	-9.46E-01	0.00E+00	1.36E+00	1.34E+01	3.15E-02	1.40E-01
411	Ethane, 1,1,2-trichloro-1,2,2-trifluoro-, CFC-113	Air	pg	3.83E+02	4.01E+02	-3.63E+02	2.16E-01	-2.16E-01	-3.61E+01	5.07E-03	2.33E+01	-2.33E+01	0.00E+00	3.57E+01	3.41E+02	8.00E-01	3.56E+00
412	Ethane, 1,2-dibromo-	Air	pg	1.33E+01	0.00E+00	0.00E+00	0.00E+00	0.00E+00	0.00E+00	0.00E+00	0.00E+00	0.00E+00	1.33E+01	0.00E+00	0.00E+00	0.00E+00	0.00E+00
413	Ethane, 1,2-dichloro-	Air	ng	1.05E+02	2.01E+02	-1.82E+02	5.77E-02	-5.77E-02	-7.71E+00	6.23E-03	7.62E+00	-7.62E+00	4.42E-01	2.38E+01	6.87E+01	1.61E-01	7.17E-01
414	Ethane, 1,2-dichloro-	Water	ng	2.78E+01	2.02E+00	-1.83E+00	1.72E-02	-1.72E-02	-3.72E-01	8.21E-04	1.86E+00	-1.86E+00	0.00E+00	2.42E+01	3.75E+00	8.75E-03	3.89E-02
415	Ethane, 1,2-dichloro-1,1,2,2-tetrafluoro-, CFC-114	Air	ng	1.15E+02	3.24E+01	-2.93E+01	2.32E-02	-2.32E-02	-5.66E+00	5.64E-04	2.80E+00	-2.80E+00	0.00E+00	3.60E+00	1.12E+02	2.64E-01	1.17E+00
416	Ethane, 2-chloro-1,1,1,2-tetrafluoro-, HCFC-124	Air	pg	3.82E+02	4.00E+02	-3.62E+02	2.16E-01	-2.16E-01	-3.60E+01	5.07E-03	2.33E+01	-2.33E+01	0.00E+00	3.57E+01	3.40E+02	7.99E-01	3.55E+00
417	Ethane, chloro-	Air	pg	4.64E+02	0.00E+00	0.00E+00	0.00E+00	0.00E+00	0.00E+00	0.00E+00	0.00E+00	0.00E+00	4.64E+02	0.00E+00	0.00E+00	0.00E+00	0.00E+00
418	Ethane, hexafluoro-, HFC-116	Air	pg	2.08E+02	1.99E+02	-1.81E+02	5.31E+00	-5.31E+00	-5.55E+01	3.27E-03	2.57E+01	-2.57E+01	0.00E+00	2.29E+01	2.19E+02	4.93E-01	2.19E+00
419	Ethanol	Air	µg	2.37E+02	7.60E-01	-6.88E-01	3.94E-04	-3.94E-04	-8.55E-02	4.80E-05	7.72E+01	-7.72E+01	0.00E+00	1.01E-01	2.34E+02	5.51E-01	2.45E+00
420	Ethanol	Water	µg	1.03E-01	6.75E-03	-6.11E-03	4.25E-05	-4.25E-05	-1.34E-03	8.22E-08	1.95E+02	-1.95E+02	0.00E+00	1.60E-02	8.68E-02	2.04E-04	9.06E-04
421	Ethene	Air	µg	1.16E+02	7.80E+02	-7.06E+02	1.75E-02	-1.75E-02	-1.49E+00	7.44E-05	1.87E+02	-1.87E+02	0.00E+00	3.03E+00	4.04E+01	9.48E-02	4.21E-01
422	Ethene	Water	mg	1.73E-01	1.82E+00	-1.64E+00	3.28E-07	-3.28E-07	-1.07E-05	1.53E-10	1.63E-06	-1.63E-06	0.00E+00	1.28E-04	6.74E-04	1.58E-06	7.03E-06
423	Ethene, chloro-	Air	ng	3.30E+01	1.05E+02	-9.52E+01	1.95E-02	-1.95E-02	-3.77E+00	2.94E-03	3.53E+00	-3.53E+00	0.00E+00	4.74E+00	2.18E+01	5.11E-02	2.27E-01
424	Ethene, chloro-	Water	pg	2.64E+02	6.62E+02	-6.00E+02	1.67E-01	-1.67E-01	-3.45E+01	1.12E+01	3.29E+01	-3.29E+01	0.00E+00	2.89E+01	1.93E+02	4.52E-01	2.01E+00
425	Ethene, tetrachloro-	Air	ng	3.93E+00	2.39E+00	-2.16E+00	2.56E-03	-2.56E-03	-3.70E-01	6.31E-05	2.26E-01	-2.26E-01	5.79E-01	3.41E-01	3.12E+00	7.31E-03	3.25E-02
426	Ethephon	Air	pg	6.71E-05	3.98E-05	-3.60E-05	2.52E-08	-2.52E-08	-7.03E-06	5.46E-10	3.24E-06	-3.24E-06	0.00E+00	3.88E-06	6.56E-05	1.54E-07	6.85E-07
427	Ethephon	Water	pg	4.45E-06	2.64E-06	-2.39E-06	1.67E-09	-1.67E-09	-4.67E-07	3.62E-11	2.15E-07	-2.15E-07	0.00E+00	2.58E-07	4.36E-06	1.02E-08	4.55E-08
428	Ethephon	Soil	ng	4.77E+00	2.97E+00	-2.69E+00	1.97E-03	-1.97E-03	-4.79E-01	3.73E-05	2.27E-01	-2.27E-01	0.00E+00	3.78E-01	4.53E+00	1.06E-02	4.73E-02
429	Ethofumesate	Soil	ng	1.39E+01	8.07E+00	-7.30E+00	5.33E-03	-5.33E-03	-1.47E+00	1.14E-04	6.70E-01	-6.70E-01	0.00E+00	8.06E-01	1.37E+01	3.21E-02	1.43E-01
430	Ethoprop	Soil	pg	6.76E+02	3.87E+02	-3.50E+02	2.61E-01	-2.61E-01	-7.15E+01	5.58E-03	3.26E+01	-3.26E+01	0.00E+00	3.93E+01	6.63E+02	1.56E+00	6.92E+00
431	Ethyl acetate	Air	ng	1.06E+01	5.51E+00	-4.99E+00	1.10E-02	-1.10E-02	-1.16E+00	7.69E-05	3.52E-01	-3.52E-01	0.00E+00	1.38E+00	9.72E+00	2.28E-02	1.01E-01
432	Ethyl acetate	Water	pg	2.93E+02	1.38E+02	-1.25E+02	1.21E-01	-1.21E-01	-2.47E+01	2.08E-03	1.14E+01	-1.14E+01	0.00E+00	2.61E+01	2.75E+02	6.46E-01	2.87E+00
433	Ethyl cellulose	Air	pg	2.78E+01	2.21E+01	-2.00E+01	2.28E-02	-2.28E-02	-2.66E+00	1.13E-04	9.63E-01	-9.63E-01	0.00E+00	2.67E+00	2.53E+01	5.94E-02	2.64E-01
434	Ethylamine	Air	pg	8.72E+01	6.69E+01	-6.06E+01	4.75E-02	-4.75E-02	-9.62E+00	1.12E-03	5.29E+00	-5.29E+00	0.00E+00	1.44E+01	7.52E+01	1.76E-01	7.84E-01
435	Ethylamine	Water	pg	2.09E+02	1.61E+02	-1.45E+02	1.14E-01	-1.14E-01	-2.31E+01	2.70E-03	1.27E+01	-1.27E+01	0.00E+00	3.46E+01	1.80E+02	4.23E-01	1.88E+00
436	Ethylene diamine	Air	ng	5.57E+00	1.28E-01	-1.16E-01	3.29E-03	-3.29E-03	-9.87E-03	9.92E-07	1.57E-02	-1.57E-02	0.00E+00	5.50E+00	7.44E-02	1.61E-04	7.16E-04
437	Ethylene diamine	Water	ng	1.35E+01	3.10E-01	-2.80E-01	7.97E-03	-7.97E-03	-2.38E-02	2.39E-06	3.79E-02	-3.79E-02	0.00E+00	1.33E+01	1.79E-01	3.87E-04	1.72E-03
438	Ethylene oxide	Air	ng	1.17E+01	7.83E-01	-7.08E-01	1.76E-02	-1.76E-02	-1.35E-01	2.44E-04	9.21E-02	-9.21E-02	0.00E+00	2.52E+00	9.09E+00	2.13E-02	9.46E-02
439	Ethylene oxide	Water	ng	2.52E+00	5.41E-01	-4.90E-01	3.05E-02	-3.05E-02	-4.39E-02	5.60E-04	1.14E-01	-1.14E-01	0.00E+00	2.06E+00	4.53E-01	9.35E-04	4.16E-03
440	Ethyne	Air	µg	1.73E+00	3.57E+00	-3.23E+00	1.05E-03	-1.05E-03	-8.60E-02	2.42E-06	9.07E-02	-9.07E-02	0.00E+00	4.79E-01	9.91E-01	2.32E-03	1.03E-02
441	Europium	Raw	pg	7.84E+00	1.36E+01	-1.23E+01	1.35E-02	-1.35E-02	-1.19E+00	4.89E-05	6.04E-01	-6.04E-01	0.00E+00	5.75E-01	7.08E+00	1.66E-02	7.37E-02
442	Feldspar	Raw	ng	1.78E+00	7.11E+00	-6.44E+00	1.18E-03	-1.18E-03	-2.49E-01	8.78E-05	2.43E-01	-2.43E-01	0.00E+00	2.78E-01	1.07E+00	2.51E-03	1.11E-02
443	Fenamiphos	Soil	ng	7.16E+00	4.09E+00	-3.71E+00	2.76E-03	-2.76E-03	-7.57E-01	5.91E-05	3.45E-01	-3.45E-01	0.00E+00	4.16E-01	7.03E+00	1.65E-02	7.33E-02
444	Fenbuconazole	Soil	pg	1.83E+00	2.49E+00	-2.26E+00	1.12E-03	-1.12E-03	-1.06E-01	7.17E-06	8.99E-02	-8.99E-02	0.00E+00	3.60E-01	1.32E+00	3.10E-03	1.38E-02
445	Fenoxaprop	Air	pg	1.12E+01	6.14E+00	-5.56E+00	4.61E-03	-4.61E-03	-1.03E+00	8.43E-05	4.83E-01	-4.83E-01	0.00E+00	1.30E+00	1.02E+01	2.40E-02	1.07E-01
446	Fenoxaprop	Soil	pg	7.22E+01	4.05E+01	-3.66E+01	2.86E-02	-2.86E-02	-7.02E+00	5.63E-04	3.26E+00	-3.26E+00	0.00E+00	6.66E+00	6.79E+01	1.59E-01	7.08E-01
447	Fenoxaprop-P ethyl ester	Soil	pg	5.13E+00	3.02E+00	-2.73E+00	3.49E-03	-3.49E-03	-5.46E-01	4.23E-05	2.52E-01	-2.52E-01	0.00E+00	3.04E-01	5.02E+00	1.18E-02	5.24E-02
448	Fenoxaprop ethyl ester	Soil	pg	1.05E+01	6.20E+00	-5.61E+00	6.74E-03	-6.74E-03	-1.12E+00	8.66E-05	5.17E-01	-5.17E-01	0.00E+00	6.22E-01	1.03E+01	2.42E-02	1.07E-01
449	Fenoxycarb	Soil	pg	4.00E+02	2.29E+02	-2.07E+02	1.54E-01	-1.54E-01	-4.23E+01	3.31E-03	1.93E+01	-1.93E+01	0.00E+00	2.32E+01	3.93E+02	9.22E-01	4.10E+00
450	Fenpiclonil	Soil	pg	1.72E+02	1.73E+02	-1.56E+02	1.15E+00	-1.15E+00	-2.41E+01	2.24E-03	1.46E+01	-1.46E+01	0.00E+00	1.94E+01	1.58E+02	3.67E-01	1.63E+00
451	Fenpropidin	Soil	pg	2.90E+02	1.93E+02	-1.75E+02	1.84E-01	-1.84E-01	-2.94E+01	2.26E-03	1.42E+01	-1.42E+01	0.00E+00	2.11E+01	2.76E+02	6.48E-01	2.88E+00
452	Fenpropimorph	Soil	ng	3.95E+00	2.35E+00	-2.13E+00	1.54E-03	-1.54E-03	-4.11E-01	3.19E-05	1.90E-01	-1.90E-01	0.00E+00	2.37E-01	3.85E+00	9.04E-03	4.02E-02
453	Fentin hydroxide	Soil	pg	1.17E+02	6.69E+01	-6.05E+01	4.51E-02	-4.51E-02	-1.24E+01	9.66E-04	5.64E+00	-5.64E+00	0.00E+00	6.79E+00	1.15E+02	2.70E-01	1.20E+00
454	Fipronil	Soil	ng	1.07E+01	6.05E+00	-5.48E+00	4.13E-03	-4.13E-03	-1.11E+00	8.67E-05	5.06E-01	-5.06E-01	0.00E+00	7.78E-01	1.03E+01	2.42E-02	1.08E-01
455	Florasulam	Soil	pg	1.93E+00	1.13E+00	-1.03E+00	1.29E-03	-1.29E-03	-2.05E-01	1.59E-05	9.48E-02	-9.48E-02	0.00E+00	1.14E-01	1.89E+00	4.43E-03	1.97E-02
456	Fluazifop-p-butyl	Air	pg	1.61E+01	8.81E+00	-7.98E+00	6.61E-03	-6.61E-03	-1.47E+00	1.21E-04	6.93E-01	-6.93E-01	0.00E+00	1.87E+00	1.47E+01	3.45E-02	1.53E-01
457	Fluazifop-P-butyl	Soil	ng	2.09E+00	1.20E+00	-1.09E+00	8.09E-04	-8.09E-04	-2.21E-01	1.72E-05	1.01E-01	-1.01E-01	0.00E+00	1.22E-01	2.05E+00	4.81E-03	2.14E-02
458	Flucarbazone sodium salt	Soil	pg	4.68E-02	2.78E-02	-2.51E-02	1.75E-05	-1.75E-05	-4.91E-03	3.81E-07	2.26E-03	-2.26E-03	0.00E+00	2.71E-03	4.58E-02	1.07E-04	4.78E-04
459	Fludioxonil	Soil	pg	8.58E+02	4.96E+02	-4.49E+02	3.32E-01	-3.32E-01	-9.07E+01	7.09E-03	4.15E+01	-4.15E+01	0.00E+00	4.99E+01	8.41E+02	1.97E+00	8.77E+00
460	Flufenacet	Air	pg	6.04E+00	3.30E+00	-2.99E+00	2.48E-03	-2.48E-03	-5.52E-01	4.54E-05	2.60E-01	-2.60E-01	0.00E+00	7.01E-01	5.50E+00	1.29E-02	5.74E-02
461	Flufenacet	Soil	pg	8.02E+01	4.72E+01	-4.27E+01	5.30E-02	-5.30E-02	-8.53E+00	6.60E-04	3.94E+00	-3.94E+00	0.00E+00	4.76E+00	7.85E+01	1.84E-01	8.19E-01
462	Flumetsulam	Air	pg	1.41E+00	7.73E-01	-7.00E-01	5.80E-04	-5.80E-04	-1.29E-01	1.06E-05	6.08E-02	-6.08E-02	0.00E+00	1.64E-01	1.29E+00	3.02E-03	1.34E-02
463	Flumetsulam	Soil	pg	2.13E+01	1.50E+01	-1.36E+01	1.70E-02	-1.70E-02	-2.32E+00	2.07E-04	1.12E+00	-1.12E+00	0.00E+00	1.33E+00	2.06E+01	4.84E-02	2.15E-01
464	Flumiclorac-pentyl	Air	pg	2.42E+00	1.32E+00	-1.20E+00	9.92E-04	-9.92E-04	-2.21E-01	1.82E-05	1.04E-01	-1.04E-01	0.00E+00	2.81E-01	2.20E+00	5.17E-03	2.30E-02
465	Flumiclorac-pentyl	Soil	pg	1.04E-01	5.67E-02	-5.13E-02	4.25E-05	-4.25E-05	-9.47E-03	7.78E-07	4.46E-03	-4.46E-03	0.00E+00	1.20E-02	9.44E-02	2.22E-04	9.85E-04
466	Flumioxazin	Air	pg	2.44E+01	1.34E+01	-1.21E+01	1.00E-02	-1.00E-02	-2.24E+00	1.84E-04	1.05E+00	-1.05E+00	0.00E+00	2.84E+00	2.23E+01	5.23E-02	2.33E-01
467	Flumioxazin	Soil	pg	4.28E+01	2.40E+01	-2.17E+01	1.70E-02	-1.70E-02	-4.15E+00	3.33E-04	1.93E+00	-1.93E+00	0.00E+00	3.97E+00	4.02E+01	9.44E-02	4.20E-01
468	Fluoranthene	Air	pg	9.48E+00	6.07E-02	-5.50E-02	1.64E-03	-1.64E-03	-3.55E-02	3.14E-06	2.29E-02	-2.29E-02	9.46E+00	1.39E-02	2.86E-02	6.04E-05	2.68E-04
469	Fluorene	Air	pg	1.21E+01	5.52E-02	-4.99E-02	1.49E-03	-1.49E-03	-3.23E-02	2.85E-06	2.08E-02	-2.08E-02	1.21E+01	1.27E-02	2.60E-02	5.48E-05	2.44E-04
470	Fluorene, 1-methyl-	Water	pg	4.88E+00	0.00E+00	0.00E+00	0.00E+00	0.00E+00	0.00E+00	0.00E+00	0.00E+00	0.00E+00	4.88E+00	0.00E+00	0.00E+00	0.00E+00	0.00E+00
471	Fluorenes, alkylated, unspecified	Water	pg	3.21E+01	0.00E+00	0.00E+00	0.00E+00	0.00E+00	0.00E+00	0.00E+00	0.00E+00	0.00E+00	3.21E+01	0.00E+00	0.00E+00	0.00E+00	0.00E+00
472	Fluoride	Air	ng	4.93E+02	0.00E+00	0.00E+00	0.00E+00	0.00E+00	0.00E+00	0.00E+00	0.00E+00	0.00E+00	4.93E+02	0.00E+00	0.00E+00	0.00E+00	0.00E+00
473	Fluoride	Water	µg	1.42E+02	7.68E+00	-6.96E+00	3.69E-02	-3.69E-02	-2.31E+00	1.16E-03	1.38E+00	-1.38E+00	2.45E-02	7.94E-01	1.41E+02	3.30E-01	1.47E+00
474	Fluoride	Soil	pg	-7.01E+01	5.05E+00	-4.57E+00	2.75E-02	-2.75E-02	-1.58E+02	6.12E-04	2.76E-01	-2.76E-01	0.00E+00	1.31E+00	8.52E+01	2.00E-01	8.89E-01
475	Fluorine	Raw	µg	1.50E+01	9.81E-01	-8.88E-01	1.81E-02	-1.81E-02	-1.17E+00	4.45E-03	1.10E+01	-1.10E+01	0.00E+00	6.87E+00	9.13E+00	2.14E-02	9.50E-02
476	Fluorine	Air	ng	3.96E+01	8.51E+01	-7.71E+01	3.97E-02	-3.97E-02	-4.45E+00	4.66E-04	3.60E+00	-3.60E+00	0.00E+00	1.39E+01	2.18E+01	5.10E-02	2.27E-01
477	Fluorine	Water	pg	1.85E+01	0.00E+00	0.00E+00	0.00E+00	0.00E+00	0.00E+00	0.00E+00	0.00E+00	0.00E+00	1.85E+01	0.00E+00	0.00E+00	0.00E+00	0.00E+00
478	Fluorine, 4.5% in apatite, 3% in crude ore	Raw	µg	2.21E+00	8.22E-01	-7.44E-01	1.83E-03	-1.83E-03	-2.04E-01	3.35E-04	8.62E-01	-8.62E-01	0.00E+00	5.99E-01	1.72E+00	4.03E-03	1.79E-02
479	Fluorspar	Raw	µg	4.09E+02	1.99E+01	-1.81E+01	2.58E-01	-2.58E-01	-6.06E+00	7.74E-04	1.88E+00	-1.88E+00	0.00E+00	1.39E+02	2.71E+02	6.35E-01	2.82E+00
480	Fluosilicic acid	Air	pg	7.61E+02	6.99E+02	-6.33E+02	2.66E+01	-2.66E+01	-2.59E+02	1.52E-02	1.17E+02	-1.17E+02	0.00E+00	1.02E+02	8.42E+02	1.87E+00	8.29E+00
481	Fluosilicic acid	Water	ng	1.90E+00	1.36E+00	-1.23E+00	5.25E-02	-5.25E-02	-5.39E-01	3.45E-05	2.30E-01	-2.30E-01	0.00E+00	6.49E-01	1.65E+00	3.65E-03	1.62E-02
482	Flupyrsulfuron-methyl	Soil	pg	7.26E-02	4.31E-02	-3.90E-02	2.72E-05	-2.72E-05	-7.62E-03	5.91E-07	3.51E-03	-3.51E-03	0.00E+00	4.20E-03	7.10E-02	1.67E-04	7.41E-04
483	Fluquinconazole	Soil	pg	1.59E+00	2.17E+00	-1.96E+00	9.74E-04	-9.74E-04	-9.19E-02	6.24E-06	7.82E-02	-7.82E-02	0.00E+00	3.13E-01	1.15E+00	2.70E-03	1.20E-02
484	Fluroxypyr	Soil	pg	3.69E+01	2.35E+01	-2.13E+01	1.53E-02	-1.53E-02	-3.77E+00	2.92E-04	1.79E+00	-1.79E+00	0.00E+00	2.43E+00	3.55E+01	8.34E-02	3.71E-01
485	Flurtamone	Soil	ng	3.74E+00	2.15E+00	-1.95E+00	1.41E-03	-1.41E-03	-3.94E-01	3.08E-05	1.80E-01	-1.80E-01	0.00E+00	2.19E-01	3.66E+00	8.60E-03	3.82E-02
486	Flusilazole	Soil	pg	1.49E+01	1.37E+01	-1.24E+01	9.72E-03	-9.72E-03	-1.28E+00	9.55E-05	7.34E-01	-7.34E-01	0.00E+00	1.76E+00	1.30E+01	3.05E-02	1.35E-01
487	Flutolanil	Soil	pg	1.33E+02	7.61E+01	-6.89E+01	5.13E-02	-5.13E-02	-1.41E+01	1.10E-03	6.41E+00	-6.41E+00	0.00E+00	7.72E+00	1.31E+02	3.06E-01	1.36E+00
488	Folpet	Soil	ng	2.77E+00	1.58E+00	-1.43E+00	1.07E-03	-1.07E-03	-2.93E-01	2.29E-05	1.34E-01	-1.34E-01	0.00E+00	1.61E-01	2.72E+00	6.38E-03	2.84E-02
489	Fomesafen	Air	pg	9.09E+01	4.97E+01	-4.50E+01	3.73E-02	-3.73E-02	-8.32E+00	6.83E-04	3.91E+00	-3.91E+00	0.00E+00	1.06E+01	8.29E+01	1.95E-01	8.65E-01
490	Fomesafen	Soil	pg	2.78E+02	1.56E+02	-1.41E+02	1.10E-01	-1.10E-01	-2.70E+01	2.17E-03	1.25E+01	-1.25E+01	0.00E+00	2.57E+01	2.61E+02	6.13E-01	2.73E+00
491	Foramsulfuron	Soil	pg	2.28E+00	1.60E+00	-1.45E+00	1.82E-03	-1.82E-03	-2.48E-01	2.22E-05	1.20E-01	-1.20E-01	0.00E+00	1.42E-01	2.20E+00	5.17E-03	2.30E-02
492	Formaldehyde	Air	µg	3.89E+02	4.70E+00	-4.25E+00	1.63E-02	-1.63E-02	-6.42E-01	3.88E-05	3.78E-01	-3.78E-01	9.24E-02	1.97E+00	3.82E+02	8.99E-01	3.99E+00
493	Formaldehyde	Water	ng	1.35E+02	3.13E+01	-2.83E+01	1.51E-01	-1.51E-01	-1.39E+01	9.46E-05	1.26E+00	-1.26E+00	0.00E+00	5.41E+01	9.05E+01	2.12E-01	9.42E-01
494	Formamide	Air	pg	2.03E+01	1.30E+01	-1.18E+01	1.05E-02	-1.05E-02	-2.18E+00	1.96E-04	1.06E+00	-1.06E+00	0.00E+00	1.58E+00	1.94E+01	4.56E-02	2.03E-01
495	Formamide	Water	pg	4.87E+01	3.12E+01	-2.83E+01	2.53E-02	-2.53E-02	-5.24E+00	4.70E-04	2.55E+00	-2.55E+00	0.00E+00	3.79E+00	4.66E+01	1.09E-01	4.86E-01
496	Formic acid	Air	ng	4.16E+01	2.34E+01	-2.11E+01	1.73E-02	-1.73E-02	-3.47E+00	3.15E-04	1.77E+00	-1.77E+00	0.00E+00	5.02E+00	3.74E+01	8.77E-02	3.90E-01
497	Formic acid	Water	pg	1.41E+01	9.07E+00	-8.21E+00	7.35E-03	-7.35E-03	-1.52E+00	1.37E-04	7.41E-01	-7.41E-01	0.00E+00	1.10E+00	1.35E+01	3.18E-02	1.41E-01
498	Formic acid, thallium(1+) salt	Water	ng	1.25E+01	9.12E+00	-8.25E+00	6.28E-03	-6.28E-03	-1.37E+00	1.54E-04	7.33E-01	-7.33E-01	0.00E+00	1.85E+00	1.10E+01	2.58E-02	1.15E-01
499	Fosetyl-aluminium	Soil	ng	3.42E+01	1.96E+01	-1.78E+01	1.32E-02	-1.32E-02	-3.61E+00	2.82E-04	1.65E+00	-1.65E+00	0.00E+00	1.99E+00	3.35E+01	7.86E-02	3.50E-01
500	Fungicides, unspecified	Soil	pg	6.45E+02	3.73E+02	-3.38E+02	2.47E-01	-2.47E-01	-6.78E+01	5.28E-03	3.10E+01	-3.10E+01	0.00E+00	3.73E+01	6.32E+02	1.48E+00	6.59E+00
501	Furan	Air	ng	1.81E+02	1.02E+02	-9.21E+01	7.55E-02	-7.55E-02	-1.51E+01	1.37E-03	7.73E+00	-7.73E+00	1.05E-05	2.19E+01	1.63E+02	3.82E-01	1.70E+00
502	Furathiocarb	Soil	ng	8.07E+01	4.73E+01	-4.28E+01	3.21E-02	-3.21E-02	-8.66E+00	7.21E-04	4.02E+00	-4.02E+00	0.00E+00	4.93E+00	7.89E+01	1.85E-01	8.24E-01
503	Gadolinium	Raw	pg	1.96E+01	3.40E+01	-3.08E+01	3.37E-02	-3.37E-02	-2.98E+00	1.22E-04	1.51E+00	-1.51E+00	0.00E+00	1.43E+00	1.77E+01	4.14E-02	1.84E-01
504	Gallium	Raw	pg	1.34E+01	1.43E+01	-1.29E+01	5.42E-03	-5.42E-03	-7.53E-01	4.04E-05	5.24E-01	-5.24E-01	0.00E+00	5.19E-01	1.21E+01	2.85E-02	1.26E-01
505	Gangue, bauxite, in ground	Raw	mg	-1.90E+00	4.21E-01	-3.82E-01	1.22E-02	-1.22E-02	-3.29E+00	2.11E-03	5.98E-02	-5.98E-02	0.00E+00	1.42E-01	1.19E+00	2.74E-03	1.22E-02
506	Gas, mine, off-gas, process, coal mining/m3	Raw	cm3	4.08E+00	6.40E+00	-5.79E+00	4.34E-03	-4.34E-03	-1.49E+00	8.31E-05	3.89E-01	-3.89E-01	0.00E+00	8.42E-01	4.07E+00	9.54E-03	4.24E-02
507	Gas, natural/m3	Raw	dm3	2.16E+01	4.23E-01	-3.83E-01	9.41E-04	-9.41E-04	-1.42E-01	2.67E-06	7.07E-02	-7.07E-02	1.25E-02	2.51E-02	2.14E+01	5.03E-02	2.24E-01
508	Glufosinate	Soil	pg	1.33E+02	8.61E+01	-7.79E+01	8.23E-02	-8.23E-02	-1.43E+01	1.21E-03	6.75E+00	-6.75E+00	0.00E+00	8.05E+00	1.30E+02	3.04E-01	1.35E+00
509	Glufosinate ammonium	Soil	ng	1.56E+00	8.91E-01	-8.07E-01	6.01E-04	-6.01E-04	-1.65E-01	1.29E-05	7.51E-02	-7.51E-02	0.00E+00	9.05E-02	1.53E+00	3.59E-03	1.60E-02
510	Glutaraldehyde	Water	pg	-7.69E-01	4.07E-02	-3.69E-02	3.17E-04	-3.17E-04	-1.81E+00	4.42E-06	2.11E-03	-2.11E-03	0.00E+00	1.36E-02	1.01E+00	2.37E-03	1.05E-02
511	Glyphosate	Air	ng	1.82E+01	9.95E+00	-9.01E+00	7.46E-03	-7.46E-03	-1.66E+00	1.37E-04	7.83E-01	-7.83E-01	0.00E+00	2.11E+00	1.66E+01	3.89E-02	1.73E-01
512	Glyphosate	Water	pg	1.11E+02	6.48E+01	-5.87E+01	4.25E-02	-4.25E-02	-1.16E+01	9.06E-04	5.32E+00	-5.32E+00	0.00E+00	7.17E+00	1.08E+02	2.54E-01	1.13E+00
513	Glyphosate	Soil	ng	1.59E+02	9.72E+01	-8.80E+01	6.68E-02	-6.68E-02	-1.59E+01	1.41E-03	7.77E+00	-7.77E+00	0.00E+00	1.41E+01	1.50E+02	3.52E-01	1.57E+00
514	Gold	Raw	pg	4.76E+01	1.76E+01	-1.59E+01	3.71E-02	-3.71E-02	-5.07E+00	2.58E-04	8.82E-01	-8.82E-01	0.00E+00	8.84E+00	4.16E+01	9.76E-02	4.34E-01
515	Gold, Au 1.0E-7%, in mixed ore, in ground	Raw	pg	3.45E+00	8.01E-02	-7.26E-02	9.97E-01	-9.97E-01	-4.88E-02	3.35E-05	2.86E+00	-2.86E+00	0.00E+00	5.54E-01	2.92E+00	2.68E-03	1.19E-02
516	Gold, Au 1.1E-4%, Ag 4.2E-3%, in ore	Raw	pg	2.59E+01	9.23E+00	-8.35E+00	3.79E+00	-3.79E+00	-1.72E+00	2.35E-04	1.14E+01	-1.14E+01	0.00E+00	4.88E+00	2.17E+01	3.51E-02	1.56E-01
517	Gold, Au 1.3E-4%, Ag 4.6E-5%, in ore	Raw	pg	1.93E+01	9.75E+00	-8.82E+00	1.24E-01	-1.24E-01	-1.99E+00	1.32E-04	8.17E-01	-8.17E-01	0.00E+00	3.37E+00	1.68E+01	3.90E-02	1.73E-01
518	Gold, Au 1.8E-4%, in mixed ore	Raw	pg	5.49E+01	1.06E+01	-9.59E+00	6.05E+00	-6.05E+00	-1.34E+00	3.14E-04	1.80E+01	-1.80E+01	0.00E+00	5.00E+00	4.97E+01	9.13E-02	4.06E-01
519	Gold, Au 2.1E-4%, Ag 2.1E-4%, in ore	Raw	pg	4.27E+00	2.14E+00	-1.94E+00	4.83E-02	-4.83E-02	-4.34E-01	2.96E-05	2.40E-01	-2.40E-01	0.00E+00	7.47E-01	3.71E+00	8.52E-03	3.79E-02
520	Gold, Au 4.3E-4%, in ore	Raw	pg	9.28E+00	3.43E+00	-3.11E+00	7.25E-03	-7.25E-03	-9.89E-01	5.03E-05	1.72E-01	-1.72E-01	0.00E+00	1.73E+00	8.12E+00	1.90E-02	8.47E-02
521	Gold, Au 4.9E-5%, in ore	Raw	pg	4.66E+01	1.72E+01	-1.56E+01	3.64E-02	-3.64E-02	-4.96E+00	2.53E-04	8.63E-01	-8.63E-01	0.00E+00	8.65E+00	4.07E+01	9.55E-02	4.25E-01
522	Gold, Au 5.4E-4%, Ag 1.5E-5%, in ore	Raw	pg	7.48E-01	6.97E-01	-6.31E-01	2.83E-03	-2.83E-03	-7.27E-02	8.31E-06	4.35E-02	-4.35E-02	0.00E+00	1.09E-01	6.38E-01	1.49E-03	6.61E-03
523	Gold, Au 6.7E-4%, in ore	Raw	pg	4.97E+01	1.84E+01	-1.66E+01	3.88E-02	-3.88E-02	-5.29E+00	2.69E-04	9.21E-01	-9.21E-01	0.00E+00	9.23E+00	4.34E+01	1.02E-01	4.53E-01
524	Gold, Au 6.8E-4%, Ag 1.5E-4%, in ore	Raw	pg	1.02E+00	9.48E-01	-8.58E-01	3.84E-03	-3.84E-03	-9.88E-02	1.13E-05	5.91E-02	-5.91E-02	0.00E+00	1.48E-01	8.67E-01	2.02E-03	8.98E-03
525	Gold, Au 7.1E-4%, in ore	Raw	pg	2.30E+01	8.50E+00	-7.69E+00	1.80E-02	-1.80E-02	-2.45E+00	1.25E-04	4.26E-01	-4.26E-01	0.00E+00	4.27E+00	2.01E+01	4.72E-02	2.10E-01
526	Gold, Au 9.7E-4%, Ag 9.7E-4%, Zn 0.63%, Cu 0.38%, Pb 0.014%, in ore	Raw	pg	4.04E+01	1.46E+02	-1.32E+02	4.23E-01	-4.23E-01	-6.50E+00	1.24E-03	6.17E+00	-6.17E+00	0.00E+00	5.51E+00	2.72E+01	6.22E-02	2.77E-01
527	Gold, Au 9.7E-5%, Ag 7.6E-5%, in ore	Raw	pg	3.68E+00	3.43E+00	-3.10E+00	1.39E-02	-1.39E-02	-3.58E-01	4.09E-05	2.14E-01	-2.14E-01	0.00E+00	5.34E-01	3.14E+00	7.31E-03	3.25E-02
528	Granite	Raw	pg	3.07E+00	1.28E+01	-1.16E+01	4.37E-03	-4.37E-03	-4.58E-01	3.08E-03	4.46E-01	-4.46E-01	0.00E+00	4.39E-01	1.85E+00	4.34E-03	1.93E-02
529	Gravel	Raw	mg	2.13E+01	8.42E+00	-7.62E+00	7.61E-01	-7.61E-01	-1.79E+00	8.49E-04	2.50E+00	-2.50E+00	0.00E+00	1.58E+01	6.38E+00	1.18E-02	5.24E-02
530	Gypsum	Raw	µg	1.59E+01	6.21E+01	-5.62E+01	2.02E+00	-2.02E+00	-3.27E+01	3.24E-03	2.27E+01	-2.27E+01	0.00E+00	1.33E+01	2.91E+01	5.99E-02	2.66E-01
531	Haloxyfop- (R) Methylester	Soil	pg	3.48E+02	2.04E+02	-1.85E+02	1.38E-01	-1.38E-01	-3.73E+01	3.11E-03	1.74E+01	-1.74E+01	0.00E+00	2.13E+01	3.40E+02	7.99E-01	3.55E+00
532	Heat, waste	Air	J	1.39E+01	9.81E+00	-8.88E+00	8.64E-02	-8.64E-02	-1.69E+01	5.57E-04	1.92E+00	-1.92E+00	0.00E+00	2.75E+00	2.68E+01	6.25E-02	2.78E-01
533	Heat, waste	Water	J	4.20E+00	2.87E+00	-2.60E+00	2.09E-02	-2.09E-02	-4.52E+00	1.42E-04	5.05E-01	-5.05E-01	0.00E+00	7.41E-01	7.61E+00	1.78E-02	7.91E-02
534	Helium	Air	µg	3.65E+01	8.21E-01	-7.44E-01	9.31E-03	-9.31E-03	-4.12E-02	3.02E-06	4.43E-02	-4.43E-02	0.00E+00	6.15E-02	3.59E+01	8.44E-02	3.75E-01
535	Heptane	Air	µg	1.72E+02	4.79E+00	-4.34E+00	5.52E-02	-5.52E-02	-3.36E-01	1.29E-05	2.42E-01	-2.42E-01	0.00E+00	3.46E-01	1.70E+02	3.99E-01	1.77E+00
536	Herbicides, unspecified	Soil	pg	3.30E+02	1.93E+02	-1.75E+02	1.27E-01	-1.27E-01	-3.44E+01	2.69E-03	1.58E+01	-1.58E+01	0.00E+00	2.13E+01	3.21E+02	7.54E-01	3.35E+00
537	Hexadecane	Water	ng	2.59E+00	0.00E+00	0.00E+00	0.00E+00	0.00E+00	0.00E+00	0.00E+00	0.00E+00	0.00E+00	2.59E+00	0.00E+00	0.00E+00	0.00E+00	0.00E+00
538	Hexane	Air	µg	9.94E+02	1.41E+01	-1.28E+01	1.20E-01	-1.20E-01	-1.38E+00	1.00E-04	9.02E-01	-9.02E-01	7.41E-04	1.27E+00	9.80E+02	2.30E+00	1.02E+01
539	Hexanoic acid	Water	ng	9.00E+00	0.00E+00	0.00E+00	0.00E+00	0.00E+00	0.00E+00	0.00E+00	0.00E+00	0.00E+00	9.00E+00	0.00E+00	0.00E+00	0.00E+00	0.00E+00
540	Hexazinone	Soil	ng	1.20E+00	6.86E-01	-6.21E-01	4.63E-04	-4.63E-04	-1.27E-01	9.91E-06	5.78E-02	-5.78E-02	0.00E+00	6.97E-02	1.18E+00	2.77E-03	1.23E-02
541	Hydramethylnon	Soil	pg	2.77E+01	1.58E+01	-1.43E+01	1.07E-02	-1.07E-02	-2.92E+00	2.28E-04	1.33E+00	-1.33E+00	0.00E+00	1.61E+00	2.71E+01	6.37E-02	2.83E-01
542	Hydrazine, methyl-	Air	ng	1.88E+00	0.00E+00	0.00E+00	0.00E+00	0.00E+00	0.00E+00	0.00E+00	0.00E+00	0.00E+00	1.88E+00	0.00E+00	0.00E+00	0.00E+00	0.00E+00
543	Hydrocarbons, aliphatic, alkanes, cyclic	Air	µg	-7.53E-01	5.09E-02	-4.61E-02	2.23E-04	-2.23E-04	-1.27E+00	9.23E-07	6.23E-03	-6.23E-03	0.00E+00	8.17E-02	4.26E-01	1.00E-03	4.44E-03
544	Hydrocarbons, aliphatic, alkanes, unspecified	Air	µg	4.90E+02	1.09E+01	-9.86E+00	1.20E-02	-1.20E-02	-1.30E+01	9.11E-05	6.09E-01	-6.09E-01	0.00E+00	1.48E+00	4.94E+02	1.16E+00	5.16E+00
545	Hydrocarbons, aliphatic, alkanes, unspecified	Water	µg	8.59E+01	2.37E+00	-2.15E+00	2.73E-02	-2.73E-02	-9.81E-02	6.35E-06	1.18E-01	-1.18E-01	0.00E+00	1.62E-01	8.46E+01	1.99E-01	8.83E-01
546	Hydrocarbons, aliphatic, unsaturated	Air	µg	3.00E+01	1.01E+01	-9.18E+00	4.31E-03	-4.31E-03	-5.73E-01	5.93E-05	4.33E-01	-4.33E-01	0.00E+00	1.53E+00	2.77E+01	6.51E-02	2.89E-01
547	Hydrocarbons, aliphatic, unsaturated	Water	µg	7.93E+00	2.19E-01	-1.98E-01	2.52E-03	-2.52E-03	-9.07E-03	5.87E-07	1.09E-02	-1.09E-02	0.00E+00	1.49E-02	7.81E+00	1.83E-02	8.15E-02
548	Hydrocarbons, aromatic	Air	mg	1.24E+00	2.27E-02	-2.05E-02	5.94E-06	-5.94E-06	-1.26E-02	1.60E-07	4.45E-03	-4.45E-03	0.00E+00	1.35E-03	1.23E+00	2.89E-03	1.28E-02
549	Hydrocarbons, aromatic	Water	µg	3.50E+02	9.68E+00	-8.76E+00	1.11E-01	-1.11E-01	-4.20E-01	2.59E-05	4.82E-01	-4.82E-01	0.00E+00	6.59E-01	3.45E+02	8.09E-01	3.60E+00
550	Hydrocarbons, chlorinated	Air	ng	6.32E+01	2.05E+02	-1.86E+02	4.98E-02	-4.98E-02	-1.02E+01	1.16E+00	8.84E+00	-8.84E+00	0.00E+00	7.77E+00	4.44E+01	1.04E-01	4.63E-01
551	Hydrocarbons, unspecified	Air	ng	6.41E+01	1.28E+01	-1.16E+01	9.63E-03	-9.63E-03	-2.14E+00	1.76E-04	1.01E+00	-1.01E+00	4.07E+01	2.71E+00	2.13E+01	5.00E-02	2.22E-01
552	Hydrocarbons, unspecified	Water	µg	1.59E+01	7.75E+00	-7.02E+00	9.59E-04	-9.59E-04	-3.05E+00	2.10E-04	1.53E+00	-1.53E+00	6.15E-09	8.43E-02	1.79E+01	4.21E-02	1.87E-01
553	Hydrocarbons, unspecified	Soil	pg	8.29E-01	2.64E+00	-2.39E+00	1.91E-03	-1.91E-03	-2.54E+00	3.76E-05	1.42E-01	-1.42E-01	0.00E+00	1.93E-01	2.89E+00	6.79E-03	3.02E-02
554	Hydrogen	Air	mg	4.23E-01	3.75E+00	-3.40E+00	4.54E-05	-4.54E-05	-7.24E-03	1.09E-06	2.35E-02	-2.35E-02	0.00E+00	6.84E-02	6.20E-03	1.44E-05	6.39E-05
555	Hydrogen-3, Tritium	Air	mBq	5.12E+02	4.31E+01	-3.90E+01	1.70E-01	-1.70E-01	-5.97E+00	5.21E-04	3.23E+00	-3.23E+00	0.00E+00	4.13E+00	5.03E+02	1.18E+00	5.25E+00
556	Hydrogen-3, Tritium	Water	Bq	6.84E+00	3.66E+00	-3.31E+00	2.65E-03	-2.65E-03	-5.83E-01	8.25E-05	3.31E-01	-3.31E-01	0.00E+00	4.69E-01	6.53E+00	1.53E-02	6.81E-02
557	Hydrogen carbonate	Water	µg	4.54E+00	2.47E+01	-2.24E+01	2.91E-03	-2.91E-03	-8.82E-01	1.13E-01	9.21E-01	-9.21E-01	0.00E+00	7.59E-01	2.18E+00	5.11E-03	2.27E-02
558	Hydrogen chloride	Air	µg	3.89E+02	4.62E+02	-4.18E+02	2.72E-01	-2.72E-01	-3.71E+01	4.38E-03	2.44E+01	-2.44E+01	9.56E+00	6.21E+01	3.06E+02	7.19E-01	3.20E+00
559	Hydrogen chloride	Water	µg	1.51E+00	2.33E-01	-2.11E-01	1.29E-03	-1.29E-03	-4.90E-02	4.80E-06	2.20E-02	-2.20E-02	0.00E+00	6.42E-01	8.81E-01	2.06E-03	9.17E-03
560	Hydrogen fluoride	Air	µg	4.93E+01	3.05E+01	-2.76E+01	2.87E-02	-2.87E-02	-3.72E+00	5.29E-04	2.25E+00	-2.25E+00	1.50E+00	4.13E+00	4.40E+01	1.03E-01	4.59E-01
561	Hydrogen peroxide	Air	pg	4.13E+01	1.97E+02	-1.79E+02	2.78E-02	-2.78E-02	-7.05E+00	4.67E-04	6.61E+00	-6.61E+00	0.00E+00	7.40E+00	2.20E+01	5.16E-02	2.29E-01
562	Hydrogen peroxide	Water	µg	-3.13E+01	2.00E-02	-1.81E-02	1.20E-04	-1.20E-04	-3.15E+01	1.02E-07	1.07E-03	-1.07E-03	0.00E+00	1.89E-01	3.54E-03	7.82E-06	3.48E-05
563	Hydrogen sulfide	Air	µg	6.66E+02	3.73E+00	-3.38E+00	6.69E-03	-6.69E-03	-9.37E-01	5.97E-05	3.81E-01	-3.81E-01	2.47E-09	7.44E+00	6.51E+02	1.53E+00	6.80E+00
564	Hydrogen sulfide	Water	ng	-1.45E+02	1.69E+01	-1.53E+01	9.14E-03	-9.14E-03	-1.65E+02	1.33E-04	1.44E+00	-1.44E+00	0.00E+00	4.57E+00	1.35E+01	3.17E-02	1.41E-01
565	Hydroxide	Water	ng	6.55E+00	2.53E+01	-2.29E+01	1.52E-02	-1.52E-02	-1.06E+00	9.11E-05	1.14E+00	-1.14E+00	0.00E+00	1.61E+00	3.56E+00	8.30E-03	3.69E-02
566	Hypochlorite	Water	µg	3.21E+02	6.76E-01	-6.12E-01	3.78E-04	-3.78E-04	-7.85E-02	1.32E-05	5.19E-02	-5.19E-02	0.00E+00	7.35E-02	3.17E+02	7.46E-01	3.31E+00
567	Imazamox	Air	pg	3.61E+00	1.98E+00	-1.79E+00	1.48E-03	-1.48E-03	-3.31E-01	2.72E-05	1.56E-01	-1.56E-01	0.00E+00	4.20E-01	3.30E+00	7.74E-03	3.44E-02
568	Imazamox	Soil	pg	3.63E+01	2.03E+01	-1.84E+01	1.44E-02	-1.44E-02	-3.53E+00	2.83E-04	1.64E+00	-1.64E+00	0.00E+00	3.34E+00	3.41E+01	8.01E-02	3.56E-01
569	Imazapyr	Soil	pg	3.04E-01	2.14E-01	-1.94E-01	2.42E-04	-2.42E-04	-3.30E-02	2.95E-06	1.60E-02	-1.60E-02	0.00E+00	1.89E-02	2.94E-01	6.90E-04	3.06E-03
570	Imazaquin	Air	pg	1.15E+01	6.31E+00	-5.71E+00	4.73E-03	-4.73E-03	-1.05E+00	8.66E-05	4.96E-01	-4.96E-01	0.00E+00	1.34E+00	1.05E+01	2.47E-02	1.10E-01
571	Imazaquin	Soil	pg	4.94E-01	2.70E-01	-2.45E-01	2.03E-04	-2.03E-04	-4.52E-02	3.71E-06	2.13E-02	-2.13E-02	0.00E+00	5.74E-02	4.50E-01	1.06E-03	4.70E-03
572	Imazethapyr	Air	pg	2.39E+01	1.31E+01	-1.18E+01	9.79E-03	-9.79E-03	-2.18E+00	1.79E-04	1.03E+00	-1.03E+00	0.00E+00	2.77E+00	2.17E+01	5.11E-02	2.27E-01
573	Imazethapyr	Soil	pg	9.16E+01	5.15E+01	-4.66E+01	3.67E-02	-3.67E-02	-8.91E+00	7.16E-04	4.14E+00	-4.14E+00	0.00E+00	8.43E+00	8.61E+01	2.02E-01	8.99E-01
574	Imidacloprid	Soil	ng	1.07E+01	6.04E+00	-5.47E+00	4.13E-03	-4.13E-03	-1.11E+00	8.66E-05	5.06E-01	-5.06E-01	0.00E+00	7.74E-01	1.03E+01	2.42E-02	1.08E-01
575	Indeno(1,2,3-cd)pyrene	Air	pg	8.13E-01	1.46E-03	-1.32E-03	3.92E-05	-3.92E-05	-8.52E-04	7.53E-08	5.50E-04	-5.50E-04	8.13E-01	3.34E-04	6.86E-04	1.45E-06	6.44E-06
576	Indium	Raw	ng	1.64E+02	2.31E+01	-2.09E+01	5.20E+01	-5.20E+01	-4.44E+00	2.00E-03	1.51E+02	-1.51E+02	0.00E+00	3.65E+01	1.30E+02	8.65E-02	3.84E-01
577	Insecticides, unspecified	Soil	pg	8.34E-02	4.95E-02	-4.48E-02	3.19E-05	-3.19E-05	-8.83E-03	6.88E-07	4.06E-03	-4.06E-03	0.00E+00	4.87E-03	8.16E-02	1.92E-04	8.52E-04
578	Iodide	Water	µg	6.61E+01	1.85E+00	-1.67E+00	2.10E-02	-2.10E-02	-7.92E-02	5.26E-06	9.29E-02	-9.29E-02	0.00E+00	1.27E-01	6.51E+01	1.53E-01	6.79E-01
579	Iodine	Raw	ng	7.43E+01	4.55E+01	-4.12E+01	3.30E-02	-3.30E-02	-7.87E+00	6.77E-04	3.75E+00	-3.75E+00	0.00E+00	5.46E+00	7.14E+01	1.68E-01	7.46E-01
580	Iodine	Air	µg	1.37E+00	1.12E+00	-1.01E+00	1.13E-03	-1.13E-03	-1.67E-01	2.46E-05	9.56E-02	-9.56E-02	0.00E+00	1.51E-01	1.27E+00	2.97E-03	1.32E-02
581	Iodine-129	Air	µBq	9.42E+00	3.52E+00	-3.19E+00	2.60E-03	-2.60E-03	-6.05E-01	7.10E-05	3.16E-01	-3.16E-01	0.00E+00	4.27E-01	9.15E+00	2.15E-02	9.55E-02
582	Iodine-131	Air	µBq	7.26E+01	1.67E+02	-1.51E+02	1.11E-01	-1.11E-01	-3.11E+01	2.03E-03	1.36E+01	-1.36E+01	0.00E+00	1.56E+01	7.14E+01	1.67E-01	7.43E-01
583	Iodine-131	Water	µBq	5.82E+01	7.13E+01	-6.46E+01	5.13E-02	-5.13E-02	-1.05E+01	1.82E-03	6.57E+00	-6.57E+00	0.00E+00	9.80E+00	5.15E+01	1.21E-01	5.36E-01
584	Iodine-133	Air	µBq	1.73E+00	2.60E-01	-2.36E-01	1.86E-04	-1.86E-04	-4.30E-02	5.41E-06	2.32E-02	-2.32E-02	0.00E+00	3.18E-02	1.70E+00	3.99E-03	1.77E-02
585	Iodine-133	Water	nBq	5.30E+02	2.11E+02	-1.91E+02	1.54E-01	-1.54E-01	-3.49E+01	4.32E-03	1.87E+01	-1.87E+01	0.00E+00	2.56E+01	5.13E+02	1.20E+00	5.35E+00
586	Iodosulfuron	Soil	pg	1.06E-01	1.45E-01	-1.31E-01	6.49E-05	-6.49E-05	-6.12E-03	4.16E-07	5.21E-03	-5.21E-03	0.00E+00	2.09E-02	7.66E-02	1.80E-04	7.99E-04
587	Iodosulfuron-methyl-sodium	Soil	pg	4.53E-02	2.69E-02	-2.44E-02	1.70E-05	-1.70E-05	-4.75E-03	3.69E-07	2.19E-03	-2.19E-03	0.00E+00	2.62E-03	4.43E-02	1.04E-04	4.63E-04
588	Ioxynil	Soil	ng	2.61E+00	1.53E+00	-1.38E+00	1.02E-03	-1.02E-03	-2.73E-01	2.13E-05	1.26E-01	-1.26E-01	0.00E+00	1.57E-01	2.55E+00	5.98E-03	2.66E-02
589	Iprodione	Soil	ng	1.11E+01	6.45E+00	-5.84E+00	4.37E-03	-4.37E-03	-1.18E+00	9.66E-05	5.47E-01	-5.47E-01	0.00E+00	6.67E-01	1.09E+01	2.55E-02	1.13E-01
590	Iron	Raw	mg	7.85E+00	7.43E+00	-6.73E+00	6.84E-03	-6.84E-03	-1.09E+00	2.11E-04	5.24E-01	-5.24E-01	0.00E+00	7.28E-01	7.42E+00	1.74E-02	7.73E-02
591	Iron	Air	µg	5.36E+01	3.45E+01	-3.12E+01	7.10E-02	-7.10E-02	-1.64E+00	2.67E-05	1.36E+00	-1.36E+00	0.00E+00	5.23E+00	4.62E+01	1.08E-01	4.81E-01
592	Iron	Water	mg	1.87E+00	3.96E-01	-3.59E-01	3.77E-04	-3.77E-04	-6.30E-02	8.09E-06	3.48E-02	-3.48E-02	3.21E-03	4.91E-02	1.82E+00	4.27E-03	1.90E-02
593	Iron	Soil	µg	3.43E+01	3.42E+01	-3.10E+01	4.77E-01	-4.77E-01	-8.95E+00	2.13E-04	4.94E+00	-4.94E+00	0.00E+00	9.86E+00	2.98E+01	6.79E-02	3.02E-01
594	Iron-59	Water	µBq	2.34E+02	3.26E+02	-2.95E+02	2.35E-01	-2.35E-01	-4.78E+01	8.37E-03	3.01E+01	-3.01E+01	0.00E+00	4.49E+01	2.04E+02	4.78E-01	2.12E+00
595	Isocyanic acid	Air	ng	3.25E+02	5.30E+02	-4.80E+02	1.92E-01	-1.92E-01	-1.36E+01	9.42E-04	1.63E+01	-1.63E+01	0.00E+00	7.98E+01	2.06E+02	4.82E-01	2.14E+00
596	Isophorone	Air	ng	6.41E+00	0.00E+00	0.00E+00	0.00E+00	0.00E+00	0.00E+00	0.00E+00	0.00E+00	0.00E+00	6.41E+00	0.00E+00	0.00E+00	0.00E+00	0.00E+00
597	Isoprene	Air	µg	2.50E+00	3.39E-04	-3.07E-04	2.52E-07	-2.52E-07	-5.04E-05	4.57E-09	2.58E-05	-2.58E-05	2.50E+00	7.30E-05	5.43E-04	1.27E-06	5.67E-06
598	Isopropylamine	Air	pg	3.53E+01	2.78E+01	-2.51E+01	1.92E-02	-1.92E-02	-3.90E+00	4.35E-04	2.12E+00	-2.12E+00	0.00E+00	5.14E+00	3.10E+01	7.28E-02	3.23E-01
599	Isopropylamine	Water	pg	8.46E+01	6.66E+01	-6.03E+01	4.62E-02	-4.62E-02	-9.35E+00	1.04E-03	5.09E+00	-5.09E+00	0.00E+00	1.23E+01	7.44E+01	1.75E-01	7.76E-01
600	Isoproturon	Soil	pg	9.71E+02	9.08E+02	-8.22E+02	5.95E-01	-5.95E-01	-8.01E+01	5.85E-03	4.67E+01	-4.67E+01	0.00E+00	1.06E+02	8.48E+02	1.99E+00	8.85E+00
601	Isoxaflutole	Soil	pg	3.65E+01	2.57E+01	-2.32E+01	2.91E-02	-2.91E-02	-3.96E+00	3.55E-04	1.92E+00	-1.92E+00	0.00E+00	2.27E+00	3.53E+01	8.27E-02	3.68E-01
602	Kaolinite	Raw	µg	1.07E+01	3.40E+01	-3.07E+01	6.52E-02	-6.52E-02	-1.71E+00	1.19E-04	1.42E+00	-1.42E+00	0.00E+00	1.64E+00	7.51E+00	1.74E-02	7.72E-02
603	Kerosene	Air	ng	3.38E+00	0.00E+00	0.00E+00	0.00E+00	0.00E+00	0.00E+00	0.00E+00	0.00E+00	0.00E+00	3.38E+00	0.00E+00	0.00E+00	0.00E+00	0.00E+00
604	Kieserite	Raw	µg	1.46E+02	6.10E-01	-5.52E-01	8.56E-02	-8.56E-02	-2.35E-02	4.31E-06	2.66E-01	-2.66E-01	0.00E+00	1.45E+02	2.58E-01	2.46E-04	1.09E-03
605	Kresoxim-methyl	Soil	pg	1.33E+01	1.62E+01	-1.47E+01	7.77E-03	-7.77E-03	-8.82E-01	6.23E-05	6.51E-01	-6.51E-01	0.00E+00	2.28E+00	1.02E+01	2.40E-02	1.06E-01
606	Krypton	Raw	ng	5.69E+00	2.65E+01	-2.40E+01	3.90E-03	-3.90E-03	-1.14E+00	7.64E-05	9.66E-01	-9.66E-01	0.00E+00	9.26E-01	3.35E+00	7.86E-03	3.49E-02
607	Krypton-85	Air	mBq	1.01E+00	2.14E+00	-1.94E+00	1.46E-03	-1.46E-03	-3.99E-01	2.83E-05	1.77E-01	-1.77E-01	0.00E+00	2.09E-01	9.86E-01	2.31E-03	1.03E-02
608	Krypton-85m	Air	mBq	1.02E+01	2.32E+00	-2.10E+00	1.67E-03	-1.67E-03	-3.83E-01	4.76E-05	2.06E-01	-2.06E-01	0.00E+00	2.81E-01	9.94E+00	2.34E-02	1.04E-01
609	Krypton-87	Air	µBq	3.21E+02	3.73E+02	-3.38E+02	2.73E-01	-2.73E-01	-6.20E+01	7.45E-03	3.29E+01	-3.29E+01	0.00E+00	4.45E+01	3.00E+02	7.03E-01	3.12E+00
610	Krypton-88	Air	µBq	4.22E+02	4.87E+02	-4.41E+02	3.57E-01	-3.57E-01	-8.08E+01	9.78E-03	4.30E+01	-4.30E+01	0.00E+00	5.83E+01	3.94E+02	9.24E-01	4.11E+00
611	Krypton-89	Air	µBq	1.78E+02	2.02E+02	-1.83E+02	1.49E-01	-1.49E-01	-3.35E+01	4.10E-03	1.79E+01	-1.79E+01	0.00E+00	2.44E+01	1.66E+02	3.89E-01	1.73E+00
612	Lactic acid	Air	pg	4.55E+01	2.67E+01	-2.41E+01	1.88E-02	-1.88E-02	-4.75E+00	3.88E-04	2.22E+00	-2.22E+00	0.00E+00	3.23E+00	4.39E+01	1.03E-01	4.59E-01
613	Lactic acid	Water	pg	1.09E+02	6.40E+01	-5.80E+01	4.52E-02	-4.52E-02	-1.14E+01	9.32E-04	5.32E+00	-5.32E+00	0.00E+00	7.75E+00	1.05E+02	2.48E-01	1.10E+00
614	Lactofen	Air	pg	1.16E+01	6.35E+00	-5.75E+00	4.76E-03	-4.76E-03	-1.06E+00	8.72E-05	5.00E-01	-5.00E-01	0.00E+00	1.35E+00	1.06E+01	2.48E-02	1.10E-01
615	Lactofen	Soil	pg	4.97E-01	2.72E-01	-2.46E-01	2.04E-04	-2.04E-04	-4.55E-02	3.74E-06	2.14E-02	-2.14E-02	0.00E+00	5.78E-02	4.54E-01	1.06E-03	4.73E-03
616	Lambda-cyhalothrin	Air	pg	2.12E-06	1.26E-06	-1.14E-06	7.96E-10	-7.96E-10	-2.23E-07	1.73E-11	1.03E-07	-1.03E-07	0.00E+00	1.23E-07	2.08E-06	4.87E-09	2.17E-08
617	Lambda-cyhalothrin	Water	pg	1.07E-09	6.38E-10	-5.77E-10	4.03E-13	-4.03E-13	-1.13E-10	8.74E-15	5.19E-11	-5.19E-11	0.00E+00	6.21E-11	1.05E-09	2.47E-12	1.10E-11
618	Lambda-cyhalothrin	Soil	pg	4.22E+02	2.43E+02	-2.20E+02	1.67E-01	-1.67E-01	-4.43E+01	3.46E-03	2.03E+01	-2.03E+01	0.00E+00	2.60E+01	4.12E+02	9.67E-01	4.30E+00
619	Lanthanum	Raw	ng	9.38E-01	1.63E+00	-1.48E+00	1.62E-03	-1.62E-03	-1.43E-01	5.85E-06	7.23E-02	-7.23E-02	0.00E+00	6.88E-02	8.47E-01	1.98E-03	8.82E-03
620	Lanthanum-140	Air	nBq	8.42E+00	9.55E+00	-8.64E+00	7.02E-03	-7.02E-03	-1.58E+00	1.94E-04	8.45E-01	-8.45E-01	0.00E+00	1.15E+00	7.84E+00	1.84E-02	8.18E-02
621	Lanthanum-140	Water	nBq	7.12E+02	3.44E+02	-3.11E+02	2.52E-01	-2.52E-01	-5.68E+01	7.03E-03	3.05E+01	-3.05E+01	0.00E+00	4.16E+01	6.86E+02	1.61E+00	7.16E+00
622	Lead	Raw	µg	1.64E+02	2.32E+01	-2.10E+01	5.20E+01	-5.20E+01	-4.48E+00	2.00E-03	1.51E+02	-1.51E+02	0.00E+00	3.65E+01	1.30E+02	8.65E-02	3.84E-01
623	Lead	Air	µg	1.76E+01	1.06E+00	-9.63E-01	2.89E-02	-2.89E-02	-9.60E-02	8.62E-06	1.36E-01	-1.36E-01	4.07E-02	1.78E-01	1.71E+01	4.02E-02	1.79E-01
624	Lead	Water	µg	1.06E+01	2.09E-01	-1.89E-01	5.81E-03	-5.81E-03	-2.86E-02	2.98E-06	4.31E-02	-4.31E-02	1.47E-02	9.06E-02	1.03E+01	2.42E-02	1.08E-01
625	Lead	Soil	ng	2.31E+02	3.94E+01	-3.57E+01	3.62E-01	-3.62E-01	-5.69E+00	2.46E-04	3.98E+00	-3.98E+00	0.00E+00	1.00E+01	2.20E+02	5.15E-01	2.29E+00
626	Lead-210	Air	µBq	6.84E+02	7.04E+02	-6.37E+02	5.35E-01	-5.35E-01	-6.82E+01	1.01E-02	4.39E+01	-4.39E+01	0.00E+00	9.91E+01	5.79E+02	1.36E+00	6.03E+00
627	Lead-210	Water	mBq	4.70E+00	8.95E-02	-8.10E-02	1.02E-04	-1.02E-04	-1.53E-02	1.01E-05	2.83E-02	-2.83E-02	0.00E+00	2.41E-02	4.63E+00	1.09E-02	4.83E-02
628	Lead-210/kg	Water	pg	4.45E-06	0.00E+00	0.00E+00	0.00E+00	0.00E+00	0.00E+00	0.00E+00	0.00E+00	0.00E+00	4.45E-06	0.00E+00	0.00E+00	0.00E+00	0.00E+00
629	Lead, Pb 0.014%, Au 9.7E-4%, Ag 9.7E-4%, Zn 0.63%, Cu 0.38%, in ore	Raw	ng	2.01E+02	7.25E+02	-6.56E+02	2.10E+00	-2.10E+00	-3.22E+01	6.16E-03	3.06E+01	-3.06E+01	0.00E+00	2.73E+01	1.35E+02	3.09E-01	1.37E+00
630	Lead, Pb 3.6E-1%, in mixed ore	Raw	ng	8.27E+01	1.60E+01	-1.45E+01	9.13E+00	-9.13E+00	-2.03E+00	4.73E-04	2.71E+01	-2.71E+01	0.00E+00	7.55E+00	7.49E+01	1.38E-01	6.12E-01
631	Lenacil	Soil	pg	6.24E+02	3.57E+02	-3.23E+02	2.40E-01	-2.40E-01	-6.59E+01	5.15E-03	3.01E+01	-3.01E+01	0.00E+00	3.62E+01	6.12E+02	1.44E+00	6.39E+00
632	Linuron	Soil	ng	3.71E+01	3.51E+01	-3.18E+01	2.15E-02	-2.15E-02	-4.67E+00	6.25E-04	2.74E+00	-2.74E+00	0.00E+00	4.17E+00	3.39E+01	7.94E-02	3.53E-01
633	Lithium	Raw	ng	2.78E+01	1.73E+01	-1.57E+01	1.50E-01	-1.50E-01	-3.27E+00	4.72E-04	4.32E+00	-4.32E+00	0.00E+00	1.03E+01	1.89E+01	4.39E-02	1.95E-01
634	Lithium	Air	pg	1.84E-02	1.15E-02	-1.04E-02	6.91E-05	-6.91E-05	-1.54E-03	3.38E-07	1.64E-03	-1.64E-03	0.00E+00	7.42E-03	1.13E-02	2.63E-05	1.17E-04
635	Lithium	Water	mg	1.71E+01	9.20E-02	-8.33E-02	7.39E-05	-7.39E-05	-1.89E-02	2.07E-06	9.62E-03	-9.62E-03	4.24E-02	1.66E-02	1.68E+01	3.96E-02	1.76E-01
636	Lithium	Soil	pg	1.90E+02	8.35E+01	-7.56E+01	2.15E+00	-2.15E+00	-2.99E+01	3.36E-04	1.94E+01	-1.94E+01	0.00E+00	3.26E+01	1.77E+02	4.07E-01	1.81E+00
637	m-Xylene	Air	ng	2.06E+02	2.50E+02	-2.26E+02	1.38E+00	-1.38E+00	-2.85E+01	1.24E-03	2.02E+01	-2.02E+01	0.00E+00	5.28E+01	1.56E+02	3.61E-01	1.61E+00
638	m-Xylene	Water	ng	4.82E+02	2.63E+00	-2.38E+00	2.11E-03	-2.11E-03	-5.35E-01	5.85E-05	2.73E-01	-2.73E-01	1.30E+00	4.73E-01	4.75E+02	1.12E+00	4.96E+00
639	Magnesite	Raw	µg	9.62E+00	4.14E+01	-3.75E+01	4.77E-02	-4.77E-02	-2.01E+00	4.20E-04	1.70E+00	-1.70E+00	0.00E+00	1.82E+00	5.82E+00	1.35E-02	5.98E-02
640	Magnesium	Air	µg	1.35E+01	2.80E+01	-2.54E+01	1.37E-02	-1.37E-02	-7.34E-01	3.04E-05	7.67E-01	-7.67E-01	1.47E-01	3.79E+00	7.50E+00	1.76E-02	7.81E-02
641	Magnesium	Water	mg	1.37E+01	5.10E-01	-4.62E-01	1.68E-03	-1.68E-03	-4.65E-02	1.12E-03	2.93E-02	-2.93E-02	2.69E-02	3.86E-02	1.35E+01	3.17E-02	1.41E-01
642	Magnesium	Soil	µg	5.45E+00	1.04E+01	-9.37E+00	4.21E-03	-4.21E-03	-5.52E-01	5.65E-05	4.47E-01	-4.47E-01	0.00E+00	2.40E+00	2.59E+00	6.07E-03	2.70E-02
643	Malathion	Soil	pg	7.77E+02	4.37E+02	-3.96E+02	3.11E-01	-3.11E-01	-7.20E+01	6.08E-03	3.51E+01	-3.51E+01	0.00E+00	6.69E+01	7.31E+02	1.72E+00	7.63E+00
644	Maleic hydrazide	Soil	pg	7.40E+02	4.23E+02	-3.83E+02	2.85E-01	-2.85E-01	-7.82E+01	6.11E-03	3.56E+01	-3.56E+01	0.00E+00	4.29E+01	7.26E+02	1.70E+00	7.57E+00
645	Mancozeb	Soil	ng	1.20E+02	7.11E+01	-6.44E+01	8.21E-02	-8.21E-02	-1.29E+01	1.02E-03	6.00E+00	-6.00E+00	0.00E+00	7.29E+00	1.18E+02	2.76E-01	1.23E+00
646	Mandipropamid	Soil	pg	8.38E-01	4.79E-01	-4.34E-01	3.23E-04	-3.23E-04	-8.86E-02	6.92E-06	4.04E-02	-4.04E-02	0.00E+00	4.86E-02	8.22E-01	1.93E-03	8.58E-03
647	Maneb	Soil	pg	1.72E+01	9.84E+00	-8.91E+00	6.63E-03	-6.63E-03	-1.82E+00	1.42E-04	8.30E-01	-8.30E-01	0.00E+00	1.00E+00	1.69E+01	3.97E-02	1.76E-01
648	Manganese	Raw	µg	2.23E+00	2.58E+00	-2.33E+00	2.33E-01	-2.33E-01	-5.17E-01	2.38E-03	8.41E-01	-8.41E-01	0.00E+00	4.96E-01	1.98E+00	3.67E-03	1.63E-02
649	Manganese	Air	µg	5.97E+00	6.85E-01	-6.20E-01	1.39E-03	-1.39E-03	-6.31E-02	7.24E-06	4.31E-02	-4.31E-02	5.32E-03	1.10E-01	5.78E+00	1.36E-02	6.03E-02
650	Manganese	Water	µg	5.46E+01	6.74E+00	-6.10E+00	2.73E-02	-2.73E-02	-1.28E+00	9.82E-05	5.08E-01	-5.08E-01	2.12E-01	8.65E-01	5.35E+01	1.26E-01	5.58E-01
651	Manganese	Soil	µg	3.40E+00	6.45E+00	-5.84E+00	2.71E-03	-2.71E-03	-3.44E-01	3.52E-05	2.77E-01	-2.77E-01	0.00E+00	1.51E+00	1.60E+00	3.75E-03	1.67E-02
652	Manganese-54	Air	nBq	7.84E-01	8.89E-01	-8.04E-01	6.54E-04	-6.54E-04	-1.47E-01	1.81E-05	7.87E-02	-7.87E-02	0.00E+00	1.07E-01	7.30E-01	1.71E-03	7.61E-03
653	Manganese-54	Water	µBq	1.65E+01	6.56E+00	-5.93E+00	4.78E-03	-4.78E-03	-1.09E+00	1.32E-04	5.79E-01	-5.79E-01	0.00E+00	7.85E-01	1.60E+01	3.76E-02	1.67E-01
654	MCPB	Air	pg	2.48E+00	1.43E+00	-1.30E+00	9.25E-04	-9.25E-04	-2.62E-01	2.04E-05	1.20E-01	-1.20E-01	0.00E+00	1.44E-01	2.43E+00	5.71E-03	2.54E-02
655	MCPB	Water	pg	5.74E+00	3.32E+00	-3.01E+00	2.14E-03	-2.14E-03	-6.06E-01	4.71E-05	2.77E-01	-2.77E-01	0.00E+00	3.33E-01	5.63E+00	1.32E-02	5.87E-02
656	MCPB	Soil	pg	2.86E+02	2.10E+02	-1.90E+02	1.13E-01	-1.13E-01	-2.69E+01	1.98E-03	1.33E+01	-1.33E+01	0.00E+00	1.53E+01	2.74E+02	6.43E-01	2.86E+00
657	Mecoprop	Soil	pg	4.27E+01	2.54E+01	-2.30E+01	1.60E-02	-1.60E-02	-4.48E+00	3.48E-04	2.06E+00	-2.06E+00	0.00E+00	2.47E+00	4.18E+01	9.82E-02	4.36E-01
658	Mecoprop-P	Soil	pg	4.49E+01	4.97E+01	-4.50E+01	2.18E-02	-2.18E-02	-3.01E+00	2.00E-04	2.05E+00	-2.05E+00	0.00E+00	5.22E+00	3.75E+01	8.80E-02	3.91E-01
659	Mefenpyr	Soil	pg	2.14E+01	1.28E+01	-1.16E+01	1.37E-02	-1.37E-02	-2.26E+00	1.74E-04	1.05E+00	-1.05E+00	0.00E+00	1.31E+00	2.08E+01	4.89E-02	2.17E-01
660	Mefenpyr-diethyl	Soil	pg	1.03E+01	6.03E+00	-5.46E+00	6.97E-03	-6.97E-03	-1.09E+00	8.46E-05	5.05E-01	-5.05E-01	0.00E+00	6.08E-01	1.00E+01	2.36E-02	1.05E-01
661	Mepiquat chloride	Soil	pg	3.14E+02	1.79E+02	-1.62E+02	1.42E-01	-1.42E-01	-3.27E+01	2.56E-03	1.50E+01	-1.50E+01	0.00E+00	2.19E+01	3.04E+02	7.14E-01	3.17E+00
662	Mercaptans, unspecified	Air	µg	2.40E+00	0.00E+00	0.00E+00	0.00E+00	0.00E+00	0.00E+00	0.00E+00	0.00E+00	0.00E+00	2.40E+00	0.00E+00	0.00E+00	0.00E+00	0.00E+00
663	Mercury	Air	ng	3.66E+02	6.03E+01	-5.46E+01	4.50E-01	-4.50E-01	-6.51E+00	1.00E-03	1.81E+01	-1.81E+01	1.47E+01	1.47E+01	3.33E+02	7.82E-01	3.47E+00
664	Mercury	Water	ng	6.40E+01	2.25E+00	-2.04E+00	1.98E-02	-1.98E-02	-3.18E-01	4.49E-05	2.35E+00	-2.35E+00	1.30E-02	1.37E+00	6.19E+01	1.45E-01	6.47E-01
665	Mercury	Soil	pg	8.80E+02	6.83E+01	-6.18E+01	2.96E-01	-2.96E-01	-4.44E+00	3.86E-04	4.12E+00	-4.12E+00	0.00E+00	1.22E+01	8.55E+02	2.01E+00	8.92E+00
666	Mesosulfuron-methyl (prop)	Soil	pg	2.50E-01	1.48E-01	-1.34E-01	9.38E-05	-9.38E-05	-2.62E-02	2.04E-06	1.21E-02	-1.21E-02	0.00E+00	1.45E-02	2.45E-01	5.74E-04	2.55E-03
667	Mesotrione	Soil	pg	9.88E+01	6.95E+01	-6.29E+01	7.88E-02	-7.88E-02	-1.07E+01	9.60E-04	5.20E+00	-5.20E+00	0.00E+00	6.16E+00	9.55E+01	2.24E-01	9.96E-01
668	Metalaxil	Soil	pg	3.95E+02	2.25E+02	-2.04E+02	1.54E-01	-1.54E-01	-4.06E+01	3.22E-03	1.88E+01	-1.88E+01	0.00E+00	2.56E+01	3.84E+02	9.02E-01	4.01E+00
669	Metalaxyl-M	Soil	ng	5.44E+00	3.11E+00	-2.82E+00	2.10E-03	-2.10E-03	-5.75E-01	4.49E-05	2.62E-01	-2.62E-01	0.00E+00	3.16E-01	5.34E+00	1.25E-02	5.57E-02
670	Metaldehyde	Soil	ng	8.54E+00	4.96E+00	-4.49E+00	3.40E-03	-3.40E-03	-8.98E-01	6.99E-05	4.11E-01	-4.11E-01	0.00E+00	4.95E-01	8.37E+00	1.96E-02	8.73E-02
671	Metallic ions, unspecified	Water	pg	7.51E-02	0.00E+00	0.00E+00	0.00E+00	0.00E+00	0.00E+00	0.00E+00	0.00E+00	0.00E+00	7.51E-02	0.00E+00	0.00E+00	0.00E+00	0.00E+00
672	Metals, unspecified	Air	pg	2.83E-04	0.00E+00	0.00E+00	0.00E+00	0.00E+00	0.00E+00	0.00E+00	0.00E+00	0.00E+00	2.83E-04	0.00E+00	0.00E+00	0.00E+00	0.00E+00
673	Metam-sodium dihydrate	Soil	ng	1.20E+02	6.89E+01	-6.23E+01	4.64E-02	-4.64E-02	-1.27E+01	9.95E-04	5.80E+00	-5.80E+00	0.00E+00	7.00E+00	1.18E+02	2.77E-01	1.23E+00
674	Metamitron	Soil	ng	5.15E+01	2.98E+01	-2.70E+01	1.97E-02	-1.97E-02	-5.41E+00	4.21E-04	2.48E+00	-2.48E+00	0.00E+00	2.98E+00	5.04E+01	1.18E-01	5.26E-01
675	Metamorphous rock, graphite containing	Raw	ng	1.40E+02	5.71E+02	-5.17E+02	1.38E+00	-1.38E+00	-2.70E+01	3.02E-03	2.37E+01	-2.37E+01	0.00E+00	2.16E+01	9.05E+01	2.07E-01	9.20E-01
676	Metazachlor	Soil	ng	6.73E+00	3.85E+00	-3.49E+00	2.62E-03	-2.62E-03	-7.11E-01	5.55E-05	3.24E-01	-3.24E-01	0.00E+00	3.92E-01	6.59E+00	1.55E-02	6.88E-02
677	Metconazole	Soil	pg	8.68E+00	7.53E+00	-6.82E+00	5.06E-03	-5.06E-03	-7.69E-01	5.95E-05	4.27E-01	-4.27E-01	0.00E+00	9.58E-01	7.68E+00	1.80E-02	8.01E-02
678	Methane	Air	µg	2.18E+02	2.46E-04	-2.23E-04	2.87E-06	-2.87E-06	-3.30E-05	4.43E-09	2.77E-05	-2.77E-05	2.18E+02	2.79E-04	2.57E-04	5.91E-07	2.63E-06
679	Methane, biogenic	Air	µg	1.33E+02	7.65E+01	-6.93E+01	9.51E-02	-9.51E-02	-1.66E+01	2.66E-03	8.97E+00	-8.97E+00	0.00E+00	1.73E+01	1.24E+02	2.90E-01	1.29E+00
680	Methane, bromo-, Halon 1001	Air	ng	1.77E+00	1.65E-05	-1.49E-05	2.17E-08	-2.17E-08	-3.16E-06	4.05E-10	1.74E-06	-1.74E-06	1.77E+00	3.01E-06	1.44E-04	3.39E-07	1.51E-06
681	Methane, bromochlorodifluoro-, Halon 1211	Air	ng	1.49E+01	3.23E+00	-2.92E+00	2.42E-03	-2.42E-03	-8.91E-01	3.38E-05	3.13E-01	-3.13E-01	0.00E+00	3.67E-01	1.49E+01	3.51E-02	1.56E-01
682	Methane, bromotrifluoro-, Halon 1301	Air	ng	7.55E+02	1.84E+01	-1.67E+01	2.00E-01	-2.00E-01	-9.33E-01	7.23E-05	9.78E-01	-9.78E-01	0.00E+00	1.38E+00	7.43E+02	1.74E+00	7.75E+00
683	Methane, chlorodifluoro-, HCFC-22	Air	ng	-1.03E+02	1.17E+02	-1.06E+02	2.42E-02	-2.42E-02	-1.86E+02	4.42E-04	5.51E+00	-5.51E+00	0.00E+00	7.05E+00	6.33E+01	1.49E-01	6.61E-01
684	Methane, dichloro-, HCC-30	Air	ng	2.24E+01	1.42E+01	-1.29E+01	1.73E-02	-1.73E-02	-2.13E+00	4.50E-04	1.37E+00	-1.37E+00	4.25E+00	2.09E+00	1.66E+01	3.90E-02	1.73E-01
685	Methane, dichloro-, HCC-30	Water	pg	9.12E+01	8.92E+01	-8.08E+01	6.36E-02	-6.36E-02	-6.48E+01	1.40E-03	6.53E+00	-6.53E+00	0.00E+00	1.02E+01	1.36E+02	3.19E-01	1.42E+00
686	Methane, dichlorodifluoro-, CFC-12	Air	ng	1.30E+00	5.89E+00	-5.33E+00	8.11E-04	-8.11E-04	-2.11E-01	1.39E-05	1.96E-01	-1.96E-01	1.11E-04	2.09E-01	7.30E-01	1.71E-03	7.61E-03
687	Methane, dichlorofluoro-, HCFC-21	Air	pg	4.12E+00	1.91E+01	-1.73E+01	2.27E-03	-2.27E-03	-6.20E-01	4.12E-05	6.35E-01	-6.35E-01	0.00E+00	8.25E-01	2.07E+00	4.86E-03	2.16E-02
688	Methane, fossil	Air	mg	1.13E+02	1.26E+01	-1.14E+01	1.13E-02	-1.13E-02	-3.98E+00	1.07E-04	1.49E+00	-1.49E+00	2.04E-02	1.05E+00	1.13E+02	2.66E-01	1.18E+00
689	Methane, land transformation	Air	ng	8.64E+02	4.87E+02	-4.41E+02	3.41E-01	-3.41E-01	-8.43E+01	6.86E-03	3.97E+01	-3.97E+01	0.00E+00	7.52E+01	8.17E+02	1.92E+00	8.52E+00
690	Methane, monochloro-, R-40	Air	ng	3.84E+01	2.42E+01	-2.19E+01	2.80E-02	-2.80E-02	-3.74E+00	7.07E-04	2.39E+00	-2.39E+00	5.86E+00	3.70E+00	3.00E+01	7.03E-02	3.12E-01
691	Methane, monochloro-, R-40	Water	pg	1.72E+00	0.00E+00	0.00E+00	0.00E+00	0.00E+00	0.00E+00	0.00E+00	0.00E+00	0.00E+00	1.72E+00	0.00E+00	0.00E+00	0.00E+00	0.00E+00
692	Methane, tetrachloro-, CFC-10	Air	ng	5.06E+01	2.76E+01	-2.50E+01	2.94E-02	-2.94E-02	-1.91E+00	2.91E-04	8.64E+01	-8.64E+01	1.11E-05	4.70E+01	2.86E+00	6.59E-03	2.93E-02
693	Methane, tetrafluoro-, CFC-14	Air	ng	2.10E+00	1.94E+00	-1.76E+00	7.12E-02	-7.12E-02	-7.18E-01	4.20E-05	3.18E-01	-3.18E-01	0.00E+00	2.82E-01	2.33E+00	5.17E-03	2.30E-02
694	Methane, trichlorofluoro-, CFC-11	Air	pg	6.46E+00	3.08E+01	-2.79E+01	3.59E-03	-3.59E-03	-9.94E-01	6.61E-05	1.02E+00	-1.02E+00	0.00E+00	1.33E+00	3.16E+00	7.42E-03	3.30E-02
695	Methane, trifluoro-, HFC-23	Air	ng	1.31E+00	6.08E+00	-5.50E+00	7.21E-04	-7.21E-04	-1.97E-01	1.31E-05	2.02E-01	-2.02E-01	0.00E+00	2.63E-01	6.60E-01	1.55E-03	6.88E-03
696	Methanesulfonic acid	Air	pg	1.81E+01	1.21E+01	-1.09E+01	8.01E-03	-8.01E-03	-1.95E+00	1.88E-04	9.75E-01	-9.75E-01	0.00E+00	1.53E+00	1.71E+01	4.02E-02	1.79E-01
697	Methanol	Air	µg	2.41E+02	1.18E+00	-1.07E+00	1.96E-03	-1.96E-03	-4.30E-01	1.36E-05	6.96E-02	-6.96E-02	0.00E+00	5.24E-01	2.37E+02	5.58E-01	2.48E+00
698	Methanol	Water	ng	1.90E+02	3.97E+01	-3.59E+01	9.15E-02	-9.15E-02	-1.27E+01	5.81E-04	3.33E+00	-3.33E+00	0.00E+00	2.33E+01	1.73E+02	4.07E-01	1.81E+00
699	Methomyl	Air	pg	2.29E-04	1.36E-04	-1.23E-04	8.60E-08	-8.60E-08	-2.41E-05	1.87E-09	1.11E-05	-1.11E-05	0.00E+00	1.33E-05	2.24E-04	5.27E-07	2.34E-06
700	Methomyl	Water	pg	3.58E-06	2.12E-06	-1.92E-06	1.34E-09	-1.34E-09	-3.75E-07	2.91E-11	1.73E-07	-1.73E-07	0.00E+00	2.07E-07	3.50E-06	8.21E-09	3.65E-08
701	Methomyl	Soil	pg	7.23E-04	4.29E-04	-3.89E-04	2.71E-07	-2.71E-07	-7.58E-05	5.88E-09	3.49E-05	-3.49E-05	0.00E+00	4.18E-05	7.07E-04	1.66E-06	7.38E-06
702	Methoxyfenozide	Soil	pg	7.04E+02	4.02E+02	-3.64E+02	2.71E-01	-2.71E-01	-7.44E+01	5.81E-03	3.39E+01	-3.39E+01	0.00E+00	4.09E+01	6.90E+02	1.62E+00	7.21E+00
703	Methyl acetate	Air	pg	3.92E+00	2.65E+00	-2.40E+00	1.74E-03	-1.74E-03	-4.28E-01	4.14E-05	2.14E-01	-2.14E-01	0.00E+00	3.18E-01	3.73E+00	8.75E-03	3.89E-02
704	Methyl acetate	Water	pg	9.40E+00	6.35E+00	-5.75E+00	4.18E-03	-4.18E-03	-1.03E+00	9.93E-05	5.14E-01	-5.14E-01	0.00E+00	7.63E-01	8.95E+00	2.10E-02	9.34E-02
705	Methyl acrylate	Air	pg	1.88E+01	1.97E+01	-1.79E+01	7.80E-03	-7.80E-03	-1.10E+00	6.97E-05	7.54E-01	-7.54E-01	0.00E+00	7.85E-01	1.70E+01	4.00E-02	1.78E-01
706	Methyl acrylate	Water	pg	3.67E+02	3.86E+02	-3.49E+02	1.52E-01	-1.52E-01	-2.14E+01	1.36E-03	1.47E+01	-1.47E+01	0.00E+00	1.53E+01	3.33E+02	7.81E-01	3.47E+00
707	Methyl borate	Air	pg	1.07E+01	6.94E+00	-6.28E+00	5.25E-03	-5.25E-03	-1.15E+00	1.06E-04	5.65E-01	-5.65E-01	0.00E+00	8.34E-01	1.02E+01	2.39E-02	1.06E-01
708	Methyl ethyl ketone	Air	ng	1.51E+01	6.32E+00	-5.72E+00	1.12E-02	-1.12E-02	-1.18E+00	7.78E-05	3.77E-01	-3.77E-01	4.31E+00	1.69E+00	9.56E+00	2.24E-02	9.96E-02
709	Methyl ethyl ketone	Water	pg	3.45E+00	0.00E+00	0.00E+00	0.00E+00	0.00E+00	0.00E+00	0.00E+00	0.00E+00	0.00E+00	3.45E+00	0.00E+00	0.00E+00	0.00E+00	0.00E+00
710	Methyl formate	Air	pg	7.12E+00	4.70E+00	-4.26E+00	3.67E-03	-3.67E-03	-7.51E-01	6.67E-05	3.68E-01	-3.68E-01	0.00E+00	5.44E-01	6.80E+00	1.60E-02	7.09E-02
711	Methyl formate	Water	pg	2.84E+00	1.88E+00	-1.70E+00	1.47E-03	-1.47E-03	-3.00E-01	2.66E-05	1.47E-01	-1.47E-01	0.00E+00	2.17E-01	2.71E+00	6.37E-03	2.83E-02
712	Methyl lactate	Air	pg	5.00E+01	2.93E+01	-2.65E+01	2.07E-02	-2.07E-02	-5.22E+00	4.26E-04	2.43E+00	-2.43E+00	0.00E+00	3.54E+00	4.82E+01	1.13E-01	5.03E-01
713	Methyl methacrylate	Air	pg	2.21E+02	0.00E+00	0.00E+00	0.00E+00	0.00E+00	0.00E+00	0.00E+00	0.00E+00	0.00E+00	2.21E+02	0.00E+00	0.00E+00	0.00E+00	0.00E+00
714	Methylamine	Air	pg	2.02E+01	1.21E+01	-1.09E+01	8.73E-03	-8.73E-03	-2.06E+00	1.84E-04	9.83E-01	-9.83E-01	0.00E+00	1.73E+00	1.91E+01	4.49E-02	2.00E-01
715	Methylamine	Water	pg	4.84E+01	2.90E+01	-2.62E+01	2.10E-02	-2.10E-02	-4.94E+00	4.43E-04	2.36E+00	-2.36E+00	0.00E+00	4.15E+00	4.59E+01	1.08E-01	4.79E-01
716	Metiram	Soil	pg	5.02E+02	2.87E+02	-2.60E+02	1.94E-01	-1.94E-01	-5.31E+01	4.15E-03	2.42E+01	-2.42E+01	0.00E+00	2.92E+01	4.93E+02	1.16E+00	5.14E+00
717	Metolachlor	Air	pg	1.93E+02	1.06E+02	-9.56E+01	7.90E-02	-7.90E-02	-1.77E+01	1.45E-03	8.31E+00	-8.31E+00	0.00E+00	2.22E+01	1.76E+02	4.13E-01	1.83E+00
718	Metolachlor	Water	pg	7.41E+00	4.39E+00	-3.97E+00	2.81E-03	-2.81E-03	-7.84E-01	6.10E-05	3.60E-01	-3.60E-01	0.00E+00	4.37E-01	7.25E+00	1.70E-02	7.57E-02
719	Metolachlor	Soil	ng	1.15E+01	8.50E+00	-7.70E+00	6.75E-03	-6.75E-03	-9.51E-01	9.27E-05	5.26E-01	-5.26E-01	0.00E+00	2.06E+00	9.50E+00	2.23E-02	9.91E-02
720	Metosulam	Soil	pg	1.43E-01	8.50E-02	-7.70E-02	5.37E-05	-5.37E-05	-1.50E-02	1.17E-06	6.92E-03	-6.92E-03	0.00E+00	8.29E-03	1.40E-01	3.29E-04	1.46E-03
721	Metribuzin	Air	pg	7.53E+01	4.12E+01	-3.73E+01	3.09E-02	-3.09E-02	-6.89E+00	5.66E-04	3.24E+00	-3.24E+00	0.00E+00	8.74E+00	6.86E+01	1.61E-01	7.16E-01
722	Metribuzin	Soil	ng	1.65E+00	1.02E+00	-9.25E-01	1.90E-03	-1.90E-03	-1.79E-01	1.44E-05	8.57E-02	-8.57E-02	0.00E+00	1.16E-01	1.59E+00	3.73E-03	1.66E-02
723	Metsulfuron-methyl	Soil	pg	3.41E+01	1.84E+01	-1.67E+01	1.65E-02	-1.65E-02	-1.02E+00	1.94E-04	1.05E+00	-1.05E+00	0.00E+00	7.57E+00	2.55E+01	5.98E-02	2.66E-01
724	Mineral oil	Soil	ng	3.96E+01	2.26E+01	-2.05E+01	1.53E-02	-1.53E-02	-4.18E+00	3.27E-04	1.91E+00	-1.91E+00	0.00E+00	2.30E+00	3.88E+01	9.12E-02	4.05E-01
725	Molybdenum	Raw	ng	7.07E+01	3.24E+01	-2.94E+01	1.60E-01	-1.60E-01	-6.92E+00	3.99E-03	2.27E+00	-2.27E+00	0.00E+00	6.89E+00	6.68E+01	1.56E-01	6.94E-01
726	Molybdenum	Air	µg	4.16E+00	1.75E-01	-1.58E-01	2.97E-03	-2.97E-03	-4.42E-02	8.87E-07	2.88E-02	-2.88E-02	0.00E+00	5.23E-02	4.08E+00	9.57E-03	4.25E-02
727	Molybdenum	Water	µg	1.17E+00	2.68E-01	-2.42E-01	2.58E-03	-2.58E-03	-5.52E-02	5.00E-06	3.37E-02	-3.37E-02	9.85E-04	2.98E-02	1.16E+00	2.71E-03	1.20E-02
728	Molybdenum	Soil	ng	1.35E+00	1.40E+00	-1.26E+00	5.32E-03	-5.32E-03	-1.31E-01	7.85E-06	9.81E-02	-9.81E-02	0.00E+00	6.51E-01	6.88E-01	1.59E-03	7.09E-03
729	Molybdenum-99	Water	nBq	9.95E+01	1.07E+02	-9.70E+01	7.88E-02	-7.88E-02	-1.77E+01	2.18E-03	9.49E+00	-9.49E+00	0.00E+00	1.29E+01	9.29E+01	2.18E-01	9.69E-01
730	Molybdenum, 0.010% in sulfide, Mo 8.2E-3% and Cu 1.83% in crude ore	Raw	ng	1.19E+01	4.55E+01	-4.12E+01	3.13E-02	-3.13E-02	-2.15E+00	5.99E-04	1.62E+00	-1.62E+00	0.00E+00	1.62E+00	8.03E+00	1.87E-02	8.33E-02
731	Molybdenum, 0.014% in sulfide, Mo 8.2E-3% and Cu 0.81% in crude ore	Raw	ng	2.72E+00	1.05E+01	-9.47E+00	6.21E-03	-6.21E-03	-4.61E-01	9.52E-05	3.68E-01	-3.68E-01	0.00E+00	3.61E-01	1.81E+00	4.22E-03	1.87E-02
732	Molybdenum, 0.016% in sulfide, Mo 8.2E-3% and Cu 0.27% in crude ore	Raw	ng	3.40E+01	9.78E+01	-8.86E+01	7.76E-02	-7.76E-02	-5.07E+00	1.40E-03	3.60E+00	-3.60E+00	0.00E+00	4.17E+00	2.53E+01	5.91E-02	2.63E-01
733	Molybdenum, 0.022% in sulfide, Mo 8.2E-3% and Cu 0.22% in crude ore	Raw	ng	2.54E+01	5.42E+01	-4.91E+01	5.78E-02	-5.78E-02	-3.39E+00	1.17E-03	2.11E+00	-2.11E+00	0.00E+00	2.92E+00	2.05E+01	4.79E-02	2.13E-01
734	Molybdenum, 0.022% in sulfide, Mo 8.2E-3% and Cu 0.36% in crude ore	Raw	ng	1.93E+01	7.36E+01	-6.67E+01	5.23E-02	-5.23E-02	-3.55E+00	1.04E-03	2.62E+00	-2.62E+00	0.00E+00	2.63E+00	1.30E+01	3.04E-02	1.35E-01
735	Molybdenum, 0.025% in sulfide, Mo 8.2E-3% and Cu 0.39% in crude ore	Raw	ng	2.95E+01	6.75E+01	-6.11E+01	6.72E-02	-6.72E-02	-4.03E+00	1.33E-03	2.59E+00	-2.59E+00	0.00E+00	3.44E+00	2.34E+01	5.46E-02	2.43E-01
736	Monocrotophos	Soil	ng	5.65E+00	3.17E+00	-2.87E+00	2.24E-03	-2.24E-03	-5.49E-01	4.40E-05	2.55E-01	-2.55E-01	0.00E+00	5.21E-01	5.31E+00	1.25E-02	5.54E-02
737	Monoethanolamine	Air	ng	5.86E+02	5.66E+01	-5.12E+01	8.32E+00	-8.32E+00	-3.06E+00	1.53E-01	2.62E+01	-2.62E+01	0.00E+00	5.53E+02	3.02E+01	3.61E-02	1.60E-01
738	Monoethanolamine	Water	pg	9.24E-03	4.83E-02	-4.37E-02	3.70E-05	-3.70E-05	-5.95E-02	7.19E-07	2.60E-03	-2.60E-03	0.00E+00	3.61E-03	5.98E-02	1.40E-04	6.23E-04
739	Monosodium acid methanearsonate	Soil	pg	9.12E+02	5.15E+02	-4.66E+02	3.51E-01	-3.51E-01	-9.43E+01	7.39E-03	4.32E+01	-4.32E+01	0.00E+00	6.63E+01	8.80E+02	2.07E+00	9.18E+00
740	n-Hexacosane	Water	pg	2.86E+01	0.00E+00	0.00E+00	0.00E+00	0.00E+00	0.00E+00	0.00E+00	0.00E+00	0.00E+00	2.86E+01	0.00E+00	0.00E+00	0.00E+00	0.00E+00
741	Naphthalene	Air	pg	3.50E+02	0.00E+00	0.00E+00	0.00E+00	0.00E+00	0.00E+00	0.00E+00	0.00E+00	0.00E+00	3.50E+02	0.00E+00	0.00E+00	0.00E+00	0.00E+00
742	Naphthalene	Water	pg	7.78E+02	0.00E+00	0.00E+00	0.00E+00	0.00E+00	0.00E+00	0.00E+00	0.00E+00	0.00E+00	7.78E+02	0.00E+00	0.00E+00	0.00E+00	0.00E+00
743	Naphthalene, 2-methyl-	Water	pg	6.79E+02	0.00E+00	0.00E+00	0.00E+00	0.00E+00	0.00E+00	0.00E+00	0.00E+00	0.00E+00	6.79E+02	0.00E+00	0.00E+00	0.00E+00	0.00E+00
744	Naphthalenes, alkylated, unspecified	Water	pg	9.09E+00	0.00E+00	0.00E+00	0.00E+00	0.00E+00	0.00E+00	0.00E+00	0.00E+00	0.00E+00	9.09E+00	0.00E+00	0.00E+00	0.00E+00	0.00E+00
745	Napropamide	Soil	pg	4.53E+02	3.32E+02	-3.00E+02	2.33E-01	-2.33E-01	-4.28E+01	3.16E-03	2.12E+01	-2.12E+01	0.00E+00	2.52E+01	4.34E+02	1.02E+00	4.53E+00
746	Neodymium	Raw	pg	5.16E+02	8.98E+02	-8.13E+02	8.88E-01	-8.88E-01	-7.86E+01	3.22E-03	3.98E+01	-3.98E+01	0.00E+00	3.78E+01	4.66E+02	1.09E+00	4.85E+00
747	Nickel	Air	µg	1.36E+02	1.16E+00	-1.05E+00	6.89E-03	-6.89E-03	-7.18E-01	1.13E-05	8.41E-02	-8.41E-02	9.27E-03	1.88E-01	1.35E+02	3.17E-01	1.41E+00
748	Nickel	Water	µg	1.16E+01	3.30E-01	-2.98E-01	7.04E-04	-7.04E-04	-7.20E-02	5.84E-06	2.96E-02	-2.96E-02	7.84E-03	5.76E-02	1.14E+01	2.68E-02	1.19E-01
749	Nickel	Soil	ng	7.60E+01	2.06E+01	-1.86E+01	7.65E-02	-7.65E-02	-1.52E+00	1.17E-04	1.23E+00	-1.23E+00	0.00E+00	5.00E+00	6.97E+01	1.64E-01	7.27E-01
750	Nickel, 1.13% in sulfide, Ni 0.76% and Cu 0.76% in crude ore	Raw	µg	1.89E+01	7.40E-01	-6.70E-01	5.39E+00	-5.39E+00	-1.11E-01	1.84E-04	1.55E+01	-1.55E+01	0.00E+00	3.00E+00	1.59E+01	1.46E-02	6.50E-02
751	Nickel, 1.98% in silicates, 1.04% in crude ore	Raw	µg	4.45E+01	3.99E+01	-3.61E+01	1.60E+00	-1.60E+00	-6.31E+00	1.68E-03	6.72E+00	-6.72E+00	0.00E+00	7.21E+00	3.94E+01	8.58E-02	3.81E-01
752	Nickel, Ni 2.3E+0%, Pt 2.5E-4%, Pd 7.3E-4%, Rh 2.0E-5%, Cu 3.2E+0% in ore	Raw	µg	7.50E+00	3.71E-01	-3.36E-01	2.19E-03	-2.19E-03	-2.18E-02	2.51E-06	1.76E-02	-1.76E-02	0.00E+00	3.39E-02	7.35E+00	1.73E-02	7.68E-02
753	Nickel, Ni 2.5E+0%, in mixed ore, in ground	Raw	ng	8.19E+02	1.90E+01	-1.72E+01	2.37E+02	-2.37E+02	-1.16E+01	7.95E-03	6.80E+02	-6.80E+02	0.00E+00	1.31E+02	6.94E+02	6.37E-01	2.83E+00
754	Nickel, Ni 3.7E-2%, Pt 4.8E-4%, Pd 2.0E-4%, Rh 2.4E-5%, Cu 5.2E-2% in ore	Raw	µg	1.25E+00	4.94E-02	-4.47E-02	3.98E-04	-3.98E-04	-3.14E-03	3.21E-07	2.72E-03	-2.72E-03	0.00E+00	4.53E-03	1.23E+00	2.88E-03	1.28E-02
755	Nicosulfuron	Soil	pg	1.67E+01	1.18E+01	-1.07E+01	1.33E-02	-1.33E-02	-1.82E+00	1.62E-04	8.81E-01	-8.81E-01	0.00E+00	1.04E+00	1.62E+01	3.79E-02	1.69E-01
756	Niobium-95	Air	µBq	2.87E+02	4.00E+02	-3.62E+02	2.88E-01	-2.88E-01	-5.86E+01	1.03E-02	3.68E+01	-3.68E+01	0.00E+00	5.51E+01	2.49E+02	5.84E-01	2.60E+00
757	Niobium-95	Water	µBq	3.06E+00	5.97E-01	-5.40E-01	4.30E-04	-4.30E-04	-9.85E-02	1.23E-05	5.30E-02	-5.30E-02	0.00E+00	7.26E-02	2.99E+00	7.03E-03	3.12E-02
758	Nitrate	Air	ng	1.49E+02	6.04E+01	-5.46E+01	1.27E+00	-1.27E+00	-1.96E+01	3.95E-04	1.24E+01	-1.24E+01	0.00E+00	2.04E+01	1.40E+02	3.24E-01	1.44E+00
759	Nitrate	Water	µg	2.25E+02	9.15E+01	-8.29E+01	2.20E-01	-2.20E-01	-2.68E+01	1.37E-03	9.45E+00	-9.45E+00	5.39E-10	1.31E+01	2.27E+02	5.32E-01	2.36E+00
760	Nitrate	Soil	ng	2.19E+02	9.62E+01	-8.71E+01	2.48E+00	-2.48E+00	-3.45E+01	3.88E-04	2.23E+01	-2.23E+01	0.00E+00	3.75E+01	2.04E+02	4.69E-01	2.08E+00
761	Nitrate compounds	Water	pg	2.17E-02	0.00E+00	0.00E+00	0.00E+00	0.00E+00	0.00E+00	0.00E+00	0.00E+00	0.00E+00	2.17E-02	0.00E+00	0.00E+00	0.00E+00	0.00E+00
762	Nitric acid	Water	pg	4.87E+01	0.00E+00	0.00E+00	0.00E+00	0.00E+00	0.00E+00	0.00E+00	0.00E+00	0.00E+00	4.87E+01	0.00E+00	0.00E+00	0.00E+00	0.00E+00
763	Nitrite	Water	ng	5.34E+01	1.38E+01	-1.25E+01	3.04E-02	-3.04E-02	-4.50E+00	2.59E-04	7.65E+00	-7.65E+00	0.00E+00	8.18E+00	4.78E+01	1.12E-01	4.99E-01
764	Nitrobenzene	Air	pg	3.12E+02	1.85E+02	-1.67E+02	1.29E-01	-1.29E-01	-3.27E+01	2.71E-03	1.53E+01	-1.53E+01	0.00E+00	2.22E+01	3.01E+02	7.06E-01	3.14E+00
765	Nitrobenzene	Water	ng	1.25E+00	7.41E-01	-6.71E-01	5.18E-04	-5.18E-04	-1.31E-01	1.08E-05	6.14E-02	-6.14E-02	0.00E+00	8.90E-02	1.21E+00	2.83E-03	1.26E-02
766	Nitrogen	Raw	mg	-5.93E+01	2.42E+00	-2.19E+00	2.88E-02	-2.88E-02	-7.06E+01	1.94E-03	1.02E-01	-1.02E-01	0.00E+00	4.56E+00	6.45E+00	1.50E-02	6.68E-02
767	Nitrogen	Water	mg	3.75E+00	9.80E-03	-8.87E-03	2.28E-05	-2.28E-05	-1.38E-03	1.70E-07	9.82E-04	-9.82E-04	0.00E+00	1.45E-02	3.69E+00	8.66E-03	3.85E-02
768	Nitrogen	Soil	ng	4.24E+02	1.17E+01	-1.06E+01	1.35E-01	-1.35E-01	-4.83E-01	3.13E-05	5.84E-01	-5.84E-01	0.00E+00	7.98E-01	4.17E+02	9.80E-01	4.36E+00
769	Nitrogen fluoride	Air	pg	1.53E+00	1.15E+00	-1.04E+00	8.36E-04	-8.36E-04	-9.83E-02	1.50E-05	6.80E-02	-6.80E-02	0.00E+00	8.56E-02	1.41E+00	3.31E-03	1.47E-02
770	Nitrogen oxides	Air	mg	1.69E+02	6.01E+00	-5.44E+00	3.92E-02	-3.92E-02	-1.17E+00	6.98E-05	6.73E-01	-6.73E-01	1.99E-01	9.11E-01	1.66E+02	3.90E-01	1.73E+00
771	Nitrogen, atmospheric	Air	µg	9.26E+00	1.43E+00	-1.29E+00	1.61E-01	-1.61E-01	-1.76E-01	1.79E-05	5.54E-01	-5.54E-01	0.00E+00	4.97E-01	8.70E+00	1.98E-02	8.78E-02
772	Nitrogen, organic bound	Water	µg	4.15E+01	1.71E+00	-1.55E+00	1.04E-01	-1.04E-01	-1.91E-01	1.40E-05	3.72E-01	-3.72E-01	0.00E+00	2.69E-01	4.08E+01	9.54E-02	4.24E-01
773	Nitrogen, total	Water	ng	3.76E+00	0.00E+00	0.00E+00	0.00E+00	0.00E+00	0.00E+00	0.00E+00	0.00E+00	0.00E+00	3.76E+00	0.00E+00	0.00E+00	0.00E+00	0.00E+00
774	NMVOC, non-methane volatile organic compounds, unspecified origin	Air	mg	2.55E+01	1.43E+00	-1.30E+00	5.00E-03	-5.00E-03	-1.04E+00	4.58E-06	2.38E-01	-2.38E-01	2.70E-03	7.21E-02	2.60E+01	6.10E-02	2.71E-01
775	Noble gases, radioactive, unspecified	Air	Bq	9.07E+01	3.39E+01	-3.07E+01	2.50E-02	-2.50E-02	-5.82E+00	6.83E-04	3.04E+00	-3.04E+00	0.00E+00	4.11E+00	8.81E+01	2.07E-01	9.19E-01
776	o-Cresol	Water	ng	1.23E+00	0.00E+00	0.00E+00	0.00E+00	0.00E+00	0.00E+00	0.00E+00	0.00E+00	0.00E+00	1.23E+00	0.00E+00	0.00E+00	0.00E+00	0.00E+00
777	o-Xylene	Air	ng	4.70E+01	2.06E+01	-1.86E+01	5.35E-01	-5.35E-01	-7.44E+00	8.24E-05	4.81E+00	-4.81E+00	0.00E+00	7.96E+00	4.40E+01	1.01E-01	4.49E-01
778	o-Xylene	Water	ng	3.50E+02	1.89E+00	-1.71E+00	1.52E-03	-1.52E-03	-3.87E-01	4.24E-05	1.98E-01	-1.98E-01	0.00E+00	3.41E-01	3.46E+02	8.12E-01	3.61E+00
779	Occupation, arable	Raw	mm2a	1.52E+00	8.58E-01	-7.76E-01	6.11E-04	-6.11E-04	-1.53E-01	1.22E-05	7.05E-02	-7.05E-02	0.00E+00	1.26E-01	1.45E+00	3.40E-03	1.51E-02
780	Occupation, arable, greenhouse	Raw	mm2a	9.96E-03	5.69E-03	-5.15E-03	3.84E-06	-3.84E-06	-1.05E-03	8.22E-08	4.80E-04	-4.80E-04	0.00E+00	5.78E-04	9.77E-03	2.29E-05	1.02E-04
781	Occupation, arable, irrigated	Raw	mm2a	3.94E-02	2.16E-02	-1.95E-02	1.62E-05	-1.62E-05	-3.61E-03	2.97E-07	1.70E-03	-1.70E-03	0.00E+00	4.58E-03	3.60E-02	8.44E-05	3.75E-04
782	Occupation, arable, irrigated, intensive	Raw	mm2a	1.18E-01	8.30E-02	-7.52E-02	4.88E-05	-4.88E-05	-1.27E-02	9.95E-07	6.13E-03	-6.13E-03	0.00E+00	7.24E-03	1.14E-01	2.67E-04	1.19E-03
783	Occupation, arable, non-irrigated	Raw	mm2a	5.43E-03	2.03E-03	-1.83E-03	2.21E-06	-2.21E-06	-2.88E-04	2.14E-08	1.47E-04	-1.47E-04	0.00E+00	1.54E-04	5.30E-03	1.25E-05	5.54E-05
784	Occupation, arable, non-irrigated, extensive	Raw	mm2a	1.36E+00	7.89E-01	-7.14E-01	5.14E-04	-5.14E-04	-1.42E-01	1.10E-05	6.51E-02	-6.51E-02	0.00E+00	7.90E-02	1.33E+00	3.12E-03	1.39E-02
785	Occupation, arable, non-irrigated, intensive	Raw	mm2a	1.59E+00	1.18E+00	-1.07E+00	8.51E-04	-8.51E-04	-1.75E-01	1.84E-05	9.21E-02	-9.21E-02	0.00E+00	1.57E-01	1.48E+00	3.47E-03	1.54E-02
786	Occupation, construction site	Raw	mm2a	6.86E-02	7.94E-03	-7.18E-03	7.91E-05	-7.91E-05	-5.59E-03	1.90E-05	4.71E-02	-4.71E-02	0.00E+00	2.96E-02	4.33E-02	1.01E-04	4.50E-04
787	Occupation, dump site	Raw	mm2a	4.76E+00	7.40E+00	-6.70E+00	1.70E-02	-1.70E-02	-1.84E+00	1.09E-04	5.05E-01	-5.05E-01	0.00E+00	1.07E+00	4.77E+00	1.11E-02	4.95E-02
788	Occupation, forest, extensive	Raw	mm2a	1.52E+00	1.35E+00	-1.22E+00	8.29E-04	-8.29E-04	-7.00E-02	4.93E-06	5.28E-02	-5.28E-02	0.00E+00	7.82E-01	6.73E-01	1.58E-03	7.02E-03
789	Occupation, forest, intensive	Raw	mm2a	3.58E+02	2.21E+02	-2.00E+02	2.33E-01	-2.33E-01	-1.24E+01	1.42E-03	1.01E+01	-1.01E+01	0.00E+00	2.95E+02	5.37E+01	1.25E-01	5.56E-01
790	Occupation, grassland, not used	Raw	mm2a	1.63E-05	1.03E-04	-9.35E-05	8.03E-08	-8.03E-08	-1.34E-04	1.56E-09	5.57E-06	-5.57E-06	0.00E+00	7.77E-06	1.31E-04	3.08E-07	1.37E-06
791	Occupation, industrial area	Raw	mm2a	4.94E-01	6.80E-01	-6.15E-01	4.89E-04	-4.89E-04	-1.38E-01	4.99E-05	3.87E-02	-3.87E-02	0.00E+00	7.97E-02	4.82E-01	1.13E-03	5.02E-03
792	Occupation, inland waterbody, unspecified	Raw	mm2a	1.06E-03	1.89E-04	-1.71E-04	3.00E-04	-3.00E-04	-3.58E-05	1.23E-08	8.75E-04	-8.75E-04	0.00E+00	2.30E-04	8.40E-04	7.13E-07	3.17E-06
793	Occupation, mineral extraction site	Raw	mm2a	1.50E+00	1.31E+00	-1.19E+00	1.42E-03	-1.42E-03	-3.34E-01	2.30E-05	9.62E-02	-9.62E-02	0.00E+00	1.92E-01	1.50E+00	3.52E-03	1.57E-02
794	Occupation, pasture and meadow, extensive	Raw	mm2a	3.97E-04	4.57E-04	-4.14E-04	1.81E-07	-1.81E-07	-2.53E-05	1.42E-09	1.65E-05	-1.65E-05	0.00E+00	1.65E-05	3.57E-04	8.39E-07	3.73E-06
795	Occupation, pasture and meadow, intensive	Raw	mm2a	1.96E-01	1.16E-01	-1.05E-01	7.40E-05	-7.40E-05	-2.07E-02	1.61E-06	9.54E-03	-9.54E-03	0.00E+00	1.14E-02	1.92E-01	4.51E-04	2.00E-03
796	Occupation, permanent crop	Raw	mm2a	8.18E-02	4.23E-02	-3.83E-02	3.89E-05	-3.89E-05	-2.02E-03	4.53E-07	2.38E-03	-2.38E-03	0.00E+00	1.90E-02	6.00E-02	1.41E-04	6.26E-04
797	Occupation, permanent crops, irrigated, intensive	Raw	mm2a	1.61E-01	1.26E-01	-1.14E-01	6.69E-05	-6.69E-05	-1.39E-02	1.06E-06	7.50E-03	-7.50E-03	0.00E+00	8.93E-03	1.52E-01	3.56E-04	1.58E-03
798	Occupation, permanent crops, non-irrigated, intensive	Raw	mm2a	1.32E-01	7.57E-02	-6.85E-02	5.10E-05	-5.10E-05	-1.40E-02	1.09E-06	6.38E-03	-6.38E-03	0.00E+00	7.68E-03	1.30E-01	3.05E-04	1.35E-03
799	Occupation, seabed, drilling and mining	Raw	mm2a	-1.00E-05	5.30E-07	-4.80E-07	4.13E-09	-4.13E-09	-2.35E-05	5.75E-11	2.75E-08	-2.75E-08	0.00E+00	1.76E-07	1.31E-05	3.08E-08	1.37E-07
800	Occupation, seabed, infrastructure	Raw	mm2a	1.29E-05	8.27E-05	-7.49E-05	8.39E-09	-8.39E-09	-2.80E-06	1.73E-10	2.73E-06	-2.73E-06	0.00E+00	2.48E-06	5.36E-06	1.26E-08	5.58E-08
801	Occupation, shrub land, sclerophyllous	Raw	mm2a	-1.95E-05	1.95E-06	-1.77E-06	1.41E-08	-1.41E-08	-6.93E-05	9.09E-11	9.20E-08	-9.20E-08	0.00E+00	5.23E-07	4.85E-05	1.14E-07	5.06E-07
802	Occupation, traffic area, rail network	Raw	mm2a	-9.26E-05	6.51E-06	-5.90E-06	5.28E-08	-5.28E-08	-2.70E-04	8.23E-10	2.93E-07	-2.93E-07	0.00E+00	2.04E-06	1.73E-04	4.05E-07	1.80E-06
803	Occupation, traffic area, rail/road embankment	Raw	mm2a	2.73E+00	1.78E+00	-1.61E+00	1.76E-03	-1.76E-03	-9.87E-02	1.03E-05	7.76E-02	-7.76E-02	0.00E+00	2.23E+00	4.22E-01	9.84E-04	4.37E-03
804	Occupation, traffic area, road network	Raw	mm2a	1.47E-03	1.33E-03	-1.21E-03	1.14E-06	-1.14E-06	-1.98E-03	1.28E-08	5.63E-05	-5.63E-05	0.00E+00	7.32E-05	3.21E-03	7.53E-06	3.35E-05
805	Occupation, urban, discontinuously built	Raw	mm2a	2.57E-03	3.15E-03	-2.85E-03	1.45E-06	-1.45E-06	-2.39E-04	3.50E-08	1.69E-04	-1.69E-04	0.00E+00	2.56E-04	2.23E-03	5.23E-06	2.33E-05
806	Occupation, urban/industrial fallow	Raw	mm2a	9.79E-04	1.04E-03	-9.45E-04	3.95E-07	-3.95E-07	-5.46E-05	2.87E-09	3.81E-05	-3.81E-05	0.00E+00	3.76E-05	8.86E-04	2.08E-06	9.25E-06
807	Occupation, water bodies, artificial	Raw	mm2a	4.27E+01	5.05E+00	-4.57E+00	9.69E-03	-9.69E-03	-8.22E-01	1.36E-04	5.22E-01	-5.22E-01	0.00E+00	7.47E-01	4.18E+01	9.81E-02	4.36E-01
808	Octadecane	Water	pg	6.39E+02	0.00E+00	0.00E+00	0.00E+00	0.00E+00	0.00E+00	0.00E+00	0.00E+00	0.00E+00	6.39E+02	0.00E+00	0.00E+00	0.00E+00	0.00E+00
809	Oil, crude	Raw	g	1.28E+01	7.48E-01	-6.77E-01	4.10E-03	-4.10E-03	-1.73E-01	1.04E-06	1.04E-01	-1.04E-01	9.54E-04	2.49E-02	1.27E+01	2.98E-02	1.33E-01
810	Oils, biogenic	Water	ng	8.86E+00	3.64E+00	-3.30E+00	4.82E-03	-4.82E-03	-2.78E-01	4.08E-05	1.84E-01	-1.84E-01	0.00E+00	3.30E+00	5.42E+00	1.27E-02	5.65E-02
811	Oils, biogenic	Soil	µg	3.02E+00	2.01E+00	-1.82E+00	1.96E-03	-1.96E-03	-1.13E-01	1.21E-05	8.96E-02	-8.96E-02	0.00E+00	2.48E+00	4.61E-01	1.08E-03	4.78E-03
812	Oils, unspecified	Water	mg	4.15E+01	1.15E+00	-1.04E+00	1.33E-02	-1.33E-02	-6.06E-02	3.39E-06	5.89E-02	-5.89E-02	8.68E-04	7.88E-02	4.09E+01	9.60E-02	4.27E-01
813	Oils, unspecified	Soil	mg	4.45E+01	1.23E+00	-1.12E+00	1.41E-02	-1.41E-02	-5.09E-02	3.44E-06	6.17E-02	-6.17E-02	0.00E+00	8.41E-02	4.38E+01	1.03E-01	4.57E-01
814	Olivine	Raw	ng	-3.50E+02	9.16E+02	-8.29E+02	6.09E-03	-6.09E-03	-4.48E+02	9.30E-04	1.80E+02	-1.80E+02	0.00E+00	1.74E+00	8.60E+00	2.02E-02	8.97E-02
815	Orbencarb	Soil	ng	9.78E-01	1.02E+00	-9.21E-01	7.19E-03	-7.19E-03	-1.42E-01	1.33E-05	8.69E-02	-8.69E-02	0.00E+00	1.16E-01	8.96E-01	2.08E-03	9.22E-03
816	Organic acids	Air	pg	2.59E+01	0.00E+00	0.00E+00	0.00E+00	0.00E+00	0.00E+00	0.00E+00	0.00E+00	0.00E+00	2.59E+01	0.00E+00	0.00E+00	0.00E+00	0.00E+00
817	Organic carbon	Air	pg	2.69E+02	1.68E+02	-1.52E+02	1.01E+00	-1.01E+00	-2.24E+01	4.93E-03	2.39E+01	-2.39E+01	0.00E+00	1.08E+02	1.65E+02	3.83E-01	1.70E+00
818	Organic carbon	Water	pg	8.74E+02	5.47E+02	-4.95E+02	3.27E+00	-3.27E+00	-7.30E+01	1.60E-02	7.76E+01	-7.76E+01	0.00E+00	3.52E+02	5.37E+02	1.25E+00	5.54E+00
819	Organic carbon	Soil	pg	8.74E+02	5.47E+02	-4.95E+02	3.27E+00	-3.27E+00	-7.30E+01	1.60E-02	7.76E+01	-7.76E+01	0.00E+00	3.52E+02	5.37E+02	1.25E+00	5.54E+00
820	Organic substances, unspecified	Air	ng	8.09E+01	0.00E+00	0.00E+00	0.00E+00	0.00E+00	0.00E+00	0.00E+00	0.00E+00	0.00E+00	8.09E+01	0.00E+00	0.00E+00	0.00E+00	0.00E+00
821	Oryzalin	Soil	ng	1.14E+00	6.53E-01	-5.91E-01	4.40E-04	-4.40E-04	-1.21E-01	9.44E-06	5.51E-02	-5.51E-02	0.00E+00	6.63E-02	1.12E+00	2.63E-03	1.17E-02
822	Oxamyl	Soil	pg	5.67E+02	3.24E+02	-2.93E+02	2.18E-01	-2.18E-01	-5.99E+01	4.68E-03	2.73E+01	-2.73E+01	0.00E+00	3.29E+01	5.56E+02	1.31E+00	5.80E+00
823	Oxydemeton methyl	Soil	pg	7.42E+00	1.01E+01	-9.16E+00	4.54E-03	-4.54E-03	-4.28E-01	2.91E-05	3.65E-01	-3.65E-01	0.00E+00	1.46E+00	5.36E+00	1.26E-02	5.59E-02
824	Oxygen	Raw	mg	-1.63E+01	1.97E+00	-1.79E+00	1.80E-02	-1.80E-02	-2.36E+01	6.60E-04	2.54E-01	-2.54E-01	0.00E+00	1.73E+00	5.23E+00	1.22E-02	5.43E-02
825	Ozone	Air	µg	5.33E+02	8.26E+00	-7.48E+00	7.59E-03	-7.59E-03	-1.39E+00	1.87E-04	7.65E-01	-7.65E-01	0.00E+00	1.10E+00	5.26E+02	1.23E+00	5.49E+00
826	p-Cresol	Water	ng	1.33E+00	0.00E+00	0.00E+00	0.00E+00	0.00E+00	0.00E+00	0.00E+00	0.00E+00	0.00E+00	1.33E+00	0.00E+00	0.00E+00	0.00E+00	0.00E+00
827	PAH, polycyclic aromatic hydrocarbons	Air	µg	7.24E+00	1.38E-01	-1.25E-01	3.87E-04	-3.87E-04	-1.48E-01	2.68E-06	1.29E-02	-1.29E-02	1.13E-04	2.49E-02	7.26E+00	1.71E-02	7.58E-02
828	PAH, polycyclic aromatic hydrocarbons	Water	µg	3.76E+00	1.04E-01	-9.46E-02	1.20E-03	-1.20E-03	-5.66E-03	2.94E-07	5.27E-03	-5.27E-03	0.00E+00	7.23E-03	3.71E+00	8.70E-03	3.87E-02
829	PAH, polycyclic aromatic hydrocarbons	Soil	pg	5.69E+02	2.50E+02	-2.27E+02	6.45E+00	-6.45E+00	-8.98E+01	1.01E-03	5.82E+01	-5.82E+01	0.00E+00	9.77E+01	5.31E+02	1.22E+00	5.42E+00
830	Palladium, Pd 1.6E-6%, in mixed ore, in ground	Raw	pg	5.48E+01	1.27E+00	-1.15E+00	1.58E+01	-1.58E+01	-7.74E-01	5.31E-04	4.55E+01	-4.55E+01	0.00E+00	8.79E+00	4.64E+01	4.25E-02	1.89E-01
831	Palladium, Pd 2.0E-4%, Pt 4.8E-4%, Rh 2.4E-5%, Ni 3.7E-2%, Cu 5.2E-2% in ore	Raw	ng	2.44E+00	9.63E-02	-8.72E-02	7.76E-04	-7.76E-04	-6.13E-03	6.27E-07	5.31E-03	-5.31E-03	0.00E+00	8.84E-03	2.39E+00	5.62E-03	2.50E-02
832	Palladium, Pd 7.3E-4%, Pt 2.5E-4%, Rh 2.0E-5%, Ni 2.3E+0%, Cu 3.2E+0% in ore	Raw	ng	2.37E+00	1.17E-01	-1.06E-01	6.92E-04	-6.92E-04	-6.87E-03	7.92E-07	5.55E-03	-5.55E-03	0.00E+00	1.07E-02	2.32E+00	5.45E-03	2.42E-02
833	Paraffins	Air	ng	3.17E+00	1.70E+01	-1.54E+01	1.91E-03	-1.91E-03	-5.42E-01	3.59E-05	5.62E-01	-5.62E-01	0.00E+00	5.12E-01	1.57E+00	3.68E-03	1.64E-02
834	Paraffins	Water	ng	9.20E+00	4.93E+01	-4.46E+01	5.54E-03	-5.54E-03	-1.57E+00	1.04E-04	1.63E+00	-1.63E+00	0.00E+00	1.49E+00	4.55E+00	1.07E-02	4.75E-02
835	Paraquat	Air	pg	4.84E+01	2.65E+01	-2.40E+01	1.99E-02	-1.99E-02	-4.43E+00	3.64E-04	2.08E+00	-2.08E+00	0.00E+00	5.62E+00	4.42E+01	1.04E-01	4.61E-01
836	Paraquat	Soil	pg	3.59E+02	2.07E+02	-1.88E+02	1.56E-01	-1.56E-01	-3.61E+01	2.93E-03	1.69E+01	-1.69E+01	0.00E+00	2.78E+01	3.43E+02	8.05E-01	3.58E+00
837	Parathion	Soil	pg	4.91E+02	1.93E+02	-1.75E+02	1.72E-01	-1.72E-01	-2.82E+01	2.11E-03	1.42E+01	-1.42E+01	0.00E+00	1.59E+01	4.79E+02	1.12E+00	5.00E+00
838	Parathion, methyl	Air	pg	9.29E+00	5.09E+00	-4.61E+00	3.82E-03	-3.82E-03	-8.50E-01	6.99E-05	4.00E-01	-4.00E-01	0.00E+00	1.08E+00	8.47E+00	1.99E-02	8.84E-02
839	Parathion, methyl	Soil	pg	3.98E-01	2.18E-01	-1.97E-01	1.64E-04	-1.64E-04	-3.65E-02	2.99E-06	1.71E-02	-1.71E-02	0.00E+00	4.63E-02	3.63E-01	8.53E-04	3.79E-03
840	Particulates, < 2.5 um	Air	mg	1.41E+01	2.22E+00	-2.01E+00	3.12E-03	-3.12E-03	-5.21E-01	5.50E-05	2.07E-01	-2.07E-01	0.00E+00	4.00E-01	1.38E+01	3.25E-02	1.44E-01
841	Particulates, > 10 um	Air	mg	5.22E+00	2.09E+00	-1.89E+00	2.50E-03	-2.50E-03	-6.69E-01	3.96E-05	1.70E-01	-1.70E-01	0.00E+00	3.21E-01	5.30E+00	1.24E-02	5.53E-02
842	Particulates, > 2.5 um, and < 10um	Air	mg	4.16E+00	6.27E-01	-5.67E-01	1.11E-03	-1.11E-03	-1.66E-01	1.17E-05	6.15E-02	-6.15E-02	4.68E-02	1.10E-01	4.05E+00	9.52E-03	4.23E-02
843	Particulates, unspecified	Air	mg	1.98E+01	0.00E+00	0.00E+00	0.00E+00	0.00E+00	0.00E+00	0.00E+00	0.00E+00	0.00E+00	1.98E+01	0.00E+00	0.00E+00	0.00E+00	0.00E+00
844	Peat	Raw	mg	1.65E+00	4.51E+00	-4.08E+00	2.53E-03	-2.53E-03	-8.55E-01	5.59E-05	3.92E-01	-3.92E-01	0.00E+00	4.16E-01	1.64E+00	3.84E-03	1.71E-02
845	Pendimethalin	Air	pg	5.19E+02	2.84E+02	-2.57E+02	2.13E-01	-2.13E-01	-4.76E+01	3.91E-03	2.24E+01	-2.24E+01	0.00E+00	5.98E+01	4.74E+02	1.11E+00	4.94E+00
846	Pendimethalin	Water	pg	7.48E-01	4.44E-01	-4.02E-01	2.86E-04	-2.86E-04	-7.92E-02	6.17E-06	3.64E-02	-3.64E-02	0.00E+00	4.37E-02	7.32E-01	1.72E-03	7.64E-03
847	Pendimethalin	Soil	ng	1.02E+01	5.88E+00	-5.32E+00	4.03E-03	-4.03E-03	-1.05E+00	8.26E-05	4.83E-01	-4.83E-01	0.00E+00	7.04E-01	9.85E+00	2.31E-02	1.03E-01
848	Pentane	Air	mg	1.84E+00	3.35E-02	-3.03E-02	3.02E-04	-3.02E-04	-2.64E-03	1.97E-07	1.99E-03	-1.99E-03	0.00E+00	3.78E-03	1.81E+00	4.26E-03	1.89E-02
849	Pentane, 3-methyl-	Air	pg	1.40E+02	7.71E+01	-6.98E+01	6.23E-01	-6.23E-01	-1.05E+01	1.24E-03	7.39E+00	-7.39E+00	0.00E+00	6.13E+01	8.08E+01	1.87E-01	8.32E-01
850	Perlite	Raw	µg	2.27E+01	1.22E+02	-1.10E+02	2.04E-02	-2.04E-02	-3.88E+00	3.98E-04	4.04E+00	-4.04E+00	0.00E+00	3.67E+00	1.12E+01	2.62E-02	1.17E-01
851	Permethrin	Air	pg	7.58E+00	4.15E+00	-3.76E+00	3.11E-03	-3.11E-03	-6.94E-01	5.70E-05	3.26E-01	-3.26E-01	0.00E+00	8.81E-01	6.91E+00	1.62E-02	7.21E-02
852	Permethrin	Soil	pg	3.06E+01	1.84E+01	-1.67E+01	1.46E-02	-1.46E-02	-3.25E+00	2.63E-04	1.51E+00	-1.51E+00	0.00E+00	1.83E+00	2.99E+01	7.03E-02	3.12E-01
853	Pesticides, unspecified	Soil	ng	1.11E+02	6.30E+01	-5.71E+01	4.27E-02	-4.27E-02	-1.16E+01	9.08E-04	5.30E+00	-5.30E+00	0.00E+00	7.11E+00	1.08E+02	2.53E-01	1.13E+00
854	Phenanthrene	Air	pg	3.62E+01	8.49E-01	-7.69E-01	2.29E-02	-2.29E-02	-4.97E-01	4.39E-05	3.21E-01	-3.21E-01	3.60E+01	1.95E-01	4.00E-01	8.44E-04	3.75E-03
855	Phenanthrene	Water	pg	6.02E+00	0.00E+00	0.00E+00	0.00E+00	0.00E+00	0.00E+00	0.00E+00	0.00E+00	0.00E+00	6.02E+00	0.00E+00	0.00E+00	0.00E+00	0.00E+00
856	Phenanthrenes, alkylated, unspecified	Water	pg	3.77E+00	0.00E+00	0.00E+00	0.00E+00	0.00E+00	0.00E+00	0.00E+00	0.00E+00	0.00E+00	3.77E+00	0.00E+00	0.00E+00	0.00E+00	0.00E+00
857	Phenmedipham	Soil	ng	1.06E+01	6.14E+00	-5.56E+00	4.06E-03	-4.06E-03	-1.12E+00	8.68E-05	5.10E-01	-5.10E-01	0.00E+00	6.13E-01	1.04E+01	2.44E-02	1.08E-01
858	Phenol	Air	µg	-2.80E+02	2.94E-02	-2.66E-02	2.20E-05	-2.20E-05	-2.80E+02	2.13E-07	1.36E-03	-1.36E-03	1.77E-04	4.80E-03	2.52E-02	5.90E-05	2.62E-04
859	Phenol	Water	µg	-4.17E+01	2.35E+00	-2.12E+00	1.98E-02	-1.98E-02	-1.12E+02	5.88E-06	2.08E-01	-2.08E-01	1.51E-03	1.31E-01	6.92E+01	1.62E-01	7.22E-01
860	Phenol, 2,4-dichloro-	Air	pg	4.13E+01	3.19E+01	-2.89E+01	1.82E-02	-1.82E-02	-4.31E+00	2.59E-02	2.26E+00	-2.26E+00	0.00E+00	3.74E+00	3.83E+01	9.00E-02	4.00E-01
861	Phenol, 2,4-dimethyl-	Water	ng	1.20E+00	0.00E+00	0.00E+00	0.00E+00	0.00E+00	0.00E+00	0.00E+00	0.00E+00	0.00E+00	1.20E+00	0.00E+00	0.00E+00	0.00E+00	0.00E+00
862	Phenol, pentachloro-	Air	ng	-1.71E+02	1.40E+01	-1.27E+01	7.48E-03	-7.48E-03	-1.89E+02	1.40E-04	1.46E+00	-1.46E+00	0.00E+00	1.91E+00	1.46E+01	3.42E-02	1.52E-01
863	Phenol, pentachloro-	Soil	pg	8.89E-04	2.82E-03	-2.56E-03	2.05E-06	-2.05E-06	-2.73E-03	4.03E-08	1.52E-04	-1.52E-04	0.00E+00	2.06E-04	3.10E-03	7.28E-06	3.24E-05
864	Phenols, unspecified	Air	pg	5.02E+02	0.00E+00	0.00E+00	0.00E+00	0.00E+00	0.00E+00	0.00E+00	0.00E+00	0.00E+00	5.02E+02	0.00E+00	0.00E+00	0.00E+00	0.00E+00
865	Phenols, unspecified	Water	ng	1.79E+01	0.00E+00	0.00E+00	0.00E+00	0.00E+00	0.00E+00	0.00E+00	0.00E+00	0.00E+00	1.79E+01	0.00E+00	0.00E+00	0.00E+00	0.00E+00
866	Phorate	Soil	ng	1.22E+00	6.99E-01	-6.33E-01	4.71E-04	-4.71E-04	-1.29E-01	1.01E-05	5.89E-02	-5.89E-02	0.00E+00	7.10E-02	1.20E+00	2.82E-03	1.25E-02
867	Phosmet	Soil	pg	1.35E+02	7.70E+01	-6.97E+01	5.19E-02	-5.19E-02	-1.42E+01	1.11E-03	6.49E+00	-6.49E+00	0.00E+00	7.81E+00	1.32E+02	3.10E-01	1.38E+00
868	Phosphate	Water	µg	5.30E+02	3.31E+02	-3.00E+02	6.00E+00	-6.00E+00	-6.92E+01	5.95E-03	2.04E+02	-2.04E+02	0.00E+00	4.65E+01	5.15E+02	1.19E+00	5.27E+00
869	Phosphine	Air	ng	3.56E+00	2.69E+00	-2.44E+00	1.95E-03	-1.95E-03	-2.30E-01	3.50E-05	1.59E-01	-1.59E-01	0.00E+00	2.00E-01	3.29E+00	7.73E-03	3.44E-02
870	Phosphoric acid	Air	pg	2.76E+00	2.09E+00	-1.89E+00	1.51E-03	-1.51E-03	-1.78E-01	2.71E-05	1.23E-01	-1.23E-01	0.00E+00	1.55E-01	2.55E+00	5.99E-03	2.66E-02
871	Phosphorus	Raw	µg	1.90E+01	5.78E+01	-5.23E+01	1.35E-02	-1.35E-02	-2.55E+00	1.45E-03	5.24E+00	-5.24E+00	0.00E+00	4.04E+00	1.19E+01	2.79E-02	1.24E-01
872	Phosphorus	Air	ng	4.54E+02	9.61E+02	-8.70E+02	3.19E-01	-3.19E-01	-4.25E+01	3.01E-03	3.36E+01	-3.36E+01	0.00E+00	1.44E+02	2.58E+02	6.05E-01	2.69E+00
873	Phosphorus	Water	µg	1.36E+01	3.64E-01	-3.30E-01	2.04E-03	-2.04E-03	-4.98E-02	7.71E-06	8.16E-02	-8.16E-02	0.00E+00	1.46E+00	1.20E+01	2.83E-02	1.26E-01
874	Phosphorus	Soil	µg	1.85E+00	3.17E+00	-2.87E+00	1.35E-03	-1.35E-03	-1.68E-01	1.72E-05	1.36E-01	-1.36E-01	0.00E+00	7.34E-01	9.71E-01	2.27E-03	1.01E-02
875	Phosphorus trichloride	Air	pg	7.73E+02	8.62E+02	-7.80E+02	6.24E-01	-6.24E-01	-4.92E+01	3.06E-03	3.37E+01	-3.37E+01	0.00E+00	3.39E+01	6.97E+02	1.64E+00	7.27E+00
876	Phosphorus, 18% in apatite, 4% in crude ore	Raw	µg	6.01E+01	3.93E+00	-3.55E+00	7.22E-02	-7.22E-02	-4.68E+00	1.78E-02	4.41E+01	-4.41E+01	0.00E+00	2.75E+01	3.65E+01	8.55E-02	3.80E-01
877	Phthalate, dioctyl-	Air	pg	8.07E+02	0.00E+00	0.00E+00	0.00E+00	0.00E+00	0.00E+00	0.00E+00	0.00E+00	0.00E+00	8.07E+02	0.00E+00	0.00E+00	0.00E+00	0.00E+00
878	Picloram	Soil	pg	9.36E-02	5.56E-02	-5.03E-02	3.51E-05	-3.51E-05	-9.81E-03	7.62E-07	4.52E-03	-4.52E-03	0.00E+00	5.41E-03	9.15E-02	2.15E-04	9.55E-04
879	Picoxystrobin	Soil	pg	2.63E+01	1.55E+01	-1.40E+01	1.74E-02	-1.74E-02	-2.80E+00	2.17E-04	1.29E+00	-1.29E+00	0.00E+00	1.56E+00	2.58E+01	6.05E-02	2.69E-01
880	Piperonyl butoxide	Soil	pg	1.91E+02	1.09E+02	-9.88E+01	7.36E-02	-7.36E-02	-2.02E+01	1.58E-03	9.20E+00	-9.20E+00	0.00E+00	1.11E+01	1.87E+02	4.40E-01	1.95E+00
881	Pirimicarb	Soil	ng	4.35E+00	2.49E+00	-2.25E+00	1.68E-03	-1.68E-03	-4.59E-01	3.59E-05	2.09E-01	-2.09E-01	0.00E+00	2.53E-01	4.26E+00	1.00E-02	4.45E-02
882	Platinum	Air	pg	1.91E-02	3.52E-03	-3.18E-03	6.27E-06	-6.27E-06	-7.24E-04	1.46E-07	2.66E-04	-2.66E-04	0.00E+00	5.38E-03	1.39E-02	3.27E-05	1.45E-04
883	Platinum, Pt 2.5E-4%, Pd 7.3E-4%, Rh 2.0E-5%, Ni 2.3E+0%, Cu 3.2E+0% in ore	Raw	pg	8.11E+02	4.01E+01	-3.63E+01	2.37E-01	-2.37E-01	-2.36E+00	2.71E-04	1.90E+00	-1.90E+00	0.00E+00	3.66E+00	7.95E+02	1.87E+00	8.30E+00
884	Platinum, Pt 4.7E-7%, in mixed ore, in ground	Raw	pg	1.58E+01	3.68E-01	-3.33E-01	4.58E+00	-4.58E+00	-2.24E-01	1.54E-04	1.31E+01	-1.31E+01	0.00E+00	2.54E+00	1.34E+01	1.23E-02	5.47E-02
885	Platinum, Pt 4.8E-4%, Pd 2.0E-4%, Rh 2.4E-5%, Ni 3.7E-2%, Cu 5.2E-2% in ore	Raw	ng	5.73E+00	2.27E-01	-2.05E-01	1.83E-03	-1.83E-03	-1.44E-02	1.48E-06	1.25E-02	-1.25E-02	0.00E+00	2.08E-02	5.63E+00	1.32E-02	5.88E-02
886	Plutonium-238	Air	nBq	1.29E-03	4.80E-04	-4.35E-04	3.54E-07	-3.54E-07	-8.25E-05	9.68E-09	4.31E-05	-4.31E-05	0.00E+00	5.82E-05	1.25E-03	2.93E-06	1.30E-05
887	Plutonium-alpha	Air	nBq	2.95E-03	1.10E-03	-9.97E-04	8.12E-07	-8.12E-07	-1.89E-04	2.22E-08	9.88E-05	-9.88E-05	0.00E+00	1.33E-04	2.86E-03	6.72E-06	2.99E-05
888	Polonium-210	Air	mBq	1.21E+00	1.26E+00	-1.14E+00	9.52E-04	-9.52E-04	-1.21E-01	1.78E-05	7.79E-02	-7.79E-02	0.00E+00	1.77E-01	1.02E+00	2.40E-03	1.07E-02
889	Polonium-210	Water	µBq	1.25E+02	6.57E+01	-5.95E+01	1.00E-01	-1.00E-01	-1.14E+01	1.40E-02	3.67E+01	-3.67E+01	0.00E+00	2.65E+01	1.02E+02	2.39E-01	1.06E+00
890	Polychlorinated biphenyls	Air	pg	4.29E+01	4.05E+01	-3.66E+01	4.69E-02	-4.69E-02	-5.82E+00	9.26E-04	2.79E+00	-2.79E+00	0.00E+00	4.21E+00	4.02E+01	9.42E-02	4.19E-01
891	Polychlorinated biphenyls	Water	pg	1.11E-01	1.48E-01	-1.34E-01	1.54E-04	-1.54E-04	-1.85E-02	3.51E-06	1.28E-02	-1.28E-02	0.00E+00	2.24E-02	9.19E-02	2.15E-04	9.57E-04
892	Potassium	Air	µg	2.18E+01	4.79E+01	-4.33E+01	1.68E-02	-1.68E-02	-2.23E+00	2.07E-04	1.86E+00	-1.86E+00	0.00E+00	7.67E+00	1.16E+01	2.73E-02	1.21E-01
893	Potassium	Water	mg	2.79E+00	1.97E-01	-1.78E-01	9.88E-04	-9.88E-04	-2.29E-02	3.35E-04	1.40E-02	-1.40E-02	0.00E+00	1.14E-02	2.75E+00	6.46E-03	2.87E-02
894	Potassium	Soil	µg	9.21E+00	1.76E+01	-1.59E+01	7.60E-03	-7.60E-03	-9.41E-01	9.59E-05	7.57E-01	-7.57E-01	0.00E+00	4.08E+00	4.35E+00	1.02E-02	4.53E-02
895	Potassium-40	Air	µBq	2.17E+02	2.21E+02	-2.00E+02	1.74E-01	-1.74E-01	-2.22E+01	3.45E-03	1.44E+01	-1.44E+01	0.00E+00	3.14E+01	1.84E+02	4.32E-01	1.92E+00
896	Potassium-40	Water	µBq	1.06E+02	7.92E+01	-7.17E+01	6.45E-02	-6.45E-02	-1.03E+01	2.44E-03	8.58E+00	-8.58E+00	0.00E+00	9.87E+00	9.73E+01	2.28E-01	1.01E+00
897	Potassium chloride	Raw	µg	7.89E+01	1.55E+02	-1.41E+02	5.45E-02	-5.45E-02	-9.74E+00	4.23E-03	6.95E+00	-6.95E+00	0.00E+00	8.79E+00	6.43E+01	1.51E-01	6.70E-01
898	Praseodymium	Raw	pg	5.48E+01	9.53E+01	-8.62E+01	9.43E-02	-9.43E-02	-8.34E+00	3.42E-04	4.22E+00	-4.22E+00	0.00E+00	4.01E+00	4.94E+01	1.16E-01	5.14E-01
899	Primisulfuron	Soil	pg	7.60E+00	5.35E+00	-4.84E+00	6.06E-03	-6.06E-03	-8.26E-01	7.39E-05	4.00E-01	-4.00E-01	0.00E+00	4.73E-01	7.35E+00	1.72E-02	7.66E-02
900	Prochloraz	Soil	pg	2.10E+01	2.57E+01	-2.33E+01	1.20E-02	-1.20E-02	-1.39E+00	9.85E-05	1.03E+00	-1.03E+00	0.00E+00	3.60E+00	1.62E+01	3.79E-02	1.68E-01
901	Procymidone	Soil	pg	8.36E+00	5.25E+00	-4.75E+00	5.00E-03	-5.00E-03	-8.66E-01	6.95E-05	4.13E-01	-4.13E-01	0.00E+00	5.79E-01	8.04E+00	1.89E-02	8.39E-02
902	Profenofos	Soil	ng	1.42E+00	8.02E-01	-7.26E-01	5.47E-04	-5.47E-04	-1.47E-01	1.15E-05	6.71E-02	-6.71E-02	0.00E+00	1.03E-01	1.37E+00	3.21E-03	1.43E-02
903	Prohexadione-calcium	Soil	pg	5.64E-02	3.35E-02	-3.03E-02	2.11E-05	-2.11E-05	-5.91E-03	4.59E-07	2.72E-03	-2.72E-03	0.00E+00	3.26E-03	5.51E-02	1.29E-04	5.76E-04
904	Prometryn	Soil	pg	7.61E+02	4.30E+02	-3.90E+02	2.93E-01	-2.93E-01	-7.88E+01	6.17E-03	3.60E+01	-3.60E+01	0.00E+00	5.54E+01	7.35E+02	1.73E+00	7.67E+00
905	Pronamide	Soil	pg	6.20E-01	6.63E-01	-6.00E-01	2.49E-04	-2.49E-04	-3.44E-02	1.77E-06	2.41E-02	-2.41E-02	0.00E+00	2.37E-02	5.61E-01	1.32E-03	5.85E-03
906	Propachlor	Soil	ng	4.36E+01	2.49E+01	-2.26E+01	1.68E-02	-1.68E-02	-4.61E+00	3.60E-04	2.10E+00	-2.10E+00	0.00E+00	2.53E+00	4.28E+01	1.00E-01	4.46E-01
907	Propamocarb HCl	Soil	pg	5.87E+00	3.36E+00	-3.04E+00	2.26E-03	-2.26E-03	-6.20E-01	4.85E-05	2.83E-01	-2.83E-01	0.00E+00	3.41E-01	5.76E+00	1.35E-02	6.01E-02
908	Propanal	Air	mg	7.02E-01	7.41E+00	-6.71E+00	3.47E-09	-3.47E-09	-2.09E-07	2.14E-11	1.58E-07	-1.58E-07	4.20E-06	4.32E-06	1.06E-06	2.47E-09	1.10E-08
909	Propanal	Water	pg	3.10E+01	2.04E+01	-1.85E+01	1.71E-02	-1.71E-02	-3.36E+00	3.11E-04	1.66E+00	-1.66E+00	0.00E+00	2.46E+00	2.96E+01	6.94E-02	3.08E-01
910	Propane	Air	mg	2.16E+00	3.76E-02	-3.40E-02	3.00E-04	-3.00E-04	-3.51E-03	2.15E-07	2.34E-03	-2.34E-03	0.00E+00	3.87E-03	2.12E+00	4.99E-03	2.22E-02
911	Propargite	Soil	pg	3.92E+02	2.24E+02	-2.03E+02	1.51E-01	-1.51E-01	-4.14E+01	3.24E-03	1.89E+01	-1.89E+01	0.00E+00	2.28E+01	3.85E+02	9.03E-01	4.01E+00
912	Propene	Air	µg	-1.02E+02	5.45E+00	-4.94E+00	1.23E-02	-1.23E-02	-1.39E+02	7.90E-06	3.45E-01	-3.45E-01	1.74E-03	6.10E-01	3.54E+01	8.32E-02	3.70E-01
913	Propene	Water	µg	-3.31E+02	9.65E-02	-8.73E-02	1.02E-03	-1.02E-03	-3.32E+02	7.23E-05	8.82E-03	-8.82E-03	0.00E+00	1.65E-01	8.42E-01	1.97E-03	8.77E-03
914	Propiconazole	Air	pg	8.90E+00	4.87E+00	-4.41E+00	3.66E-03	-3.66E-03	-8.15E-01	6.69E-05	3.83E-01	-3.83E-01	0.00E+00	1.03E+00	8.12E+00	1.91E-02	8.47E-02
915	Propiconazole	Water	pg	2.72E-03	1.60E-03	-1.45E-03	1.80E-06	-1.80E-06	-2.89E-04	2.24E-08	1.34E-04	-1.34E-04	0.00E+00	1.61E-04	2.66E-03	6.24E-06	2.77E-05
916	Propiconazole	Soil	pg	1.15E+02	7.38E+01	-6.69E+01	7.09E-02	-7.09E-02	-1.19E+01	9.14E-04	5.65E+00	-5.65E+00	0.00E+00	7.88E+00	1.11E+02	2.60E-01	1.16E+00
917	Propionic acid	Air	µg	1.26E+01	8.04E-02	-7.28E-02	5.86E-05	-5.86E-05	-1.93E-02	1.42E-06	8.13E-03	-8.13E-03	0.00E+00	1.14E-02	1.25E+01	2.93E-02	1.30E-01
918	Propionic acid	Water	pg	1.50E+02	9.75E+01	-8.82E+01	6.53E-02	-6.53E-02	-1.59E+01	1.46E-03	7.81E+00	-7.81E+00	0.00E+00	1.29E+01	1.42E+02	3.34E-01	1.49E+00
919	Propoxycarbazone-sodium (prop)	Soil	pg	3.13E-01	1.86E-01	-1.68E-01	1.17E-04	-1.17E-04	-3.28E-02	2.54E-06	1.51E-02	-1.51E-02	0.00E+00	1.81E-02	3.06E-01	7.18E-04	3.19E-03
920	Propylamine	Air	pg	1.29E+01	7.79E+00	-7.06E+00	5.84E-03	-5.84E-03	-1.37E+00	1.16E-04	6.46E-01	-6.46E-01	0.00E+00	9.56E-01	1.24E+01	2.91E-02	1.30E-01
921	Propylamine	Water	pg	3.10E+01	1.87E+01	-1.69E+01	1.40E-02	-1.40E-02	-3.28E+00	2.78E-04	1.55E+00	-1.55E+00	0.00E+00	2.29E+00	2.98E+01	6.99E-02	3.11E-01
922	Propylene oxide	Air	ng	1.28E+02	1.62E+01	-1.46E+01	1.16E-01	-1.16E-01	-6.74E-01	3.78E-04	8.59E-01	-8.59E-01	0.00E+00	9.09E-01	1.25E+02	2.92E-01	1.30E+00
923	Propylene oxide	Water	ng	3.05E+02	3.72E+01	-3.37E+01	2.79E-01	-2.79E-01	-1.31E+00	8.84E-04	1.92E+00	-1.92E+00	0.00E+00	1.99E+00	2.97E+02	6.97E-01	3.10E+00
924	Prosulfuron	Soil	pg	2.28E+00	5.07E+00	-4.59E+00	2.19E-03	-2.19E-03	-2.98E-01	2.38E-05	2.15E-01	-2.15E-01	0.00E+00	2.21E-01	1.85E+00	4.34E-03	1.93E-02
925	Protactinium-234	Air	µBq	1.34E+01	7.44E+00	-6.73E+00	7.84E-03	-7.84E-03	-1.18E+00	1.97E-04	7.13E-01	-7.13E-01	0.00E+00	1.07E+00	1.27E+01	2.97E-02	1.32E-01
926	Protactinium-234	Water	µBq	1.06E+02	3.22E+01	-2.92E+01	2.28E-02	-2.28E-02	-5.52E+00	5.66E-04	2.77E+00	-2.77E+00	0.00E+00	3.59E+00	1.04E+02	2.44E-01	1.08E+00
927	Prothioconazol	Air	pg	5.86E-06	3.48E-06	-3.15E-06	2.20E-09	-2.20E-09	-6.14E-07	4.77E-11	2.83E-07	-2.83E-07	0.00E+00	3.39E-07	5.73E-06	1.35E-08	5.98E-08
928	Prothioconazol	Water	pg	6.11E-07	3.63E-07	-3.28E-07	2.29E-10	-2.29E-10	-6.41E-08	4.97E-12	2.95E-08	-2.95E-08	0.00E+00	3.54E-08	5.98E-07	1.40E-09	6.24E-09
929	Prothioconazol	Soil	pg	6.62E+00	4.16E+00	-3.77E+00	3.96E-03	-3.96E-03	-6.86E-01	5.51E-05	3.27E-01	-3.27E-01	0.00E+00	4.59E-01	6.37E+00	1.50E-02	6.65E-02
930	Pumice	Raw	µg	7.47E+01	4.02E+02	-3.64E+02	4.52E-02	-4.52E-02	-1.28E+01	8.49E-04	1.33E+01	-1.33E+01	0.00E+00	1.21E+01	3.68E+01	8.63E-02	3.83E-01
931	Pymetrozine	Soil	pg	3.76E+01	2.15E+01	-1.94E+01	1.45E-02	-1.45E-02	-3.97E+00	3.10E-04	1.81E+00	-1.81E+00	0.00E+00	2.18E+00	3.69E+01	8.65E-02	3.85E-01
932	Pyraclostrobin (prop)	Air	pg	2.10E+01	1.15E+01	-1.04E+01	8.61E-03	-8.61E-03	-1.92E+00	1.58E-04	9.03E-01	-9.03E-01	0.00E+00	2.44E+00	1.91E+01	4.49E-02	2.00E-01
933	Pyraclostrobin (prop)	Water	pg	6.11E-03	3.61E-03	-3.27E-03	2.30E-06	-2.30E-06	-6.46E-04	5.03E-08	2.97E-04	-2.97E-04	0.00E+00	3.57E-04	5.98E-03	1.40E-05	6.24E-05
934	Pyraclostrobin (prop)	Soil	pg	1.83E+01	1.08E+01	-9.77E+00	9.56E-03	-9.56E-03	-1.93E+00	1.50E-04	8.89E-01	-8.89E-01	0.00E+00	1.14E+00	1.79E+01	4.20E-02	1.87E-01
935	Pyrene	Air	pg	4.41E+00	4.43E-02	-4.01E-02	1.19E-03	-1.19E-03	-2.59E-02	2.29E-06	1.67E-02	-1.67E-02	4.40E+00	1.02E-02	2.09E-02	4.41E-05	1.96E-04
936	Pyrethrin	Soil	pg	2.08E+02	1.19E+02	-1.07E+02	8.00E-02	-8.00E-02	-2.19E+01	1.71E-03	1.00E+01	-1.00E+01	0.00E+00	1.21E+01	2.04E+02	4.78E-01	2.13E+00
937	Pyrimethanil	Soil	ng	2.84E+00	1.62E+00	-1.47E+00	1.09E-03	-1.09E-03	-3.00E-01	2.34E-05	1.37E-01	-1.37E-01	0.00E+00	1.65E-01	2.78E+00	6.53E-03	2.90E-02
938	Pyrithiobac sodium salt	Soil	pg	5.10E+01	2.88E+01	-2.61E+01	1.96E-02	-1.96E-02	-5.27E+00	4.13E-04	2.41E+00	-2.41E+00	0.00E+00	3.71E+00	4.92E+01	1.15E-01	5.13E-01
939	Quinoxyfen	Soil	pg	2.73E+00	1.62E+00	-1.47E+00	1.03E-03	-1.03E-03	-2.87E-01	2.23E-05	1.32E-01	-1.32E-01	0.00E+00	1.58E-01	2.67E+00	6.28E-03	2.79E-02
940	Quizalofop-P	Soil	pg	1.20E+00	7.55E-01	-6.84E-01	7.20E-04	-7.20E-04	-1.25E-01	1.00E-05	5.94E-02	-5.94E-02	0.00E+00	8.34E-02	1.16E+00	2.72E-03	1.21E-02
941	Quizalofop-p-ethyl	Soil	ng	1.39E+00	7.93E-01	-7.18E-01	5.34E-04	-5.34E-04	-1.47E-01	1.14E-05	6.68E-02	-6.68E-02	0.00E+00	8.05E-02	1.36E+00	3.19E-03	1.42E-02
942	Quizalofop ethyl ester	Air	pg	2.81E+00	1.54E+00	-1.39E+00	1.16E-03	-1.16E-03	-2.58E-01	2.12E-05	1.21E-01	-1.21E-01	0.00E+00	3.27E-01	2.57E+00	6.02E-03	2.68E-02
943	Quizalofop ethyl ester	Soil	pg	1.19E+00	7.38E-01	-6.68E-01	6.90E-04	-6.90E-04	-1.22E-01	9.80E-06	5.80E-02	-5.80E-02	0.00E+00	8.82E-02	1.14E+00	2.67E-03	1.19E-02
944	Radioactive species, alpha emitters	Water	nBq	4.83E+02	4.63E+01	-4.19E+01	5.35E-01	-5.35E-01	-3.68E+01	1.29E-01	3.20E+02	-3.20E+02	0.00E+00	2.01E+02	3.10E+02	7.27E-01	3.23E+00
945	Radioactive species, Nuclides, unspecified	Water	mBq	9.67E+00	4.50E+00	-4.07E+00	2.68E-03	-2.68E-03	-6.25E-01	7.14E-05	3.44E-01	-3.44E-01	2.19E-01	4.48E-01	9.08E+00	2.13E-02	9.48E-02
946	Radioactive species, other beta emitters	Air	mBq	2.16E+01	1.16E+02	-1.05E+02	1.30E-02	-1.30E-02	-3.71E+00	2.46E-04	3.84E+00	-3.84E+00	0.00E+00	3.50E+00	1.07E+01	2.50E-02	1.11E-01
947	Radioactive species, unspecified	Air	mBq	1.29E+02	0.00E+00	0.00E+00	0.00E+00	0.00E+00	0.00E+00	0.00E+00	0.00E+00	0.00E+00	1.29E+02	0.00E+00	0.00E+00	0.00E+00	0.00E+00
948	Radionuclides (Including Radon)	Air	ng	1.89E+02	0.00E+00	0.00E+00	0.00E+00	0.00E+00	0.00E+00	0.00E+00	0.00E+00	0.00E+00	1.89E+02	0.00E+00	0.00E+00	0.00E+00	0.00E+00
949	Radium-224	Water	mBq	3.31E+01	9.13E-01	-8.27E-01	1.05E-02	-1.05E-02	-3.77E-02	2.44E-06	4.55E-02	-4.55E-02	0.00E+00	6.22E-02	3.25E+01	7.64E-02	3.39E-01
950	Radium-226	Air	µBq	3.28E+02	2.29E+02	-2.07E+02	1.73E-01	-1.73E-01	-2.57E+01	3.63E-03	1.58E+01	-1.58E+01	0.00E+00	3.12E+01	2.97E+02	6.97E-01	3.10E+00
951	Radium-226	Water	mBq	1.09E+02	1.23E+01	-1.11E+01	2.45E-02	-2.45E-02	-1.91E+00	2.04E-04	1.02E+00	-1.02E+00	0.00E+00	1.32E+00	1.07E+02	2.52E-01	1.12E+00
952	Radium-226/kg	Water	pg	1.55E-03	0.00E+00	0.00E+00	0.00E+00	0.00E+00	0.00E+00	0.00E+00	0.00E+00	0.00E+00	1.55E-03	0.00E+00	0.00E+00	0.00E+00	0.00E+00
953	Radium-228	Air	µBq	2.54E+02	4.95E+02	-4.48E+02	1.69E-01	-1.69E-01	-1.58E+01	1.09E-03	1.47E+01	-1.47E+01	0.00E+00	6.67E+01	1.54E+02	3.61E-01	1.61E+00
954	Radium-228	Water	mBq	9.57E+01	1.99E+00	-1.80E+00	2.11E-02	-2.11E-02	-1.08E-01	8.46E-06	1.08E-01	-1.08E-01	0.00E+00	1.53E-01	9.42E+01	2.21E-01	9.84E-01
955	Radium-228/kg	Water	pg	7.92E-06	0.00E+00	0.00E+00	0.00E+00	0.00E+00	0.00E+00	0.00E+00	0.00E+00	0.00E+00	7.92E-06	0.00E+00	0.00E+00	0.00E+00	0.00E+00
956	Radon-220	Air	mBq	4.22E+00	3.18E+00	-2.88E+00	3.48E-03	-3.48E-03	-5.01E-01	8.04E-05	2.95E-01	-2.95E-01	0.00E+00	4.46E-01	3.93E+00	9.21E-03	4.09E-02
957	Radon-222	Air	Bq	1.38E+01	4.08E+00	-3.69E+00	2.99E-03	-2.99E-03	-6.98E-01	7.17E-05	3.50E-01	-3.50E-01	0.00E+00	4.54E-01	1.35E+01	3.17E-02	1.41E-01
958	Rhenium	Raw	ng	1.44E+00	4.03E-02	-3.65E-02	2.19E-03	-2.19E-03	-1.95E-03	1.75E-07	7.07E-03	-7.07E-03	0.00E+00	6.99E-03	1.41E+00	3.31E-03	1.47E-02
959	Rhodium, Rh 1.6E-7%, in mixed ore, in ground	Raw	pg	5.37E+00	1.25E-01	-1.13E-01	1.55E+00	-1.55E+00	-7.60E-02	5.21E-05	4.46E+00	-4.46E+00	0.00E+00	8.62E-01	4.55E+00	4.18E-03	1.86E-02
960	Rhodium, Rh 2.0E-5%, Pt 2.5E-4%, Pd 7.3E-4%, Ni 2.3E+0%, Cu 3.2E+0% in ore	Raw	pg	6.47E+01	3.21E+00	-2.90E+00	1.89E-02	-1.89E-02	-1.88E-01	2.17E-05	1.52E-01	-1.52E-01	0.00E+00	2.93E-01	6.35E+01	1.49E-01	6.63E-01
961	Rhodium, Rh 2.4E-5%, Pt 4.8E-4%, Pd 2.0E-4%, Ni 3.7E-2%, Cu 5.2E-2% in ore	Raw	pg	2.87E+02	1.13E+01	-1.03E+01	9.14E-02	-9.14E-02	-7.22E-01	7.38E-05	6.25E-01	-6.25E-01	0.00E+00	1.04E+00	2.82E+02	6.62E-01	2.94E+00
962	Rimsulfuron	Soil	pg	2.56E+01	1.56E+01	-1.42E+01	1.30E-02	-1.30E-02	-2.73E+00	2.22E-04	1.27E+00	-1.27E+00	0.00E+00	1.52E+00	2.50E+01	5.87E-02	2.61E-01
963	Rotenone	Soil	pg	1.16E+02	6.65E+01	-6.02E+01	4.48E-02	-4.48E-02	-1.23E+01	9.60E-04	5.60E+00	-5.60E+00	0.00E+00	6.75E+00	1.14E+02	2.68E-01	1.19E+00
964	Rubidium	Water	µg	6.61E+00	1.83E-01	-1.65E-01	2.10E-03	-2.10E-03	-7.55E-03	4.88E-07	9.11E-03	-9.11E-03	0.00E+00	1.24E-02	6.50E+00	1.53E-02	6.79E-02
965	Ruthenium-103	Air	nBq	2.04E-02	2.32E-02	-2.10E-02	1.70E-05	-1.70E-05	-3.83E-03	4.71E-07	2.05E-03	-2.05E-03	0.00E+00	2.79E-03	1.90E-02	4.47E-05	1.99E-04
966	Ruthenium-103	Water	nBq	2.73E+02	4.24E+01	-3.84E+01	3.03E-02	-3.03E-02	-6.99E+00	8.80E-04	3.77E+00	-3.77E+00	0.00E+00	5.18E+00	2.67E+02	6.28E-01	2.79E+00
967	Samarium	Raw	pg	3.91E+01	6.80E+01	-6.15E+01	6.73E-02	-6.73E-02	-5.95E+00	2.44E-04	3.01E+00	-3.01E+00	0.00E+00	2.86E+00	3.53E+01	8.26E-02	3.67E-01
968	Sand	Raw	µg	-1.13E+01	3.33E+01	-3.01E+01	1.58E-03	-1.58E-03	-1.61E+01	3.80E-04	5.80E+00	-5.80E+00	0.00E+00	3.22E-01	1.34E+00	3.14E-03	1.40E-02
969	Scandium	Air	ng	4.09E+00	8.97E+00	-8.12E+00	2.55E-03	-2.55E-03	-2.12E-01	4.38E-06	2.26E-01	-2.26E-01	0.00E+00	1.20E+00	2.22E+00	5.22E-03	2.32E-02
970	Scandium	Water	ng	2.13E+01	8.61E+00	-7.79E+00	9.87E-02	-9.87E-02	-1.56E+00	1.67E-04	9.64E-01	-9.64E-01	0.00E+00	1.14E+00	2.07E+01	4.82E-02	2.14E-01
971	Selenium	Air	µg	2.84E+00	2.17E-01	-1.97E-01	2.97E-04	-2.97E-04	-2.43E-02	3.39E-06	1.50E-02	-1.50E-02	1.74E-02	3.01E-02	2.76E+00	6.48E-03	2.88E-02
972	Selenium	Water	ng	2.58E+02	4.66E+01	-4.22E+01	3.81E-01	-3.81E-01	-1.17E+01	1.25E-03	5.95E+00	-5.95E+00	6.53E-01	4.99E+00	2.57E+02	6.02E-01	2.67E+00
973	Selenium	Soil	ng	2.91E+00	1.28E+00	-1.16E+00	3.30E-02	-3.30E-02	-4.59E-01	5.16E-06	2.97E-01	-2.97E-01	0.00E+00	4.99E-01	2.71E+00	6.24E-03	2.77E-02
974	Sethoxydim	Air	pg	6.06E+00	3.32E+00	-3.00E+00	2.49E-03	-2.49E-03	-5.54E-01	4.55E-05	2.61E-01	-2.61E-01	0.00E+00	7.04E-01	5.52E+00	1.30E-02	5.76E-02
975	Sethoxydim	Soil	pg	2.13E+01	1.25E+01	-1.13E+01	9.38E-03	-9.38E-03	-2.24E+00	1.76E-04	1.03E+00	-1.03E+00	0.00E+00	1.31E+00	2.08E+01	4.89E-02	2.17E-01
976	Shale	Raw	µg	3.75E+02	5.36E+02	-4.85E+02	3.55E-01	-3.55E-01	-8.06E+01	1.55E-02	5.35E+01	-5.35E+01	0.00E+00	6.23E+01	3.39E+02	7.94E-01	3.53E+00
977	Silicon	Air	µg	5.27E+01	1.13E+02	-1.02E+02	5.25E-02	-5.25E-02	-2.93E+00	5.81E-05	3.04E+00	-3.04E+00	0.00E+00	1.54E+01	2.92E+01	6.83E-02	3.04E-01
978	Silicon	Water	µg	4.89E+01	2.11E+01	-1.91E+01	6.74E-02	-6.74E-02	-4.47E+00	4.62E-04	2.03E+00	-2.03E+00	0.00E+00	4.16E+00	4.66E+01	1.09E-01	4.85E-01
979	Silicon	Soil	µg	1.42E+01	2.68E+01	-2.42E+01	1.38E-02	-1.38E-02	-1.46E+00	1.46E-04	1.18E+00	-1.18E+00	0.00E+00	6.24E+00	6.78E+00	1.59E-02	7.05E-02
980	Silicon dioxide	Water	pg	5.60E+00	2.77E+01	-2.51E+01	4.47E-01	-4.47E-01	-2.48E+01	7.14E-04	5.33E+00	-5.33E+00	0.00E+00	5.76E+00	2.17E+01	4.92E-02	2.19E-01
981	Silicon tetrachloride	Air	pg	6.60E-01	3.26E+00	-2.96E+00	5.27E-02	-5.27E-02	-2.92E+00	8.41E-05	6.28E-01	-6.28E-01	0.00E+00	6.79E-01	2.56E+00	5.80E-03	2.58E-02
982	Silicon tetrafluoride	Air	pg	4.53E+02	2.88E+01	-2.61E+01	5.46E-01	-5.46E-01	-3.52E+01	1.34E-01	3.33E+02	-3.33E+02	0.00E+00	2.08E+02	2.75E+02	6.43E-01	2.86E+00
983	Silthiofam	Soil	pg	4.20E+00	2.49E+00	-2.26E+00	1.58E-03	-1.58E-03	-4.41E-01	3.42E-05	2.03E-01	-2.03E-01	0.00E+00	2.43E-01	4.11E+00	9.65E-03	4.29E-02
984	Silver	Air	pg	1.29E+01	2.87E+01	-2.60E+01	8.08E-01	-8.08E-01	-1.07E+01	1.35E-04	3.48E+00	-3.48E+00	0.00E+00	4.10E+00	1.67E+01	3.57E-02	1.59E-01
985	Silver	Water	µg	3.39E+01	1.97E-01	-1.79E-01	3.31E-04	-3.31E-04	-3.80E-02	4.11E-06	1.97E-02	-1.97E-02	8.98E-02	3.37E-02	3.34E+01	7.85E-02	3.49E-01
986	Silver	Soil	pg	1.46E+01	6.42E+00	-5.81E+00	1.65E-01	-1.65E-01	-2.30E+00	2.58E-05	1.49E+00	-1.49E+00	0.00E+00	2.50E+00	1.36E+01	3.13E-02	1.39E-01
987	Silver-110	Air	nBq	2.98E+00	4.48E-01	-4.06E-01	3.20E-04	-3.20E-04	-7.39E-02	9.30E-06	3.99E-02	-3.99E-02	0.00E+00	5.47E-02	2.92E+00	6.86E-03	3.05E-02
988	Silver-110	Water	µBq	7.45E+01	8.17E+01	-7.39E+01	6.00E-02	-6.00E-02	-1.36E+01	1.63E-03	7.21E+00	-7.21E+00	0.00E+00	9.74E+00	6.97E+01	1.64E-01	7.27E-01
989	Silver, 0.007% in sulfide, Ag 0.004%, Pb, Zn, Cd, In	Raw	ng	2.40E+02	3.37E+01	-3.05E+01	7.58E+01	-7.58E+01	-6.48E+00	2.92E-03	2.20E+02	-2.20E+02	0.00E+00	5.32E+01	1.89E+02	1.26E-01	5.60E-01
990	Silver, 3.2ppm in sulfide, Ag 1.2ppm, Cu and Te, in crude ore	Raw	pg	1.37E+00	1.17E+00	-1.06E+00	8.69E-02	-8.69E-02	-7.86E-02	7.97E-06	2.95E-01	-2.95E-01	0.00E+00	1.25E-01	1.20E+00	2.46E-03	1.09E-02
991	Silver, Ag 1.5E-4%, Au 6.8E-4%, in ore	Raw	pg	2.28E-01	2.13E-01	-1.93E-01	8.62E-04	-8.62E-04	-2.22E-02	2.54E-06	1.33E-02	-1.33E-02	0.00E+00	3.31E-02	1.95E-01	4.54E-04	2.02E-03
992	Silver, Ag 1.5E-5%, Au 5.4E-4%, in ore	Raw	pg	2.09E-02	1.95E-02	-1.76E-02	7.89E-05	-7.89E-05	-2.03E-03	2.32E-07	1.21E-03	-1.21E-03	0.00E+00	3.03E-03	1.78E-02	4.15E-05	1.85E-04
993	Silver, Ag 1.8E-6%, in mixed ore, in ground	Raw	pg	6.11E+01	1.42E+00	-1.28E+00	1.76E+01	-1.76E+01	-8.64E-01	5.92E-04	5.07E+01	-5.07E+01	0.00E+00	9.80E+00	5.18E+01	4.75E-02	2.11E-01
994	Silver, Ag 2.1E-4%, Au 2.1E-4%, in ore	Raw	pg	4.35E+00	2.18E+00	-1.97E+00	4.92E-02	-4.92E-02	-4.42E-01	3.02E-05	2.45E-01	-2.45E-01	0.00E+00	7.61E-01	3.78E+00	8.67E-03	3.85E-02
995	Silver, Ag 4.2E-3%, Au 1.1E-4%, in ore	Raw	pg	9.71E+02	3.46E+02	-3.13E+02	1.42E+02	-1.42E+02	-6.43E+01	8.81E-03	4.26E+02	-4.26E+02	0.00E+00	1.83E+02	8.13E+02	1.31E+00	5.84E+00
996	Silver, Ag 4.6E-5%, Au 1.3E-4%, in ore	Raw	pg	6.90E+00	3.48E+00	-3.15E+00	4.44E-02	-4.44E-02	-7.10E-01	4.72E-05	2.92E-01	-2.92E-01	0.00E+00	1.20E+00	6.00E+00	1.39E-02	6.18E-02
997	Silver, Ag 5.4E-3%, in mixed ore	Raw	ng	1.25E+00	2.41E-01	-2.19E-01	1.38E-01	-1.38E-01	-3.07E-02	7.16E-06	4.09E-01	-4.09E-01	0.00E+00	1.14E-01	1.13E+00	2.08E-03	9.26E-03
998	Silver, Ag 7.6E-5%, Au 9.7E-5%, in ore	Raw	pg	2.88E+00	2.69E+00	-2.43E+00	1.09E-02	-1.09E-02	-2.80E-01	3.20E-05	1.67E-01	-1.67E-01	0.00E+00	4.18E-01	2.46E+00	5.73E-03	2.55E-02
999	Silver, Ag 9.7E-4%, Au 9.7E-4%, Zn 0.63%, Cu 0.38%, Pb 0.014%, in ore	Raw	ng	2.05E+00	7.39E+00	-6.69E+00	2.14E-02	-2.14E-02	-3.28E-01	6.28E-05	3.12E-01	-3.12E-01	0.00E+00	2.79E-01	1.38E+00	3.15E-03	1.40E-02
1000	Simazine	Soil	pg	1.53E+02	1.08E+02	-9.78E+01	1.22E-01	-1.22E-01	-1.67E+01	1.49E-03	8.09E+00	-8.09E+00	0.00E+00	9.56E+00	1.48E+02	3.48E-01	1.55E+00
1001	Sodium	Air	µg	1.49E+02	7.80E+00	-7.06E+00	8.52E-03	-8.52E-03	-3.91E-01	2.17E-05	2.82E-01	-2.82E-01	0.00E+00	1.16E+00	1.46E+02	3.43E-01	1.52E+00
1002	Sodium	Water	mg	3.64E+02	8.70E+00	-7.87E+00	6.50E-02	-6.50E-02	-5.97E-01	9.34E-03	7.26E-01	-7.26E-01	4.37E-01	6.38E-01	3.58E+02	8.40E-01	3.73E+00
1003	Sodium	Soil	ng	9.23E+01	4.15E+01	-3.76E+01	1.07E+00	-1.07E+00	-1.95E+01	1.88E-04	9.61E+00	-9.61E+00	0.00E+00	1.62E+01	9.06E+01	2.08E-01	9.26E-01
1004	Sodium-24	Water	µBq	9.57E+00	1.50E+00	-1.36E+00	1.08E-03	-1.08E-03	-2.48E-01	3.12E-05	1.34E-01	-1.34E-01	0.00E+00	1.84E-01	9.37E+00	2.20E-02	9.79E-02
1005	Sodium chlorate	Air	ng	2.79E+01	1.08E+00	-9.78E-01	1.71E-02	-1.71E-02	-1.16E-01	1.22E-02	1.06E-01	-1.06E-01	0.00E+00	2.54E+01	2.44E+00	5.67E-03	2.52E-02
1006	Sodium chlorate	Water	pg	2.09E+02	1.18E+02	-1.07E+02	8.07E-02	-8.07E-02	-2.17E+01	1.70E-03	9.91E+00	-9.91E+00	0.00E+00	1.52E+01	2.02E+02	4.74E-01	2.11E+00
1007	Sodium chloride	Raw	mg	5.25E+01	2.01E+01	-1.82E+01	2.99E-02	-2.99E-02	-1.61E+00	5.12E-04	6.85E+01	-6.85E+01	0.00E+00	4.96E+01	2.56E+00	5.88E-03	2.61E-02
1008	Sodium dichromate	Air	ng	-1.21E+02	1.42E+01	-1.28E+01	2.09E-03	-2.09E-03	-1.25E+02	3.09E-05	4.72E-01	-4.72E-01	0.00E+00	1.19E+00	1.34E+00	3.14E-03	1.39E-02
1009	Sodium formate	Air	pg	1.80E+02	1.09E+02	-9.83E+01	3.21E+01	-3.21E+01	-8.72E+00	2.06E-03	1.05E+02	-1.05E+02	0.00E+00	6.22E+01	1.16E+02	1.37E-01	6.09E-01
1010	Sodium formate	Water	pg	4.33E+02	2.61E+02	-2.36E+02	7.72E+01	-7.72E+01	-2.10E+01	4.94E-03	2.53E+02	-2.53E+02	0.00E+00	1.49E+02	2.78E+02	3.29E-01	1.46E+00
1011	Sodium hydroxide	Air	pg	1.33E+02	6.32E+02	-5.72E+02	8.96E-02	-8.96E-02	-2.28E+01	1.48E-03	2.11E+01	-2.11E+01	0.00E+00	2.44E+01	7.10E+01	1.66E-01	7.40E-01
1012	Sodium nitrate	Raw	pg	4.09E-01	2.22E-01	-2.01E-01	2.15E-04	-2.15E-04	-1.45E-02	1.46E-06	1.06E-02	-1.06E-02	0.00E+00	6.45E-02	3.34E-01	7.84E-04	3.48E-03
1013	Sodium sulfate	Raw	mg	2.43E+02	1.87E-03	-1.70E-03	1.31E-04	-1.31E-04	-1.18E-03	1.43E-08	4.42E-04	-4.42E-04	0.00E+00	2.43E+02	4.64E-02	1.08E-04	4.82E-04
1014	Sodium tetrahydroborate	Air	ng	1.01E+00	7.66E-01	-6.93E-01	5.55E-04	-5.55E-04	-6.53E-02	9.95E-06	4.52E-02	-4.52E-02	0.00E+00	5.68E-02	9.37E-01	2.20E-03	9.77E-03
1015	Solids, inorganic	Water	mg	2.20E+00	9.10E-01	-8.23E-01	7.63E-04	-7.63E-04	-1.89E-01	2.05E-05	1.65E-01	-1.65E-01	1.24E-10	4.66E-01	1.81E+00	4.25E-03	1.89E-02
1016	Spinosad	Soil	pg	7.83E-01	4.47E-01	-4.05E-01	3.02E-04	-3.02E-04	-8.27E-02	6.46E-06	3.77E-02	-3.77E-02	0.00E+00	4.54E-02	7.68E-01	1.80E-03	8.01E-03
1017	Spiroxamine	Soil	pg	7.09E+01	8.25E+01	-7.47E+01	3.90E-02	-3.90E-02	-4.96E+00	3.55E-04	3.47E+00	-3.47E+00	0.00E+00	1.14E+01	5.59E+01	1.31E-01	5.83E-01
1018	Spodumene	Raw	µg	1.56E+02	5.49E-03	-4.97E-03	1.01E-04	-1.01E-04	-1.49E-03	1.30E-07	1.33E-03	-1.33E-03	0.00E+00	1.56E+02	3.02E-02	7.06E-05	3.14E-04
1019	Stibnite	Raw	ng	1.39E+00	7.48E+00	-6.78E+00	8.42E-04	-8.42E-04	-2.40E-01	1.59E-05	2.48E-01	-2.48E-01	0.00E+00	2.26E-01	6.90E-01	1.62E-03	7.19E-03
1020	Strontium	Raw	ng	1.84E+02	3.29E+01	-2.98E+01	5.24E+01	-5.24E+01	-6.26E+00	2.15E-03	1.53E+02	-1.53E+02	0.00E+00	4.02E+01	1.47E+02	1.25E-01	5.53E-01
1021	Strontium	Air	µg	1.10E+00	1.71E+00	-1.55E+00	9.45E-04	-9.45E-04	-9.07E-02	1.01E-05	6.91E-02	-6.91E-02	0.00E+00	2.35E-01	7.82E-01	1.83E-03	8.14E-03
1022	Strontium	Water	mg	2.07E+00	4.54E-02	-4.11E-02	3.94E-04	-3.94E-04	-3.58E-03	1.16E-05	2.60E-03	-2.60E-03	2.34E-03	3.86E-03	2.04E+00	4.79E-03	2.13E-02
1023	Strontium	Soil	ng	2.65E+01	1.64E+00	-1.49E+00	2.64E-02	-2.64E-02	-3.97E-01	5.68E-06	2.41E-01	-2.41E-01	0.00E+00	4.13E-01	2.60E+01	6.10E-02	2.71E-01
1024	Strontium-89	Water	µBq	4.83E+00	2.06E+00	-1.86E+00	1.50E-03	-1.50E-03	-3.39E-01	4.20E-05	1.82E-01	-1.82E-01	0.00E+00	2.48E-01	4.66E+00	1.10E-02	4.87E-02
1025	Strontium-90	Water	mBq	2.00E+00	4.50E+00	-4.07E+00	2.99E-03	-2.99E-03	-8.40E-01	5.45E-05	3.66E-01	-3.66E-01	0.00E+00	4.21E-01	1.96E+00	4.60E-03	2.04E-02
1026	Styrene	Air	ng	4.79E+01	3.29E+01	-2.98E+01	7.51E-01	-7.51E-01	-3.28E+01	1.60E-04	7.05E+00	-7.05E+00	2.76E-01	1.17E+01	6.48E+01	1.49E-01	6.63E-01
1027	Sulfate	Air	µg	3.22E+02	4.43E+00	-4.01E+00	1.37E+02	-1.37E+02	-3.96E+00	4.55E-03	3.93E+02	-3.93E+02	0.00E+00	7.25E+01	2.53E+02	1.96E-02	8.72E-02
1028	Sulfate	Water	mg	1.05E+02	3.89E+00	-3.52E+00	7.71E-02	-7.71E-02	-7.05E-01	2.41E-03	8.55E-01	-8.55E-01	6.21E-03	6.63E+00	9.72E+01	2.28E-01	1.01E+00
1029	Sulfate	Soil	ng	3.65E+02	1.61E+02	-1.45E+02	4.14E+00	-4.14E+00	-5.76E+01	6.47E-04	3.73E+01	-3.73E+01	0.00E+00	6.27E+01	3.41E+02	7.83E-01	3.48E+00
1030	Sulfentrazone	Air	pg	5.79E+01	3.17E+01	-2.87E+01	2.38E-02	-2.38E-02	-5.30E+00	4.35E-04	2.49E+00	-2.49E+00	0.00E+00	6.73E+00	5.28E+01	1.24E-01	5.51E-01
1031	Sulfentrazone	Soil	pg	4.33E+02	2.42E+02	-2.19E+02	1.71E-01	-1.71E-01	-4.20E+01	3.37E-03	1.95E+01	-1.95E+01	0.00E+00	3.99E+01	4.07E+02	9.55E-01	4.24E+00
1032	Sulfide	Water	µg	2.53E+01	1.14E-01	-1.03E-01	3.32E-04	-3.32E-04	-1.17E-02	1.44E-06	7.52E-03	-7.52E-03	1.75E-04	1.07E-02	2.50E+01	5.87E-02	2.61E-01
1033	Sulfite	Water	µg	8.18E+02	1.84E+00	-1.67E+00	1.06E-03	-1.06E-03	-2.15E-01	3.59E-05	1.42E-01	-1.42E-01	0.00E+00	2.00E-01	8.08E+02	1.90E+00	8.43E+00
1034	Sulfosate	Soil	ng	1.77E+00	9.92E-01	-8.98E-01	7.02E-04	-7.02E-04	-1.72E-01	1.38E-05	7.99E-02	-7.99E-02	0.00E+00	1.63E-01	1.67E+00	3.91E-03	1.74E-02
1035	Sulfosulfuron	Soil	pg	1.12E+00	6.67E-01	-6.04E-01	4.21E-04	-4.21E-04	-1.18E-01	9.14E-06	5.42E-02	-5.42E-02	0.00E+00	6.50E-02	1.10E+00	2.58E-03	1.15E-02
1036	Sulfur	Raw	µg	-4.64E+00	4.10E+01	-3.71E+01	2.17E-03	-2.17E-03	-1.10E+01	7.10E-04	7.24E+00	-7.24E+00	0.00E+00	4.74E-01	1.98E+00	4.65E-03	2.07E-02
1037	Sulfur	Water	mg	1.40E-01	4.08E-03	-3.69E-03	3.52E-05	-3.52E-05	-2.75E-04	3.17E-08	3.98E+01	-3.98E+01	1.14E-04	3.38E-04	1.38E-01	3.24E-04	1.44E-03
1038	Sulfur	Soil	µg	1.89E+00	3.03E+00	-2.75E+00	2.26E-03	-2.26E-03	-1.77E-01	1.67E-05	1.46E-01	-1.46E-01	0.00E+00	7.11E-01	1.05E+00	2.46E-03	1.09E-02
1039	Sulfur dioxide	Air	mg	3.48E+02	1.08E+01	-9.78E+00	2.24E-01	-2.24E-01	-1.76E+00	1.18E-04	1.39E+00	-1.39E+00	6.51E-01	2.05E+00	3.42E+02	8.02E-01	3.57E+00
1040	Sulfur hexafluoride	Air	µg	3.91E+01	2.34E-01	-2.12E-01	2.40E-04	-2.40E-04	-3.81E-02	5.87E-06	2.23E-02	-2.23E-02	0.00E+00	3.23E-02	3.86E+01	9.07E-02	4.03E-01
1041	Sulfur monoxide	Air	µg	7.02E+00	0.00E+00	0.00E+00	0.00E+00	0.00E+00	0.00E+00	0.00E+00	0.00E+00	0.00E+00	7.02E+00	0.00E+00	0.00E+00	0.00E+00	0.00E+00
1042	Sulfur oxides	Air	ng	3.38E+01	4.68E+01	-4.23E+01	1.67E-02	-1.67E-02	-2.48E+00	3.53E-04	2.15E+00	-2.15E+00	1.56E+01	5.26E+00	1.09E+01	2.55E-02	1.13E-01
1043	Sulfur trioxide	Air	ng	2.30E+00	1.36E+00	-1.24E+00	9.55E-04	-9.55E-04	-2.41E-01	1.98E-05	1.13E-01	-1.13E-01	0.00E+00	1.64E-01	2.22E+00	5.21E-03	2.32E-02
1044	Sulfuric acid	Air	µg	5.88E-02	1.02E-02	-9.20E-03	1.59E-02	-1.59E-02	-1.90E-03	7.88E-07	2.32E+02	-2.32E+02	0.00E+00	1.50E-02	4.45E-02	3.79E-05	1.68E-04
1045	Sulfuric acid	Soil	ng	1.38E+02	7.89E+01	-7.14E+01	5.32E-02	-5.32E-02	-1.46E+01	1.14E-03	6.65E+00	-6.65E+00	0.00E+00	8.01E+00	1.35E+02	3.18E-01	1.41E+00
1046	Sulfuric acid, dimethyl ester	Air	pg	5.31E+02	0.00E+00	0.00E+00	0.00E+00	0.00E+00	0.00E+00	0.00E+00	0.00E+00	0.00E+00	5.31E+02	0.00E+00	0.00E+00	0.00E+00	0.00E+00
1047	Suspended solids, unspecified	Water	mg	7.10E+02	4.18E+00	-3.78E+00	6.69E-02	-6.69E-02	-8.63E-01	1.07E-04	6.14E-01	-6.14E-01	1.95E+00	8.42E-01	6.99E+02	1.64E+00	7.29E+00
1048	t-Butyl methyl ether	Air	ng	8.72E+01	5.32E+00	-4.82E+00	6.10E-02	-6.10E-02	-1.17E+00	4.11E-05	1.67E+00	-1.67E+00	3.87E-01	6.21E+00	8.03E+01	1.88E-01	8.37E-01
1049	t-Butyl methyl ether	Water	ng	2.81E+00	1.86E-01	-1.69E-01	2.31E-01	-2.31E-01	-3.51E-02	9.80E-06	7.00E-01	-7.00E-01	0.00E+00	6.65E-01	2.14E+00	4.07E-03	1.81E-02
1050	t-Butylamine	Air	pg	4.05E+01	2.96E+01	-2.68E+01	2.04E-02	-2.04E-02	-4.43E+00	4.99E-04	2.38E+00	-2.38E+00	0.00E+00	6.00E+00	3.56E+01	8.37E-02	3.72E-01
1051	t-Butylamine	Water	pg	9.71E+01	7.10E+01	-6.43E+01	4.89E-02	-4.89E-02	-1.06E+01	1.20E-03	5.71E+00	-5.71E+00	0.00E+00	1.44E+01	8.55E+01	2.01E-01	8.92E-01
1052	Talc	Raw	µg	8.24E+01	2.66E+00	-2.41E+00	5.50E-02	-5.50E-02	-1.36E-01	1.36E-05	2.67E-01	-2.67E-01	0.00E+00	8.17E+01	6.38E-01	1.27E-03	5.64E-03
1053	Tantalum	Raw	ng	2.84E+00	7.86E-01	-7.12E-01	2.05E-03	-2.05E-03	-1.76E-01	2.25E-05	4.91E-02	-4.91E-02	0.00E+00	4.66E-01	2.45E+00	5.74E-03	2.55E-02
1054	Tar	Air	pg	8.58E-02	0.00E+00	0.00E+00	0.00E+00	0.00E+00	0.00E+00	0.00E+00	0.00E+00	0.00E+00	8.58E-02	0.00E+00	0.00E+00	0.00E+00	0.00E+00
1055	Tar	Water	pg	1.23E-03	0.00E+00	0.00E+00	0.00E+00	0.00E+00	0.00E+00	0.00E+00	0.00E+00	0.00E+00	1.23E-03	0.00E+00	0.00E+00	0.00E+00	0.00E+00
1056	Tebuconazole	Air	pg	1.56E-05	9.27E-06	-8.39E-06	5.85E-09	-5.85E-09	-1.64E-06	1.27E-10	7.54E-07	-7.54E-07	0.00E+00	9.03E-07	1.53E-05	3.58E-08	1.59E-07
1057	Tebuconazole	Water	pg	4.83E-06	2.87E-06	-2.59E-06	1.81E-09	-1.81E-09	-5.06E-07	3.93E-11	2.33E-07	-2.33E-07	0.00E+00	2.79E-07	4.72E-06	1.11E-08	4.93E-08
1058	Tebuconazole	Soil	pg	1.22E+02	1.10E+02	-9.96E+01	6.98E-02	-6.98E-02	-1.04E+01	7.88E-04	5.93E+00	-5.93E+00	0.00E+00	1.37E+01	1.07E+02	2.50E-01	1.11E+00
1059	Tebufenpyrad	Soil	pg	8.75E+01	5.10E+01	-4.62E+01	3.38E-02	-3.38E-02	-9.26E+00	7.23E-04	4.24E+00	-4.24E+00	0.00E+00	5.10E+00	8.57E+01	2.01E-01	8.95E-01
1060	Tebupirimphos	Soil	pg	6.38E+01	4.49E+01	-4.07E+01	5.09E-02	-5.09E-02	-6.94E+00	6.20E-04	3.36E+00	-3.36E+00	0.00E+00	3.98E+00	6.17E+01	1.45E-01	6.44E-01
1061	Tebutam	Soil	ng	1.67E+00	1.25E+00	-1.13E+00	8.35E-04	-8.35E-04	-1.55E-01	1.13E-05	7.72E-02	-7.72E-02	0.00E+00	8.92E-02	1.59E+00	3.74E-03	1.66E-02
1062	Technetium-99m	Water	µBq	4.66E+00	2.65E+00	-2.40E+00	1.94E-03	-1.94E-03	-4.37E-01	5.40E-05	2.35E-01	-2.35E-01	0.00E+00	3.20E-01	4.47E+00	1.05E-02	4.66E-02
1063	Teflubenzuron	Soil	pg	1.21E+01	1.26E+01	-1.14E+01	8.87E-02	-8.87E-02	-1.75E+00	1.64E-04	1.07E+00	-1.07E+00	0.00E+00	1.43E+00	1.11E+01	2.56E-02	1.14E-01
1064	Tefluthrin	Air	pg	3.94E-01	2.34E-01	-2.12E-01	1.51E-04	-1.51E-04	-4.17E-02	3.25E-06	1.92E-02	-1.92E-02	0.00E+00	2.30E-02	3.86E-01	9.06E-04	4.03E-03
1065	Tefluthrin	Water	pg	1.93E-06	1.14E-06	-1.04E-06	7.38E-10	-7.38E-10	-2.04E-07	1.59E-11	9.40E-08	-9.40E-08	0.00E+00	1.13E-07	1.89E-06	4.44E-09	1.97E-08
1066	Tefluthrin	Soil	pg	5.15E+01	3.61E+01	-3.27E+01	4.05E-02	-4.05E-02	-5.59E+00	4.99E-04	2.71E+00	-2.71E+00	0.00E+00	3.20E+00	4.98E+01	1.17E-01	5.19E-01
1067	Tellurium	Raw	pg	2.06E-01	1.75E-01	-1.58E-01	1.30E-02	-1.30E-02	-1.18E-02	1.19E-06	4.43E-02	-4.43E-02	0.00E+00	1.87E-02	1.80E-01	3.69E-04	1.64E-03
1068	Tellurium-123m	Water	µBq	1.56E+00	3.36E-01	-3.04E-01	2.40E-04	-2.40E-04	-5.81E-02	6.04E-06	2.92E-02	-2.92E-02	0.00E+00	3.80E-02	1.53E+00	3.59E-03	1.60E-02
1069	Tellurium-132	Water	nBq	8.02E+01	1.20E+01	-1.09E+01	8.61E-03	-8.61E-03	-1.99E+00	2.50E-04	1.07E+00	-1.07E+00	0.00E+00	1.47E+00	7.86E+01	1.85E-01	8.20E-01
1070	Terbacil	Soil	ng	1.54E+01	8.80E+00	-7.97E+00	5.93E-03	-5.93E-03	-1.63E+00	1.27E-04	7.42E-01	-7.42E-01	0.00E+00	8.94E-01	1.51E+01	3.55E-02	1.58E-01
1071	Terbufos	Soil	pg	1.84E+02	1.84E+02	-1.66E+02	1.53E-01	-1.53E-01	-2.08E+01	1.81E-03	1.12E+01	-1.12E+01	0.00E+00	1.27E+01	1.72E+02	4.04E-01	1.79E+00
1072	Terpenes	Air	ng	5.67E+00	3.18E+00	-2.88E+00	2.36E-03	-2.36E-03	-4.73E-01	4.29E-05	2.42E-01	-2.42E-01	0.00E+00	6.84E-01	5.09E+00	1.19E-02	5.31E-02
1073	Tetradecane	Water	ng	1.04E+00	0.00E+00	0.00E+00	0.00E+00	0.00E+00	0.00E+00	0.00E+00	0.00E+00	0.00E+00	1.04E+00	0.00E+00	0.00E+00	0.00E+00	0.00E+00
1074	Tetramethyl ammonium hydroxide	Air	ng	3.66E+01	2.77E+01	-2.50E+01	2.01E-02	-2.01E-02	-2.36E+00	3.60E-04	1.63E+00	-1.63E+00	0.00E+00	2.05E+00	3.38E+01	7.94E-02	3.53E-01
1075	Thallium	Air	ng	4.96E+00	1.12E+01	-1.02E+01	3.74E-03	-3.74E-03	-3.46E-01	5.93E-06	2.88E-01	-2.88E-01	0.00E+00	1.51E+00	2.70E+00	6.33E-03	2.82E-02
1076	Thallium	Water	µg	1.72E+00	3.84E-03	-3.48E-03	1.29E-05	-1.29E-05	-4.76E-04	7.58E-08	3.31E-04	-3.31E-04	1.34E-04	4.42E-04	1.70E+00	3.98E-03	1.77E-02
1077	Thiamethoxam	Soil	pg	1.22E+02	6.91E+01	-6.26E+01	4.70E-02	-4.70E-02	-1.27E+01	9.93E-04	5.80E+00	-5.80E+00	0.00E+00	8.36E+00	1.18E+02	2.78E-01	1.23E+00
1078	Thiazole, 2-(thiocyanatemethylthio)benzo-	Soil	ng	1.14E+01	6.52E+00	-5.90E+00	4.39E-03	-4.39E-03	-1.20E+00	9.41E-05	5.49E-01	-5.49E-01	0.00E+00	6.62E-01	1.12E+01	2.63E-02	1.17E-01
1079	Thidiazuron	Soil	pg	8.93E+01	5.04E+01	-4.57E+01	3.44E-02	-3.44E-02	-9.24E+00	7.23E-04	4.22E+00	-4.22E+00	0.00E+00	6.49E+00	8.61E+01	2.02E-01	8.99E-01
1080	Thifensulfuron	Air	pg	8.26E-01	4.52E-01	-4.09E-01	3.39E-04	-3.39E-04	-7.55E-02	6.21E-06	3.55E-02	-3.55E-02	0.00E+00	9.59E-02	7.53E-01	1.77E-03	7.85E-03
1081	Thifensulfuron-methyl	Soil	pg	9.54E-01	6.88E-01	-6.23E-01	3.97E-04	-3.97E-04	-9.20E-02	7.06E-06	4.60E-02	-4.60E-02	0.00E+00	7.95E-02	8.89E-01	2.09E-03	9.28E-03
1082	Thiodicarb	Air	pg	2.94E+00	1.61E+00	-1.46E+00	1.21E-03	-1.21E-03	-2.69E-01	2.21E-05	1.27E-01	-1.27E-01	0.00E+00	3.42E-01	2.68E+00	6.30E-03	2.80E-02
1083	Thiodicarb	Soil	pg	1.26E-01	6.90E-02	-6.25E-02	5.18E-05	-5.18E-05	-1.15E-02	9.48E-07	5.43E-03	-5.43E-03	0.00E+00	1.46E-02	1.15E-01	2.70E-04	1.20E-03
1084	Thiram	Soil	pg	8.58E+01	4.44E+01	-4.02E+01	4.09E-02	-4.09E-02	-2.12E+00	4.76E-04	2.49E+00	-2.49E+00	0.00E+00	1.99E+01	6.30E+01	1.48E-01	6.57E-01
1085	Thorium	Air	ng	5.96E+00	1.35E+01	-1.22E+01	3.79E-03	-3.79E-03	-3.08E-01	5.78E-06	3.37E-01	-3.37E-01	0.00E+00	1.81E+00	3.15E+00	7.38E-03	3.28E-02
1086	Thorium-228	Air	µBq	4.37E+01	5.77E+01	-5.22E+01	3.27E-02	-3.27E-02	-3.88E+00	5.13E-04	2.75E+00	-2.75E+00	0.00E+00	7.96E+00	3.37E+01	7.91E-02	3.51E-01
1087	Thorium-228	Water	mBq	1.32E+02	3.65E+00	-3.31E+00	4.20E-02	-4.20E-02	-1.51E-01	9.87E-06	1.82E-01	-1.82E-01	0.00E+00	2.49E-01	1.30E+02	3.06E-01	1.36E+00
1088	Thorium-230	Air	µBq	2.21E+01	9.93E+00	-8.99E+00	1.03E-02	-1.03E-02	-1.65E+00	4.21E-04	1.37E+00	-1.37E+00	0.00E+00	1.62E+00	2.09E+01	4.90E-02	2.18E-01
1089	Thorium-230	Water	mBq	9.00E+00	2.73E+00	-2.47E+00	1.93E-03	-1.93E-03	-4.67E-01	4.79E-05	2.34E-01	-2.34E-01	0.00E+00	3.04E-01	8.80E+00	2.07E-02	9.18E-02
1090	Thorium-232	Air	µBq	4.96E+01	5.22E+01	-4.72E+01	3.88E-02	-3.88E-02	-4.98E+00	7.35E-04	3.22E+00	-3.22E+00	0.00E+00	7.32E+00	4.18E+01	9.80E-02	4.36E-01
1091	Thorium-232	Water	µBq	1.90E+01	1.47E+01	-1.33E+01	1.12E-02	-1.12E-02	-1.87E+00	2.65E-04	1.13E+00	-1.13E+00	0.00E+00	1.55E+00	1.77E+01	4.17E-02	1.85E-01
1092	Thorium-234	Air	µBq	1.34E+01	7.44E+00	-6.74E+00	7.84E-03	-7.84E-03	-1.18E+00	1.97E-04	7.13E-01	-7.13E-01	0.00E+00	1.07E+00	1.27E+01	2.98E-02	1.32E-01
1093	Thorium-234	Water	µBq	1.06E+02	3.22E+01	-2.92E+01	2.28E-02	-2.28E-02	-5.52E+00	5.66E-04	2.77E+00	-2.77E+00	0.00E+00	3.59E+00	1.04E+02	2.44E-01	1.08E+00
1094	Tin	Raw	µg	4.85E-01	2.51E+00	-2.27E+00	2.99E-04	-2.99E-04	-8.15E-02	7.12E-06	8.31E-02	-8.31E-02	0.00E+00	7.73E-02	2.49E-01	5.84E-04	2.60E-03
1095	Tin	Air	ng	1.81E+02	8.45E+01	-7.65E+01	2.10E+00	-2.10E+00	-2.82E+01	3.51E-04	1.86E+01	-1.86E+01	0.00E+00	3.12E+01	1.68E+02	3.85E-01	1.71E+00
1096	Tin	Water	µg	1.81E+00	1.41E-02	-1.28E-02	1.17E-04	-1.17E-04	-2.69E-03	3.49E-07	1.67E-03	-1.67E-03	5.11E-03	2.26E-03	1.78E+00	4.19E-03	1.86E-02
1097	Tin	Soil	pg	9.39E+00	4.38E+00	-3.97E+00	7.35E-03	-7.35E-03	-7.65E-01	2.69E-02	9.98E+00	-9.98E+00	0.00E+00	7.59E+00	2.09E+00	4.89E-03	2.17E-02
1098	TiO2, 54% in ilmenite, 18% in crude ore	Raw	µg	7.94E+00	1.24E+00	-1.12E+00	6.81E-03	-6.81E-03	-2.61E-01	2.53E-05	1.16E-01	-1.16E-01	0.00E+00	3.38E+00	4.64E+00	1.09E-02	4.84E-02
1099	TiO2, 54% in ilmenite, 2.6% in crude ore	Raw	µg	1.09E+02	1.85E+01	-1.68E+01	9.33E-02	-9.33E-02	-3.59E+00	3.49E-04	1.64E+00	-1.64E+00	0.00E+00	4.62E+01	6.34E+01	1.49E-01	6.60E-01
1100	TiO2, 95% in rutile, 0.40% in crude ore	Raw	µg	1.67E+01	2.86E+00	-2.59E+00	1.44E-02	-1.44E-02	-5.53E-01	5.37E-05	2.53E-01	-2.53E-01	0.00E+00	7.10E+00	9.75E+00	2.29E-02	1.02E-01
1101	Titanium	Air	µg	1.32E+00	2.74E+00	-2.48E+00	2.01E-03	-2.01E-03	-8.09E-02	1.39E-06	7.86E-02	-7.86E-02	0.00E+00	3.79E-01	7.49E-01	1.75E-03	7.78E-03
1102	Titanium	Water	µg	3.02E+00	8.76E-02	-7.93E-02	9.21E-04	-9.21E-04	-3.00E-02	6.60E-06	1.17E-02	-1.17E-02	9.74E-03	8.62E-02	2.91E+00	6.82E-03	3.03E-02
1103	Titanium	Soil	ng	2.87E+02	4.69E+02	-4.25E+02	8.05E-01	-8.05E-01	-3.24E+01	2.52E-03	2.47E+01	-2.47E+01	0.00E+00	1.13E+02	1.61E+02	3.74E-01	1.66E+00
1104	TOC, Total Organic Carbon	Water	mg	4.09E+01	2.69E+00	-2.44E+00	1.32E-02	-1.32E-02	-1.83E+00	3.58E-06	1.62E-01	-1.62E-01	0.00E+00	6.30E-01	4.13E+01	9.71E-02	4.32E-01
1105	Toluene	Air	µg	1.43E+02	9.54E+00	-8.63E+00	4.52E-02	-4.52E-02	-1.62E+00	1.18E-04	7.12E-01	-7.12E-01	2.93E-03	2.30E+00	1.40E+02	3.28E-01	1.46E+00
1106	Toluene	Water	µg	1.10E+02	2.47E+00	-2.24E+00	2.69E-02	-2.69E-02	-1.25E-01	9.31E-06	1.31E-01	-1.31E-01	6.79E-02	1.83E-01	1.08E+02	2.54E-01	1.13E+00
1107	Toluene, 2-chloro-	Air	pg	1.11E+02	6.71E+01	-6.07E+01	4.65E-02	-4.65E-02	-1.17E+01	9.90E-04	5.53E+00	-5.53E+00	0.00E+00	8.09E+00	1.07E+02	2.50E-01	1.11E+00
1108	Toluene, 2-chloro-	Water	pg	2.12E+02	1.27E+02	-1.15E+02	8.84E-02	-8.84E-02	-2.23E+01	1.86E-03	1.05E+01	-1.05E+01	0.00E+00	1.53E+01	2.04E+02	4.79E-01	2.13E+00
1109	Toluene, 2,4-dinitro-	Air	pg	3.10E+00	0.00E+00	0.00E+00	0.00E+00	0.00E+00	0.00E+00	0.00E+00	0.00E+00	0.00E+00	3.10E+00	0.00E+00	0.00E+00	0.00E+00	0.00E+00
1110	Tolylfluanid	Soil	ng	3.60E+00	2.06E+00	-1.86E+00	1.39E-03	-1.39E-03	-3.81E-01	2.97E-05	1.74E-01	-1.74E-01	0.00E+00	2.09E-01	3.53E+00	8.30E-03	3.69E-02
1111	Tralkoxydim	Soil	pg	1.75E+02	1.03E+02	-9.34E+01	1.19E-01	-1.19E-01	-1.87E+01	1.45E-03	8.63E+00	-8.63E+00	0.00E+00	1.04E+01	1.72E+02	4.03E-01	1.79E+00
1112	Transformation, from arable	Raw	mm2	2.57E+00	1.48E+00	-1.34E+00	1.04E-03	-1.04E-03	-2.58E-01	2.06E-05	1.20E-01	-1.20E-01	0.00E+00	2.13E-01	2.44E+00	5.74E-03	2.55E-02
1113	Transformation, from arable, greenhouse	Raw	mm2	2.16E-02	1.24E-02	-1.12E-02	8.33E-06	-8.33E-06	-2.28E-03	1.78E-07	1.04E-03	-1.04E-03	0.00E+00	1.25E-03	2.12E-02	4.98E-05	2.21E-04
1114	Transformation, from arable, irrigated, intensive	Raw	mm2	3.72E-01	2.13E-01	-1.93E-01	1.44E-04	-1.44E-04	-3.94E-02	3.10E-06	1.80E-02	-1.80E-02	0.00E+00	2.17E-02	3.65E-01	8.58E-04	3.81E-03
1115	Transformation, from arable, non-irrigated	Raw	mm2	2.71E-01	4.22E-01	-3.82E-01	2.41E-04	-2.41E-04	-4.31E-02	8.32E-06	3.12E-02	-3.12E-02	0.00E+00	5.06E-02	2.21E-01	5.18E-04	2.30E-03
1116	Transformation, from arable, non-irrigated, extensive	Raw	mm2	2.49E+00	1.44E+00	-1.30E+00	9.41E-04	-9.41E-04	-2.61E-01	2.03E-05	1.19E-01	-1.19E-01	0.00E+00	1.44E-01	2.44E+00	5.72E-03	2.54E-02
1117	Transformation, from arable, non-irrigated, intensive	Raw	mm2	9.32E-01	5.92E-01	-5.36E-01	5.49E-04	-5.49E-04	-9.66E-02	7.86E-06	4.64E-02	-4.64E-02	0.00E+00	6.92E-02	8.92E-01	2.09E-03	9.31E-03
1118	Transformation, from cropland fallow (non-use)	Raw	mm2	-3.59E-05	7.95E-06	-7.20E-06	2.31E-07	-2.31E-07	-6.20E-05	3.98E-08	1.13E-06	-1.13E-06	0.00E+00	2.69E-06	2.24E-05	5.17E-08	2.30E-07
1119	Transformation, from dump site, inert material landfill	Raw	mm2	1.76E-07	1.65E-07	-1.49E-07	7.38E-10	-7.38E-10	-2.38E-06	7.77E-12	8.58E-09	-8.58E-09	0.00E+00	2.26E-08	2.49E-06	5.85E-09	2.60E-08
1120	Transformation, from dump site, residual material landfill	Raw	mm2	-4.11E-06	2.18E-07	-1.97E-07	2.03E-09	-2.03E-09	-1.13E-05	9.43E-12	9.46E-09	-9.46E-09	0.00E+00	8.06E-08	7.01E-06	1.65E-08	7.32E-08
1121	Transformation, from dump site, sanitary landfill	Raw	mm2	2.78E-08	4.75E-09	-4.30E-09	3.49E-11	-3.49E-11	-8.48E-08	6.02E-13	2.19E-10	-2.19E-10	0.00E+00	7.86E-10	1.10E-07	2.58E-10	1.15E-09
1122	Transformation, from dump site, slag compartment	Raw	mm2	1.96E-08	2.81E-09	-2.55E-09	2.22E-11	-2.22E-11	-5.55E-08	3.58E-13	1.36E-10	-1.36E-10	0.00E+00	5.10E-10	7.34E-08	1.72E-10	7.66E-10
1123	Transformation, from forest	Raw	mm2	1.07E-02	8.01E-03	-7.25E-03	1.03E-05	-1.03E-05	-1.26E-03	2.53E-07	8.37E-04	-8.37E-04	0.00E+00	1.35E-03	9.74E-03	2.28E-05	1.02E-04
1124	Transformation, from forest, extensive	Raw	mm2	1.60E-01	2.14E-02	-1.94E-02	9.26E-05	-9.26E-05	-1.17E-03	1.15E-07	1.12E-03	-1.12E-03	0.00E+00	1.42E-01	1.72E-02	3.99E-05	1.77E-04
1125	Transformation, from forest, intensive	Raw	mm2	4.84E+00	2.83E+00	-2.56E+00	3.13E-03	-3.13E-03	-1.59E-01	1.84E-05	1.30E-01	-1.30E-01	0.00E+00	4.03E+00	6.91E-01	1.61E-03	7.16E-03
1126	Transformation, from forest, primary	Raw	mm2	3.75E-03	2.05E-03	-1.85E-03	1.59E-06	-1.59E-06	-2.75E-04	2.64E-08	1.49E-04	-1.49E-04	0.00E+00	5.20E-04	3.27E-03	7.67E-06	3.41E-05
1127	Transformation, from grassland, not used	Raw	mm2	2.64E-05	1.37E-05	-1.24E-05	1.26E-08	-1.26E-08	-6.51E-07	1.46E-10	7.67E-07	-7.67E-07	0.00E+00	6.12E-06	1.94E-05	4.54E-08	2.02E-07
1128	Transformation, from heterogeneous, agricultural	Raw	mm2	7.72E-08	9.27E-08	-8.40E-08	4.36E-11	-4.36E-11	-7.81E-09	1.07E-12	5.09E-09	-5.09E-09	0.00E+00	7.25E-09	6.81E-08	1.60E-10	7.10E-10
1129	Transformation, from industrial area	Raw	mm2	2.50E-03	1.30E-03	-1.18E-03	1.34E-06	-1.34E-06	-1.04E-04	2.81E-08	1.11E-04	-1.11E-04	0.00E+00	1.43E-03	1.03E-03	2.42E-06	1.08E-05
1130	Transformation, from mineral extraction site	Raw	mm2	2.52E-02	1.05E-02	-9.52E-03	1.70E-05	-1.70E-05	-2.04E-03	4.72E-07	1.08E-03	-1.08E-03	0.00E+00	1.76E-03	2.41E-02	5.67E-05	2.52E-04
1131	Transformation, from pasture and meadow	Raw	mm2	1.89E-01	5.20E-03	-4.71E-03	9.54E-06	-9.54E-06	-8.88E-04	1.78E-07	6.32E-04	-6.32E-04	0.00E+00	9.28E-04	1.87E-01	4.38E-04	1.95E-03
1132	Transformation, from pasture and meadow, extensive	Raw	mm2	7.93E-06	9.14E-06	-8.27E-06	3.61E-09	-3.61E-09	-5.06E-07	2.84E-11	3.31E-07	-3.31E-07	0.00E+00	3.29E-07	7.15E-06	1.68E-08	7.46E-08
1133	Transformation, from pasture and meadow, intensive	Raw	mm2	2.14E-01	1.31E-01	-1.19E-01	8.20E-05	-8.20E-05	-2.23E-02	1.73E-06	1.04E-02	-1.04E-02	0.00E+00	1.31E-02	2.08E-01	4.87E-04	2.17E-03
1134	Transformation, from permanent crop	Raw	mm2	2.00E-03	1.04E-03	-9.37E-04	9.52E-07	-9.52E-07	-4.94E-05	1.11E-08	5.81E-05	-5.81E-05	0.00E+00	4.64E-04	1.47E-03	3.45E-06	1.53E-05
1135	Transformation, from permanent crops, irrigated, intensive	Raw	mm2	1.01E-01	5.79E-02	-5.24E-02	3.90E-05	-3.90E-05	-1.07E-02	8.36E-07	4.88E-03	-4.88E-03	0.00E+00	5.88E-03	9.94E-02	2.33E-04	1.04E-03
1136	Transformation, from permanent crops, non-irrigated, intensive	Raw	mm2	1.32E-01	7.57E-02	-6.85E-02	5.10E-05	-5.10E-05	-1.40E-02	1.09E-06	6.38E-03	-6.38E-03	0.00E+00	7.68E-03	1.30E-01	3.05E-04	1.35E-03
1137	Transformation, from sea and ocean	Raw	mm2	1.49E-05	1.30E-04	-1.17E-04	1.95E-08	-1.95E-08	-2.77E-05	4.23E-10	4.31E-06	-4.31E-06	0.00E+00	4.16E-06	2.59E-05	6.07E-08	2.70E-07
1138	Transformation, from seabed, infrastructure	Raw	mm2	5.87E-08	3.76E-07	-3.40E-07	3.82E-11	-3.82E-11	-1.31E-08	7.84E-13	1.24E-08	-1.24E-08	0.00E+00	1.13E-08	2.46E-08	5.76E-11	2.56E-10
1139	Transformation, from shrub land, sclerophyllous	Raw	mm2	2.00E-01	1.13E-02	-1.02E-02	1.33E-05	-1.33E-05	-1.92E-03	2.07E-07	9.84E-04	-9.84E-04	0.00E+00	1.70E-03	1.96E-01	4.62E-04	2.05E-03
1140	Transformation, from traffic area, rail/road embankment	Raw	mm2	2.35E-02	1.78E-02	-1.61E-02	1.55E-05	-1.55E-05	-9.95E-04	1.07E-07	7.84E-04	-7.84E-04	0.00E+00	1.88E-02	3.97E-03	9.26E-06	4.12E-05
1141	Transformation, from traffic area, road network	Raw	mm2	5.29E-06	6.22E-06	-5.63E-06	3.02E-09	-3.02E-09	-5.33E-07	8.15E-11	3.65E-07	-3.65E-07	0.00E+00	4.60E-07	4.71E-06	1.11E-08	4.92E-08
1142	Transformation, from unknown	Raw	mm2	1.58E-01	1.17E-01	-1.06E-01	2.53E-04	-2.53E-04	-2.52E-02	2.78E-06	9.08E-03	-9.08E-03	0.00E+00	1.68E-02	1.53E-01	3.59E-04	1.59E-03
1143	Transformation, from unspecified, natural	Raw	mm2	7.89E-08	9.52E-08	-8.62E-08	4.16E-11	-4.16E-11	-3.13E-08	3.87E-13	3.61E-09	-3.61E-09	0.00E+00	3.83E-09	9.61E-08	2.26E-10	1.00E-09
1144	Transformation, from wetland, inland (non-use)	Raw	mm2	1.10E-04	1.29E-04	-1.16E-04	6.25E-08	-6.25E-08	-1.10E-05	1.68E-09	7.55E-06	-7.55E-06	0.00E+00	9.58E-06	9.75E-05	2.29E-07	1.02E-06
1145	Transformation, to arable	Raw	mm2	1.21E+00	6.89E-01	-6.23E-01	4.94E-04	-4.94E-04	-1.24E-01	9.99E-06	5.72E-02	-5.72E-02	0.00E+00	8.63E-02	1.16E+00	2.73E-03	1.21E-02
1146	Transformation, to arable, fallow	Raw	mm2	1.04E-04	3.62E-05	-3.27E-05	4.41E-07	-4.41E-07	-7.28E-05	4.36E-08	4.19E-06	-4.19E-06	0.00E+00	6.37E-05	1.08E-04	2.52E-07	1.12E-06
1147	Transformation, to arable, greenhouse	Raw	mm2	2.16E-02	1.24E-02	-1.12E-02	8.33E-06	-8.33E-06	-2.28E-03	1.78E-07	1.04E-03	-1.04E-03	0.00E+00	1.25E-03	2.12E-02	4.98E-05	2.21E-04
1148	Transformation, to arable, irrigated, extensive	Raw	mm2	1.60E-02	9.15E-03	-8.28E-03	6.17E-06	-6.17E-06	-1.69E-03	1.32E-07	7.71E-04	-7.71E-04	0.00E+00	9.29E-04	1.57E-02	3.69E-05	1.64E-04
1149	Transformation, to arable, irrigated, intensive	Raw	mm2	3.63E-01	2.35E-01	-2.12E-01	1.46E-04	-1.46E-04	-3.88E-02	3.04E-06	1.83E-02	-1.83E-02	0.00E+00	2.18E-02	3.53E-01	8.29E-04	3.69E-03
1150	Transformation, to arable, non-irrigated	Raw	mm2	1.48E-02	5.61E-03	-5.08E-03	6.11E-06	-6.11E-06	-8.07E-04	6.02E-08	4.11E-04	-4.11E-04	0.00E+00	4.32E-04	1.45E-02	3.40E-05	1.51E-04
1151	Transformation, to arable, non-irrigated, extensive	Raw	mm2	2.49E+00	1.44E+00	-1.31E+00	9.43E-04	-9.43E-04	-2.61E-01	2.03E-05	1.20E-01	-1.20E-01	0.00E+00	1.45E-01	2.44E+00	5.73E-03	2.55E-02
1152	Transformation, to arable, non-irrigated, intensive	Raw	mm2	2.59E+00	1.79E+00	-1.62E+00	1.34E-03	-1.34E-03	-2.75E-01	2.70E-05	1.40E-01	-1.40E-01	0.00E+00	2.48E-01	2.41E+00	5.66E-03	2.52E-02
1153	Transformation, to dump site	Raw	mm2	3.94E-02	6.14E-02	-5.56E-02	1.34E-04	-1.34E-04	-1.52E-02	9.04E-07	4.17E-03	-4.17E-03	0.00E+00	8.85E-03	3.95E-02	9.23E-05	4.10E-04
1154	Transformation, to dump site, inert material landfill	Raw	mm2	1.76E-07	1.65E-07	-1.49E-07	7.38E-10	-7.38E-10	-2.38E-06	7.77E-12	8.58E-09	-8.58E-09	0.00E+00	2.26E-08	2.49E-06	5.85E-09	2.60E-08
1155	Transformation, to dump site, residual material landfill	Raw	mm2	-4.07E-06	2.76E-07	-2.50E-07	2.07E-09	-2.07E-09	-1.13E-05	9.97E-12	1.16E-08	-1.16E-08	0.00E+00	8.27E-08	7.05E-06	1.65E-08	7.35E-08
1156	Transformation, to dump site, sanitary landfill	Raw	mm2	2.78E-08	4.75E-09	-4.30E-09	3.49E-11	-3.49E-11	-8.48E-08	6.02E-13	2.19E-10	-2.19E-10	0.00E+00	7.86E-10	1.10E-07	2.58E-10	1.15E-09
1157	Transformation, to dump site, slag compartment	Raw	mm2	1.96E-08	2.81E-09	-2.55E-09	2.22E-11	-2.22E-11	-5.55E-08	3.58E-13	1.36E-10	-1.36E-10	0.00E+00	5.10E-10	7.34E-08	1.72E-10	7.66E-10
1158	Transformation, to forest	Raw	mm2	4.51E-03	1.69E-04	-1.53E-04	7.48E-06	-7.48E-06	-1.54E-04	6.48E-08	7.57E-05	-7.57E-05	0.00E+00	2.59E-04	4.33E-03	1.01E-05	4.51E-05
1159	Transformation, to forest, extensive	Raw	mm2	1.27E-02	1.57E-02	-1.42E-02	6.97E-06	-6.97E-06	-7.08E-04	4.90E-08	5.82E-04	-5.82E-04	0.00E+00	6.17E-03	5.66E-03	1.33E-05	5.90E-05
1160	Transformation, to forest, intensive	Raw	mm2	4.98E+00	2.83E+00	-2.56E+00	3.21E-03	-3.21E-03	-1.60E-01	1.84E-05	1.31E-01	-1.31E-01	0.00E+00	4.16E+00	7.01E-01	1.63E-03	7.26E-03
1161	Transformation, to forest, secondary (non-use)	Raw	mm2	6.23E-06	7.33E-06	-6.64E-06	3.56E-09	-3.56E-09	-6.28E-07	9.61E-11	4.31E-07	-4.31E-07	0.00E+00	5.42E-07	5.55E-06	1.30E-08	5.79E-08
1162	Transformation, to grassland, natural (non-use)	Raw	mm2	7.72E-05	9.19E-05	-8.32E-05	4.50E-08	-4.50E-08	-9.55E-06	1.21E-09	5.39E-06	-5.39E-06	0.00E+00	6.80E-06	7.03E-05	1.65E-07	7.34E-07
1163	Transformation, to heterogeneous, agricultural	Raw	mm2	2.27E-05	1.36E-04	-1.23E-04	1.51E-08	-1.51E-08	-6.99E-06	2.96E-10	4.49E-06	-4.49E-06	0.00E+00	4.11E-06	1.25E-05	2.93E-08	1.30E-07
1164	Transformation, to industrial area	Raw	mm2	1.37E-02	1.11E-02	-1.00E-02	8.97E-06	-8.97E-06	-1.68E-03	8.31E-07	6.35E-04	-6.35E-04	0.00E+00	2.37E-03	1.19E-02	2.78E-05	1.24E-04
1165	Transformation, to inland waterbody, unspecified	Raw	mm2	1.06E-05	1.89E-06	-1.71E-06	3.00E-06	-3.00E-06	-3.58E-07	1.23E-10	8.75E-06	-8.75E-06	0.00E+00	2.30E-06	8.40E-06	7.13E-09	3.17E-08
1166	Transformation, to mineral extraction site	Raw	mm2	3.41E-02	2.03E-02	-1.84E-02	4.57E-05	-4.57E-05	-4.55E-03	6.28E-07	1.76E-03	-1.76E-03	0.00E+00	3.37E-03	3.30E-02	7.73E-05	3.43E-04
1167	Transformation, to pasture and meadow	Raw	mm2	1.96E-04	1.70E-05	-1.53E-05	2.31E-07	-2.31E-07	-1.59E-05	5.61E-08	1.39E-04	-1.39E-04	0.00E+00	8.71E-05	1.22E-04	2.85E-07	1.27E-06
1168	Transformation, to pasture and meadow, extensive	Raw	mm2	7.93E-06	9.14E-06	-8.27E-06	3.61E-09	-3.61E-09	-5.06E-07	2.84E-11	3.31E-07	-3.31E-07	0.00E+00	3.29E-07	7.15E-06	1.68E-08	7.46E-08
1169	Transformation, to pasture and meadow, intensive	Raw	mm2	2.03E-01	1.20E-01	-1.09E-01	7.64E-05	-7.64E-05	-2.14E-02	1.67E-06	9.85E-03	-9.85E-03	0.00E+00	1.18E-02	1.98E-01	4.66E-04	2.07E-03
1170	Transformation, to permanent crop	Raw	mm2	4.09E-03	2.12E-03	-1.92E-03	1.95E-06	-1.95E-06	-1.01E-04	2.27E-08	1.19E-04	-1.19E-04	0.00E+00	9.49E-04	3.00E-03	7.04E-06	3.13E-05
1171	Transformation, to permanent crops, irrigated, intensive	Raw	mm2	1.02E-01	5.88E-02	-5.32E-02	3.94E-05	-3.94E-05	-1.07E-02	8.38E-07	4.91E-03	-4.91E-03	0.00E+00	5.91E-03	1.00E-01	2.35E-04	1.04E-03
1172	Transformation, to permanent crops, non-irrigated	Raw	mm2	6.23E-06	7.33E-06	-6.64E-06	3.56E-09	-3.56E-09	-6.28E-07	9.61E-11	4.31E-07	-4.31E-07	0.00E+00	5.42E-07	5.55E-06	1.30E-08	5.79E-08
1173	Transformation, to permanent crops, non-irrigated, intensive	Raw	mm2	1.32E-01	7.57E-02	-6.85E-02	5.10E-05	-5.10E-05	-1.40E-02	1.09E-06	6.38E-03	-6.38E-03	0.00E+00	7.68E-03	1.30E-01	3.05E-04	1.35E-03
1174	Transformation, to seabed, drilling and mining	Raw	mm2	-1.00E-05	5.30E-07	-4.80E-07	4.13E-09	-4.13E-09	-2.35E-05	5.75E-11	2.75E-08	-2.75E-08	0.00E+00	1.76E-07	1.31E-05	3.08E-08	1.37E-07
1175	Transformation, to seabed, infrastructure	Raw	mm2	2.49E-05	1.29E-04	-1.17E-04	1.53E-08	-1.53E-08	-4.20E-06	3.65E-10	4.28E-06	-4.28E-06	0.00E+00	3.98E-06	1.28E-05	2.99E-08	1.33E-07
1176	Transformation, to seabed, unspecified	Raw	mm2	5.87E-08	3.76E-07	-3.40E-07	3.82E-11	-3.82E-11	-1.31E-08	7.84E-13	1.24E-08	-1.24E-08	0.00E+00	1.13E-08	2.46E-08	5.76E-11	2.56E-10
1177	Transformation, to shrub land, sclerophyllous	Raw	mm2	-3.89E-06	3.90E-07	-3.53E-07	2.83E-09	-2.83E-09	-1.38E-05	1.82E-11	1.84E-08	-1.84E-08	0.00E+00	1.04E-07	9.69E-06	2.27E-08	1.01E-07
1178	Transformation, to traffic area, rail network	Raw	mm2	-2.14E-07	1.51E-08	-1.36E-08	1.22E-10	-1.22E-10	-6.25E-07	1.90E-12	6.78E-10	-6.78E-10	0.00E+00	4.71E-09	3.99E-07	9.38E-10	4.17E-09
1179	Transformation, to traffic area, rail/road embankment	Raw	mm2	3.09E-02	1.81E-02	-1.64E-02	1.97E-05	-1.97E-05	-1.02E-03	1.08E-07	8.10E-04	-8.10E-04	0.00E+00	2.56E-02	4.51E-03	1.05E-05	4.68E-05
1180	Transformation, to traffic area, road network	Raw	mm2	1.43E-05	1.83E-05	-1.65E-05	1.01E-08	-1.01E-08	-1.24E-05	1.40E-10	8.09E-07	-8.09E-07	0.00E+00	9.70E-07	2.37E-05	5.55E-08	2.47E-07
1181	Transformation, to unknown	Raw	mm2	1.14E-03	6.85E-04	-6.20E-04	6.78E-07	-6.78E-07	-8.06E-05	2.48E-08	7.77E-05	-7.77E-05	0.00E+00	7.34E-05	1.07E-03	2.51E-06	1.11E-05
1182	Transformation, to urban, discontinuously built	Raw	mm2	5.62E-05	6.86E-05	-6.21E-05	3.17E-08	-3.17E-08	-5.21E-06	7.63E-10	3.68E-06	-3.68E-06	0.00E+00	5.54E-06	4.87E-05	1.14E-07	5.08E-07
1183	Transformation, to urban/industrial fallow	Raw	mm2	1.31E-05	1.39E-05	-1.26E-05	5.26E-09	-5.26E-09	-7.28E-07	3.82E-11	5.08E-07	-5.08E-07	0.00E+00	5.02E-07	1.18E-05	2.77E-08	1.23E-07
1184	Transformation, to water bodies, artificial	Raw	mm2	4.61E-01	4.30E-02	-3.89E-02	9.21E-05	-9.21E-05	-7.04E-03	1.17E-06	4.50E-03	-4.50E-03	0.00E+00	6.50E-03	4.52E-01	1.06E-03	4.72E-03
1185	Transformation, to wetland, inland (non-use)	Raw	mm2	1.97E-05	2.32E-05	-2.10E-05	1.13E-08	-1.13E-08	-1.99E-06	3.04E-10	1.36E-06	-1.36E-06	0.00E+00	1.72E-06	1.76E-05	4.13E-08	1.83E-07
1186	Triadimenol	Soil	pg	4.48E+00	5.62E+00	-5.09E+00	2.59E-03	-2.59E-03	-2.89E-01	2.03E-05	2.20E-01	-2.20E-01	0.00E+00	7.94E-01	3.40E+00	7.98E-03	3.55E-02
1187	Triallate	Soil	pg	2.53E+00	1.50E+00	-1.36E+00	9.48E-04	-9.48E-04	-2.65E-01	2.06E-05	1.22E-01	-1.22E-01	0.00E+00	1.46E-01	2.47E+00	5.80E-03	2.58E-02
1188	Triasulfuron	Soil	pg	7.48E-01	4.44E-01	-4.02E-01	2.81E-04	-2.81E-04	-7.85E-02	6.09E-06	3.62E-02	-3.62E-02	0.00E+00	4.33E-02	7.32E-01	1.72E-03	7.64E-03
1189	Tribenuron	Soil	pg	4.00E-01	5.45E-01	-4.93E-01	2.45E-04	-2.45E-04	-2.31E-02	1.57E-06	1.96E-02	-1.96E-02	0.00E+00	7.87E-02	2.89E-01	6.78E-04	3.01E-03
1190	Tribenuron-methyl	Soil	pg	4.93E+00	2.90E+00	-2.63E+00	3.08E-03	-3.08E-03	-5.23E-01	4.05E-05	2.41E-01	-2.41E-01	0.00E+00	2.92E-01	4.82E+00	1.13E-02	5.03E-02
1191	Tribufos	Soil	pg	8.35E+02	4.72E+02	-4.27E+02	3.22E-01	-3.22E-01	-8.64E+01	6.76E-03	3.95E+01	-3.95E+01	0.00E+00	6.07E+01	8.06E+02	1.89E+00	8.41E+00
1192	Tributyltin compounds	Water	ng	5.51E+02	2.64E+01	-2.39E+01	4.48E-01	-4.48E-01	-5.21E+00	1.37E-04	3.29E+00	-3.29E+00	0.00E+00	5.20E+00	5.42E+02	1.27E+00	5.65E+00
1193	Trichlorfon	Soil	pg	5.87E-01	3.36E-01	-3.04E-01	2.26E-04	-2.26E-04	-6.20E-02	4.85E-06	2.83E-02	-2.83E-02	0.00E+00	3.41E-02	5.76E-01	1.35E-03	6.01E-03
1194	Triclopyr	Soil	pg	6.79E+02	8.15E+02	-7.38E+02	1.37E+00	-1.37E+00	-1.35E+02	2.52E-02	9.31E+01	-9.31E+01	0.00E+00	1.39E+02	5.91E+02	1.38E+00	6.15E+00
1195	Triethylene glycol	Water	ng	7.15E+01	2.15E+01	-1.94E+01	1.73E-01	-1.73E-01	-6.03E+00	1.86E-04	2.48E+00	-2.48E+00	0.00E+00	2.51E+00	7.20E+01	1.69E-01	7.49E-01
1196	Trifloxystrobin	Air	pg	5.28E-01	2.89E-01	-2.62E-01	2.17E-04	-2.17E-04	-4.83E-02	3.97E-06	2.27E-02	-2.27E-02	0.00E+00	6.14E-02	4.82E-01	1.13E-03	5.03E-03
1197	Trifloxystrobin	Water	pg	1.81E-07	1.07E-07	-9.72E-08	6.78E-11	-6.78E-11	-1.90E-08	1.47E-12	8.74E-09	-8.74E-09	0.00E+00	1.05E-08	1.77E-07	4.15E-10	1.85E-09
1198	Trifloxystrobin	Soil	ng	1.86E+00	1.06E+00	-9.62E-01	7.19E-04	-7.19E-04	-1.96E-01	1.53E-05	8.96E-02	-8.96E-02	0.00E+00	1.08E-01	1.82E+00	4.28E-03	1.90E-02
1199	Trifluralin	Air	pg	8.34E+02	4.57E+02	-4.13E+02	3.42E-01	-3.42E-01	-7.63E+01	6.27E-03	3.59E+01	-3.59E+01	0.00E+00	9.69E+01	7.61E+02	1.79E+00	7.94E+00
1200	Trifluralin	Soil	ng	9.64E+00	5.49E+00	-4.97E+00	3.79E-03	-3.79E-03	-9.85E-01	7.75E-05	4.53E-01	-4.53E-01	0.00E+00	7.09E-01	9.27E+00	2.18E-02	9.68E-02
1201	Triforine	Soil	pg	3.45E+02	1.97E+02	-1.78E+02	1.33E-01	-1.33E-01	-3.65E+01	2.85E-03	1.66E+01	-1.66E+01	0.00E+00	2.00E+01	3.38E+02	7.94E-01	3.53E+00
1202	Trimethylamine	Air	pg	8.19E+00	5.54E+00	-5.01E+00	3.65E-03	-3.65E-03	-8.96E-01	8.66E-05	4.48E-01	-4.48E-01	0.00E+00	6.66E-01	7.79E+00	1.83E-02	8.13E-02
1203	Trimethylamine	Water	pg	1.96E+01	1.33E+01	-1.20E+01	8.75E-03	-8.75E-03	-2.15E+00	2.08E-04	1.08E+00	-1.08E+00	0.00E+00	1.60E+00	1.87E+01	4.39E-02	1.95E-01
1204	Trinexapac-ethyl	Soil	pg	1.79E+02	1.30E+02	-1.18E+02	1.18E-01	-1.18E-01	-1.75E+01	1.33E-03	8.78E+00	-8.78E+00	0.00E+00	1.50E+01	1.67E+02	3.91E-01	1.74E+00
1205	Trona	Raw	mg	2.05E+02	0.00E+00	0.00E+00	0.00E+00	0.00E+00	0.00E+00	0.00E+00	0.00E+00	0.00E+00	2.05E+02	0.00E+00	0.00E+00	0.00E+00	0.00E+00
1206	Tungsten	Air	pg	1.11E+01	3.37E+00	-3.05E+00	2.38E-03	-2.38E-03	-5.77E-01	5.92E-05	2.89E-01	-2.89E-01	0.00E+00	3.75E-01	1.09E+01	2.55E-02	1.13E-01
1207	Tungsten	Water	ng	4.23E+01	1.36E+01	-1.23E+01	1.36E+00	-1.36E+00	-2.12E+00	3.26E-04	5.02E+00	-5.02E+00	0.00E+00	2.38E+00	4.03E+01	8.90E-02	3.96E-01
1208	Ulexite	Raw	ng	7.94E+01	3.49E+02	-3.16E+02	5.75E-02	-5.75E-02	-1.18E+01	8.46E-04	1.17E+01	-1.17E+01	0.00E+00	1.09E+01	4.68E+01	1.10E-01	4.87E-01
1209	Uranium	Raw	µg	2.47E+01	8.82E+00	-7.98E+00	5.41E-03	-5.41E-03	-1.88E+00	1.38E-04	9.14E-01	-9.14E-01	0.00E+00	8.52E-01	2.46E+01	5.78E-02	2.57E-01
1210	Uranium	Air	ng	7.93E+00	1.79E+01	-1.62E+01	5.04E-03	-5.04E-03	-4.04E-01	7.66E-06	4.48E-01	-4.48E-01	0.00E+00	2.40E+00	4.17E+00	9.78E-03	4.35E-02
1211	Uranium-234	Air	µBq	6.08E+01	2.49E+01	-2.25E+01	2.34E-02	-2.34E-02	-4.12E+00	7.48E-04	2.73E+00	-2.73E+00	0.00E+00	3.52E+00	5.83E+01	1.37E-01	6.09E-01
1212	Uranium-234	Water	µBq	1.23E+02	3.73E+01	-3.38E+01	2.64E-02	-2.64E-02	-6.39E+00	6.55E-04	3.20E+00	-3.20E+00	0.00E+00	4.15E+00	1.20E+02	2.82E-01	1.26E+00
1213	Uranium-235	Air	µBq	2.20E+00	6.66E-01	-6.03E-01	4.71E-04	-4.71E-04	-1.14E-01	1.17E-05	5.72E-02	-5.72E-02	0.00E+00	7.41E-02	2.15E+00	5.04E-03	2.24E-02
1214	Uranium-235	Water	µBq	1.37E+02	4.16E+01	-3.77E+01	2.94E-02	-2.94E-02	-7.13E+00	7.31E-04	3.57E+00	-3.57E+00	0.00E+00	4.63E+00	1.34E+02	3.15E-01	1.40E+00
1215	Uranium-238	Air	µBq	1.95E+02	1.69E+02	-1.53E+02	1.31E-01	-1.31E-01	-1.76E+01	2.71E-03	1.14E+01	-1.14E+01	0.00E+00	2.37E+01	1.70E+02	4.00E-01	1.78E+00
1216	Uranium-238	Water	µBq	3.02E+02	1.07E+02	-9.67E+01	9.42E-02	-9.42E-02	-1.79E+01	6.20E-03	1.95E+01	-1.95E+01	0.00E+00	1.83E+01	2.88E+02	6.77E-01	3.01E+00
1217	Uranium alpha	Air	µBq	2.53E+02	7.65E+01	-6.93E+01	5.42E-02	-5.42E-02	-1.31E+01	1.34E-03	6.58E+00	-6.58E+00	0.00E+00	8.52E+00	2.47E+02	5.80E-01	2.58E+00
1218	Uranium alpha	Water	mBq	4.15E+00	1.26E+00	-1.14E+00	8.90E-04	-8.90E-04	-2.16E-01	2.21E-05	1.08E-01	-1.08E-01	0.00E+00	1.40E-01	4.06E+00	9.53E-03	4.23E-02
1219	Uranium oxide, 332 GJ per kg, in ore	Raw	ng	1.33E+02	0.00E+00	0.00E+00	0.00E+00	0.00E+00	0.00E+00	0.00E+00	0.00E+00	0.00E+00	1.33E+02	0.00E+00	0.00E+00	0.00E+00	0.00E+00
1220	Urea	Water	pg	3.77E+01	2.57E+01	-2.33E+01	2.10E-02	-2.10E-02	-4.15E+00	4.00E-04	2.08E+00	-2.08E+00	0.00E+00	3.08E+00	3.59E+01	8.42E-02	3.74E-01
1221	Vanadium	Air	µg	4.83E+02	2.41E+00	-2.18E+00	3.99E-03	-3.99E-03	-2.33E-01	2.53E-05	1.34E-01	-1.34E-01	0.00E+00	4.08E-01	4.76E+02	1.12E+00	4.97E+00
1222	Vanadium	Water	µg	1.74E+01	8.34E-02	-7.55E-02	1.93E-04	-1.93E-04	-1.22E-02	1.82E-06	6.82E-03	-6.82E-03	1.16E-03	9.27E-03	1.72E+01	4.03E-02	1.79E-01
1223	Vanadium	Soil	ng	6.79E+00	1.28E+01	-1.16E+01	6.83E-03	-6.83E-03	-7.00E-01	6.97E-05	5.61E-01	-5.61E-01	0.00E+00	2.98E+00	3.26E+00	7.63E-03	3.39E-02
1224	Vermiculite	Raw	µg	2.52E+01	1.35E+02	-1.23E+02	1.52E-02	-1.52E-02	-4.32E+00	2.86E-04	4.48E+00	-4.48E+00	0.00E+00	4.08E+00	1.24E+01	2.91E-02	1.29E-01
1225	Vinclozolin	Soil	pg	2.79E+00	1.75E+00	-1.58E+00	1.67E-03	-1.67E-03	-2.89E-01	2.32E-05	1.38E-01	-1.38E-01	0.00E+00	1.93E-01	2.68E+00	6.29E-03	2.80E-02
1226	Vinyl acetate	Air	pg	8.40E+01	0.00E+00	0.00E+00	0.00E+00	0.00E+00	0.00E+00	0.00E+00	0.00E+00	0.00E+00	8.40E+01	0.00E+00	0.00E+00	0.00E+00	0.00E+00
1227	VOC, volatile organic compounds	Air	µg	1.20E+01	0.00E+00	0.00E+00	0.00E+00	0.00E+00	0.00E+00	0.00E+00	0.00E+00	0.00E+00	1.20E+01	0.00E+00	0.00E+00	0.00E+00	0.00E+00
1228	VOC, volatile organic compounds, unspecified origin	Water	µg	2.32E+02	6.46E+00	-5.85E+00	7.35E-02	-7.35E-02	-2.77E-01	1.83E-05	3.25E-01	-3.25E-01	0.00E+00	4.43E-01	2.28E+02	5.35E-01	2.38E+00
1229	Volume occupied, final repository for low-active radioactive waste	Raw	mm3	1.75E+00	6.61E-02	-5.98E-02	5.50E-04	-5.50E-04	-5.39E-03	4.66E-07	4.02E-03	-4.02E-03	0.00E+00	5.37E-03	1.73E+00	4.05E-03	1.80E-02
1230	Volume occupied, final repository for radioactive waste	Raw	mm3	7.87E-03	2.94E-03	-2.66E-03	2.17E-06	-2.17E-06	-5.05E-04	5.93E-08	2.64E-04	-2.64E-04	0.00E+00	3.57E-04	7.64E-03	1.80E-05	7.98E-05
1231	Volume occupied, reservoir	Raw	cm3y	5.89E+01	2.23E+01	-2.02E+01	2.58E-02	-2.58E-02	-3.71E+00	5.01E-04	2.09E+00	-2.09E+00	0.00E+00	2.86E+00	5.69E+01	1.34E-01	5.94E-01
1232	Volume occupied, underground deposit	Raw	mm3	3.93E-01	1.84E-02	-1.67E-02	6.20E-05	-6.20E-05	-2.66E-03	4.27E-07	3.80E-03	-3.80E-03	0.00E+00	9.36E-03	3.80E-01	8.92E-04	3.96E-03
1233	Water, AT	Water	cm3	1.74E+02	3.45E+02	-3.12E+02	2.40E-01	-2.40E-01	-6.54E+01	4.25E-03	2.85E+01	-2.85E+01	0.00E+00	3.28E+01	1.72E+02	4.03E-01	1.79E+00
1234	Water, AU	Water	cm3	3.23E+01	3.96E+01	-3.58E+01	8.54E-02	-8.54E-02	-5.93E+00	1.18E-03	4.02E+00	-4.02E+00	0.00E+00	6.23E+00	2.79E+01	6.53E-02	2.90E-01
1235	Water, BA	Water	cm3	8.57E-01	1.90E+00	-1.72E+00	5.31E-02	-5.31E-02	-3.64E-01	2.52E-05	3.04E-01	-3.04E-01	0.00E+00	2.17E-01	8.15E-01	1.69E-03	7.52E-03
1236	Water, BE	Water	cm3	2.26E+00	6.45E+00	-5.84E+00	3.93E-03	-3.93E-03	-1.24E+00	7.79E-05	5.33E-01	-5.33E-01	0.00E+00	6.05E-01	2.25E+00	5.28E-03	2.35E-02
1237	Water, BG	Water	cm3	1.17E+01	3.32E+01	-3.00E+01	1.88E-02	-1.88E-02	-6.15E+00	4.04E-04	2.69E+00	-2.69E+00	0.00E+00	3.08E+00	1.15E+01	2.68E-02	1.19E-01
1238	Water, BR	Water	cm3	1.84E+02	2.21E+02	-2.00E+02	2.57E-01	-2.57E-01	-3.23E+01	6.72E-03	2.22E+01	-2.22E+01	0.00E+00	3.48E+01	1.59E+02	3.72E-01	1.65E+00
1239	Water, CA	Water	cm3	3.66E+02	4.37E+02	-3.95E+02	1.04E+00	-1.04E+00	-7.02E+01	1.35E-02	4.92E+01	-4.92E+01	0.00E+00	7.30E+01	3.17E+02	7.42E-01	3.30E+00
1240	Water, CH	Water	cm3	6.00E+02	1.60E+02	-1.45E+02	3.67E-01	-3.67E-01	-2.94E+01	1.79E-03	1.34E+01	-1.34E+01	0.00E+00	1.63E+01	5.90E+02	1.39E+00	6.16E+00
1241	Water, CL	Water	cm3	5.04E+01	6.10E+01	-5.52E+01	4.63E-02	-4.63E-02	-8.89E+00	1.85E-03	6.05E+00	-6.05E+00	0.00E+00	9.42E+00	4.35E+01	1.02E-01	4.53E-01
1242	Water, CN	Water	cu.in	1.33E+02	1.64E+02	-1.49E+02	1.77E-01	-1.77E-01	-2.64E+01	4.93E-03	1.63E+01	-1.63E+01	0.00E+00	2.57E+01	1.17E+02	2.73E-01	1.21E+00
1243	Water, CO	Water	mm3	1.49E-02	7.71E-03	-6.98E-03	7.09E-06	-7.09E-06	-3.66E-04	8.26E-08	4.33E-04	-4.33E-04	0.00E+00	3.46E-03	1.09E-02	2.57E-05	1.14E-04
1244	Water, cooling, unspecified natural origin, AT	Raw	mm3	7.30E+01	3.25E+02	-2.94E+02	1.36E-01	-1.36E-01	-7.56E+01	2.42E-03	2.65E+01	-2.65E+01	0.00E+00	2.40E+01	9.26E+01	2.17E-01	9.65E-01
1245	Water, cooling, unspecified natural origin, AU	Raw	mm3	6.69E+02	8.49E+02	-7.68E+02	1.21E+00	-1.21E+00	-1.32E+02	2.46E-02	8.51E+01	-8.51E+01	0.00E+00	1.33E+02	5.79E+02	1.36E+00	6.03E+00
1246	Water, cooling, unspecified natural origin, BA	Raw	mm3	3.31E+01	9.71E+01	-8.79E+01	6.34E-02	-6.34E-02	-1.87E+01	1.16E-03	8.02E+00	-8.02E+00	0.00E+00	9.08E+00	3.31E+01	7.75E-02	3.44E-01
1247	Water, cooling, unspecified natural origin, BE	Raw	cm3	3.00E-01	1.02E+00	-9.24E-01	5.50E-04	-5.50E-04	-2.02E-01	1.09E-05	8.48E-02	-8.48E-02	0.00E+00	8.98E-02	3.12E-01	7.30E-04	3.24E-03
1248	Water, cooling, unspecified natural origin, BG	Raw	cm3	2.79E-01	1.34E+00	-1.21E+00	3.30E-04	-3.30E-04	-1.09E-01	6.84E-06	6.49E-02	-6.49E-02	0.00E+00	6.47E-02	1.94E-01	4.54E-04	2.02E-03
1249	Water, cooling, unspecified natural origin, BR	Raw	mm3	2.11E+02	3.55E+02	-3.21E+02	2.92E-01	-2.92E-01	-1.10E+02	9.60E-03	3.58E+01	-3.58E+01	0.00E+00	5.58E+01	2.28E+02	5.36E-01	2.38E+00
1250	Water, cooling, unspecified natural origin, CA	Raw	cm3	1.25E+00	1.63E+00	-1.48E+00	2.27E-03	-2.27E-03	-4.25E-01	5.65E-05	1.72E-01	-1.72E-01	0.00E+00	2.74E-01	1.23E+00	2.89E-03	1.29E-02
1251	Water, cooling, unspecified natural origin, CH	Raw	cm3	2.68E+00	7.01E-01	-6.35E-01	1.16E-03	-1.16E-03	-1.22E-01	7.83E-06	5.51E-02	-5.51E-02	0.00E+00	6.44E-02	2.64E+00	6.19E-03	2.75E-02
1252	Water, cooling, unspecified natural origin, CL	Raw	mm3	1.24E+02	1.50E+02	-1.36E+02	1.14E-01	-1.14E-01	-2.18E+01	4.56E-03	1.49E+01	-1.49E+01	0.00E+00	2.31E+01	1.07E+02	2.51E-01	1.11E+00
1253	Water, cooling, unspecified natural origin, CN	Raw	cm3	1.08E+01	1.33E+01	-1.20E+01	1.77E-02	-1.77E-02	-2.14E+00	3.99E-04	1.33E+00	-1.33E+00	0.00E+00	2.08E+00	9.44E+00	2.21E-02	9.83E-02
1254	Water, cooling, unspecified natural origin, CY	Raw	mm3	1.60E+01	1.94E+01	-1.76E+01	1.47E-02	-1.47E-02	-2.83E+00	5.91E-04	1.93E+00	-1.93E+00	0.00E+00	2.99E+00	1.38E+01	3.23E-02	1.44E-01
1255	Water, cooling, unspecified natural origin, CZ	Raw	cm3	2.17E+00	1.05E+01	-9.50E+00	2.47E-03	-2.47E-03	-8.05E-01	4.94E-05	4.87E-01	-4.87E-01	0.00E+00	4.79E-01	1.48E+00	3.47E-03	1.54E-02
1256	Water, cooling, unspecified natural origin, DE	Raw	cm3	2.95E+00	9.68E+00	-8.77E+00	4.40E-03	-4.40E-03	-1.42E+00	7.92E-05	6.56E-01	-6.56E-01	0.00E+00	6.84E-01	2.74E+00	6.41E-03	2.85E-02
1257	Water, cooling, unspecified natural origin, DK	Raw	mm3	5.99E+01	3.98E+02	-3.60E+02	1.00E-01	-1.00E-01	-5.78E+01	2.04E-03	2.57E+01	-2.57E+01	0.00E+00	2.23E+01	5.70E+01	1.33E-01	5.93E-01
1258	Water, cooling, unspecified natural origin, EE	Raw	mm3	5.39E+01	1.55E+02	-1.40E+02	8.82E-02	-8.82E-02	-2.98E+01	1.91E-03	1.29E+01	-1.29E+01	0.00E+00	1.46E+01	5.38E+01	1.26E-01	5.60E-01
1259	Water, cooling, unspecified natural origin, ES	Raw	cm3	7.83E-01	2.73E+00	-2.47E+00	1.47E-03	-1.47E-03	-5.50E-01	2.94E-05	2.30E-01	-2.30E-01	0.00E+00	2.41E-01	8.24E-01	1.93E-03	8.58E-03
1260	Water, cooling, unspecified natural origin, Europe without Switzerland	Raw	mm3	5.25E+02	5.29E+02	-4.79E+02	3.28E+00	-3.28E+00	-3.03E+01	9.47E-04	1.93E+01	-1.93E+01	0.00E+00	3.57E+01	4.63E+02	1.07E+00	4.78E+00
1261	Water, cooling, unspecified natural origin, FI	Raw	mm3	1.52E+02	6.63E+02	-6.00E+02	2.68E-01	-2.68E-01	-1.21E+02	5.72E-03	5.00E+01	-5.00E+01	0.00E+00	4.97E+01	1.59E+02	3.72E-01	1.65E+00
1262	Water, cooling, unspecified natural origin, FR	Raw	cm3	4.06E+00	7.41E+00	-6.71E+00	5.02E-03	-5.02E-03	-1.42E+00	8.73E-05	6.12E-01	-6.12E-01	0.00E+00	6.86E-01	4.04E+00	9.47E-03	4.21E-02
1263	Water, cooling, unspecified natural origin, GB	Raw	cm3	1.02E+00	3.31E+00	-2.99E+00	1.78E-03	-1.78E-03	-6.74E-01	3.80E-05	2.72E-01	-2.72E-01	0.00E+00	2.97E-01	1.07E+00	2.52E-03	1.12E-02
1264	Water, cooling, unspecified natural origin, GLO	Raw	mm3	1.44E+02	5.42E+00	-4.91E+00	1.69E-01	-1.69E-01	-2.62E+00	1.32E-03	7.08E+02	-7.08E+02	0.00E+00	1.36E+02	9.79E+00	2.23E-02	9.91E-02
1265	Water, cooling, unspecified natural origin, GR	Raw	cm3	5.78E-01	1.70E+00	-1.54E+00	9.34E-04	-9.34E-04	-3.00E-01	1.93E-05	1.33E-01	-1.33E-01	0.00E+00	1.53E-01	5.56E-01	1.30E-03	5.79E-03
1266	Water, cooling, unspecified natural origin, HR	Raw	mm3	2.13E+01	1.32E+02	-1.20E+02	4.87E-02	-4.87E-02	-2.97E+01	1.04E-03	1.16E+01	-1.16E+01	0.00E+00	1.03E+01	2.78E+01	6.52E-02	2.90E-01
1267	Water, cooling, unspecified natural origin, HU	Raw	mm3	1.64E+02	6.26E+02	-5.67E+02	2.81E-01	-2.81E-01	-1.16E+02	6.01E-03	4.91E+01	-4.91E+01	0.00E+00	5.04E+01	1.68E+02	3.94E-01	1.75E+00
1268	Water, cooling, unspecified natural origin, ID	Raw	mm3	5.94E+02	7.29E+02	-6.60E+02	6.51E-01	-6.51E-01	-1.09E+02	2.18E-02	7.16E+01	-7.16E+01	0.00E+00	1.14E+02	5.14E+02	1.20E+00	5.35E+00
1269	Water, cooling, unspecified natural origin, IE	Raw	mm3	6.62E+01	2.31E+02	-2.09E+02	1.18E-01	-1.18E-01	-4.79E+01	2.54E-03	1.98E+01	-1.98E+01	0.00E+00	2.07E+01	7.07E+01	1.66E-01	7.37E-01
1270	Water, cooling, unspecified natural origin, IN	Raw	cm3	3.40E+00	4.08E+00	-3.70E+00	4.06E-03	-4.06E-03	-5.95E-01	1.25E-04	4.08E-01	-4.08E-01	0.00E+00	6.45E-01	2.92E+00	6.85E-03	3.04E-02
1271	Water, cooling, unspecified natural origin, IR	Raw	cu.in	5.24E+02	7.24E-02	-6.55E-02	5.39E-05	-5.39E-05	-1.10E-02	2.14E-06	7.24E-03	-7.24E-03	0.00E+00	1.14E-02	5.18E+02	1.22E+00	5.41E+00
1272	Water, cooling, unspecified natural origin, IS	Raw	mm3	1.57E-02	4.38E-02	-3.96E-02	6.91E-05	-6.91E-05	-8.30E-03	5.46E-07	3.73E-03	-3.73E-03	0.00E+00	4.13E-03	1.55E-02	3.61E-05	1.60E-04
1273	Water, cooling, unspecified natural origin, IT	Raw	cm3	6.67E-01	2.89E+00	-2.61E+00	1.28E-03	-1.28E-03	-5.61E-01	2.56E-05	2.33E-01	-2.33E-01	0.00E+00	2.27E-01	7.18E-01	1.68E-03	7.48E-03
1274	Water, cooling, unspecified natural origin, JP	Raw	cm3	2.28E+00	2.71E+00	-2.45E+00	2.05E-03	-2.05E-03	-3.94E-01	8.22E-05	2.68E-01	-2.68E-01	0.00E+00	4.20E-01	1.98E+00	4.63E-03	2.06E-02
1275	Water, cooling, unspecified natural origin, KR	Raw	cm3	1.55E+00	1.96E+00	-1.77E+00	1.44E-03	-1.44E-03	-2.95E-01	5.70E-05	1.94E-01	-1.94E-01	0.00E+00	3.06E-01	1.33E+00	3.12E-03	1.39E-02
1276	Water, cooling, unspecified natural origin, LT	Raw	mm3	5.74E+00	1.30E+02	-1.17E+02	2.87E-02	-2.87E-02	-2.97E+01	6.00E-04	1.11E+01	-1.11E+01	0.00E+00	8.24E+00	1.47E+01	3.45E-02	1.53E-01
1277	Water, cooling, unspecified natural origin, LU	Raw	mm3	9.95E+00	4.50E+01	-4.08E+01	2.01E-02	-2.01E-02	-9.95E+00	4.19E-04	3.95E+00	-3.95E+00	0.00E+00	3.76E+00	1.17E+01	2.75E-02	1.22E-01
1278	Water, cooling, unspecified natural origin, LV	Raw	mm3	-3.36E+00	9.52E+01	-8.62E+01	1.95E-02	-1.95E-02	-2.81E+01	4.07E-04	9.72E+00	-9.72E+00	0.00E+00	6.57E+00	9.01E+00	2.11E-02	9.37E-02
1279	Water, cooling, unspecified natural origin, MA	Raw	mm3	5.48E-01	3.48E-02	-3.15E-02	6.59E-04	-6.59E-04	-4.25E-02	1.63E-04	4.03E-01	-4.03E-01	0.00E+00	2.51E-01	3.32E-01	7.77E-04	3.45E-03
1280	Water, cooling, unspecified natural origin, MK	Raw	mm3	2.04E+01	6.42E+01	-5.81E+01	3.47E-02	-3.47E-02	-1.29E+01	7.48E-04	5.43E+00	-5.43E+00	0.00E+00	5.93E+00	2.10E+01	4.92E-02	2.19E-01
1281	Water, cooling, unspecified natural origin, MT	Raw	mm3	1.25E+01	3.51E+01	-3.18E+01	2.03E-02	-2.03E-02	-6.64E+00	4.38E-04	2.89E+00	-2.89E+00	0.00E+00	3.32E+00	1.24E+01	2.90E-02	1.29E-01
1282	Water, cooling, unspecified natural origin, MX	Raw	mm3	6.99E+02	8.40E+02	-7.61E+02	6.40E-01	-6.40E-01	-1.23E+02	2.56E-02	8.33E+01	-8.33E+01	0.00E+00	1.32E+02	6.02E+02	1.41E+00	6.28E+00
1283	Water, cooling, unspecified natural origin, MY	Raw	mm3	2.68E+02	3.29E+02	-2.98E+02	2.58E-01	-2.58E-01	-4.79E+01	9.96E-03	3.26E+01	-3.26E+01	0.00E+00	4.93E+01	2.32E+02	5.44E-01	2.42E+00
1284	Water, cooling, unspecified natural origin, NL	Raw	cm3	3.30E-01	1.41E+00	-1.27E+00	5.82E-04	-5.82E-04	-2.93E-01	1.19E-05	1.18E-01	-1.18E-01	0.00E+00	1.10E-01	3.75E-01	8.80E-04	3.91E-03
1285	Water, cooling, unspecified natural origin, NO	Raw	mm3	1.31E+01	3.42E+01	-3.10E+01	2.31E-02	-2.31E-02	-5.74E+00	3.60E-04	2.58E+00	-2.58E+00	0.00E+00	2.89E+00	1.25E+01	2.94E-02	1.31E-01
1286	Water, cooling, unspecified natural origin, PE	Raw	mm3	6.55E+01	8.09E+01	-7.33E+01	6.06E-02	-6.06E-02	-1.21E+01	2.42E-03	8.06E+00	-8.06E+00	0.00E+00	1.26E+01	5.66E+01	1.33E-01	5.90E-01
1287	Water, cooling, unspecified natural origin, PH	Raw	mm3	4.83E-02	6.09E-02	-5.51E-02	2.35E-05	-2.35E-05	-2.11E-03	1.46E-07	2.10E-03	-2.10E-03	0.00E+00	2.44E-03	4.17E-02	9.78E-05	4.35E-04
1288	Water, cooling, unspecified natural origin, PL	Raw	cm3	2.54E+00	8.50E+00	-7.70E+00	3.96E-03	-3.96E-03	-1.36E+00	8.44E-05	6.04E-01	-6.04E-01	0.00E+00	6.68E-01	2.40E+00	5.62E-03	2.50E-02
1289	Water, cooling, unspecified natural origin, PT	Raw	mm3	7.83E+01	3.77E+02	-3.41E+02	1.57E-01	-1.57E-01	-8.07E+01	3.36E-03	3.22E+01	-3.22E+01	0.00E+00	3.05E+01	9.16E+01	2.15E-01	9.54E-01
1290	Water, cooling, unspecified natural origin, RER	Raw	cm3	-1.91E+01	3.50E+01	-3.16E+01	4.28E-01	-4.28E-01	-2.55E+01	4.26E-05	3.69E+00	-3.69E+00	0.00E+00	1.90E+00	1.18E+00	9.69E-04	4.31E-03
1291	Water, cooling, unspecified natural origin, RNA	Raw	mm3	2.23E-04	1.35E-03	-1.22E-03	1.44E-07	-1.44E-07	-4.29E-05	5.39E-07	4.52E-05	-4.52E-05	0.00E+00	4.09E-05	9.60E-05	2.25E-07	1.00E-06
1292	Water, cooling, unspecified natural origin, RO	Raw	mm3	2.12E+02	9.26E+02	-8.38E+02	4.91E-01	-4.91E-01	-1.98E+02	8.77E-03	7.99E+01	-7.99E+01	0.00E+00	7.78E+01	2.41E+02	5.65E-01	2.51E+00
1293	Water, cooling, unspecified natural origin, RoW	Raw	cm3	2.81E+01	9.19E+01	-8.32E+01	1.76E+00	-1.76E+00	-5.48E+01	1.48E-03	1.47E+01	-1.47E+01	0.00E+00	9.05E+00	6.44E+01	1.44E-01	6.40E-01
1294	Water, cooling, unspecified natural origin, RS	Raw	mm3	1.32E+02	4.07E+02	-3.69E+02	2.18E-01	-2.18E-01	-7.75E+01	4.71E-03	3.34E+01	-3.34E+01	0.00E+00	3.70E+01	1.32E+02	3.10E-01	1.38E+00
1295	Water, cooling, unspecified natural origin, RU	Raw	cm3	1.37E+01	1.36E+01	-1.23E+01	8.95E-03	-8.95E-03	-2.61E+00	2.90E-04	1.34E+00	-1.34E+00	0.00E+00	2.08E+00	1.28E+01	3.00E-02	1.33E-01
1296	Water, cooling, unspecified natural origin, SA	Raw	cm3	1.04E+00	1.42E+00	-1.28E+00	1.01E-03	-1.01E-03	-2.34E-01	3.95E-05	1.44E-01	-1.44E-01	0.00E+00	2.23E-01	9.10E-01	2.13E-03	9.49E-03
1297	Water, cooling, unspecified natural origin, SE	Raw	cm3	3.69E-01	1.17E+00	-1.06E+00	6.26E-04	-6.26E-04	-2.10E-01	1.28E-05	9.19E-02	-9.19E-02	0.00E+00	1.01E-01	3.63E-01	8.49E-04	3.77E-03
1298	Water, cooling, unspecified natural origin, SI	Raw	cm3	3.65E-01	1.24E+00	-1.13E+00	5.55E-04	-5.55E-04	-1.73E-01	1.12E-05	8.27E-02	-8.27E-02	0.00E+00	9.37E-02	3.22E-01	7.55E-04	3.35E-03
1299	Water, cooling, unspecified natural origin, SK	Raw	cm3	3.47E-01	1.40E+00	-1.26E+00	6.01E-04	-6.01E-04	-1.69E-01	1.03E-05	8.48E-02	-8.48E-02	0.00E+00	8.81E-02	2.92E-01	6.83E-04	3.03E-03
1300	Water, cooling, unspecified natural origin, TH	Raw	mm3	3.99E+02	4.83E+02	-4.37E+02	3.67E-01	-3.67E-01	-7.02E+01	1.47E-02	4.79E+01	-4.79E+01	0.00E+00	7.63E+01	3.43E+02	8.04E-01	3.57E+00
1301	Water, cooling, unspecified natural origin, TR	Raw	cm3	7.86E+01	6.72E-01	-6.08E-01	4.88E-04	-4.88E-04	-1.11E-01	1.86E-05	6.79E-02	-6.79E-02	0.00E+00	1.05E-01	7.76E+01	1.82E-01	8.10E-01
1302	Water, cooling, unspecified natural origin, TW	Raw	mm3	6.34E+02	7.76E+02	-7.02E+02	5.83E-01	-5.83E-01	-1.12E+02	2.34E-02	7.65E+01	-7.65E+01	0.00E+00	1.19E+02	5.46E+02	1.28E+00	5.70E+00
1303	Water, cooling, unspecified natural origin, TZ	Raw	mm3	1.29E+02	2.30E+01	-2.08E+01	5.00E-02	-5.00E-02	-3.21E+00	6.20E-04	2.12E+00	-2.12E+00	0.00E+00	4.66E+00	1.23E+02	2.90E-01	1.29E+00
1304	Water, cooling, unspecified natural origin, UA	Raw	cm3	8.03E-01	2.82E+00	-2.56E+00	1.43E-03	-1.43E-03	-5.92E-01	3.09E-05	2.44E-01	-2.44E-01	0.00E+00	2.54E-01	8.63E-01	2.02E-03	8.99E-03
1305	Water, cooling, unspecified natural origin, US	Raw	cm3	9.44E+00	1.12E+01	-1.01E+01	8.73E-03	-8.73E-03	-1.70E+00	3.35E-04	1.12E+00	-1.12E+00	0.00E+00	1.73E+00	8.24E+00	1.93E-02	8.59E-02
1306	Water, cooling, unspecified natural origin, WEU	Raw	mm3	1.82E-03	1.34E-02	-1.21E-02	1.90E-06	-1.90E-06	-1.82E-03	8.47E-08	4.65E-04	-4.65E-04	0.00E+00	4.78E-04	1.87E-03	4.39E-06	1.95E-05
1307	Water, cooling, unspecified natural origin, ZA	Raw	cm3	2.40E+00	9.54E-01	-8.64E-01	1.48E-03	-1.48E-03	-1.43E-01	2.64E-05	9.22E-02	-9.22E-02	0.00E+00	1.42E-01	2.28E+00	5.35E-03	2.38E-02
1308	Water, CY	Water	mm3	1.59E+01	1.93E+01	-1.75E+01	1.46E-02	-1.46E-02	-2.81E+00	5.87E-04	1.91E+00	-1.91E+00	0.00E+00	2.97E+00	1.37E+01	3.21E-02	1.43E-01
1309	Water, CZ	Water	cm3	1.00E+01	3.13E+01	-2.83E+01	1.50E-02	-1.50E-02	-4.82E+00	3.10E-04	2.22E+00	-2.22E+00	0.00E+00	2.46E+00	9.30E+00	2.18E-02	9.68E-02
1310	Water, DE	Water	cm3	7.51E+01	1.84E+02	-1.67E+02	1.24E-01	-1.24E-01	-3.47E+01	2.22E-03	1.51E+01	-1.51E+01	0.00E+00	1.72E+01	7.41E+01	1.74E-01	7.72E-01
1311	Water, DK	Water	mm3	8.61E+01	3.97E+02	-3.60E+02	1.59E-01	-1.59E-01	-7.76E+01	3.31E-03	3.19E+01	-3.19E+01	0.00E+00	3.05E+01	9.44E+01	2.21E-01	9.82E-01
1312	Water, EE	Water	mm3	2.22E+02	6.25E+02	-5.66E+02	3.60E-01	-3.60E-01	-1.19E+02	7.77E-03	5.16E+01	-5.16E+01	0.00E+00	5.91E+01	2.20E+02	5.14E-01	2.29E+00
1313	Water, ES	Water	cm3	4.90E+01	1.38E+02	-1.25E+02	8.85E-02	-8.85E-02	-2.62E+01	1.71E-03	1.14E+01	-1.14E+01	0.00E+00	1.30E+01	4.85E+01	1.14E-01	5.05E-01
1314	Water, Europe without Switzerland	Water	mm3	1.44E+01	6.81E+01	-6.16E+01	3.28E-02	-3.28E-02	-9.91E+00	2.53E-04	7.60E+00	-7.60E+00	0.00E+00	1.46E+00	1.62E+01	3.80E-02	1.69E-01
1315	Water, FI	Water	cm3	1.89E+01	5.33E+01	-4.83E+01	3.06E-02	-3.06E-02	-1.01E+01	6.61E-04	4.40E+00	-4.40E+00	0.00E+00	5.00E+00	1.87E+01	4.38E-02	1.95E-01
1316	Water, FR	Water	cm3	6.15E+02	5.23E+02	-4.74E+02	4.75E-01	-4.75E-01	-9.80E+01	6.37E-03	4.30E+01	-4.30E+01	0.00E+00	4.97E+01	6.06E+02	1.42E+00	6.32E+00
1317	Water, GB	Water	cm3	1.79E+01	5.08E+01	-4.60E+01	2.96E-02	-2.96E-02	-9.73E+00	6.29E-04	4.19E+00	-4.19E+00	0.00E+00	4.76E+00	1.78E+01	4.18E-02	1.86E-01
1318	Water, GLO	Water	cm3	1.85E+01	2.66E-01	-2.41E-01	1.31E-02	-1.31E-02	-3.09E-02	5.06E-04	4.83E-01	-4.83E-01	0.00E+00	1.25E+01	5.91E+00	1.38E-02	6.14E-02
1319	Water, GR	Water	cm3	1.39E+01	3.84E+01	-3.47E+01	2.73E-02	-2.73E-02	-7.26E+00	4.74E-04	3.17E+00	-3.17E+00	0.00E+00	3.69E+00	1.37E+01	3.20E-02	1.42E-01
1320	Water, HR	Water	cm3	8.39E-01	2.42E+00	-2.19E+00	1.37E-03	-1.37E-03	-4.65E-01	2.95E-05	2.01E-01	-2.01E-01	0.00E+00	2.28E-01	8.36E-01	1.96E-03	8.70E-03
1321	Water, HU	Water	cm3	9.30E-01	2.76E+00	-2.50E+00	1.52E-03	-1.52E-03	-5.22E-01	3.27E-05	2.26E-01	-2.26E-01	0.00E+00	2.52E-01	9.27E-01	2.17E-03	9.65E-03
1322	Water, IAI Area 1	Water	mm3	8.17E-03	6.39E-03	-5.79E-03	3.78E-04	-3.78E-04	-1.44E-03	1.44E-07	1.46E-03	-1.46E-03	0.00E+00	1.03E-03	7.88E-03	1.69E-05	7.52E-05
1323	Water, IAI Area 2, without Quebec	Water	mm3	1.05E-02	8.72E-03	-7.89E-03	2.76E-04	-2.76E-04	-1.96E-03	1.89E-07	1.31E-03	-1.31E-03	0.00E+00	1.24E-03	1.03E-02	2.30E-05	1.02E-04
1324	Water, IAI Area 3	Water	mm3	9.75E-03	7.96E-03	-7.20E-03	3.09E-04	-3.09E-04	-1.79E-03	1.74E-07	1.36E-03	-1.36E-03	0.00E+00	1.17E-03	9.50E-03	2.10E-05	9.34E-05
1325	Water, IAI Area 4&5 without China	Water	mm3	1.42E-02	1.17E-02	-1.06E-02	3.79E-04	-3.79E-04	-2.65E-03	2.55E-07	1.78E-03	-1.78E-03	0.00E+00	1.68E-03	1.39E-02	3.10E-05	1.38E-04
1326	Water, IAI Area 8	Water	mm3	1.73E-02	1.42E-02	-1.28E-02	5.19E-04	-5.19E-04	-3.20E-03	3.10E-07	2.33E-03	-2.33E-03	0.00E+00	2.07E-03	1.69E-02	3.75E-05	1.67E-04
1327	Water, IAI Area, EU27 & EFTA	Water	mm3	1.96E-01	1.51E-01	-1.37E-01	1.04E-02	-1.04E-02	-3.40E-02	3.44E-06	3.88E-02	-3.88E-02	0.00E+00	2.54E-02	1.89E-01	3.99E-04	1.77E-03
1328	Water, IAI Area, Europe outside EU & EFTA	Water	mm3	2.76E-02	2.21E-02	-2.00E-02	1.03E-03	-1.03E-03	-4.99E-03	4.90E-07	4.27E-03	-4.27E-03	0.00E+00	3.38E-03	2.67E-02	5.85E-05	2.60E-04
1329	Water, ID	Water	cm3	6.47E+00	7.96E+00	-7.21E+00	6.60E-03	-6.60E-03	-1.19E+00	2.37E-04	7.79E-01	-7.79E-01	0.00E+00	1.24E+00	5.59E+00	1.31E-02	5.83E-02
1330	Water, IE	Water	cm3	2.51E+00	7.10E+00	-6.42E+00	4.08E-03	-4.08E-03	-1.35E+00	8.80E-05	5.86E-01	-5.86E-01	0.00E+00	6.67E-01	2.49E+00	5.83E-03	2.59E-02
1331	Water, IL	Water	mm3	8.03E-07	6.24E-07	-5.65E-07	6.44E-10	-6.44E-10	-8.56E-08	1.13E-09	4.63E-08	-4.63E-08	0.00E+00	1.03E-07	7.16E-07	1.68E-09	7.47E-09
1332	Water, IN	Water	cm3	4.78E+01	5.75E+01	-5.20E+01	4.82E-02	-4.82E-02	-8.37E+00	1.75E-03	5.71E+00	-5.71E+00	0.00E+00	9.07E+00	4.11E+01	9.64E-02	4.28E-01
1333	Water, IR	Water	dm3	2.93E+02	3.90E-02	-3.53E-02	3.24E-05	-3.24E-05	-5.69E-03	1.19E-06	3.88E-03	-3.88E-03	0.00E+00	6.15E-03	2.89E+02	6.79E-01	3.02E+00
1334	Water, IS	Water	cm3	6.38E+00	1.75E+01	-1.58E+01	6.21E-02	-6.21E-02	-3.31E+00	2.19E-04	1.59E+00	-1.59E+00	0.00E+00	1.67E+00	6.28E+00	1.45E-02	6.44E-02
1335	Water, IT	Water	cm3	4.82E+01	1.36E+02	-1.23E+02	8.34E-02	-8.34E-02	-2.59E+01	1.67E-03	1.12E+01	-1.12E+01	0.00E+00	1.27E+01	4.79E+01	1.12E-01	4.98E-01
1336	Water, JP	Water	cm3	1.65E+02	1.95E+02	-1.77E+02	1.48E-01	-1.48E-01	-2.84E+01	5.94E-03	1.94E+01	-1.94E+01	0.00E+00	3.02E+01	1.43E+02	3.34E-01	1.49E+00
1337	Water, KR	Water	cm3	1.00E+01	1.22E+01	-1.10E+01	9.22E-03	-9.22E-03	-1.79E+00	3.70E-04	1.21E+00	-1.21E+00	0.00E+00	1.90E+00	8.64E+00	2.03E-02	9.00E-02
1338	Water, lake, AT	Raw	mm3	2.74E-05	1.66E-04	-1.50E-04	2.55E-08	-2.55E-08	-9.17E-06	4.90E-10	6.56E-06	-6.56E-06	0.00E+00	6.08E-06	1.46E-05	3.43E-08	1.52E-07
1339	Water, lake, BE	Raw	mm3	5.60E-05	3.33E-04	-3.02E-04	5.32E-08	-5.32E-08	-1.92E-05	1.03E-09	1.34E-05	-1.34E-05	0.00E+00	1.26E-05	3.07E-05	7.20E-08	3.20E-07
1340	Water, lake, BG	Raw	mm3	6.01E-04	5.42E-03	-4.91E-03	1.04E-07	-1.04E-07	-1.26E-05	3.59E-10	1.30E-04	-1.30E-04	0.00E+00	8.68E-05	1.26E-05	2.91E-08	1.29E-07
1341	Water, lake, CA	Raw	mm3	1.30E+00	1.42E+00	-1.29E+00	2.37E-03	-2.37E-03	-6.22E-01	3.69E-05	1.37E-01	-1.37E-01	0.00E+00	1.90E-01	1.57E+00	3.69E-03	1.64E-02
1342	Water, lake, CH	Raw	mm3	8.83E-01	2.71E+00	-2.45E+00	1.43E-03	-1.43E-03	-5.58E-01	2.05E-05	1.84E-01	-1.84E-01	0.00E+00	2.22E-01	9.50E-01	2.23E-03	9.90E-03
1343	Water, lake, CN	Raw	mm3	5.61E-05	3.36E-04	-3.04E-04	4.09E-08	-4.09E-08	-1.08E-05	1.34E-07	1.13E-05	-1.13E-05	0.00E+00	1.04E-05	2.43E-05	5.68E-08	2.53E-07
1344	Water, lake, CZ	Raw	mm3	2.43E-06	1.01E-05	-9.15E-06	3.42E-09	-3.42E-09	-1.30E-06	6.98E-11	6.16E-07	-6.16E-07	0.00E+00	6.56E-07	2.08E-06	4.88E-09	2.17E-08
1345	Water, lake, DE	Raw	mm3	5.39E-04	2.71E-03	-2.46E-03	6.71E-07	-6.71E-07	-2.29E-04	1.23E-08	1.30E-04	-1.30E-04	0.00E+00	1.30E-04	3.77E-04	8.82E-07	3.92E-06
1346	Water, lake, DK	Raw	mm3	5.82E-05	3.95E-04	-3.58E-04	4.28E-08	-4.28E-08	-1.48E-05	7.85E-10	1.36E-05	-1.36E-05	0.00E+00	1.18E-05	2.35E-05	5.49E-08	2.44E-07
1347	Water, lake, ES	Raw	mm3	4.92E-05	3.30E-04	-2.99E-04	3.75E-08	-3.75E-08	-1.30E-05	6.93E-10	1.15E-05	-1.15E-05	0.00E+00	1.01E-05	2.06E-05	4.84E-08	2.15E-07
1348	Water, lake, Europe without Switzerland	Raw	mm3	5.35E+00	2.35E+01	-2.13E+01	8.81E-03	-8.81E-03	-3.81E+00	9.54E-05	2.90E+00	-2.90E+00	0.00E+00	4.97E-01	6.35E+00	1.49E-02	6.62E-02
1349	Water, lake, FI	Raw	mm3	1.68E-05	1.07E-04	-9.67E-05	1.43E-08	-1.43E-08	-5.09E-06	2.71E-10	3.99E-06	-3.99E-06	0.00E+00	3.59E-06	8.08E-06	1.89E-08	8.41E-08
1350	Water, lake, FR	Raw	mm3	1.30E-04	8.20E-04	-7.43E-04	1.12E-07	-1.12E-07	-4.00E-05	2.14E-09	3.09E-05	-3.09E-05	0.00E+00	2.80E-05	6.37E-05	1.49E-07	6.63E-07
1351	Water, lake, GB	Raw	mm3	1.11E-04	6.70E-04	-6.07E-04	1.03E-07	-1.03E-07	-3.72E-05	1.98E-09	2.65E-05	-2.65E-05	0.00E+00	2.46E-05	5.93E-05	1.39E-07	6.17E-07
1352	Water, lake, GLO	Raw	mm3	1.55E-04	5.95E-04	-5.38E-04	3.46E-07	-3.46E-07	-2.02E-05	5.22E-09	2.07E-05	-2.07E-05	0.00E+00	2.27E-05	9.45E-05	2.21E-07	9.81E-07
1353	Water, lake, HU	Raw	mm3	6.32E-05	5.52E-04	-5.00E-04	1.56E-08	-1.56E-08	-3.25E-06	1.44E-10	1.38E-05	-1.38E-05	0.00E+00	9.61E-06	4.47E-06	1.04E-08	4.64E-08
1354	Water, lake, IT	Raw	mm3	1.23E-04	7.64E-04	-6.92E-04	1.11E-07	-1.11E-07	-3.96E-05	2.11E-09	2.94E-05	-2.94E-05	0.00E+00	2.69E-05	6.30E-05	1.48E-07	6.56E-07
1355	Water, lake, JP	Raw	mm3	1.34E-04	1.80E-04	-1.63E-04	1.01E-07	-1.01E-07	-1.75E-05	3.62E-09	1.31E-05	-1.31E-05	0.00E+00	2.94E-05	1.04E-04	2.43E-07	1.08E-06
1356	Water, lake, KR	Raw	mm3	9.03E-06	1.12E-05	-1.01E-05	7.15E-09	-7.15E-09	-1.42E-06	2.99E-10	9.96E-07	-9.96E-07	0.00E+00	1.88E-06	7.42E-06	1.74E-08	7.73E-08
1357	Water, lake, LU	Raw	mm3	2.21E-06	1.25E-05	-1.13E-05	2.30E-09	-2.30E-09	-8.43E-07	4.51E-11	5.38E-07	-5.38E-07	0.00E+00	5.13E-07	1.34E-06	3.14E-09	1.40E-08
1358	Water, lake, NL	Raw	mm3	1.24E-04	6.91E-04	-6.26E-04	1.01E-07	-1.01E-07	-3.68E-05	1.93E-09	2.69E-05	-2.69E-05	0.00E+00	2.45E-05	6.97E-05	1.63E-07	7.26E-07
1359	Water, lake, NO	Raw	mm3	6.46E-06	3.23E-05	-2.93E-05	5.46E-09	-5.46E-09	-2.01E-06	1.05E-10	1.34E-06	-1.34E-06	0.00E+00	1.27E-06	4.08E-06	9.56E-09	4.25E-08
1360	Water, lake, PL	Raw	mm3	5.83E-06	4.84E-05	-4.38E-05	2.09E-09	-2.09E-09	-5.70E-07	2.87E-11	1.30E-06	-1.30E-06	0.00E+00	9.54E-07	8.50E-07	1.99E-09	8.83E-09
1361	Water, lake, PT	Raw	mm3	1.82E-05	1.25E-04	-1.13E-04	1.32E-08	-1.32E-08	-4.57E-06	2.42E-10	4.25E-06	-4.25E-06	0.00E+00	3.66E-06	7.21E-06	1.69E-08	7.51E-08
1362	Water, lake, RER	Raw	mm3	2.19E-02	1.58E-03	-1.43E-03	1.71E-05	-1.71E-05	-2.55E-02	2.19E-07	8.99E-05	-8.99E-05	0.00E+00	4.95E-03	4.18E-02	9.81E-05	4.36E-04
1363	Water, lake, RNA	Raw	mm3	1.38E-05	8.31E-05	-7.53E-05	8.87E-09	-8.87E-09	-2.65E-06	3.33E-08	2.79E-06	-2.79E-06	0.00E+00	2.53E-06	5.93E-06	1.39E-08	6.17E-08
1364	Water, lake, RoW	Raw	mm3	3.70E+01	7.65E+01	-6.92E+01	2.83E-02	-2.83E-02	-9.27E+00	7.04E+00	9.12E+00	-9.12E+00	0.00E+00	3.38E+00	2.82E+01	6.62E-02	2.94E-01
1365	Water, lake, RU	Raw	mm3	6.70E-05	6.72E-05	-6.08E-05	3.84E-08	-3.84E-08	-8.14E-06	1.35E-09	5.22E-06	-5.22E-06	0.00E+00	1.07E-05	5.73E-05	1.34E-07	5.98E-07
1366	Water, lake, SE	Raw	mm3	1.76E-04	5.30E-04	-4.79E-04	1.20E-07	-1.20E-07	-2.64E-05	1.42E-09	2.02E-05	-2.02E-05	0.00E+00	1.84E-05	1.32E-04	3.10E-07	1.38E-06
1367	Water, lake, SK	Raw	mm3	1.45E-06	9.00E-06	-8.15E-06	1.30E-09	-1.30E-09	-4.64E-07	2.47E-11	3.46E-07	-3.46E-07	0.00E+00	3.16E-07	7.39E-07	1.73E-09	7.69E-09
1368	Water, lake, TR	Raw	mm3	1.90E-06	2.49E-06	-2.25E-06	1.47E-09	-1.47E-09	-2.71E-07	5.66E-11	1.97E-07	-1.97E-07	0.00E+00	4.16E-07	1.50E-06	3.51E-09	1.56E-08
1369	Water, lake, TW	Raw	mm3	4.96E-05	6.88E-05	-6.23E-05	3.82E-08	-3.82E-08	-6.56E-06	1.35E-09	4.94E-06	-4.94E-06	0.00E+00	1.12E-05	3.79E-05	8.89E-08	3.95E-07
1370	Water, lake, US	Raw	mm3	2.44E-06	7.65E-06	-6.93E-06	1.68E-09	-1.68E-09	-3.34E-07	6.49E-09	2.95E-07	-2.95E-07	0.00E+00	4.24E-07	1.60E-06	3.75E-09	1.66E-08
1371	Water, LT	Water	cm3	1.34E+00	3.81E+00	-3.45E+00	2.17E-03	-2.17E-03	-7.32E-01	4.68E-05	3.16E-01	-3.16E-01	0.00E+00	3.66E-01	1.33E+00	3.12E-03	1.38E-02
1372	Water, LU	Water	cm3	1.14E+00	3.18E+00	-2.88E+00	1.87E-03	-1.87E-03	-6.04E-01	3.91E-05	2.62E-01	-2.62E-01	0.00E+00	2.97E-01	1.13E+00	2.65E-03	1.18E-02
1373	Water, LV	Water	cm3	1.05E+01	2.94E+01	-2.67E+01	1.70E-02	-1.70E-02	-5.59E+00	3.67E-04	2.43E+00	-2.43E+00	0.00E+00	2.78E+00	1.04E+01	2.43E-02	1.08E-01
1374	Water, MA	Water	mm3	3.55E-01	2.39E-02	-2.17E-02	4.26E-04	-4.26E-04	-2.76E-02	1.05E-04	2.60E-01	-2.60E-01	0.00E+00	1.62E-01	2.16E-01	5.06E-04	2.25E-03
1375	Water, MK	Water	cm3	6.68E-01	1.87E+00	-1.69E+00	1.08E-03	-1.08E-03	-3.54E-01	2.33E-05	1.54E-01	-1.54E-01	0.00E+00	1.77E-01	6.59E-01	1.54E-03	6.87E-03
1376	Water, MT	Water	mm3	1.25E+01	3.50E+01	-3.17E+01	2.02E-02	-2.02E-02	-6.62E+00	4.37E-04	2.88E+00	-2.88E+00	0.00E+00	3.31E+00	1.23E+01	2.89E-02	1.29E-01
1377	Water, MX	Water	cm3	8.22E+01	9.88E+01	-8.94E+01	7.52E-02	-7.52E-02	-1.44E+01	3.01E-03	9.79E+00	-9.79E+00	0.00E+00	1.55E+01	7.08E+01	1.66E-01	7.38E-01
1378	Water, MY	Water	cm3	6.18E+00	7.59E+00	-6.87E+00	6.43E-03	-6.43E-03	-1.11E+00	2.30E-04	7.55E-01	-7.55E-01	0.00E+00	1.14E+00	5.36E+00	1.26E-02	5.59E-02
1379	Water, NL	Water	cm3	6.89E-01	2.25E+00	-2.04E+00	1.14E-03	-1.14E-03	-4.68E-01	2.30E-05	1.91E-01	-1.91E-01	0.00E+00	1.94E-01	7.40E-01	1.73E-03	7.71E-03
1380	Water, NO	Water	cm3	1.18E+01	2.65E+01	-2.40E+01	2.32E-02	-2.32E-02	-5.09E+00	3.22E-04	2.21E+00	-2.21E+00	0.00E+00	2.52E+00	1.17E+01	2.74E-02	1.22E-01
1381	Water, NORDEL	Water	mm3	8.83E-02	2.36E-01	-2.14E-01	1.37E-04	-1.37E-04	-4.46E-02	3.03E-06	1.96E-02	-1.96E-02	0.00E+00	2.26E-02	8.68E-02	2.03E-04	9.04E-04
1382	Water, PE	Water	cm3	1.00E+00	1.21E+00	-1.09E+00	9.17E-04	-9.17E-04	-1.76E-01	3.67E-05	1.20E-01	-1.20E-01	0.00E+00	1.88E-01	8.63E-01	2.02E-03	8.99E-03
1383	Water, PG	Water	mm3	1.99E-03	7.85E-04	-7.10E-04	3.59E-05	-3.59E-05	-6.88E-05	1.13E-08	1.39E-04	-1.39E-04	0.00E+00	4.00E-04	1.57E-03	3.53E-06	1.57E-05
1384	Water, PH	Water	mm3	3.60E+00	4.53E+00	-4.10E+00	1.75E-03	-1.75E-03	-1.58E-01	1.09E-05	1.56E-01	-1.56E-01	0.00E+00	1.81E-01	3.11E+00	7.30E-03	3.25E-02
1385	Water, PL	Water	cm3	9.16E+00	2.81E+01	-2.55E+01	1.48E-02	-1.48E-02	-5.03E+00	3.16E-04	2.16E+00	-2.16E+00	0.00E+00	2.43E+00	8.98E+00	2.10E-02	9.35E-02
1386	Water, PT	Water	cm3	1.33E+01	3.75E+01	-3.40E+01	2.16E-02	-2.16E-02	-7.12E+00	4.66E-04	3.10E+00	-3.10E+00	0.00E+00	3.53E+00	1.32E+01	3.08E-02	1.37E-01
1387	Water, RAF	Water	cm3	1.37E+00	3.79E-02	-3.43E-02	4.36E-04	-4.36E-04	-1.56E-03	1.01E-07	1.89E-03	-1.89E-03	0.00E+00	2.58E-03	1.35E+00	3.17E-03	1.41E-02
1388	Water, RAS	Water	mm3	1.79E-01	5.24E-01	-4.74E-01	4.13E-04	-4.13E-04	-2.22E-02	7.49E-06	1.93E-02	-1.93E-02	0.00E+00	2.23E-02	1.27E-01	2.97E-04	1.32E-03
1389	Water, RER	Water	cm3	-1.10E+01	2.21E+01	-2.00E+01	2.65E-01	-2.65E-01	-1.80E+01	3.35E-05	1.92E+00	-1.92E+00	0.00E+00	1.78E+00	3.04E+00	6.02E-03	2.68E-02
1390	Water, river, AT	Raw	mm3	9.19E-02	4.08E-01	-3.69E-01	1.01E-04	-1.01E-04	-3.19E-02	1.86E-06	1.91E-02	-1.91E-02	0.00E+00	1.90E-02	6.53E-02	1.53E-04	6.80E-04
1391	Water, river, AU	Raw	mm3	5.24E-02	9.92E-02	-8.98E-02	6.68E-05	-6.68E-05	-8.44E-03	1.79E-06	6.20E-03	-6.20E-03	0.00E+00	9.03E-03	4.19E-02	9.82E-05	4.36E-04
1392	Water, river, BE	Raw	mm3	1.44E-01	7.59E-01	-6.87E-01	1.58E-04	-1.58E-04	-5.42E-02	3.07E-06	3.39E-02	-3.39E-02	0.00E+00	3.31E-02	9.17E-02	2.15E-04	9.55E-04
1393	Water, river, BG	Raw	mm3	1.23E+00	1.11E+01	-1.00E+01	2.12E-04	-2.12E-04	-2.57E-02	7.34E-07	2.66E-01	-2.66E-01	0.00E+00	1.77E-01	2.57E-02	5.94E-05	2.64E-04
1394	Water, river, BR	Raw	mm3	7.19E+01	9.46E+01	-8.56E+01	5.33E-02	-5.33E-02	-1.06E+01	1.82E-03	7.15E+00	-7.15E+00	0.00E+00	1.17E+01	6.10E+01	1.43E-01	6.36E-01
1395	Water, river, CA	Raw	mm3	1.11E+02	1.32E+02	-1.19E+02	7.76E-01	-7.76E-01	-2.29E+01	3.97E-03	1.50E+01	-1.50E+01	0.00E+00	2.07E+01	9.98E+01	2.31E-01	1.03E+00
1396	Water, river, CH	Raw	mm3	1.41E+01	1.62E+01	-1.46E+01	1.12E-02	-1.12E-02	-2.09E+00	1.10E-04	9.18E-01	-9.18E-01	0.00E+00	1.09E+00	1.34E+01	3.13E-02	1.39E-01
1397	Water, river, CN	Raw	mm3	9.52E+01	6.26E+01	-5.67E+01	4.46E-02	-4.46E-02	-1.08E+01	1.08E-03	5.33E+00	-5.33E+00	0.00E+00	7.93E+00	9.10E+01	2.14E-01	9.50E-01
1398	Water, river, CZ	Raw	mm3	7.36E-02	1.99E-01	-1.80E-01	1.13E-04	-1.13E-04	-3.64E-02	2.35E-06	1.59E-02	-1.59E-02	0.00E+00	1.81E-02	7.21E-02	1.69E-04	7.51E-04
1399	Water, river, DE	Raw	mm3	1.06E+01	2.77E+01	-2.50E+01	1.64E-02	-1.64E-02	-4.66E+00	2.98E-04	2.09E+00	-2.09E+00	0.00E+00	2.37E+00	1.01E+01	2.37E-02	1.05E-01
1400	Water, river, DK	Raw	mm3	1.35E-01	8.50E-01	-7.70E-01	1.13E-04	-1.13E-04	-3.82E-02	2.13E-06	3.12E-02	-3.12E-02	0.00E+00	2.81E-02	6.38E-02	1.49E-04	6.64E-04
1401	Water, river, EE	Raw	mm3	6.87E-04	1.87E-03	-1.69E-03	1.09E-06	-1.09E-06	-3.54E-04	2.33E-08	1.54E-04	-1.54E-04	0.00E+00	1.77E-04	6.78E-04	1.59E-06	7.06E-06
1402	Water, river, ES	Raw	mm3	2.16E+00	2.21E+00	-2.00E+00	1.11E-03	-1.11E-03	-2.43E-01	1.89E-05	1.32E-01	-1.32E-01	0.00E+00	1.98E-01	1.97E+00	4.62E-03	2.06E-02
1403	Water, river, Europe without Switzerland	Raw	mm3	1.74E+02	4.53E+02	-4.10E+02	7.09E-01	-7.09E-01	-6.37E+01	1.63E-03	4.78E+01	-4.78E+01	0.00E+00	1.39E+01	1.79E+02	4.17E-01	1.85E+00
1404	Water, river, FI	Raw	mm3	3.87E-02	2.30E-01	-2.08E-01	3.62E-05	-3.62E-05	-1.27E-02	7.02E-07	9.13E-03	-9.13E-03	0.00E+00	8.46E-03	2.09E-02	4.88E-05	2.17E-04
1405	Water, river, FR	Raw	mm3	6.82E-01	2.05E+00	-1.86E+00	4.96E-04	-4.96E-04	-1.42E-01	8.87E-06	9.15E-02	-9.15E-02	0.00E+00	9.72E-02	5.26E-01	1.23E-03	5.48E-03
1406	Water, river, GB	Raw	mm3	4.13E-01	1.87E+00	-1.70E+00	5.04E-04	-5.04E-04	-1.71E-01	1.03E-05	9.58E-02	-9.58E-02	0.00E+00	9.76E-02	3.06E-01	7.17E-04	3.19E-03
1407	Water, river, GLO	Raw	cm3	1.23E+01	1.26E-03	-1.14E-03	1.05E-02	-1.05E-02	-1.86E-04	3.74E-07	3.02E-02	-3.02E-02	0.00E+00	1.23E+01	2.25E-02	8.60E-06	3.82E-05
1408	Water, river, GR	Raw	mm3	7.03E-03	1.87E-02	-1.69E-02	1.09E-05	-1.09E-05	-3.55E-03	2.31E-07	1.54E-03	-1.54E-03	0.00E+00	1.80E-03	6.92E-03	1.62E-05	7.21E-05
1409	Water, river, HR	Raw	mm3	2.64E-03	7.19E-03	-6.51E-03	4.17E-06	-4.17E-06	-1.36E-03	8.92E-08	5.93E-04	-5.93E-04	0.00E+00	6.83E-04	2.60E-03	6.10E-06	2.71E-05
1410	Water, river, HU	Raw	mm3	1.37E-01	1.15E+00	-1.04E+00	4.47E-05	-4.47E-05	-1.08E-02	5.70E-07	3.01E-02	-3.01E-02	0.00E+00	2.17E-02	1.73E-02	4.04E-05	1.79E-04
1411	Water, river, IE	Raw	mm3	6.30E-03	1.70E-02	-1.54E-02	9.89E-06	-9.89E-06	-3.22E-03	2.12E-07	1.40E-03	-1.40E-03	0.00E+00	1.60E-03	6.23E-03	1.46E-05	6.49E-05
1412	Water, river, IN	Raw	mm3	5.88E+01	5.52E+01	-5.00E+01	4.05E-02	-4.05E-02	-8.35E+00	1.39E-03	5.12E+00	-5.12E+00	0.00E+00	7.88E+00	5.34E+01	1.25E-01	5.56E-01
1413	Water, river, IR	Raw	mm3	4.82E+00	6.44E-04	-5.83E-04	4.97E-07	-4.97E-07	-9.40E-05	1.96E-08	6.39E-05	-6.39E-05	0.00E+00	1.01E-04	4.76E+00	1.12E-02	4.97E-02
1414	Water, river, IT	Raw	mm3	5.11E-01	2.26E+00	-2.05E+00	6.47E-04	-6.47E-04	-2.14E-01	1.29E-05	1.18E-01	-1.18E-01	0.00E+00	1.21E-01	3.85E-01	9.03E-04	4.01E-03
1415	Water, river, JP	Raw	mm3	3.61E-01	4.71E-01	-4.26E-01	2.85E-04	-2.85E-04	-5.09E-02	1.06E-05	3.71E-02	-3.71E-02	0.00E+00	7.63E-02	2.88E-01	6.75E-04	3.00E-03
1416	Water, river, KR	Raw	mm3	1.91E+01	2.31E+01	-2.09E+01	1.75E-02	-1.75E-02	-3.37E+00	7.04E-04	2.29E+00	-2.29E+00	0.00E+00	3.61E+00	1.65E+01	3.86E-02	1.72E-01
1417	Water, river, LT	Raw	mm3	1.35E-03	3.59E-03	-3.25E-03	2.09E-06	-2.09E-06	-6.80E-04	4.48E-08	2.96E-04	-2.96E-04	0.00E+00	3.47E-04	1.32E-03	3.10E-06	1.38E-05
1418	Water, river, LU	Raw	mm3	6.97E-03	3.21E-02	-2.91E-02	8.62E-06	-8.62E-06	-2.98E-03	1.74E-07	1.64E-03	-1.64E-03	0.00E+00	1.67E-03	5.17E-03	1.21E-05	5.38E-05
1419	Water, river, LV	Raw	mm3	6.78E-03	1.82E-02	-1.65E-02	1.06E-05	-1.06E-05	-3.45E-03	2.27E-07	1.50E-03	-1.50E-03	0.00E+00	1.73E-03	6.69E-03	1.57E-05	6.97E-05
1420	Water, river, MX	Raw	mm3	2.54E-03	2.93E-03	-2.65E-03	2.26E-06	-2.26E-06	-4.29E-04	8.92E-08	2.91E-04	-2.91E-04	0.00E+00	4.59E-04	2.21E-03	5.18E-06	2.30E-05
1421	Water, river, MY	Raw	mm3	2.21E+00	1.21E+00	-1.10E+00	1.03E-03	-1.03E-03	-9.89E-02	1.41E-05	7.61E-02	-7.61E-02	0.00E+00	4.22E-01	1.75E+00	4.10E-03	1.82E-02
1422	Water, river, NL	Raw	mm3	3.25E-01	1.52E+00	-1.38E+00	2.71E-04	-2.71E-04	-9.67E-02	5.24E-06	6.40E-02	-6.40E-02	0.00E+00	6.02E-02	2.15E-01	5.04E-04	2.24E-03
1423	Water, river, NO	Raw	mm3	1.38E-02	6.74E-02	-6.10E-02	1.19E-05	-1.19E-05	-4.35E-03	2.31E-07	2.84E-03	-2.84E-03	0.00E+00	2.73E-03	8.90E-03	2.09E-05	9.27E-05
1424	Water, river, PE	Raw	mm3	2.50E-03	2.87E-03	-2.60E-03	2.34E-06	-2.34E-06	-4.20E-04	8.72E-08	2.85E-04	-2.85E-04	0.00E+00	4.50E-04	2.17E-03	5.09E-06	2.26E-05
1425	Water, river, PH	Raw	mm3	9.75E+00	9.42E+00	-8.53E+00	4.47E-03	-4.47E-03	-7.06E-01	5.59E-05	4.55E-01	-4.55E-01	0.00E+00	5.83E-01	8.87E+00	2.08E-02	9.25E-02
1426	Water, river, PL	Raw	mm3	3.18E-02	1.57E-01	-1.42E-01	3.56E-05	-3.56E-05	-1.17E-02	7.24E-07	7.16E-03	-7.16E-03	0.00E+00	7.06E-03	2.13E-02	5.00E-05	2.22E-04
1427	Water, river, PT	Raw	mm3	4.43E-02	2.74E-01	-2.48E-01	3.82E-05	-3.82E-05	-1.30E-02	7.34E-07	1.03E-02	-1.03E-02	0.00E+00	9.30E-03	2.17E-02	5.09E-05	2.26E-04
1428	Water, river, RAS	Raw	mm3	3.62E-01	1.07E+00	-9.68E-01	8.39E-04	-8.39E-04	-4.51E-02	1.52E-05	3.93E-02	-3.93E-02	0.00E+00	4.54E-02	2.58E-01	6.02E-04	2.67E-03
1429	Water, river, RER	Raw	cm3	5.75E+01	1.12E+00	-1.01E+00	8.99E-04	-8.99E-04	-2.23E-01	2.21E-05	1.10E-01	-1.10E-01	0.00E+00	1.37E-01	5.68E+01	1.33E-01	5.93E-01
1430	Water, river, RLA	Raw	mm3	1.06E-01	2.53E-01	-2.29E-01	2.44E-04	-2.44E-04	-1.24E-02	4.80E-06	9.65E-03	-9.65E-03	0.00E+00	1.26E-02	8.09E-02	1.89E-04	8.41E-04
1431	Water, river, RNA	Raw	mm3	1.98E-01	4.35E-01	-3.94E-01	4.53E-04	-4.53E-04	-2.26E-02	1.04E-05	1.69E-02	-1.69E-02	0.00E+00	2.31E-02	1.54E-01	3.60E-04	1.60E-03
1432	Water, river, RO	Raw	mm3	1.39E+01	3.88E+01	-3.51E+01	2.80E-02	-2.80E-02	-7.36E+00	4.83E-04	3.22E+00	-3.22E+00	0.00E+00	3.69E+00	1.37E+01	3.21E-02	1.43E-01
1433	Water, river, RoW	Raw	cm3	1.54E+02	3.51E+00	-3.17E+00	8.28E-03	-8.28E-03	-6.39E-01	4.45E-02	3.52E-01	-3.52E-01	0.00E+00	3.86E-01	1.52E+02	3.57E-01	1.59E+00
1434	Water, river, RS	Raw	mm3	2.32E-04	6.24E-04	-5.65E-04	3.64E-07	-3.64E-07	-1.18E-04	7.82E-09	5.16E-05	-5.16E-05	0.00E+00	5.95E-05	2.28E-04	5.35E-07	2.38E-06
1435	Water, river, RU	Raw	mm3	9.75E+00	6.49E+00	-5.88E+00	5.40E-03	-5.40E-03	-1.04E+00	1.73E-04	6.22E-01	-6.22E-01	0.00E+00	9.60E-01	9.10E+00	2.14E-02	9.50E-02
1436	Water, river, SE	Raw	mm3	1.73E-01	1.08E+00	-9.76E-01	1.58E-04	-1.58E-04	-5.40E-02	2.89E-06	4.10E-02	-4.10E-02	0.00E+00	3.73E-02	8.65E-02	2.03E-04	9.01E-04
1437	Water, river, SI	Raw	mm3	7.60E-03	2.03E-02	-1.84E-02	1.19E-05	-1.19E-05	-3.86E-03	2.53E-07	1.68E-03	-1.68E-03	0.00E+00	1.99E-03	7.45E-03	1.75E-05	7.76E-05
1438	Water, river, SK	Raw	mm3	1.17E-02	4.22E-02	-3.82E-02	1.65E-05	-1.65E-05	-5.47E-03	3.45E-07	2.67E-03	-2.67E-03	0.00E+00	2.89E-03	1.01E-02	2.37E-05	1.05E-04
1439	Water, river, TH	Raw	mm3	3.00E-03	3.48E-03	-3.15E-03	2.68E-06	-2.68E-06	-5.08E-04	1.06E-07	3.46E-04	-3.46E-04	0.00E+00	5.44E-04	2.60E-03	6.10E-06	2.71E-05
1440	Water, river, TN	Raw	mm3	1.13E-01	7.23E-02	-6.54E-02	4.86E-05	-4.86E-05	-1.18E-02	9.91E-07	5.70E-03	-5.70E-03	0.00E+00	7.98E-03	1.09E-01	2.55E-04	1.13E-03
1441	Water, river, TR	Raw	mm3	2.42E+00	2.38E-02	-2.16E-02	1.74E-05	-1.74E-05	-3.30E-03	6.79E-07	2.25E-03	-2.25E-03	0.00E+00	3.76E-03	2.39E+00	5.61E-03	2.49E-02
1442	Water, river, TW	Raw	mm3	1.02E-01	1.41E-01	-1.28E-01	7.84E-05	-7.84E-05	-1.35E-02	2.78E-06	1.01E-02	-1.01E-02	0.00E+00	2.30E-02	7.78E-02	1.82E-04	8.11E-04
1443	Water, river, TZ	Raw	mm3	2.84E-04	1.13E-04	-1.02E-04	2.28E-07	-2.28E-07	-9.64E-06	1.48E-09	5.68E-06	-5.68E-06	0.00E+00	5.74E-05	2.23E-04	5.23E-07	2.33E-06
1444	Water, river, US	Raw	mm3	4.56E+01	2.69E+01	-2.44E+01	1.93E-02	-1.93E-02	-4.75E+00	3.92E-04	2.22E+00	-2.22E+00	0.00E+00	3.32E+00	4.39E+01	1.03E-01	4.58E-01
1445	Water, river, WEU	Raw	mm3	4.84E-07	2.53E-06	-2.29E-06	3.24E-10	-3.24E-10	-1.36E-07	1.54E-11	8.58E-08	-8.58E-08	0.00E+00	8.49E-08	2.92E-07	6.84E-10	3.04E-09
1446	Water, river, ZA	Raw	mm3	1.05E+00	4.15E-02	-3.76E-02	3.35E-04	-3.35E-04	-2.61E-03	2.70E-07	2.29E-03	-2.29E-03	0.00E+00	3.81E-03	1.03E+00	2.42E-03	1.08E-02
1447	Water, RLA	Water	mm3	1.73E+01	4.77E+00	-4.32E+00	2.42E-03	-2.42E-03	-1.34E+00	3.23E-05	1.96E-01	-1.96E-01	0.00E+00	7.37E-01	1.72E+01	4.05E-02	1.80E-01
1448	Water, RME	Water	cm3	1.35E+01	3.73E-01	-3.37E-01	4.28E-03	-4.28E-03	-1.53E-02	9.95E-07	1.86E-02	-1.86E-02	0.00E+00	2.54E-02	1.33E+01	3.11E-02	1.38E-01
1449	Water, RNA	Water	mm3	2.90E+01	2.54E+01	-2.30E+01	2.29E-02	-2.29E-02	-1.33E+01	7.36E-04	2.43E+00	-2.43E+00	0.00E+00	3.71E+00	3.57E+01	8.37E-02	3.72E-01
1450	Water, RO	Water	cm3	3.75E+01	1.05E+02	-9.50E+01	7.79E-02	-7.79E-02	-1.99E+01	1.30E-03	8.71E+00	-8.71E+00	0.00E+00	9.97E+00	3.70E+01	8.66E-02	3.85E-01
1451	Water, RoW	Water	cm3	4.32E+02	5.61E+02	-5.08E+02	7.21E+00	-7.21E+00	-1.12E+02	2.75E-02	7.95E+01	-7.95E+01	0.00E+00	7.88E+01	4.08E+02	9.27E-01	4.12E+00
1452	Water, RS	Water	cm3	2.74E+01	7.63E+01	-6.90E+01	4.42E-02	-4.42E-02	-1.44E+01	9.54E-04	6.29E+00	-6.29E+00	0.00E+00	7.25E+00	2.70E+01	6.32E-02	2.81E-01
1453	Water, RU	Water	cm3	3.72E+02	3.33E+02	-3.01E+02	1.21E+00	-1.21E+00	-5.49E+01	9.01E-03	3.51E+01	-3.51E+01	0.00E+00	5.02E+01	3.41E+02	7.96E-01	3.54E+00
1454	Water, SA	Water	cm3	1.05E+00	1.42E+00	-1.29E+00	1.01E-03	-1.01E-03	-2.35E-01	3.97E-05	1.44E-01	-1.44E-01	0.00E+00	2.24E-01	9.14E-01	2.14E-03	9.53E-03
1455	Water, salt, ocean	Raw	cm3	3.50E+00	4.41E-01	-3.99E-01	8.89E-04	-8.89E-04	-9.96E-02	8.71E-04	3.67E-02	-3.67E-02	0.00E+00	1.63E-02	3.49E+00	8.20E-03	3.64E-02
1456	Water, salt, sole	Raw	cm3	7.95E+00	2.20E-01	-1.99E-01	2.52E-03	-2.52E-03	-9.14E-03	5.91E-07	1.10E-02	-1.10E-02	0.00E+00	1.50E-02	7.82E+00	1.84E-02	8.17E-02
1457	Water, SE	Water	cm3	2.31E+02	6.47E+02	-5.86E+02	3.95E-01	-3.95E-01	-1.23E+02	8.01E-03	5.33E+01	-5.33E+01	0.00E+00	6.07E+01	2.28E+02	5.35E-01	2.38E+00
1458	Water, SI	Water	cm3	1.66E+01	4.58E+01	-4.14E+01	3.44E-02	-3.44E-02	-8.62E+00	5.65E-04	3.77E+00	-3.77E+00	0.00E+00	4.46E+00	1.63E+01	3.80E-02	1.69E-01
1459	Water, SK	Water	cm3	1.30E+01	3.71E+01	-3.35E+01	2.86E-02	-2.86E-02	-6.94E+00	4.53E-04	3.05E+00	-3.05E+00	0.00E+00	3.45E+00	1.29E+01	3.01E-02	1.34E-01
1460	Water, TH	Water	cm3	4.32E+00	5.24E+00	-4.74E+00	3.97E-03	-3.97E-03	-7.62E-01	1.59E-04	5.19E-01	-5.19E-01	0.00E+00	8.20E-01	3.72E+00	8.72E-03	3.87E-02
1461	Water, TR	Water	cu.in	8.65E+02	6.69E+00	-6.05E+00	5.13E-03	-5.13E-03	-9.81E-01	2.01E-04	6.61E-01	-6.61E-01	0.00E+00	1.04E+00	8.53E+02	2.01E+00	8.91E+00
1462	Water, turbine use, unspecified natural origin, AT	Raw	cm3	1.74E+02	3.45E+02	-3.12E+02	2.40E-01	-2.40E-01	-6.53E+01	4.25E-03	2.85E+01	-2.85E+01	0.00E+00	3.28E+01	1.72E+02	4.03E-01	1.79E+00
1463	Water, turbine use, unspecified natural origin, AU	Raw	cm3	3.17E+01	3.87E+01	-3.50E+01	8.42E-02	-8.42E-02	-5.79E+00	1.15E-03	3.93E+00	-3.93E+00	0.00E+00	6.09E+00	2.73E+01	6.39E-02	2.84E-01
1464	Water, turbine use, unspecified natural origin, BA	Raw	cm3	8.24E-01	1.81E+00	-1.64E+00	5.31E-02	-5.31E-02	-3.46E-01	2.40E-05	2.96E-01	-2.96E-01	0.00E+00	2.08E-01	7.81E-01	1.61E-03	7.17E-03
1465	Water, turbine use, unspecified natural origin, BE	Raw	cm3	1.96E+00	5.43E+00	-4.92E+00	3.38E-03	-3.38E-03	-1.03E+00	6.70E-05	4.48E-01	-4.48E-01	0.00E+00	5.15E-01	1.94E+00	4.55E-03	2.02E-02
1466	Water, turbine use, unspecified natural origin, BG	Raw	cm3	1.14E+01	3.19E+01	-2.89E+01	1.84E-02	-1.84E-02	-6.04E+00	3.98E-04	2.63E+00	-2.63E+00	0.00E+00	3.02E+00	1.13E+01	2.64E-02	1.17E-01
1467	Water, turbine use, unspecified natural origin, BR	Raw	cm3	1.85E+02	2.22E+02	-2.01E+02	2.57E-01	-2.57E-01	-3.23E+01	6.74E-03	2.22E+01	-2.22E+01	0.00E+00	3.49E+01	1.59E+02	3.73E-01	1.66E+00
1468	Water, turbine use, unspecified natural origin, CA	Raw	cm3	3.65E+02	4.36E+02	-3.95E+02	1.03E+00	-1.03E+00	-7.00E+01	1.34E-02	4.92E+01	-4.92E+01	0.00E+00	7.29E+01	3.17E+02	7.40E-01	3.29E+00
1469	Water, turbine use, unspecified natural origin, CH	Raw	cm3	5.98E+02	1.59E+02	-1.44E+02	3.66E-01	-3.66E-01	-2.93E+01	1.79E-03	1.33E+01	-1.33E+01	0.00E+00	1.63E+01	5.88E+02	1.38E+00	6.14E+00
1470	Water, turbine use, unspecified natural origin, CL	Raw	cm3	5.02E+01	6.08E+01	-5.51E+01	4.62E-02	-4.62E-02	-8.86E+00	1.85E-03	6.03E+00	-6.03E+00	0.00E+00	9.40E+00	4.34E+01	1.02E-01	4.52E-01
1471	Water, turbine use, unspecified natural origin, CN	Raw	cu.in	1.32E+02	1.63E+02	-1.48E+02	1.76E-01	-1.76E-01	-2.63E+01	4.90E-03	1.62E+01	-1.62E+01	0.00E+00	2.56E+01	1.16E+02	2.72E-01	1.21E+00
1472	Water, turbine use, unspecified natural origin, CZ	Raw	cm3	7.94E+00	2.12E+01	-1.92E+01	1.26E-02	-1.26E-02	-4.01E+00	2.62E-04	1.74E+00	-1.74E+00	0.00E+00	1.99E+00	7.85E+00	1.84E-02	8.18E-02
1473	Water, turbine use, unspecified natural origin, DE	Raw	cm3	7.22E+01	1.75E+02	-1.59E+02	1.20E-01	-1.20E-01	-3.33E+01	2.14E-03	1.44E+01	-1.44E+01	0.00E+00	1.65E+01	7.15E+01	1.67E-01	7.44E-01
1474	Water, turbine use, unspecified natural origin, DK	Raw	mm3	6.68E+01	1.82E+02	-1.64E+02	1.07E-01	-1.07E-01	-3.45E+01	2.25E-03	1.50E+01	-1.50E+01	0.00E+00	1.72E+01	6.60E+01	1.55E-01	6.88E-01
1475	Water, turbine use, unspecified natural origin, EE	Raw	mm3	1.67E+02	4.69E+02	-4.24E+02	2.71E-01	-2.71E-01	-8.88E+01	5.85E-03	3.87E+01	-3.87E+01	0.00E+00	4.44E+01	1.65E+02	3.87E-01	1.72E+00
1476	Water, turbine use, unspecified natural origin, ES	Raw	cm3	4.82E+01	1.35E+02	-1.23E+02	8.70E-02	-8.70E-02	-2.57E+01	1.68E-03	1.12E+01	-1.12E+01	0.00E+00	1.28E+01	4.77E+01	1.12E-01	4.97E-01
1477	Water, turbine use, unspecified natural origin, FI	Raw	cm3	1.87E+01	5.28E+01	-4.78E+01	3.04E-02	-3.04E-02	-1.00E+01	6.57E-04	4.36E+00	-4.36E+00	0.00E+00	4.96E+00	1.86E+01	4.35E-02	1.93E-01
1478	Water, turbine use, unspecified natural origin, FR	Raw	cm3	6.11E+02	5.16E+02	-4.67E+02	4.71E-01	-4.71E-01	-9.66E+01	6.28E-03	4.24E+01	-4.24E+01	0.00E+00	4.90E+01	6.02E+02	1.41E+00	6.28E+00
1479	Water, turbine use, unspecified natural origin, GB	Raw	cm3	1.69E+01	4.75E+01	-4.30E+01	2.78E-02	-2.78E-02	-9.01E+00	5.91E-04	3.92E+00	-3.92E+00	0.00E+00	4.47E+00	1.68E+01	3.93E-02	1.75E-01
1480	Water, turbine use, unspecified natural origin, GLO	Raw	mm3	7.79E-01	1.54E+00	-1.40E+00	5.09E-04	-5.09E-04	-1.45E-02	3.40E-07	3.84E-02	-3.84E-02	0.00E+00	2.43E-01	3.99E-01	9.36E-04	4.16E-03
1481	Water, turbine use, unspecified natural origin, GR	Raw	cm3	1.33E+01	3.67E+01	-3.32E+01	2.64E-02	-2.64E-02	-6.97E+00	4.55E-04	3.04E+00	-3.04E+00	0.00E+00	3.54E+00	1.31E+01	3.07E-02	1.37E-01
1482	Water, turbine use, unspecified natural origin, HR	Raw	cm3	8.32E-01	2.33E+00	-2.11E+00	1.34E-03	-1.34E-03	-4.42E-01	2.90E-05	1.92E-01	-1.92E-01	0.00E+00	2.21E-01	8.21E-01	1.92E-03	8.55E-03
1483	Water, turbine use, unspecified natural origin, HU	Raw	cm3	7.67E-01	2.14E+00	-1.94E+00	1.24E-03	-1.24E-03	-4.05E-01	2.66E-05	1.76E-01	-1.76E-01	0.00E+00	2.02E-01	7.58E-01	1.78E-03	7.89E-03
1484	Water, turbine use, unspecified natural origin, ID	Raw	cm3	5.88E+00	7.21E+00	-6.53E+00	5.94E-03	-5.94E-03	-1.07E+00	2.16E-04	7.07E-01	-7.07E-01	0.00E+00	1.12E+00	5.08E+00	1.19E-02	5.29E-02
1485	Water, turbine use, unspecified natural origin, IE	Raw	cm3	2.44E+00	6.86E+00	-6.21E+00	3.96E-03	-3.96E-03	-1.30E+00	8.55E-05	5.66E-01	-5.66E-01	0.00E+00	6.46E-01	2.42E+00	5.67E-03	2.52E-02
1486	Water, turbine use, unspecified natural origin, IN	Raw	cm3	4.46E+01	5.36E+01	-4.85E+01	4.43E-02	-4.43E-02	-7.81E+00	1.63E-03	5.33E+00	-5.33E+00	0.00E+00	8.46E+00	3.83E+01	8.99E-02	4.00E-01
1487	Water, turbine use, unspecified natural origin, IR	Raw	dm3	2.84E+02	3.78E-02	-3.42E-02	3.15E-05	-3.15E-05	-5.51E-03	1.15E-06	3.76E-03	-3.76E-03	0.00E+00	5.96E-03	2.80E+02	6.59E-01	2.93E+00
1488	Water, turbine use, unspecified natural origin, IS	Raw	cm3	6.40E+00	1.75E+01	-1.59E+01	6.23E-02	-6.23E-02	-3.32E+00	2.20E-04	1.59E+00	-1.59E+00	0.00E+00	1.68E+00	6.30E+00	1.46E-02	6.47E-02
1489	Water, turbine use, unspecified natural origin, IT	Raw	cm3	4.77E+01	1.34E+02	-1.21E+02	8.23E-02	-8.23E-02	-2.54E+01	1.64E-03	1.10E+01	-1.10E+01	0.00E+00	1.25E+01	4.73E+01	1.11E-01	4.92E-01
1490	Water, turbine use, unspecified natural origin, JP	Raw	cm3	1.62E+02	1.93E+02	-1.74E+02	1.46E-01	-1.46E-01	-2.80E+01	5.86E-03	1.91E+01	-1.91E+01	0.00E+00	2.98E+01	1.41E+02	3.30E-01	1.47E+00
1491	Water, turbine use, unspecified natural origin, KR	Raw	cm3	8.53E+00	1.03E+01	-9.34E+00	7.82E-03	-7.82E-03	-1.50E+00	3.14E-04	1.02E+00	-1.02E+00	0.00E+00	1.61E+00	7.35E+00	1.72E-02	7.66E-02
1492	Water, turbine use, unspecified natural origin, LT	Raw	cm3	1.34E+00	3.71E+00	-3.36E+00	2.14E-03	-2.14E-03	-7.02E-01	4.63E-05	3.05E-01	-3.05E-01	0.00E+00	3.58E-01	1.32E+00	3.08E-03	1.37E-02
1493	Water, turbine use, unspecified natural origin, LU	Raw	cm3	1.13E+00	3.13E+00	-2.84E+00	1.85E-03	-1.85E-03	-5.94E-01	3.87E-05	2.58E-01	-2.58E-01	0.00E+00	2.93E-01	1.12E+00	2.62E-03	1.17E-02
1494	Water, turbine use, unspecified natural origin, LV	Raw	cm3	1.05E+01	2.94E+01	-2.66E+01	1.70E-02	-1.70E-02	-5.56E+00	3.66E-04	2.42E+00	-2.42E+00	0.00E+00	2.78E+00	1.03E+01	2.42E-02	1.08E-01
1495	Water, turbine use, unspecified natural origin, MK	Raw	cm3	6.49E-01	1.81E+00	-1.64E+00	1.05E-03	-1.05E-03	-3.42E-01	2.26E-05	1.49E-01	-1.49E-01	0.00E+00	1.72E-01	6.40E-01	1.50E-03	6.66E-03
1496	Water, turbine use, unspecified natural origin, MX	Raw	cm3	8.15E+01	9.79E+01	-8.87E+01	7.46E-02	-7.46E-02	-1.43E+01	2.98E-03	9.71E+00	-9.71E+00	0.00E+00	1.54E+01	7.02E+01	1.65E-01	7.32E-01
1497	Water, turbine use, unspecified natural origin, MY	Raw	cm3	5.93E+00	7.29E+00	-6.60E+00	6.19E-03	-6.19E-03	-1.06E+00	2.21E-04	7.24E-01	-7.24E-01	0.00E+00	1.09E+00	5.14E+00	1.21E-02	5.36E-02
1498	Water, turbine use, unspecified natural origin, NL	Raw	mm3	3.90E+02	9.64E+02	-8.72E+02	5.93E-01	-5.93E-01	-1.85E+02	1.18E-02	7.97E+01	-7.97E+01	0.00E+00	9.01E+01	3.88E+02	9.09E-01	4.04E+00
1499	Water, turbine use, unspecified natural origin, NO	Raw	cm3	1.16E+01	2.73E+01	-2.47E+01	2.38E-02	-2.38E-02	-5.25E+00	3.32E-04	2.28E+00	-2.28E+00	0.00E+00	2.60E+00	1.15E+01	2.70E-02	1.20E-01
1500	Water, turbine use, unspecified natural origin, PE	Raw	cm3	9.69E-01	1.17E+00	-1.06E+00	8.87E-04	-8.87E-04	-1.70E-01	3.56E-05	1.16E-01	-1.16E-01	0.00E+00	1.82E-01	8.35E-01	1.96E-03	8.71E-03
1501	Water, turbine use, unspecified natural origin, PL	Raw	cm3	6.99E+00	2.11E+01	-1.91E+01	1.13E-02	-1.13E-02	-3.83E+00	2.42E-04	1.64E+00	-1.64E+00	0.00E+00	1.85E+00	6.87E+00	1.61E-02	7.16E-02
1502	Water, turbine use, unspecified natural origin, PT	Raw	cm3	1.32E+01	3.72E+01	-3.37E+01	2.14E-02	-2.14E-02	-7.04E+00	4.63E-04	3.07E+00	-3.07E+00	0.00E+00	3.50E+00	1.31E+01	3.06E-02	1.36E-01
1503	Water, turbine use, unspecified natural origin, RER	Raw	cm3	-4.77E-01	2.02E-02	-1.83E-02	2.01E-04	-2.01E-04	-1.14E+00	1.47E-06	9.05E-04	-9.05E-04	0.00E+00	8.02E-03	6.45E-01	1.52E-03	6.74E-03
1504	Water, turbine use, unspecified natural origin, RNA	Raw	mm3	1.83E-02	1.11E-01	-1.00E-01	1.18E-05	-1.18E-05	-3.52E-03	4.43E-05	3.71E-03	-3.71E-03	0.00E+00	3.36E-03	7.88E-03	1.85E-05	8.21E-05
1505	Water, turbine use, unspecified natural origin, RO	Raw	cm3	3.73E+01	1.04E+02	-9.43E+01	7.75E-02	-7.75E-02	-1.97E+01	1.30E-03	8.63E+00	-8.63E+00	0.00E+00	9.90E+00	3.68E+01	8.61E-02	3.83E-01
1506	Water, turbine use, unspecified natural origin, RoW	Raw	cm3	4.30E+02	5.02E+02	-4.54E+02	6.12E+00	-6.12E+00	-7.61E+01	1.56E-02	6.92E+01	-6.92E+01	0.00E+00	7.07E+01	3.83E+02	8.74E-01	3.89E+00
1507	Water, turbine use, unspecified natural origin, RS	Raw	cm3	2.72E+01	7.59E+01	-6.87E+01	4.40E-02	-4.40E-02	-1.44E+01	9.50E-04	6.26E+00	-6.26E+00	0.00E+00	7.21E+00	2.69E+01	6.29E-02	2.80E-01
1508	Water, turbine use, unspecified natural origin, RU	Raw	cm3	3.57E+02	3.20E+02	-2.90E+02	1.20E+00	-1.20E+00	-5.24E+01	8.74E-03	3.38E+01	-3.38E+01	0.00E+00	4.83E+01	3.27E+02	7.63E-01	3.39E+00
1509	Water, turbine use, unspecified natural origin, SE	Raw	cm3	2.30E+02	6.46E+02	-5.85E+02	3.94E-01	-3.94E-01	-1.22E+02	8.00E-03	5.33E+01	-5.33E+01	0.00E+00	6.06E+01	2.28E+02	5.34E-01	2.37E+00
1510	Water, turbine use, unspecified natural origin, SI	Raw	cm3	1.63E+01	4.45E+01	-4.03E+01	3.39E-02	-3.39E-02	-8.46E+00	5.54E-04	3.69E+00	-3.69E+00	0.00E+00	4.37E+00	1.59E+01	3.73E-02	1.66E-01
1511	Water, turbine use, unspecified natural origin, SK	Raw	cm3	1.27E+01	3.58E+01	-3.24E+01	2.80E-02	-2.80E-02	-6.78E+00	4.43E-04	2.97E+00	-2.97E+00	0.00E+00	3.36E+00	1.26E+01	2.95E-02	1.31E-01
1512	Water, turbine use, unspecified natural origin, TH	Raw	cm3	3.93E+00	4.76E+00	-4.31E+00	3.61E-03	-3.61E-03	-6.93E-01	1.45E-04	4.72E-01	-4.72E-01	0.00E+00	7.45E-01	3.38E+00	7.93E-03	3.52E-02
1513	Water, turbine use, unspecified natural origin, TR	Raw	cu.in	8.61E+02	6.65E+00	-6.02E+00	5.10E-03	-5.10E-03	-9.75E-01	2.00E-04	6.57E-01	-6.57E-01	0.00E+00	1.03E+00	8.49E+02	1.99E+00	8.87E+00
1514	Water, turbine use, unspecified natural origin, TW	Raw	cm3	1.46E+01	1.78E+01	-1.61E+01	1.34E-02	-1.34E-02	-2.58E+00	5.40E-04	1.76E+00	-1.76E+00	0.00E+00	2.73E+00	1.26E+01	2.95E-02	1.31E-01
1515	Water, turbine use, unspecified natural origin, TZ	Raw	cm3	6.29E+00	1.12E+00	-1.02E+00	2.45E-03	-2.45E-03	-1.57E-01	3.03E-05	1.04E-01	-1.04E-01	0.00E+00	2.28E-01	6.04E+00	1.42E-02	6.30E-02
1516	Water, turbine use, unspecified natural origin, UA	Raw	cm3	3.20E+01	8.82E+01	-7.98E+01	5.11E-02	-5.11E-02	-1.67E+01	1.11E-03	7.28E+00	-7.28E+00	0.00E+00	8.37E+00	3.15E+01	7.38E-02	3.28E-01
1517	Water, turbine use, unspecified natural origin, US	Raw	cm3	5.88E+02	6.83E+02	-6.19E+02	6.63E-01	-6.63E-01	-1.01E+02	2.07E-02	6.82E+01	-6.82E+01	0.00E+00	1.06E+02	5.12E+02	1.20E+00	5.33E+00
1518	Water, turbine use, unspecified natural origin, ZA	Raw	cm3	3.40E+00	1.35E+00	-1.22E+00	2.49E-03	-2.49E-03	-2.02E-01	3.75E-05	1.32E-01	-1.32E-01	0.00E+00	2.02E-01	3.23E+00	7.59E-03	3.37E-02
1519	Water, TW	Water	cm3	1.52E+01	1.85E+01	-1.68E+01	1.40E-02	-1.40E-02	-2.70E+00	5.63E-04	1.84E+00	-1.84E+00	0.00E+00	2.85E+00	1.31E+01	3.08E-02	1.37E-01
1520	Water, TZ	Water	cm3	6.40E+00	1.14E+00	-1.03E+00	2.49E-03	-2.49E-03	-1.60E-01	3.09E-05	1.06E-01	-1.06E-01	0.00E+00	2.32E-01	6.14E+00	1.44E-02	6.41E-02
1521	Water, UA	Water	cm3	3.28E+01	9.10E+01	-8.24E+01	5.25E-02	-5.25E-02	-1.73E+01	1.14E-03	7.53E+00	-7.53E+00	0.00E+00	8.63E+00	3.24E+01	7.58E-02	3.37E-01
1522	Water, UCTE	Water	mm3	2.50E-03	7.16E-04	-6.48E-04	5.07E-07	-5.07E-07	-1.28E-04	1.13E-08	6.09E-05	-6.09E-05	0.00E+00	7.59E-05	2.45E-03	5.76E-06	2.56E-05
1523	Water, UCTE without Germany	Water	mm3	2.01E-04	4.89E-04	-4.43E-04	3.28E-07	-3.28E-07	-9.22E-05	5.92E-09	4.00E-05	-4.00E-05	0.00E+00	4.59E-05	1.98E-04	4.64E-07	2.06E-06
1524	Water, UN-OCEANIA	Water	mm3	1.02E-02	8.46E-03	-7.66E-03	2.74E-04	-2.74E-04	-1.91E-03	1.84E-07	1.29E-03	-1.29E-03	0.00E+00	1.21E-03	9.99E-03	2.23E-05	9.92E-05
1525	Water, unspecified natural origin, AT	Raw	mm3	2.52E-01	1.43E+00	-1.29E+00	2.44E-04	-2.44E-04	-8.45E-02	4.63E-06	5.83E-02	-5.83E-02	0.00E+00	5.48E-02	1.45E-01	3.40E-04	1.51E-03
1526	Water, unspecified natural origin, AU	Raw	mm3	3.82E-03	4.86E-03	-4.40E-03	3.47E-06	-3.47E-06	-6.77E-04	1.34E-07	4.49E-04	-4.49E-04	0.00E+00	7.50E-04	3.24E-03	7.60E-06	3.38E-05
1527	Water, unspecified natural origin, BE	Raw	mm3	4.81E-01	2.81E+00	-2.54E+00	4.71E-04	-4.71E-04	-1.68E-01	9.12E-06	1.15E-01	-1.15E-01	0.00E+00	1.08E-01	2.72E-01	6.37E-04	2.83E-03
1528	Water, unspecified natural origin, BG	Raw	mm3	4.88E+00	4.41E+01	-3.99E+01	8.43E-04	-8.43E-04	-1.02E-01	2.92E-06	1.06E+00	-1.06E+00	0.00E+00	7.05E-01	1.02E-01	2.36E-04	1.05E-03
1529	Water, unspecified natural origin, BR	Raw	mm3	3.83E-02	4.77E-02	-4.32E-02	3.44E-05	-3.44E-05	-6.38E-03	1.33E-06	4.42E-03	-4.42E-03	0.00E+00	7.50E-03	3.23E-02	7.57E-05	3.37E-04
1530	Water, unspecified natural origin, CA	Raw	mm3	1.13E+01	9.08E-02	-8.22E-02	6.91E-03	-6.91E-03	-7.13E-03	1.46E-06	2.35E-01	-2.35E-01	0.00E+00	1.13E+01	4.36E-02	7.35E-05	3.27E-04
1531	Water, unspecified natural origin, CH	Raw	mm3	5.15E+00	4.34E+00	-3.93E+00	4.03E-02	-4.03E-02	-2.90E-01	5.38E-05	3.22E-01	-3.22E-01	0.00E+00	1.11E+00	3.87E+00	8.93E-03	3.97E-02
1532	Water, unspecified natural origin, CL	Raw	mm3	5.60E-06	2.04E-06	-1.85E-06	8.42E-07	-8.42E-07	-2.20E-07	5.10E-11	2.53E-06	-2.53E-06	0.00E+00	1.08E-06	4.51E-06	7.06E-09	3.14E-08
1533	Water, unspecified natural origin, CN	Raw	mm3	1.57E-01	1.66E-01	-1.50E-01	2.13E-03	-2.13E-03	-2.95E-02	4.34E-06	1.90E-02	-1.90E-02	0.00E+00	2.50E-02	1.44E-01	3.29E-04	1.46E-03
1534	Water, unspecified natural origin, CZ	Raw	mm3	5.65E-02	2.15E-01	-1.94E-01	7.84E-05	-7.84E-05	-2.65E-02	1.61E-06	1.31E-02	-1.31E-02	0.00E+00	1.40E-02	4.81E-02	1.13E-04	5.01E-04
1535	Water, unspecified natural origin, DE	Raw	mm3	2.83E+00	1.72E+01	-1.56E+01	2.51E-03	-2.51E-03	-8.88E-01	4.77E-05	6.61E-01	-6.61E-01	0.00E+00	6.07E-01	1.46E+00	3.43E-03	1.52E-02
1536	Water, unspecified natural origin, DK	Raw	mm3	4.73E-01	3.21E+00	-2.91E+00	3.48E-04	-3.48E-04	-1.20E-01	6.39E-06	1.10E-01	-1.10E-01	0.00E+00	9.59E-02	1.91E-01	4.47E-04	1.99E-03
1537	Water, unspecified natural origin, EE	Raw	mm3	6.86E-03	2.56E-02	-2.32E-02	9.62E-06	-9.62E-06	-3.12E-03	2.05E-07	1.57E-03	-1.57E-03	0.00E+00	1.70E-03	5.79E-03	1.36E-05	6.03E-05
1538	Water, unspecified natural origin, ES	Raw	mm3	4.09E-01	2.72E+00	-2.46E+00	3.18E-04	-3.18E-04	-1.10E-01	5.91E-06	9.58E-02	-9.58E-02	0.00E+00	8.42E-02	1.76E-01	4.11E-04	1.83E-03
1539	Water, unspecified natural origin, Europe without Switzerland	Raw	mm3	6.66E-02	2.28E-01	-2.07E-01	9.96E-03	-9.96E-03	-1.07E-01	1.16E-05	8.66E-02	-8.66E-02	0.00E+00	4.79E-02	1.03E-01	2.01E-04	8.92E-04
1540	Water, unspecified natural origin, FI	Raw	mm3	1.42E-01	8.90E-01	-8.05E-01	1.23E-04	-1.23E-04	-4.35E-02	2.35E-06	3.36E-02	-3.36E-02	0.00E+00	3.04E-02	6.96E-02	1.63E-04	7.25E-04
1541	Water, unspecified natural origin, FR	Raw	mm3	1.10E+00	6.78E+00	-6.14E+00	9.59E-04	-9.59E-04	-3.39E-01	1.82E-05	2.58E-01	-2.58E-01	0.00E+00	2.35E-01	5.49E-01	1.29E-03	5.72E-03
1542	Water, unspecified natural origin, GB	Raw	mm3	9.10E-01	5.48E+00	-4.96E+00	8.49E-04	-8.49E-04	-3.06E-01	1.64E-05	2.18E-01	-2.18E-01	0.00E+00	2.02E-01	4.88E-01	1.14E-03	5.08E-03
1543	Water, unspecified natural origin, GLO	Raw	mm3	2.01E+01	2.06E+01	-1.87E+01	2.58E-02	-2.58E-02	-4.90E+00	1.82E-03	1.42E+00	-1.42E+00	0.00E+00	2.13E+00	2.06E+01	4.84E-02	2.15E-01
1544	Water, unspecified natural origin, HU	Raw	mm3	5.15E-01	4.49E+00	-4.07E+00	1.28E-04	-1.28E-04	-2.69E-02	1.20E-06	1.13E-01	-1.13E-01	0.00E+00	7.83E-02	3.73E-02	8.70E-05	3.87E-04
1545	Water, unspecified natural origin, IAI Area 1	Raw	mm3	6.15E-03	4.80E-03	-4.35E-03	2.85E-04	-2.85E-04	-1.08E-03	1.08E-07	1.10E-03	-1.10E-03	0.00E+00	7.77E-04	5.93E-03	1.27E-05	5.66E-05
1546	Water, unspecified natural origin, IAI Area 2, without Quebec	Raw	mm3	8.14E-03	6.73E-03	-6.09E-03	2.14E-04	-2.14E-04	-1.52E-03	1.46E-07	1.01E-03	-1.01E-03	0.00E+00	9.60E-04	7.96E-03	1.78E-05	7.92E-05
1547	Water, unspecified natural origin, IAI Area 3	Raw	mm3	7.78E-03	6.34E-03	-5.74E-03	2.46E-04	-2.46E-04	-1.43E-03	1.39E-07	1.08E-03	-1.08E-03	0.00E+00	9.35E-04	7.58E-03	1.68E-05	7.46E-05
1548	Water, unspecified natural origin, IAI Area 4&5 without China	Raw	mm3	1.07E-02	8.84E-03	-8.00E-03	2.86E-04	-2.86E-04	-2.00E-03	1.92E-07	1.34E-03	-1.34E-03	0.00E+00	1.27E-03	1.05E-02	2.34E-05	1.04E-04
1549	Water, unspecified natural origin, IAI Area 8	Raw	mm3	1.30E-02	1.06E-02	-9.64E-03	3.90E-04	-3.90E-04	-2.41E-03	2.33E-07	1.75E-03	-1.75E-03	0.00E+00	1.56E-03	1.27E-02	2.82E-05	1.25E-04
1550	Water, unspecified natural origin, IAI Area, EU27 & EFTA	Raw	mm3	6.82E-02	5.24E-02	-4.74E-02	3.62E-03	-3.62E-03	-1.18E-02	1.19E-06	1.35E-02	-1.35E-02	0.00E+00	8.83E-03	6.55E-02	1.39E-04	6.16E-04
1551	Water, unspecified natural origin, IAI Area, Europe outside EU & EFTA	Raw	mm3	1.97E-02	1.58E-02	-1.43E-02	7.38E-04	-7.38E-04	-3.56E-03	3.50E-07	3.05E-03	-3.05E-03	0.00E+00	2.42E-03	1.91E-02	4.18E-05	1.86E-04
1552	Water, unspecified natural origin, IN	Raw	mm3	2.62E-02	2.81E-02	-2.54E-02	1.06E-05	-1.06E-05	-1.46E-03	7.60E-08	1.02E-03	-1.02E-03	0.00E+00	1.01E-03	2.37E-02	5.56E-05	2.47E-04
1553	Water, unspecified natural origin, IT	Raw	mm3	1.04E+00	6.36E+00	-5.76E+00	9.50E-04	-9.50E-04	-3.38E-01	1.82E-05	2.48E-01	-2.48E-01	0.00E+00	2.28E-01	5.42E-01	1.27E-03	5.64E-03
1554	Water, unspecified natural origin, JP	Raw	mm3	1.33E+00	1.76E+00	-1.60E+00	1.04E-03	-1.04E-03	-1.83E-01	3.79E-05	1.35E-01	-1.35E-01	0.00E+00	2.86E-01	1.05E+00	2.47E-03	1.10E-02
1555	Water, unspecified natural origin, KR	Raw	mm3	1.94E-01	2.42E-01	-2.19E-01	1.68E-04	-1.68E-04	-3.19E-02	6.67E-06	2.22E-02	-2.22E-02	0.00E+00	3.89E-02	1.62E-01	3.81E-04	1.69E-03
1556	Water, unspecified natural origin, LU	Raw	mm3	1.80E-02	1.01E-01	-9.18E-02	1.87E-05	-1.87E-05	-6.86E-03	3.67E-07	4.38E-03	-4.38E-03	0.00E+00	4.17E-03	1.09E-02	2.56E-05	1.14E-04
1557	Water, unspecified natural origin, MX	Raw	mm3	3.00E-03	3.74E-03	-3.38E-03	2.71E-06	-2.71E-06	-5.01E-04	1.04E-07	3.47E-04	-3.47E-04	0.00E+00	5.86E-04	2.53E-03	5.94E-06	2.64E-05
1558	Water, unspecified natural origin, NL	Raw	mm3	1.05E+00	5.75E+00	-5.21E+00	8.75E-04	-8.75E-04	-3.15E-01	1.68E-05	2.27E-01	-2.27E-01	0.00E+00	2.08E-01	6.01E-01	1.41E-03	6.27E-03
1559	Water, unspecified natural origin, NO	Raw	mm3	5.47E-02	2.70E-01	-2.44E-01	4.70E-05	-4.70E-05	-1.72E-02	9.09E-07	1.13E-02	-1.13E-02	0.00E+00	1.08E-02	3.51E-02	8.22E-05	3.65E-04
1560	Water, unspecified natural origin, PG	Raw	mm3	2.43E-04	9.58E-05	-8.67E-05	4.38E-06	-4.38E-06	-8.39E-06	1.38E-09	1.69E-05	-1.69E-05	0.00E+00	4.89E-05	1.91E-04	4.31E-07	1.92E-06
1561	Water, unspecified natural origin, PH	Raw	mm3	1.21E-02	1.52E-02	-1.38E-02	5.87E-06	-5.87E-06	-5.27E-04	3.65E-08	5.24E-04	-5.24E-04	0.00E+00	6.09E-04	1.04E-02	2.45E-05	1.09E-04
1562	Water, unspecified natural origin, PL	Raw	mm3	5.65E-02	4.42E-01	-4.00E-01	2.67E-05	-2.67E-05	-7.81E-03	4.31E-07	1.26E-02	-1.26E-02	0.00E+00	9.76E-03	1.25E-02	2.94E-05	1.31E-04
1563	Water, unspecified natural origin, PT	Raw	mm3	1.48E-01	1.01E+00	-9.18E-01	1.08E-04	-1.08E-04	-3.71E-02	1.97E-06	3.45E-02	-3.45E-02	0.00E+00	2.98E-02	5.86E-02	1.37E-04	6.10E-04
1564	Water, unspecified natural origin, RAF	Raw	cm3	1.61E+00	4.46E-02	-4.04E-02	5.12E-04	-5.12E-04	-1.83E-03	1.19E-07	2.22E-03	-2.22E-03	0.00E+00	3.04E-03	1.59E+00	3.73E-03	1.66E-02
1565	Water, unspecified natural origin, RER	Raw	cm3	-5.15E-01	2.03E-01	-1.84E-01	3.02E-03	-3.02E-03	-1.38E+00	2.19E-06	1.55E-01	-1.55E-01	0.00E+00	8.26E-01	1.95E-02	3.32E-05	1.48E-04
1566	Water, unspecified natural origin, RME	Raw	cm3	1.59E+01	4.38E-01	-3.97E-01	5.04E-03	-5.04E-03	-1.80E-02	1.17E-06	2.19E-02	-2.19E-02	0.00E+00	2.99E-02	1.56E+01	3.66E-02	1.63E-01
1567	Water, unspecified natural origin, RNA	Raw	mm3	1.34E+01	4.07E+00	-3.69E+00	2.88E-03	-2.88E-03	-6.97E-01	7.16E-05	3.50E-01	-3.50E-01	0.00E+00	4.54E-01	1.31E+01	3.09E-02	1.37E-01
1568	Water, unspecified natural origin, RoW	Raw	cm3	2.14E+00	5.22E-01	-4.73E-01	1.42E-02	-1.42E-02	-2.85E+00	7.01E-06	3.80E-01	-3.80E-01	0.00E+00	3.04E+00	1.88E+00	4.36E-03	1.94E-02
1569	Water, unspecified natural origin, RU	Raw	cm3	2.26E+00	6.30E-02	-5.70E-02	7.17E-04	-7.17E-04	-2.63E-03	1.78E-07	3.15E-03	-3.15E-03	0.00E+00	4.34E-03	2.22E+00	5.22E-03	2.32E-02
1570	Water, unspecified natural origin, SE	Raw	mm3	6.92E-01	4.30E+00	-3.89E+00	6.08E-04	-6.08E-04	-2.16E-01	1.15E-05	1.64E-01	-1.64E-01	0.00E+00	1.49E-01	3.47E-01	8.14E-04	3.62E-03
1571	Water, unspecified natural origin, SK	Raw	mm3	1.62E-02	8.80E-02	-7.97E-02	1.70E-05	-1.70E-05	-5.89E-03	3.39E-07	3.82E-03	-3.82E-03	0.00E+00	3.67E-03	9.91E-03	2.32E-05	1.03E-04
1572	Water, unspecified natural origin, TH	Raw	mm3	1.26E+00	1.84E-03	-1.67E-03	7.43E-04	-7.43E-04	-7.63E-05	2.91E-08	2.19E-03	-2.19E-03	0.00E+00	1.26E+00	1.81E-03	1.13E-06	5.02E-06
1573	Water, unspecified natural origin, TR	Raw	mm3	1.44E+00	3.31E-02	-2.99E-02	2.09E-05	-2.09E-05	-3.83E-03	7.92E-07	2.73E-03	-2.73E-03	0.00E+00	5.38E-03	1.42E+00	3.33E-03	1.48E-02
1574	Water, unspecified natural origin, TW	Raw	mm3	4.23E-01	5.85E-01	-5.29E-01	3.29E-04	-3.29E-04	-5.68E-02	1.17E-05	4.25E-02	-4.25E-02	0.00E+00	9.51E-02	3.25E-01	7.63E-04	3.39E-03
1575	Water, unspecified natural origin, UA	Raw	mm3	2.57E-03	1.05E-02	-9.48E-03	3.34E-06	-3.34E-06	-1.07E-03	7.08E-08	5.79E-04	-5.79E-04	0.00E+00	6.09E-04	2.01E-03	4.71E-06	2.09E-05
1576	Water, unspecified natural origin, UN-OCEANIA	Raw	mm3	7.69E-03	6.35E-03	-5.75E-03	2.07E-04	-2.07E-04	-1.43E-03	1.38E-07	9.68E-04	-9.68E-04	0.00E+00	9.09E-04	7.52E-03	1.68E-05	7.47E-05
1577	Water, unspecified natural origin, US	Raw	mm3	1.33E-02	9.17E-02	-8.30E-02	4.15E-03	-4.15E-03	-3.98E-02	2.39E-06	3.35E-02	-3.35E-02	0.00E+00	1.84E-02	2.58E-02	4.32E-05	1.92E-04
1578	Water, unspecified natural origin, WEU	Raw	mm3	4.39E-04	2.54E-03	-2.30E-03	3.26E-07	-3.26E-07	-1.86E-04	1.55E-08	8.63E-05	-8.63E-05	0.00E+00	8.47E-05	2.96E-04	6.93E-07	3.08E-06
1579	Water, US	Water	cm3	5.97E+02	6.94E+02	-6.29E+02	6.71E-01	-6.71E-01	-1.02E+02	2.11E-02	6.93E+01	-6.93E+01	0.00E+00	1.07E+02	5.20E+02	1.22E+00	5.42E+00
1580	Water, well, in ground, AT	Raw	mm3	8.36E-03	4.99E-02	-4.52E-02	7.84E-06	-7.84E-06	-2.81E-03	1.51E-07	1.99E-03	-1.99E-03	0.00E+00	1.85E-03	4.54E-03	1.06E-05	4.72E-05
1581	Water, well, in ground, AU	Raw	mm3	1.09E+01	2.41E+01	-2.18E+01	1.50E-02	-1.50E-02	-6.57E+00	2.08E-04	1.13E+00	-1.13E+00	0.00E+00	4.44E+00	1.06E+01	2.49E-02	1.11E-01
1582	Water, well, in ground, BE	Raw	mm3	1.69E-02	1.00E-01	-9.07E-02	1.62E-05	-1.62E-05	-5.83E-03	3.12E-07	4.05E-03	-4.05E-03	0.00E+00	3.79E-03	9.33E-03	2.18E-05	9.71E-05
1583	Water, well, in ground, BG	Raw	mm3	1.80E-01	1.62E+00	-1.47E+00	3.10E-05	-3.10E-05	-3.77E-03	1.07E-07	3.90E-02	-3.90E-02	0.00E+00	2.60E-02	3.76E-03	8.70E-06	3.87E-05
1584	Water, well, in ground, BR	Raw	mm3	1.65E+01	2.18E+01	-1.97E+01	1.22E-02	-1.22E-02	-2.44E+00	4.18E-04	1.64E+00	-1.64E+00	0.00E+00	2.69E+00	1.40E+01	3.29E-02	1.46E-01
1585	Water, well, in ground, CA	Raw	mm3	1.28E+00	1.46E+00	-1.32E+00	1.26E-03	-1.26E-03	-7.25E-01	3.77E-05	1.45E-01	-1.45E-01	0.00E+00	2.05E-01	1.64E+00	3.85E-03	1.71E-02
1586	Water, well, in ground, CH	Raw	mm3	7.57E+00	9.93E+00	-8.99E+00	5.63E-03	-5.63E-03	-1.46E+00	6.68E-05	5.82E-01	-5.82E-01	0.00E+00	6.84E-01	7.32E+00	1.72E-02	7.63E-02
1587	Water, well, in ground, CN	Raw	mm3	3.53E+02	6.02E+02	-5.45E+02	5.46E-01	-5.46E-01	-1.41E+02	1.00E-02	4.07E+01	-4.07E+01	0.00E+00	9.41E+01	3.39E+02	7.94E-01	3.53E+00
1588	Water, well, in ground, CZ	Raw	mm3	1.02E-03	3.80E-03	-3.44E-03	1.48E-06	-1.48E-06	-5.34E-04	3.04E-08	2.48E-04	-2.48E-04	0.00E+00	2.69E-04	9.11E-04	2.13E-06	9.48E-06
1589	Water, well, in ground, DE	Raw	mm3	1.09E+00	1.35E+00	-1.22E+00	6.02E-04	-6.02E-04	-1.34E-01	1.02E-05	7.49E-02	-7.49E-02	0.00E+00	1.01E-01	9.86E-01	2.31E-03	1.03E-02
1590	Water, well, in ground, DK	Raw	mm3	1.75E-02	1.19E-01	-1.07E-01	1.29E-05	-1.29E-05	-4.46E-03	2.38E-07	4.08E-03	-4.08E-03	0.00E+00	3.55E-03	7.10E-03	1.66E-05	7.39E-05
1591	Water, well, in ground, EE	Raw	mm3	2.89E-06	8.05E-06	-7.29E-06	4.66E-09	-4.66E-09	-1.52E-06	1.00E-10	6.64E-07	-6.64E-07	0.00E+00	7.62E-07	2.85E-06	6.68E-09	2.97E-08
1592	Water, well, in ground, ES	Raw	mm3	1.21E+00	9.57E-01	-8.66E-01	5.91E-04	-5.91E-04	-1.23E-01	9.93E-06	6.34E-02	-6.34E-02	0.00E+00	1.03E-01	1.13E+00	2.64E-03	1.17E-02
1593	Water, well, in ground, Europe without Switzerland	Raw	mm3	1.93E+01	8.47E+01	-7.67E+01	3.17E-02	-3.17E-02	-1.37E+01	3.44E-04	1.04E+01	-1.04E+01	0.00E+00	1.79E+00	2.29E+01	5.37E-02	2.39E-01
1594	Water, well, in ground, FI	Raw	mm3	5.05E-03	3.20E-02	-2.90E-02	4.33E-06	-4.33E-06	-1.54E-03	8.20E-08	1.20E-03	-1.20E-03	0.00E+00	1.08E-03	2.44E-03	5.71E-06	2.54E-05
1595	Water, well, in ground, FR	Raw	mm3	3.24E-01	4.41E-01	-4.00E-01	1.80E-04	-1.80E-04	-4.08E-02	2.96E-06	2.35E-02	-2.35E-02	0.00E+00	3.06E-02	2.88E-01	6.77E-04	3.01E-03
1596	Water, well, in ground, GB	Raw	mm3	3.40E-02	2.03E-01	-1.84E-01	3.22E-05	-3.22E-05	-1.15E-02	6.22E-07	8.13E-03	-8.13E-03	0.00E+00	7.56E-03	1.85E-02	4.34E-05	1.93E-04
1597	Water, well, in ground, GLO	Raw	mm3	1.02E+01	1.13E+00	-1.02E+00	3.12E+00	-3.12E+00	-1.78E-01	1.16E-04	9.04E+00	-9.04E+00	0.00E+00	2.06E+00	8.21E+00	6.18E-03	2.75E-02
1598	Water, well, in ground, GR	Raw	mm3	2.94E-05	8.05E-05	-7.29E-05	4.65E-08	-4.65E-08	-1.53E-05	9.97E-10	6.63E-06	-6.63E-06	0.00E+00	7.75E-06	2.89E-05	6.78E-08	3.01E-07
1599	Water, well, in ground, HR	Raw	mm3	1.11E-05	3.10E-05	-2.81E-05	1.79E-08	-1.79E-08	-5.88E-06	3.85E-10	2.55E-06	-2.55E-06	0.00E+00	2.94E-06	1.10E-05	2.57E-08	1.14E-07
1600	Water, well, in ground, HU	Raw	mm3	1.90E-02	1.65E-01	-1.50E-01	4.71E-06	-4.71E-06	-9.91E-04	4.43E-08	4.15E-03	-4.15E-03	0.00E+00	2.88E-03	1.37E-03	3.21E-06	1.43E-05
1601	Water, well, in ground, ID	Raw	mm3	1.61E+01	4.20E+01	-3.80E+01	2.17E-02	-2.17E-02	-1.16E+01	3.47E-04	1.91E+00	-1.91E+00	0.00E+00	6.59E+00	1.69E+01	3.96E-02	1.76E-01
1602	Water, well, in ground, IE	Raw	mm3	2.63E-05	7.33E-05	-6.64E-05	4.23E-08	-4.23E-08	-1.39E-05	9.13E-10	6.05E-06	-6.05E-06	0.00E+00	6.90E-06	2.60E-05	6.09E-08	2.71E-07
1603	Water, well, in ground, IN	Raw	mm3	4.74E+01	3.02E+01	-2.73E+01	2.04E-02	-2.04E-02	-4.93E+00	4.14E-04	2.38E+00	-2.38E+00	0.00E+00	3.33E+00	4.56E+01	1.07E-01	4.76E-01
1604	Water, well, in ground, IR	Raw	mm3	2.08E-02	2.77E-06	-2.51E-06	2.11E-09	-2.11E-09	-4.04E-07	8.45E-11	2.75E-07	-2.75E-07	0.00E+00	4.36E-07	2.05E-02	4.82E-05	2.14E-04
1605	Water, well, in ground, IT	Raw	mm3	3.81E-02	2.32E-01	-2.10E-01	3.49E-05	-3.49E-05	-1.24E-02	6.70E-07	9.07E-03	-9.07E-03	0.00E+00	8.34E-03	1.99E-02	4.67E-05	2.08E-04
1606	Water, well, in ground, JP	Raw	mm3	4.01E-02	5.38E-02	-4.87E-02	3.02E-05	-3.02E-05	-5.24E-03	1.08E-06	3.92E-03	-3.92E-03	0.00E+00	8.82E-03	3.10E-02	7.28E-05	3.24E-04
1607	Water, well, in ground, KR	Raw	mm3	2.77E-03	3.44E-03	-3.11E-03	2.20E-06	-2.20E-06	-4.37E-04	9.21E-08	3.06E-04	-3.06E-04	0.00E+00	5.74E-04	2.28E-03	5.34E-06	2.38E-05
1608	Water, well, in ground, LT	Raw	mm3	5.62E-06	1.55E-05	-1.40E-05	8.95E-09	-8.95E-09	-2.93E-06	1.93E-10	1.27E-06	-1.27E-06	0.00E+00	1.49E-06	5.52E-06	1.29E-08	5.75E-08
1609	Water, well, in ground, LU	Raw	mm3	6.72E-04	3.76E-03	-3.41E-03	7.07E-07	-7.07E-07	-2.58E-04	1.39E-08	1.64E-04	-1.64E-04	0.00E+00	1.57E-04	4.12E-04	9.66E-07	4.29E-06
1610	Water, well, in ground, LV	Raw	mm3	2.82E-05	7.86E-05	-7.11E-05	4.54E-08	-4.54E-08	-1.49E-05	9.80E-10	6.48E-06	-6.48E-06	0.00E+00	7.43E-06	2.79E-05	6.53E-08	2.90E-07
1611	Water, well, in ground, MA	Raw	mm3	2.99E-02	3.98E-03	-3.61E-03	3.35E-05	-3.35E-05	-2.42E-03	7.90E-06	1.97E-02	-1.97E-02	0.00E+00	1.24E-02	1.93E-02	4.52E-05	2.01E-04
1612	Water, well, in ground, MX	Raw	mm3	1.06E-05	1.26E-05	-1.14E-05	9.62E-09	-9.62E-09	-1.84E-06	3.84E-10	1.25E-06	-1.25E-06	0.00E+00	1.98E-06	9.11E-06	2.14E-08	9.50E-08
1613	Water, well, in ground, MY	Raw	mm3	1.92E-01	1.05E-01	-9.53E-02	8.91E-05	-8.91E-05	-8.59E-03	1.22E-06	6.61E-03	-6.61E-03	0.00E+00	3.67E-02	1.52E-01	3.57E-04	1.58E-03
1614	Water, well, in ground, NL	Raw	mm3	3.72E-02	2.07E-01	-1.88E-01	3.06E-05	-3.06E-05	-1.11E-02	5.84E-07	8.08E-03	-8.08E-03	0.00E+00	7.38E-03	2.11E-02	4.94E-05	2.19E-04
1615	Water, well, in ground, NO	Raw	mm3	1.94E-03	9.69E-03	-8.77E-03	1.64E-06	-1.64E-06	-6.02E-04	3.16E-08	4.01E-04	-4.01E-04	0.00E+00	3.82E-04	1.23E-03	2.87E-06	1.28E-05
1616	Water, well, in ground, NORDEL	Raw	mm3	1.04E-01	2.78E-01	-2.52E-01	1.62E-04	-1.62E-04	-5.24E-02	3.56E-06	2.30E-02	-2.30E-02	0.00E+00	2.66E-02	1.02E-01	2.39E-04	1.06E-03
1617	Water, well, in ground, PE	Raw	mm3	4.13E-05	2.46E-05	-2.23E-05	2.34E-07	-2.34E-07	-2.86E-06	5.42E-10	2.42E-06	-2.42E-06	0.00E+00	8.16E-06	3.32E-05	7.70E-08	3.42E-07
1618	Water, well, in ground, PG	Raw	mm3	2.10E-03	8.27E-04	-7.49E-04	3.78E-05	-3.78E-05	-7.25E-05	1.19E-08	1.46E-04	-1.46E-04	0.00E+00	4.22E-04	1.65E-03	3.72E-06	1.65E-05
1619	Water, well, in ground, PH	Raw	mm3	1.52E+00	1.47E+00	-1.33E+00	7.00E-04	-7.00E-04	-1.10E-01	8.73E-06	7.11E-02	-7.11E-02	0.00E+00	9.12E-02	1.39E+00	3.26E-03	1.45E-02
1620	Water, well, in ground, PL	Raw	mm3	7.79E+00	1.02E+02	-9.27E+01	1.19E-02	-1.19E-02	-1.08E+01	1.86E-04	3.25E+00	-3.25E+00	0.00E+00	2.89E+00	5.91E+00	1.38E-02	6.15E-02
1621	Water, well, in ground, PT	Raw	mm3	5.49E-03	3.74E-02	-3.39E-02	4.02E-06	-4.02E-06	-1.38E-03	7.36E-08	1.28E-03	-1.28E-03	0.00E+00	1.11E-03	2.19E-03	5.13E-06	2.28E-05
1622	Water, well, in ground, RER	Raw	mm3	1.39E+02	3.93E+02	-3.55E+02	2.23E-01	-2.23E-01	-6.74E+01	4.40E-03	3.01E+01	-3.01E+01	0.00E+00	3.40E+01	1.33E+02	3.12E-01	1.39E+00
1623	Water, well, in ground, RLA	Raw	mm3	1.76E+01	4.75E+00	-4.30E+00	2.35E-03	-2.35E-03	-1.36E+00	3.06E-05	1.95E-01	-1.95E-01	0.00E+00	7.46E-01	1.75E+01	4.12E-02	1.83E-01
1624	Water, well, in ground, RNA	Raw	mm3	1.24E+01	1.53E+01	-1.39E+01	1.43E-02	-1.43E-02	-8.98E+00	4.45E-04	1.51E+00	-1.51E+00	0.00E+00	2.35E+00	1.73E+01	4.07E-02	1.81E-01
1625	Water, well, in ground, RO	Raw	mm3	3.01E-06	8.37E-06	-7.58E-06	4.84E-09	-4.84E-09	-1.59E-06	1.04E-10	6.90E-07	-6.90E-07	0.00E+00	7.95E-07	2.97E-06	6.95E-09	3.09E-08
1626	Water, well, in ground, RoW	Raw	cm3	2.18E+00	9.64E-01	-8.73E-01	7.37E-04	-7.37E-04	-1.56E-01	2.14E-02	9.16E-02	-9.16E-02	0.00E+00	1.20E-01	2.08E+00	4.88E-03	2.17E-02
1627	Water, well, in ground, RS	Raw	mm3	9.71E-07	2.69E-06	-2.44E-06	1.56E-09	-1.56E-09	-5.10E-07	3.37E-11	2.22E-07	-2.22E-07	0.00E+00	2.56E-07	9.57E-07	2.24E-09	9.97E-09
1628	Water, well, in ground, RU	Raw	mm3	6.57E+01	2.05E+01	-1.85E+01	1.13E-02	-1.13E-02	-5.01E+00	1.92E-04	1.02E+00	-1.02E+00	0.00E+00	3.17E+00	6.48E+01	1.52E-01	6.76E-01
1629	Water, well, in ground, SE	Raw	mm3	2.52E-02	1.58E-01	-1.43E-01	2.32E-05	-2.32E-05	-7.87E-03	4.21E-07	5.99E-03	-5.99E-03	0.00E+00	5.43E-03	1.26E-02	2.95E-05	1.31E-04
1630	Water, well, in ground, SI	Raw	mm3	3.21E-05	8.77E-05	-7.94E-05	5.12E-08	-5.12E-08	-1.66E-05	1.09E-09	7.22E-06	-7.22E-06	0.00E+00	8.59E-06	3.14E-05	7.37E-08	3.27E-07
1631	Water, well, in ground, SK	Raw	mm3	4.72E-04	2.80E-03	-2.53E-03	4.48E-07	-4.48E-07	-1.59E-04	8.69E-09	1.12E-04	-1.12E-04	0.00E+00	1.04E-04	2.58E-04	6.03E-07	2.68E-06
1632	Water, well, in ground, TH	Raw	mm3	1.24E-05	1.50E-05	-1.36E-05	1.14E-08	-1.14E-08	-2.18E-06	4.56E-10	1.49E-06	-1.49E-06	0.00E+00	2.34E-06	1.07E-05	2.52E-08	1.12E-07
1633	Water, well, in ground, TN	Raw	mm3	1.74E-01	1.11E-01	-1.01E-01	7.47E-05	-7.47E-05	-1.82E-02	1.52E-06	8.76E-03	-8.76E-03	0.00E+00	1.23E-02	1.67E-01	3.92E-04	1.74E-03
1634	Water, well, in ground, TR	Raw	mm3	1.10E-02	8.70E-04	-7.87E-04	5.12E-07	-5.12E-07	-9.58E-05	6.15E-07	6.94E-05	-6.94E-05	0.00E+00	1.39E-04	1.07E-02	2.52E-05	1.12E-04
1635	Water, well, in ground, TW	Raw	mm3	1.49E-02	2.06E-02	-1.87E-02	1.15E-05	-1.15E-05	-1.97E-03	4.06E-07	1.48E-03	-1.48E-03	0.00E+00	3.36E-03	1.14E-02	2.67E-05	1.18E-04
1636	Water, well, in ground, US	Raw	mm3	6.98E+01	4.06E+01	-3.68E+01	2.94E-02	-2.94E-02	-7.20E+00	6.69E-04	3.57E+00	-3.57E+00	0.00E+00	5.19E+00	6.71E+01	1.58E-01	7.00E-01
1637	Water, well, in ground, WEU	Raw	mm3	9.48E+00	3.27E+01	-2.96E+01	1.62E-02	-1.62E-02	-7.34E+00	2.71E-04	2.07E+00	-2.07E+00	0.00E+00	2.98E+00	1.06E+01	2.49E-02	1.10E-01
1638	Water, well, in ground, ZA	Raw	mm3	1.26E+01	7.37E+00	-6.67E+00	6.96E-03	-6.96E-03	-1.78E+00	9.77E-05	4.38E-01	-4.38E-01	0.00E+00	1.13E+00	1.24E+01	2.91E-02	1.29E-01
1639	Water, WEU	Water	mm3	1.05E+01	3.63E+01	-3.29E+01	1.80E-02	-1.80E-02	-8.16E+00	3.01E-04	2.30E+00	-2.30E+00	0.00E+00	3.31E+00	1.18E+01	2.76E-02	1.23E-01
1640	Water, ZA	Water	cm3	5.84E+00	2.32E+00	-2.10E+00	3.99E-03	-3.99E-03	-3.48E-01	6.43E-05	2.25E-01	-2.25E-01	0.00E+00	3.47E-01	5.55E+00	1.30E-02	5.79E-02
1641	Water/m3	Air	cm3	1.15E+02	5.62E+01	-5.09E+01	8.57E-01	-8.57E-01	-3.32E+01	9.16E-04	8.34E+00	-8.34E+00	0.00E+00	8.49E+00	1.33E+02	3.08E-01	1.37E+00
1642	Wood, hard, standing	Raw	mm3	1.25E+02	7.73E+01	-7.00E+01	8.05E-02	-8.05E-02	-4.21E+00	4.93E-04	3.44E+00	-3.44E+00	0.00E+00	1.03E+02	1.86E+01	4.33E-02	1.93E-01
1643	Wood, soft, standing	Raw	mm3	1.31E+02	7.29E+01	-6.60E+01	8.47E-02	-8.47E-02	-4.29E+00	4.72E-04	3.45E+00	-3.45E+00	0.00E+00	1.10E+02	1.78E+01	4.14E-02	1.84E-01
1644	Wood, unspecified, standing/m3	Raw	mm3	-1.13E-04	2.67E-03	-2.42E-03	1.92E-07	-1.92E-07	-7.21E-04	8.41E-07	4.76E-04	-4.76E-04	0.00E+00	5.92E-05	2.91E-04	6.82E-07	3.03E-06
1645	Xenon	Raw	ng	6.68E-01	3.11E+00	-2.81E+00	4.58E-04	-4.58E-04	-1.33E-01	8.96E-06	1.13E-01	-1.13E-01	0.00E+00	1.09E-01	3.93E-01	9.22E-04	4.10E-03
1646	Xenon-131m	Air	mBq	1.69E+00	1.97E+00	-1.78E+00	1.44E-03	-1.44E-03	-3.27E-01	3.92E-05	1.74E-01	-1.74E-01	0.00E+00	2.35E-01	1.58E+00	3.70E-03	1.65E-02
1647	Xenon-133	Air	mBq	5.98E+02	1.14E+02	-1.03E+02	8.15E-02	-8.15E-02	-1.88E+01	2.32E-03	1.01E+01	-1.01E+01	0.00E+00	1.38E+01	5.85E+02	1.37E+00	6.10E+00
1648	Xenon-133m	Air	µBq	6.45E+01	8.32E+01	-7.53E+01	6.00E-02	-6.00E-02	-1.42E+01	1.54E-03	7.24E+00	-7.24E+00	0.00E+00	9.52E+00	6.05E+01	1.42E-01	6.30E-01
1649	Xenon-135	Air	mBq	1.72E+02	3.99E+01	-3.61E+01	2.88E-02	-2.88E-02	-6.61E+00	8.15E-04	3.54E+00	-3.54E+00	0.00E+00	4.83E+00	1.68E+02	3.94E-01	1.75E+00
1650	Xenon-135m	Air	mBq	1.55E+01	1.78E+01	-1.61E+01	1.31E-02	-1.31E-02	-2.95E+00	3.58E-04	1.57E+00	-1.57E+00	0.00E+00	2.13E+00	1.44E+01	3.39E-02	1.50E-01
1651	Xenon-137	Air	µBq	4.87E+02	5.53E+02	-5.01E+02	4.07E-01	-4.07E-01	-9.15E+01	1.12E-02	4.90E+01	-4.90E+01	0.00E+00	6.66E+01	4.54E+02	1.06E+00	4.73E+00
1652	Xenon-138	Air	mBq	3.64E+00	4.14E+00	-3.75E+00	3.05E-03	-3.05E-03	-6.86E-01	8.39E-05	3.67E-01	-3.67E-01	0.00E+00	4.98E-01	3.39E+00	7.95E-03	3.53E-02
1653	Xylene	Air	µg	9.72E+01	1.06E+01	-9.64E+00	3.49E-02	-3.49E-02	-1.60E+00	1.83E-04	8.84E-01	-8.84E-01	6.02E-04	1.43E+00	9.52E+01	2.23E-01	9.93E-01
1654	Xylene	Water	µg	7.99E+01	1.92E+00	-1.74E+00	2.13E-02	-2.13E-02	-9.07E-02	6.50E-06	9.96E-02	-9.96E-02	3.53E-02	1.39E-01	7.86E+01	1.85E-01	8.20E-01
1655	Yttrium	Water	pg	2.89E+02	0.00E+00	0.00E+00	0.00E+00	0.00E+00	0.00E+00	0.00E+00	0.00E+00	0.00E+00	2.89E+02	0.00E+00	0.00E+00	0.00E+00	0.00E+00
1656	Zeta-cypermethrin	Soil	pg	1.49E-01	8.16E-02	-7.38E-02	6.12E-05	-6.12E-05	-1.36E-02	1.12E-06	6.41E-03	-6.41E-03	0.00E+00	1.73E-02	1.36E-01	3.19E-04	1.42E-03
1657	Zinc	Raw	µg	2.96E+02	4.16E+01	-3.77E+01	9.36E+01	-9.36E+01	-8.00E+00	3.60E-03	2.72E+02	-2.72E+02	0.00E+00	6.57E+01	2.34E+02	1.56E-01	6.92E-01
1658	Zinc	Air	µg	1.86E+01	1.31E+00	-1.18E+00	2.09E-01	-2.09E-01	-2.82E-01	1.94E-05	7.00E-01	-7.00E-01	1.66E-05	4.83E+00	1.37E+01	3.13E-02	1.39E-01
1659	Zinc	Water	µg	6.07E+01	2.22E+00	-2.01E+00	3.86E-02	-3.86E-02	-3.16E-01	1.24E-05	2.50E-01	-2.50E-01	2.88E-02	3.44E-01	5.97E+01	1.40E-01	6.22E-01
1660	Zinc	Soil	µg	1.86E+00	1.03E+00	-9.32E-01	1.27E-02	-1.27E-02	-2.00E-01	4.99E-06	1.35E-01	-1.35E-01	0.00E+00	3.14E-01	1.63E+00	3.77E-03	1.67E-02
1661	Zinc-65	Air	nBq	3.91E+00	4.44E+00	-4.02E+00	3.26E-03	-3.26E-03	-7.33E-01	9.02E-05	3.93E-01	-3.93E-01	0.00E+00	5.35E-01	3.65E+00	8.55E-03	3.80E-02
1662	Zinc-65	Water	µBq	2.83E+01	3.66E+01	-3.31E+01	2.65E-02	-2.65E-02	-5.56E+00	8.80E-04	3.33E+00	-3.33E+00	0.00E+00	4.85E+00	2.52E+01	5.91E-02	2.63E-01
1663	Zinc, Zn 0.63%, Au 9.7E-4%, Ag 9.7E-4%, Cu 0.38%, Pb 0.014%, in ore	Raw	ng	2.60E+02	9.40E+02	-8.51E+02	2.72E+00	-2.72E+00	-4.18E+01	7.99E-03	3.97E+01	-3.97E+01	0.00E+00	3.54E+01	1.75E+02	4.00E-01	1.78E+00
1664	Zinc, Zn 3.1%, in mixed ore	Raw	ng	7.10E+02	1.37E+02	-1.24E+02	7.84E+01	-7.84E+01	-1.74E+01	4.06E-03	2.32E+02	-2.32E+02	0.00E+00	6.48E+01	6.43E+02	1.18E+00	5.25E+00
1665	Zirconium	Raw	µg	1.62E+01	2.77E+00	-2.51E+00	1.39E-02	-1.39E-02	-5.37E-01	5.22E-05	2.45E-01	-2.45E-01	0.00E+00	6.90E+00	9.47E+00	2.22E-02	9.87E-02
1666	Zirconium	Air	pg	-5.38E+01	5.46E+01	-4.94E+01	2.09E-02	-2.09E-02	-8.52E+01	1.86E-04	2.40E+00	-2.40E+00	0.00E+00	7.08E+00	1.89E+01	4.43E-02	1.97E-01
1667	Zirconium-95	Air	nBq	5.51E+01	8.37E+00	-7.57E+00	5.98E-03	-5.98E-03	-1.38E+00	1.74E-04	7.45E-01	-7.45E-01	0.00E+00	1.02E+00	5.40E+01	1.27E-01	5.64E-01
1668	Zirconium-95	Water	µBq	1.18E+02	1.63E+02	-1.48E+02	1.17E-01	-1.17E-01	-2.39E+01	4.19E-03	1.50E+01	-1.50E+01	0.00E+00	2.25E+01	1.03E+02	2.42E-01	1.07E+00
