# Supplementary material for: Data on environmental analysis of natural antioxidant production from walnut husk by a solar photovoltaic-driven system as a replacement for potentially carcinogenic synthetic antioxidants
Source: Data Brief. 2019 Dec 4;28:104933. doi: 10.1016/j.dib.2019.104933 (PMC6921098; doi:10.1016/j.dib.2019.104933)
Supplement: Elementary flows-WHME production.csv [file mmc11.csv]

Inventory Data for 5000 mg WHME production based on elementary flow
No	Substance	Compartment	Unit	Total	Methanol (Used)	Methanol (Recovered)	Energy for extraction and solvent recovery (photovoltaic)	Propyl gallate (Avoided)
1	1-Butanol	Air	pg	-2.02E+01	3.75E+02	-3.75E+02	2.65E-02	-2.02E+01
2	1-Butanol	Water	ng	-4.25E+01	1.19E+02	-1.19E+02	1.18E-03	-4.25E+01
3	1-Pentanol	Air	pg	-1.11E+01	2.11E+02	-2.11E+02	1.49E-02	-1.11E+01
4	1-Pentanol	Water	pg	-2.66E+01	5.06E+02	-5.06E+02	3.57E-02	-2.66E+01
5	1-Pentene	Air	pg	-1.55E+01	2.32E+02	-2.32E+02	1.55E-02	-1.55E+01
6	1-Pentene	Water	pg	-2.01E+01	3.82E+02	-3.82E+02	2.70E-02	-2.01E+01
7	1-Propanol	Air	mg	-1.37E+00	1.05E-04	-1.05E-04	3.27E-09	-1.37E+00
8	1-Propanol	Water	ng	-9.30E-02	1.69E+00	-1.69E+00	1.23E-04	-9.31E-02
9	1,4-Butanediol	Air	pg	-1.08E+02	9.90E+02	-9.90E+02	8.48E-02	-1.08E+02
10	1,4-Butanediol	Water	ng	-2.30E-01	1.47E+00	-1.47E+00	1.51E-04	-2.30E-01
11	2-Aminopropanol	Air	pg	-1.07E+01	2.05E+02	-2.05E+02	1.44E-02	-1.07E+01
12	2-Aminopropanol	Water	pg	-2.58E+01	4.92E+02	-4.92E+02	3.47E-02	-2.58E+01
13	2-Butene, 2-methyl-	Air	pg	-9.07E-02	2.65E+00	-2.65E+00	2.01E-04	-9.09E-02
14	2-Butene, 2-methyl-	Water	pg	-2.18E-01	6.36E+00	-6.36E+00	4.82E-04	-2.18E-01
15	2-Chloroacetophenone	Air	pg	-7.74E+01	0.00E+00	0.00E+00	0.00E+00	-7.74E+01
16	2-Hexanone	Water	pg	-2.80E+02	0.00E+00	0.00E+00	0.00E+00	-2.80E+02
17	2-Methyl-1-propanol	Air	pg	-2.61E+01	5.14E+02	-5.14E+02	3.57E-02	-2.61E+01
18	2-Methyl-1-propanol	Water	ng	-6.26E-02	1.23E+00	-1.23E+00	8.57E-05	-6.27E-02
19	2-Methyl-4-chlorophenoxyacetic acid	Air	pg	-2.50E+00	4.00E+01	-4.00E+01	3.22E-03	-2.50E+00
20	2-Methyl-4-chlorophenoxyacetic acid	Water	pg	-5.79E+00	9.28E+01	-9.28E+01	7.48E-03	-5.80E+00
21	2-Methyl-4-chlorophenoxyacetic acid	Soil	ng	-5.38E-01	8.81E+00	-8.81E+00	6.85E-04	-5.39E-01
22	2-Nitrobenzoic acid	Air	pg	-1.69E+01	3.39E+02	-3.39E+02	2.35E-02	-1.69E+01
23	2-Propanol	Air	ng	-1.84E+01	3.08E+02	-3.08E+02	2.18E-02	-1.84E+01
24	2-Propanol	Water	ng	-1.95E-01	4.49E+00	-4.49E+00	2.75E-04	-1.95E-01
25	2,4-D	Air	ng	-5.63E-01	7.99E+00	-7.99E+00	6.42E-04	-5.63E-01
26	2,4-D	Soil	µg	-7.09E-02	1.21E+00	-1.21E+00	8.95E-05	-7.10E-02
27	2,4-D amines	Water	pg	-7.86E+00	1.26E+02	-1.26E+02	1.01E-02	-7.87E+00
28	2,4-D amines	Soil	ng	-2.51E-01	4.02E+00	-4.02E+00	3.24E-04	-2.51E-01
29	2,4-D ester	Air	pg	-1.47E+01	2.35E+02	-2.35E+02	1.90E-02	-1.47E+01
30	2,4-D ester	Water	pg	-1.73E+00	2.77E+01	-2.77E+01	2.23E-03	-1.73E+00
31	2,4-D ester	Soil	ng	-6.75E-02	1.08E+00	-1.08E+00	8.72E-05	-6.76E-02
32	2,4-D, dimethylamine salt	Air	pg	-1.26E+00	2.02E+01	-2.02E+01	1.63E-03	-1.26E+00
33	2,4-DB	Water	pg	-3.01E+00	4.88E+01	-4.88E+01	3.90E-03	-3.02E+00
34	4-Methyl-2-pentanol	Water	pg	-3.62E-03	5.18E-04	-5.18E-04	2.60E-08	-3.62E-03
35	4-Methyl-2-pentanone	Air	pg	-2.60E+01	3.72E+00	-3.72E+00	1.86E-04	-2.60E+01
36	4-Methyl-2-pentanone	Water	µg	-6.67E-02	1.57E+00	-1.57E+00	6.24E-07	-6.67E-02
37	5-methyl Chrysene	Air	pg	-2.93E-01	0.00E+00	0.00E+00	0.00E+00	-2.93E-01
38	Acenaphthene	Air	ng	-6.64E-01	3.29E+00	-3.29E+00	5.95E-05	-6.64E-01
39	Acenaphthene	Water	ng	-4.11E+00	2.77E+00	-2.77E+00	2.55E-05	-4.11E+00
40	Acenaphthylene	Air	pg	-3.40E+00	7.39E+00	-7.39E+00	3.16E-03	-3.41E+00
41	Acenaphthylene	Water	pg	-2.57E+02	1.73E+02	-1.73E+02	1.60E-03	-2.57E+02
42	Acephate	Air	pg	-5.98E+01	8.49E+02	-8.49E+02	6.82E-02	-5.99E+01
43	Acephate	Soil	ng	-1.25E+01	2.03E+02	-2.03E+02	1.59E-02	-1.25E+01
44	Acetaldehyde	Air	µg	-1.20E+02	1.08E+02	-1.08E+02	7.27E-04	-1.20E+02
45	Acetaldehyde	Water	ng	-1.61E+02	7.10E+02	-7.10E+02	1.98E-02	-1.61E+02
46	Acetamide	Air	pg	-1.47E+01	2.09E+02	-2.09E+02	1.68E-02	-1.47E+01
47	Acetamide	Soil	ng	-1.43E+00	2.32E+01	-2.32E+01	1.81E-03	-1.43E+00
48	Acetic acid	Air	µg	-5.73E+02	3.31E+02	-3.31E+02	2.91E-03	-5.73E+02
49	Acetic acid	Water	ng	-1.81E+02	8.22E+02	-8.22E+02	1.32E-01	-1.81E+02
50	Acetochlor	Soil	ng	-3.75E+00	6.91E+01	-6.91E+01	5.17E-03	-3.75E+00
51	Acetone	Air	µg	-1.14E+02	1.45E+01	-1.45E+01	6.72E-04	-1.14E+02
52	Acetone	Water	µg	-1.60E-01	3.78E+00	-3.78E+00	4.23E-06	-1.60E-01
53	Acetonitrile	Air	ng	-6.79E+00	9.37E+01	-9.37E+01	7.26E-03	-6.80E+00
54	Acetonitrile	Water	pg	-1.50E+01	2.95E+02	-2.95E+02	2.06E-02	-1.50E+01
55	Acetophenone	Air	pg	-1.66E+02	0.00E+00	0.00E+00	0.00E+00	-1.66E+02
56	Acetyl chloride	Water	pg	-2.09E+01	3.97E+02	-3.97E+02	2.81E-02	-2.09E+01
57	Acidity, unspecified	Water	µg	-3.16E+00	7.95E+01	-7.95E+01	4.06E-04	-3.16E+00
58	Acids, unspecified	Water	pg	-1.60E+00	0.00E+00	0.00E+00	0.00E+00	-1.60E+00
59	Acifluorfen	Air	pg	-8.21E+00	1.17E+02	-1.17E+02	9.37E-03	-8.22E+00
60	Acifluorfen	Soil	pg	-3.52E-01	5.00E+00	-5.00E+00	4.01E-04	-3.52E-01
61	Aclonifen	Soil	pg	-9.47E+01	5.58E+02	-5.58E+02	3.42E-02	-9.48E+01
62	Acrolein	Air	µg	-2.33E-01	3.80E+01	-3.80E+01	7.04E-05	-2.33E-01
63	Acrylate	Water	pg	-3.92E+01	2.87E+02	-2.87E+02	1.65E-02	-3.92E+01
64	Acrylic acid	Air	pg	-1.66E+01	1.21E+02	-1.21E+02	6.96E-03	-1.66E+01
65	Actinides, radioactive, unspecified	Air	mBq	-1.27E-01	5.22E+00	-5.22E+00	2.16E-04	-1.27E-01
66	Actinides, radioactive, unspecified	Water	µBq	-1.53E+01	2.40E+02	-2.40E+02	1.29E-02	-1.53E+01
67	Aerosols, radioactive, unspecified	Air	µBq	-7.14E-01	2.76E+01	-2.76E+01	2.65E-03	-7.17E-01
68	Alachlor	Air	pg	-5.81E+01	8.25E+02	-8.25E+02	6.63E-02	-5.82E+01
69	Alachlor	Soil	ng	-4.40E-01	1.29E+01	-1.29E+01	7.00E-04	-4.41E-01
70	Aldehydes, unspecified	Air	µg	-1.79E-01	1.99E+01	-1.99E+01	1.49E-04	-1.79E-01
71	Aldicarb	Soil	ng	-3.35E+01	5.42E+02	-5.42E+02	4.23E-02	-3.35E+01
72	Aldrin	Soil	µg	-6.05E-02	3.35E+00	-3.35E+00	1.53E-04	-6.06E-02
73	Allyl chloride	Water	ng	-1.08E+02	1.83E+00	-1.83E+00	2.10E-03	-1.08E+02
74	Alpha-cypermethrin	Soil	ng	-6.30E-02	1.04E+00	-1.04E+00	8.14E-05	-6.31E-02
75	Aluminium	Raw	mg	1.93E-01	9.56E+01	-9.56E+01	1.42E-02	1.79E-01
76	Aluminium	Air	mg	-7.79E-02	5.33E+00	-5.33E+00	5.97E-05	-7.80E-02
77	Aluminium	Water	mg	-3.01E-01	7.11E+00	-7.11E+00	3.02E-04	-3.01E-01
78	Aluminium	Soil	µg	-1.46E+00	7.75E+01	-7.75E+01	2.68E+00	-4.15E+00
79	Ametryn	Soil	ng	-1.29E+00	2.14E+01	-2.14E+01	1.67E-03	-1.30E+00
80	Amidosulfuron	Soil	pg	-6.99E-01	5.69E+00	-5.69E+00	4.79E-04	-7.00E-01
81	Amitraz	Soil	ng	-1.71E+00	2.82E+01	-2.82E+01	2.21E-03	-1.71E+00
82	Ammonia	Air	mg	-1.20E-01	3.13E+00	-3.13E+00	1.73E-03	-1.21E-01
83	Ammonia	Water	ng	-5.53E+02	0.00E+00	0.00E+00	0.00E+00	-5.53E+02
84	Ammonia, as N	Water	pg	-8.05E-01	0.00E+00	0.00E+00	0.00E+00	-8.05E-01
85	Ammonium carbonate	Air	µg	-1.64E-04	6.89E+01	-6.89E+01	6.52E-08	-1.64E-04
86	Ammonium chloride	Air	ng	-7.06E+00	0.00E+00	0.00E+00	0.00E+00	-7.06E+00
87	Ammonium, ion	Water	mg	-1.76E-01	4.71E+00	-4.71E+00	5.18E-02	-2.28E-01
88	Anhydrite	Raw	µg	1.04E+00	2.64E-01	-2.64E-01	2.69E-05	1.04E+00
89	Aniline	Air	ng	-2.15E-01	3.68E+00	-3.68E+00	2.78E-04	-2.16E-01
90	Aniline	Water	ng	-5.17E-01	8.84E+00	-8.84E+00	6.68E-04	-5.18E-01
91	Anthracene	Air	pg	-2.80E+00	0.00E+00	0.00E+00	0.00E+00	-2.80E+00
92	Anthranilic acid	Air	pg	-1.31E+01	2.64E+02	-2.64E+02	1.83E-02	-1.31E+01
93	Anthraquinone	Soil	ng	-8.10E-02	1.38E+00	-1.38E+00	1.04E-04	-8.11E-02
94	Antimony	Air	µg	-2.55E+00	4.26E+02	-4.26E+02	7.20E-04	-2.55E+00
95	Antimony	Water	µg	-2.94E-02	5.92E+00	-5.92E+00	5.52E-04	-3.00E-02
96	Antimony	Soil	ng	-2.90E-01	4.88E+01	-4.88E+01	1.18E-03	-2.91E-01
97	Antimony-122	Water	µBq	-8.61E-01	5.97E+00	-5.97E+00	2.85E-04	-8.61E-01
98	Antimony-124	Air	nBq	-5.66E-01	9.96E+00	-9.96E+00	4.30E-04	-5.67E-01
99	Antimony-124	Water	mBq	-2.96E-01	1.70E+01	-1.70E+01	7.99E-04	-2.97E-01
100	Antimony-125	Air	nBq	-2.23E+01	1.55E+02	-1.55E+02	7.38E-03	-2.23E+01
101	Antimony-125	Water	µBq	-4.02E+01	2.97E+02	-2.97E+02	1.50E-02	-4.02E+01
102	AOX, Adsorbable Organic Halogen as Cl	Water	µg	-9.70E+00	6.36E+02	-6.36E+02	2.37E-04	-9.70E+00
103	Argon	Raw	mg	1.10E+00	9.27E-01	-9.27E-01	2.39E-03	1.10E+00
104	Argon-40	Air	µg	-1.55E-01	2.01E+01	-2.01E+01	2.06E-03	-1.57E-01
105	Argon-41	Air	mBq	-3.03E-01	1.84E+01	-1.84E+01	1.49E-03	-3.05E-01
106	Arsenic	Air	µg	-3.59E+00	1.90E+01	-1.90E+01	3.33E-04	-3.59E+00
107	Arsenic	Water	µg	-4.16E+00	9.35E+01	-9.35E+01	4.73E-03	-4.16E+00
108	Arsenic	Soil	ng	-5.64E+00	3.53E+02	-3.53E+02	3.66E-01	-6.01E+00
109	Arsine	Air	pg	-1.93E-04	1.42E-03	-1.42E-03	8.11E-08	-1.93E-04
110	Asulam	Soil	pg	-3.22E+01	5.74E+02	-5.74E+02	4.09E-02	-3.23E+01
111	Atrazine	Air	pg	-5.54E+01	8.05E+02	-8.05E+02	6.46E-02	-5.54E+01
112	Atrazine	Water	pg	-5.32E+01	8.62E+02	-8.62E+02	6.88E-02	-5.32E+01
113	Atrazine	Soil	µg	-2.50E-02	1.07E+00	-1.07E+00	5.29E-05	-2.50E-02
114	Azinphos-methyl	Soil	ng	-7.11E-02	1.17E+00	-1.17E+00	9.19E-05	-7.12E-02
115	Azoxystrobin	Air	pg	-2.72E+01	3.86E+02	-3.86E+02	3.10E-02	-2.72E+01
116	Azoxystrobin	Soil	ng	-4.72E-01	7.60E+00	-7.60E+00	5.91E-04	-4.72E-01
117	Barite	Raw	µg	-1.05E+02	4.30E+02	-4.30E+02	1.41E-01	-1.05E+02
118	Barite	Water	ng	6.23E+00	6.70E+00	-6.70E+00	2.19E-03	6.23E+00
119	Barium	Air	µg	-1.89E+00	1.83E+02	-1.83E+02	1.10E-03	-1.89E+00
120	Barium	Water	mg	-5.11E+00	1.07E+02	-1.07E+02	4.60E-05	-5.11E+00
121	Barium	Soil	µg	-2.44E-02	3.06E+00	-3.06E+00	2.53E-05	-2.44E-02
122	Barium-140	Air	µBq	-9.86E-02	5.88E+00	-5.88E+00	2.41E-04	-9.88E-02
123	Barium-140	Water	µBq	-2.56E-01	1.53E+01	-1.53E+01	6.27E-04	-2.56E-01
124	Basalt	Raw	mg	-6.42E-02	3.04E+00	-3.04E+00	1.26E-04	-6.43E-02
125	Benfluralin	Soil	ng	-8.77E+00	1.45E+02	-1.45E+02	1.13E-02	-8.78E+00
126	Benomyl	Soil	pg	-7.60E+00	5.40E+01	-5.40E+01	3.61E-03	-7.60E+00
127	Bentazone	Air	pg	-2.52E+01	3.59E+02	-3.59E+02	2.88E-02	-2.53E+01
128	Bentazone	Water	pg	-8.46E-01	1.27E+01	-1.27E+01	1.01E-03	-8.47E-01
129	Bentazone	Soil	pg	-9.87E+01	8.43E+02	-8.43E+02	6.21E-02	-9.88E+01
130	Benzal chloride	Air	pg	-6.46E-01	2.91E+02	-2.91E+02	1.34E-04	-6.46E-01
131	Benzaldehyde	Air	µg	-1.79E-01	2.71E+01	-2.71E+01	3.85E-05	-1.79E-01
132	Benzene	Air	mg	1.84E-01	9.44E+00	-9.44E+00	1.44E-05	1.84E-01
133	Benzene	Water	µg	5.42E+02	6.65E+02	-6.65E+02	9.41E-04	5.42E+02
134	Benzene, 1-methyl-2-nitro-	Air	pg	-1.46E+01	2.93E+02	-2.93E+02	2.03E-02	-1.46E+01
135	Benzene, 1-methyl-4-(1-methylethyl)-	Water	pg	-4.28E+00	0.00E+00	0.00E+00	0.00E+00	-4.28E+00
136	Benzene, 1,2-dichloro-	Air	ng	-1.05E-01	2.01E+00	-2.01E+00	1.43E-04	-1.05E-01
137	Benzene, 1,2-dichloro-	Water	µg	-3.26E-02	1.16E+00	-1.16E+00	2.01E-04	-3.28E-02
138	Benzene, chloro-	Air	pg	-2.43E+02	0.00E+00	0.00E+00	0.00E+00	-2.43E+02
139	Benzene, chloro-	Water	µg	-6.49E-02	2.65E+00	-2.65E+00	3.11E-04	-6.52E-02
140	Benzene, ethyl-	Air	µg	-1.72E+01	1.21E+01	-1.21E+01	1.54E-04	-1.72E+01
141	Benzene, ethyl-	Water	µg	-1.74E+01	4.59E+01	-4.59E+01	1.13E-04	-1.74E+01
142	Benzene, hexachloro-	Air	pg	-1.77E+00	1.84E+02	-1.84E+02	2.29E-02	-1.79E+00
143	Benzene, pentachloro-	Air	pg	-6.88E-01	1.27E+01	-1.27E+01	1.44E-02	-7.03E-01
144	Benzene, pentachloronitro-	Soil	ng	-7.33E-01	1.21E+01	-1.21E+01	9.47E-04	-7.34E-01
145	Benzene, pentamethyl-	Water	pg	-3.21E+00	0.00E+00	0.00E+00	0.00E+00	-3.21E+00
146	Benzenes, alkylated, unspecified	Water	pg	-5.55E+02	0.00E+00	0.00E+00	0.00E+00	-5.55E+02
147	Benzo(a)anthracene	Air	pg	-1.07E+00	1.43E-01	-1.43E-01	6.11E-05	-1.07E+00
148	Benzo(a)pyrene	Air	ng	3.80E+02	6.35E+02	-6.35E+02	3.55E-02	3.80E+02
149	Benzo(b)fluoranthene	Air	pg	-1.63E-03	1.69E-01	-1.69E-01	7.22E-05	-1.70E-03
150	Benzo(b,j,k)fluoranthene	Air	pg	-1.47E+00	0.00E+00	0.00E+00	0.00E+00	-1.47E+00
151	Benzo(g,h,i)perylene	Air	pg	-3.60E-01	1.04E-02	-1.04E-02	4.45E-06	-3.60E-01
152	Benzo(k)fluoranthene	Air	pg	-1.18E-03	1.22E-01	-1.22E-01	5.22E-05	-1.23E-03
153	Benzoic acid	Water	ng	-4.35E+01	0.00E+00	0.00E+00	0.00E+00	-4.35E+01
154	Benzyl chloride	Air	ng	-7.74E+00	0.00E+00	0.00E+00	0.00E+00	-7.74E+00
155	Beryllium	Air	ng	-3.32E+01	1.23E+02	-1.23E+02	3.31E-03	-3.32E+01
156	Beryllium	Water	µg	-1.64E-01	4.13E+00	-4.13E+00	6.90E-06	-1.64E-01
157	Bifenox	Soil	pg	-2.57E+01	4.32E+02	-4.32E+02	3.29E-02	-2.57E+01
158	Bifenthrin	Soil	pg	-1.37E+01	2.52E+02	-2.52E+02	1.88E-02	-1.37E+01
159	Biphenyl	Air	pg	-2.27E+01	0.00E+00	0.00E+00	0.00E+00	-2.27E+01
160	Biphenyl	Water	pg	-3.59E+01	0.00E+00	0.00E+00	0.00E+00	-3.59E+01
161	Bitertanol	Soil	pg	-7.62E+00	1.31E+02	-1.31E+02	9.79E-03	-7.63E+00
162	BOD5, Biological Oxygen Demand	Water	mg	-1.29E+02	2.96E+02	-2.96E+02	4.71E-02	-1.29E+02
163	Borate	Water	ng	-2.97E+00	5.75E+01	-5.75E+01	4.04E-03	-2.97E+00
164	Borax	Raw	µg	-2.67E-01	1.05E+01	-1.05E+01	4.07E-04	-2.67E-01
165	Boric acid	Air	pg	-7.79E-02	2.09E+00	-2.09E+00	5.48E-05	-7.79E-02
166	Boron	Air	µg	-1.34E+01	2.91E+02	-2.91E+02	1.47E-02	-1.34E+01
167	Boron	Water	mg	-5.50E-02	3.03E+00	-3.03E+00	1.64E-04	-5.52E-02
168	Boron	Soil	ng	-2.20E+00	3.94E+00	-3.94E+00	2.04E-03	-2.20E+00
169	Boron trifluoride	Air	ng	-5.22E-01	1.40E+01	-1.40E+01	3.67E-04	-5.22E-01
170	Bromacil	Soil	ng	-1.31E+01	2.16E+02	-2.16E+02	1.69E-02	-1.31E+01
171	Bromate	Water	µg	-6.08E+00	2.39E+01	-2.39E+01	7.64E-03	-6.08E+00
172	Bromide	Water	µg	-9.42E+00	4.36E+00	-4.36E+00	3.12E-04	-9.42E+00
173	Bromine	Raw	µg	-2.57E-01	4.83E+00	-4.83E+00	3.45E-04	-2.58E-01
174	Bromine	Air	µg	-2.57E+00	9.08E+01	-9.08E+01	4.27E-03	-2.57E+00
175	Bromine	Water	mg	-3.87E+00	8.04E+01	-8.04E+01	3.60E-05	-3.87E+00
176	Bromine	Soil	ng	-2.91E+00	4.86E+02	-4.86E+02	5.38E-04	-2.91E+00
177	Bromoform	Air	pg	-4.31E+02	0.00E+00	0.00E+00	0.00E+00	-4.31E+02
178	Bromoxynil	Air	pg	-1.39E+00	2.22E+01	-2.22E+01	1.79E-03	-1.39E+00
179	Bromoxynil	Water	pg	-8.77E+00	1.40E+02	-1.40E+02	1.13E-02	-8.78E+00
180	Bromoxynil	Soil	ng	-3.97E-01	6.52E+00	-6.52E+00	5.16E-04	-3.98E-01
181	Bromuconazole	Soil	pg	-5.42E-01	8.64E+00	-8.64E+00	6.93E-04	-5.43E-01
182	BTEX (Benzene, Toluene, Ethylbenzene, and Xylene), unspecified ratio	Air	µg	-3.07E+00	0.00E+00	0.00E+00	0.00E+00	-3.07E+00
183	Butadiene	Air	pg	-5.97E+01	5.77E+02	-5.77E+02	4.35E-02	-5.97E+01
184	Butane	Air	mg	-1.51E+00	4.35E+00	-4.35E+00	1.35E-05	-1.51E+00
185	Butene	Air	µg	-1.72E+01	1.13E+01	-1.13E+01	1.07E-04	-1.72E+01
186	Butene	Water	ng	7.19E-02	6.14E+00	-6.14E+00	3.39E-04	7.15E-02
187	Butyl acetate	Water	ng	-5.51E+01	1.53E+02	-1.53E+02	1.45E-03	-5.51E+01
188	Butyric acid, 4-(2,4-dichlorophenoxy)-	Air	pg	-7.22E+00	1.17E+02	-1.17E+02	9.35E-03	-7.23E+00
189	Butyric acid, 4-(2,4-dichlorophenoxy)-	Soil	ng	-1.13E-01	1.83E+00	-1.83E+00	1.46E-04	-1.13E-01
190	Butyrolactone	Air	pg	-1.91E+00	1.73E+01	-1.73E+01	2.74E-02	-1.94E+00
191	Butyrolactone	Water	pg	-4.59E+00	4.16E+01	-4.16E+01	6.57E-02	-4.66E+00
192	Cadmium	Raw	µg	-9.86E+00	4.61E+02	-4.61E+02	9.89E-03	-9.87E+00
193	Cadmium	Air	µg	-2.09E+00	6.43E+00	-6.43E+00	8.00E-05	-2.09E+00
194	Cadmium	Water	µg	-7.58E-01	1.35E+01	-1.35E+01	6.91E-04	-7.59E-01
195	Cadmium	Soil	ng	-7.58E+00	1.73E+02	-1.73E+02	2.55E-01	-7.83E+00
196	Calcite	Raw	mg	-6.49E+02	4.33E+02	-4.33E+02	6.83E-02	-6.49E+02
197	Calcium	Air	µg	-2.45E+01	1.61E+02	-1.61E+02	3.40E-02	-2.45E+01
198	Calcium	Water	g	-7.21E-02	1.26E+00	-1.26E+00	2.35E-04	-7.24E-02
199	Calcium	Soil	µg	-4.26E+01	9.51E+02	-9.51E+02	9.13E+00	-5.17E+01
200	Captan	Soil	ng	-3.73E+01	6.16E+02	-6.16E+02	4.82E-02	-3.74E+01
201	Carbaryl	Air	pg	-7.30E+00	1.05E+02	-1.05E+02	8.40E-03	-7.31E+00
202	Carbaryl	Water	pg	-6.24E-03	1.01E-01	-1.01E-01	8.07E-06	-6.24E-03
203	Carbaryl	Soil	pg	-1.33E+01	2.19E+02	-2.19E+02	1.72E-02	-1.34E+01
204	Carbendazim	Soil	pg	-6.75E+01	8.51E+02	-8.51E+02	6.10E-02	-6.76E+01
205	Carbetamide	Soil	ng	-6.07E-01	1.98E+01	-1.98E+01	6.19E-04	-6.08E-01
206	Carbofuran	Soil	ng	-4.29E+00	3.16E+01	-3.16E+01	2.14E-03	-4.29E+00
207	Carbon	Air	ng	-1.08E-01	2.77E+00	-2.77E+00	1.79E-04	-1.08E-01
208	Carbon	Water	ng	-3.69E-01	9.48E+00	-9.48E+00	6.12E-04	-3.70E-01
209	Carbon	Soil	µg	-1.03E+01	7.09E+01	-7.09E+01	3.14E+01	-4.18E+01
210	Carbon-14	Air	mBq	-2.79E+02	7.31E+02	-7.31E+02	2.06E-02	-2.79E+02
211	Carbon-14	Water	mBq	-2.86E-02	1.87E+00	-1.87E+00	8.74E-05	-2.87E-02
212	Carbon dioxide	Air	mg	-8.80E-02	5.95E+00	-5.95E+00	2.09E-04	-8.82E-02
213	Carbon dioxide, biogenic	Air	g	-1.57E-01	1.83E+00	-1.83E+00	1.13E-03	-1.59E-01
214	Carbon dioxide, fossil	Air	g	-8.49E+01	2.42E+02	-2.42E+02	2.68E-03	-8.49E+01
215	Carbon dioxide, in air	Raw	g	-2.71E-01	1.67E+00	-1.67E+00	1.17E-04	-2.71E-01
216	Carbon dioxide, land transformation	Air	mg	-1.28E+01	1.32E+02	-1.32E+02	6.32E-03	-1.28E+01
217	Carbon disulfide	Air	mg	-7.61E-04	2.66E+00	-2.66E+00	7.99E-07	-7.62E-04
218	Carbon disulfide	Water	ng	-4.07E-01	8.21E+00	-8.21E+00	5.09E-04	-4.07E-01
219	Carbon monoxide	Air	ng	-8.91E+00	0.00E+00	0.00E+00	0.00E+00	-8.91E+00
220	Carbon monoxide, biogenic	Air	mg	-1.97E-01	5.08E+00	-5.08E+00	1.38E-03	-1.98E-01
221	Carbon monoxide, fossil	Air	mg	-2.58E+01	2.59E+02	-2.59E+02	1.48E-03	-2.59E+01
222	Carbon monoxide, land transformation	Air	µg	-3.92E+00	5.41E+01	-5.41E+01	4.19E-03	-3.93E+00
223	Carbon, organic, in soil or biomass stock	Raw	mg	-1.91E-01	2.50E+00	-2.50E+00	1.94E-04	-1.92E-01
224	Carbonate	Water	µg	1.17E+01	3.70E+01	-3.70E+01	6.27E-02	1.16E+01
225	Carbonyl sulfide	Air	µg	-2.25E-01	3.64E+00	-3.64E+00	8.78E-05	-2.25E-01
226	Carboxylic acids, unspecified	Water	mg	-2.77E+00	1.92E+00	-1.92E+00	1.73E-05	-2.77E+00
227	Carfentrazone-ethyl	Air	pg	-7.54E-01	1.07E+01	-1.07E+01	8.60E-04	-7.54E-01
228	Carfentrazone-ethyl	Soil	pg	-8.86E-01	1.50E+01	-1.50E+01	1.13E-03	-8.87E-01
229	Carnallite	Raw	µg	-1.36E-01	1.09E+01	-1.09E+01	1.34E-02	-1.49E-01
230	Cerium	Raw	ng	-3.13E+00	9.73E+01	-9.73E+01	3.63E-03	-3.13E+00
231	Cerium-141	Air	µBq	-2.38E-02	1.42E+00	-1.42E+00	5.84E-05	-2.39E-02
232	Cerium-141	Water	µBq	-2.58E-01	6.60E+00	-6.60E+00	2.78E-04	-2.59E-01
233	Cerium-144	Water	µBq	-4.59E-01	3.18E+00	-3.18E+00	1.52E-04	-4.59E-01
234	Cesium	Water	ng	-6.61E+02	4.45E+02	-4.45E+02	4.11E-03	-6.61E+02
235	Cesium-134	Air	nBq	-1.14E+00	6.82E+01	-6.82E+01	2.80E-03	-1.14E+00
236	Cesium-134	Water	µBq	-5.79E+00	1.55E+02	-1.55E+02	8.03E-03	-5.79E+00
237	Cesium-136	Water	µBq	-2.68E-01	1.86E+00	-1.86E+00	8.86E-05	-2.68E-01
238	Cesium-137	Air	µBq	-2.67E-02	1.23E+00	-1.23E+00	5.08E-05	-2.67E-02
239	Cesium-137	Water	mBq	-1.87E+00	2.97E+01	-2.97E+01	1.58E-03	-1.87E+00
240	Chloramine	Air	ng	-9.34E-02	2.20E+00	-2.20E+00	1.39E-04	-9.36E-02
241	Chloramine	Water	ng	-8.34E-01	1.96E+01	-1.96E+01	1.24E-03	-8.36E-01
242	Chlorate	Water	µg	-4.78E+01	1.88E+02	-1.88E+02	7.72E-02	-4.78E+01
243	Chlorfenvinphos	Soil	ng	-5.47E-01	9.02E+00	-9.02E+00	7.06E-04	-5.47E-01
244	Chloridazon	Soil	pg	-4.84E+01	7.71E+02	-7.71E+02	6.18E-02	-4.85E+01
245	Chloride	Air	pg	-7.63E-02	0.00E+00	0.00E+00	0.00E+00	-7.63E-02
246	Chloride	Water	g	-9.31E-01	1.42E+01	-1.42E+01	9.73E-04	-9.32E-01
247	Chloride	Soil	µg	-5.35E-01	1.04E+01	-1.04E+01	7.01E-04	-5.36E-01
248	Chlorides, unspecified	Water	µg	-1.55E+01	2.56E+02	-2.56E+02	6.24E-03	-1.55E+01
249	Chlorimuron-ethyl	Air	pg	-1.37E+01	1.95E+02	-1.95E+02	1.56E-02	-1.37E+01
250	Chlorimuron-ethyl	Soil	ng	-8.40E-02	1.26E+00	-1.26E+00	1.01E-04	-8.41E-02
251	Chlorinated solvents, unspecified	Air	ng	-8.89E-01	5.87E+01	-5.87E+01	2.46E-03	-8.91E-01
252	Chlorinated solvents, unspecified	Water	µg	2.19E-02	1.32E+01	-1.32E+01	6.12E-02	-3.93E-02
253	Chlorine	Air	µg	-4.13E+00	2.66E+02	-2.66E+02	1.16E-02	-4.14E+00
254	Chlorine	Water	µg	-1.46E-01	1.28E+01	-1.28E+01	5.93E-05	-1.46E-01
255	Chlorine	Soil	µg	-7.57E-02	1.27E+01	-1.27E+01	1.40E-05	-7.57E-02
256	Chlormequat	Soil	ng	-6.78E-01	7.62E+00	-7.62E+00	6.21E-04	-6.78E-01
257	Chloroacetic acid	Air	ng	-3.49E-01	6.43E+00	-6.43E+00	4.64E-04	-3.49E-01
258	Chloroacetic acid	Water	ng	-7.12E+00	1.26E+02	-1.26E+02	8.84E-03	-7.13E+00
259	Chloroacetyl chloride	Water	pg	-3.44E+01	6.56E+02	-6.56E+02	4.63E-02	-3.44E+01
260	Chloroform	Air	ng	-1.43E+01	5.23E+02	-5.23E+02	2.24E-02	-1.43E+01
261	Chloroform	Water	pg	-3.02E+01	6.49E+02	-6.49E+02	4.09E-02	-3.03E+01
262	Chlorosilane, trimethyl-	Air	pg	-1.98E+00	9.25E+01	-9.25E+01	2.09E-03	-1.98E+00
263	Chlorosulfonic acid	Air	pg	-2.19E+01	4.68E+02	-4.68E+02	2.67E-01	-2.22E+01
264	Chlorosulfonic acid	Water	ng	-5.44E-02	1.07E+00	-1.07E+00	7.48E-05	-5.45E-02
265	Chlorothalonil	Soil	ng	-2.25E+01	5.11E+02	-5.11E+02	2.93E-02	-2.25E+01
266	Chlorpyrifos	Air	ng	-2.74E-01	3.89E+00	-3.89E+00	3.12E-04	-2.74E-01
267	Chlorpyrifos	Soil	ng	-2.72E+01	4.42E+02	-4.42E+02	3.45E-02	-2.73E+01
268	Chlorsulfuron	Soil	pg	-7.48E-01	1.19E+01	-1.19E+01	9.55E-04	-7.48E-01
269	Chlortoluron	Soil	ng	-1.70E-01	2.25E+00	-2.25E+00	1.66E-04	-1.70E-01
270	Choline chloride	Soil	ng	-1.03E-01	1.64E+00	-1.64E+00	1.32E-04	-1.03E-01
271	Chromium	Raw	mg	1.69E-02	5.21E+00	-5.21E+00	5.49E-05	1.69E-02
272	Chromium	Air	µg	-5.85E+00	2.37E+01	-2.37E+01	3.35E-04	-5.85E+00
273	Chromium	Water	µg	-1.07E+01	1.94E+02	-1.94E+02	2.30E-04	-1.07E+01
274	Chromium	Soil	µg	-2.71E-02	1.24E+00	-1.24E+00	1.10E-02	-3.81E-02
275	Chromium-51	Air	nBq	-1.53E+00	9.13E+01	-9.13E+01	3.75E-03	-1.53E+00
276	Chromium-51	Water	mBq	-2.56E-02	1.15E+00	-1.15E+00	4.77E-05	-2.56E-02
277	Chromium III	Water	ng	-2.05E+01	0.00E+00	0.00E+00	0.00E+00	-2.05E+01
278	Chromium IV	Air	pg	-1.91E-04	4.85E-03	-4.85E-03	3.05E-07	-1.91E-04
279	Chromium VI	Air	ng	-1.67E+02	9.47E+02	-9.47E+02	2.49E-02	-1.67E+02
280	Chromium VI	Water	µg	1.09E-01	9.57E+00	-9.57E+00	3.11E-02	7.83E-02
281	Chromium VI	Soil	pg	3.09E+01	2.71E+02	-2.71E+02	1.27E-02	3.09E+01
282	Chrysene	Air	pg	-1.33E+00	1.56E-02	-1.56E-02	6.66E-06	-1.33E+00
283	Chrysotile	Raw	µg	-2.11E+00	8.94E+00	-8.94E+00	2.89E-03	-2.12E+00
284	Cinidon-ethyl	Soil	pg	-8.48E-01	6.89E+00	-6.89E+00	5.80E-04	-8.48E-01
285	Cinnabar	Raw	ng	-2.61E+01	9.58E+01	-9.58E+01	7.71E-02	-2.61E+01
286	Clay, bentonite	Raw	mg	-1.71E-01	4.51E+00	-4.51E+00	2.64E-04	-1.71E-01
287	Clay, unspecified	Raw	mg	-2.25E-01	1.99E+01	-1.99E+01	8.29E-03	-2.33E-01
288	Clethodim	Air	pg	-4.06E+01	5.76E+02	-5.76E+02	4.63E-02	-4.06E+01
289	Clethodim	Soil	ng	-1.22E-01	1.83E+00	-1.83E+00	1.46E-04	-1.22E-01
290	Clodinafop-propargyl	Soil	pg	-1.11E+01	1.76E+02	-1.76E+02	1.41E-02	-1.11E+01
291	Clomazone	Soil	pg	-2.14E+01	3.70E+02	-3.70E+02	2.67E-02	-2.14E+01
292	Clopyralid	Soil	pg	-9.41E+00	1.53E+02	-1.53E+02	1.20E-02	-9.42E+00
293	Cloquintocet-mexyl	Soil	pg	-2.67E+00	4.26E+01	-4.26E+01	3.41E-03	-2.68E+00
294	Cloransulam-methyl	Air	pg	-7.14E+00	1.01E+02	-1.01E+02	8.15E-03	-7.15E+00
295	Cloransulam-methyl	Soil	pg	-3.61E+01	5.41E+02	-5.41E+02	4.33E-02	-3.62E+01
296	Coal, 26.4 MJ per kg	Raw	mg	-3.09E+01	0.00E+00	0.00E+00	0.00E+00	-3.09E+01
297	Coal, brown	Raw	g	-5.23E-01	1.03E+01	-1.03E+01	5.08E-04	-5.23E-01
298	Coal, hard	Raw	g	-4.44E-01	1.66E+01	-1.66E+01	7.95E-04	-4.45E-01
299	Cobalt	Raw	µg	-2.78E-02	1.12E+00	-1.12E+00	5.28E-05	-2.78E-02
300	Cobalt	Air	µg	-1.74E+01	1.18E+01	-1.18E+01	1.31E-04	-1.74E+01
301	Cobalt	Water	µg	-6.06E-01	1.23E+01	-1.23E+01	4.00E-03	-6.10E-01
302	Cobalt	Soil	ng	-1.19E+01	3.76E+02	-3.76E+02	1.45E+00	-1.34E+01
303	Cobalt-57	Water	µBq	-8.49E+00	5.89E+01	-5.89E+01	2.81E-03	-8.50E+00
304	Cobalt-58	Air	nBq	-1.67E+01	1.72E+02	-1.72E+02	7.79E-03	-1.67E+01
305	Cobalt-58	Water	mBq	-1.09E+00	7.90E+00	-7.90E+00	3.82E-04	-1.09E+00
306	Cobalt-60	Air	µBq	-8.60E-02	1.33E+00	-1.33E+00	5.80E-05	-8.60E-02
307	Cobalt-60	Water	mBq	-4.26E-01	5.56E+00	-5.56E+00	2.51E-04	-4.26E-01
308	Cobalt, Co 5.0E-2%, in mixed ore, in ground	Raw	µg	-1.67E-02	7.22E+00	-7.22E+00	1.14E-05	-1.67E-02
309	COD, Chemical Oxygen Demand	Water	mg	-1.32E+02	5.36E+02	-5.36E+02	1.43E-01	-1.32E+02
310	Colemanite	Raw	µg	2.20E+00	4.15E+02	-4.15E+02	3.05E+00	-8.52E-01
311	Copper	Air	µg	-2.42E+01	2.71E+02	-2.71E+02	5.75E-04	-2.42E+01
312	Copper	Water	µg	-3.74E+00	6.57E+01	-6.57E+01	4.58E-02	-3.79E+00
313	Copper	Soil	µg	-6.55E-02	5.01E+00	-5.01E+00	5.05E-02	-1.16E-01
314	Copper, 0.52% in sulfide, Cu 0.27% and Mo 8.2E-3% in crude ore	Raw	mg	-1.41E-03	3.70E+01	-3.70E+01	5.62E-06	-1.42E-03
315	Copper, 0.59% in sulfide, Cu 0.22% and Mo 8.2E-3% in crude ore	Raw	mg	-1.13E-03	4.81E+01	-4.81E+01	4.73E-06	-1.14E-03
316	Copper, 0.97% in sulfide, Cu 0.36% and Mo 4.1E-2% in crude ore	Raw	mg	-6.17E-04	4.89E+01	-4.89E+01	2.86E-06	-6.20E-04
317	Copper, 0.99% in sulfide, Cu 0.36% and Mo 8.2E-3% in crude ore	Raw	mg	-5.10E-02	6.71E+00	-6.71E+00	5.55E-05	-5.10E-02
318	Copper, 1.13% in sulfide, Cu 0.76% and Ni 0.76% in crude ore	Raw	mg	-9.72E-03	4.33E+00	-4.33E+00	6.72E-06	-9.73E-03
319	Copper, 1.18% in sulfide, Cu 0.39% and Mo 8.2E-3% in crude ore	Raw	mg	-1.47E-03	5.75E+01	-5.75E+01	6.09E-06	-1.48E-03
320	Copper, 1.42% in sulfide, Cu 0.81% and Mo 8.2E-3% in crude ore	Raw	µg	-1.32E-01	6.17E+02	-6.17E+02	4.88E-04	-1.33E-01
321	Copper, 2.19% in sulfide, Cu 1.83% and Mo 8.2E-3% in crude ore	Raw	mg	-4.08E-04	1.89E+00	-1.89E+00	2.05E-06	-4.10E-04
322	Copper, Cu 0.2%, in mixed ore	Raw	µg	-4.59E-02	1.76E+00	-1.76E+00	2.23E-05	-4.60E-02
323	Copper, Cu 0.38%, Au 9.7E-4%, Ag 9.7E-4%, Zn 0.63%, Pb 0.014%, in ore	Raw	mg	-1.65E-03	6.55E+00	-6.55E+00	5.51E-06	-1.66E-03
324	Copper, Cu 3.2E+0%, Pt 2.5E-4%, Pd 7.3E-4%, Rh 2.0E-5%, Ni 2.3E+0% in ore	Raw	mg	-1.04E-02	2.75E+00	-2.75E+00	3.99E-07	-1.04E-02
325	Copper, Cu 5.2E-2%, Pt 4.8E-4%, Pd 2.0E-4%, Rh 2.4E-5%, Ni 3.7E-2% in ore	Raw	µg	-8.75E-01	3.23E+01	-3.23E+01	3.47E-05	-8.75E-01
326	Copper, Cu 6.8E-1%, in mixed ore, in ground	Raw	µg	-2.27E-01	9.81E+01	-9.81E+01	1.56E-04	-2.27E-01
327	Cu-HDO	Water	pg	-2.55E-06	3.40E-03	-3.40E-03	1.56E-08	-2.57E-06
328	Cumene	Air	µg	3.74E+02	2.44E+00	-2.44E+00	3.80E-05	3.74E+02
329	Cumene	Water	µg	8.99E+02	5.83E+00	-5.83E+00	9.00E-05	8.99E+02
330	Cyanide	Air	µg	-2.15E-01	1.05E+01	-1.05E+01	7.45E-03	-2.22E-01
331	Cyanide	Water	µg	-1.65E+00	1.07E+02	-1.07E+02	7.19E-04	-1.66E+00
332	Cyanoacetic acid	Air	pg	-1.79E+01	3.52E+02	-3.52E+02	2.46E-02	-1.79E+01
333	Cyclohexane	Air	pg	-1.04E+01	2.56E+02	-2.56E+02	1.31E-02	-1.04E+01
334	Cycloxydim	Soil	pg	-1.24E-01	7.32E-01	-7.32E-01	4.49E-05	-1.24E-01
335	Cyfluthrin	Air	pg	-1.43E+00	2.03E+01	-2.03E+01	1.63E-03	-1.43E+00
336	Cyfluthrin	Soil	ng	-1.32E-01	2.17E+00	-2.17E+00	1.69E-04	-1.33E-01
337	Cyhalothrin, gamma-	Air	pg	-1.64E+01	2.33E+02	-2.33E+02	1.87E-02	-1.64E+01
338	Cyhalothrin, gamma-	Soil	pg	-7.04E-01	1.00E+01	-1.00E+01	8.04E-04	-7.05E-01
339	Cymoxanil	Soil	ng	-1.90E+00	3.14E+01	-3.14E+01	2.45E-03	-1.90E+00
340	Cypermethrin	Air	pg	-3.47E+00	4.93E+01	-4.93E+01	3.96E-03	-3.48E+00
341	Cypermethrin	Soil	ng	-2.10E+00	2.88E+01	-2.88E+01	2.17E-03	-2.10E+00
342	Cyproconazole	Soil	pg	-1.74E+01	2.00E+02	-2.00E+02	1.61E-02	-1.74E+01
343	Cyprodinil	Soil	ng	-4.24E+00	7.02E+01	-7.02E+01	5.48E-03	-4.25E+00
344	Decane	Water	ng	-1.25E+00	0.00E+00	0.00E+00	0.00E+00	-1.25E+00
345	Deltamethrin	Soil	pg	-2.51E+00	4.19E+01	-4.19E+01	3.12E-03	-2.51E+00
346	Detergent, oil	Water	ng	-4.21E+01	0.00E+00	0.00E+00	0.00E+00	-4.21E+01
347	Diatomite	Raw	ng	-1.34E+01	6.15E+02	-6.15E+02	2.65E-02	-1.34E+01
348	Diazinon	Soil	ng	-6.16E+00	1.02E+02	-1.02E+02	7.95E-03	-6.16E+00
349	Dibenz(a,h)anthracene	Air	pg	-7.66E-04	7.93E-02	-7.93E-02	3.39E-05	-8.00E-04
350	Dibenzofuran	Water	pg	-8.15E+00	0.00E+00	0.00E+00	0.00E+00	-8.15E+00
351	Dibenzothiophene	Water	pg	-6.71E+00	0.00E+00	0.00E+00	0.00E+00	-6.71E+00
352	Dicamba	Air	pg	-2.91E+01	4.63E+02	-4.63E+02	3.70E-02	-2.92E+01
353	Dicamba	Water	pg	-5.64E+00	9.13E+01	-9.13E+01	7.30E-03	-5.64E+00
354	Dicamba	Soil	ng	-3.55E-01	6.23E+00	-6.23E+00	4.74E-04	-3.56E-01
355	Dichlorprop	Air	pg	-1.80E+00	2.89E+01	-2.89E+01	2.33E-03	-1.81E+00
356	Dichlorprop	Water	pg	-1.89E+00	3.02E+01	-3.02E+01	2.44E-03	-1.89E+00
357	Dichlorprop	Soil	ng	-7.49E-02	1.20E+00	-1.20E+00	9.67E-05	-7.50E-02
358	Dichlorprop-P	Soil	ng	-1.82E+01	3.01E+02	-3.01E+02	2.35E-02	-1.83E+01
359	Dichromate	Water	ng	-2.24E-01	5.08E+00	-5.08E+00	2.98E-03	-2.27E-01
360	Diclofop	Soil	ng	-1.26E-01	2.15E+00	-2.15E+00	1.62E-04	-1.26E-01
361	Diclofop-methyl	Soil	ng	-1.29E-01	2.20E+00	-2.20E+00	1.66E-04	-1.29E-01
362	Dicrotophos	Soil	ng	-1.78E+00	2.89E+01	-2.89E+01	2.26E-03	-1.79E+00
363	Diethyl ether	Air	pg	-3.96E-01	1.47E+01	-1.47E+01	5.68E-04	-3.96E-01
364	Diethylamine	Air	ng	-1.00E-01	1.72E+00	-1.72E+00	1.29E-04	-1.00E-01
365	Diethylamine	Water	ng	-2.41E-01	4.12E+00	-4.12E+00	3.11E-04	-2.41E-01
366	Diethylene glycol	Air	pg	-5.51E+00	1.48E+02	-1.48E+02	3.88E-03	-5.51E+00
367	Difenoconazole	Soil	ng	-6.98E+00	1.17E+02	-1.17E+02	9.07E-03	-6.98E+00
368	Diflubenzuron	Air	pg	-7.54E-01	1.07E+01	-1.07E+01	8.60E-04	-7.54E-01
369	Diflubenzuron	Soil	ng	-4.62E+01	6.93E+02	-6.93E+02	5.54E-02	-4.63E+01
370	Diflufenican	Soil	ng	-1.59E+00	2.52E+01	-2.52E+01	2.03E-03	-1.59E+00
371	Diflufenzopyr-sodium	Soil	pg	-1.21E+01	2.24E+02	-2.24E+02	1.68E-02	-1.22E+01
372	Dimethachlor	Soil	pg	-5.22E+01	9.04E+02	-9.04E+02	6.52E-02	-5.23E+01
373	Dimethenamid	Air	pg	-1.54E+00	2.49E+01	-2.49E+01	1.99E-03	-1.54E+00
374	Dimethenamid	Water	pg	-5.49E-01	8.90E+00	-8.90E+00	7.11E-04	-5.50E-01
375	Dimethenamid	Soil	ng	-5.44E-01	1.09E+01	-1.09E+01	7.62E-04	-5.45E-01
376	Dimethoate	Soil	ng	-3.72E+00	6.08E+01	-6.08E+01	4.76E-03	-3.73E+00
377	Dimethomorph	Soil	ng	-1.43E+00	2.36E+01	-2.36E+01	1.85E-03	-1.43E+00
378	Dimethyl malonate	Air	pg	-2.24E+01	4.41E+02	-4.41E+02	3.08E-02	-2.24E+01
379	Dimethylamine	Air	pg	5.79E-01	5.06E+02	-5.06E+02	3.23E+00	-2.65E+00
380	Dimethylamine	Water	ng	-3.75E-01	8.45E+00	-8.45E+00	8.26E-03	-3.83E-01
381	Dinitrogen monoxide	Air	mg	-3.36E+00	7.10E+00	-7.10E+00	5.86E-04	-3.36E+00
382	Dioxin, 2,3,7,8 Tetrachlorodibenzo-p-	Air	pg	-6.97E+00	7.49E+02	-7.49E+02	6.39E-03	-6.98E+00
383	Dipropylamine	Air	pg	-5.80E+01	9.82E+02	-9.82E+02	7.46E-02	-5.81E+01
384	Dipropylamine	Water	ng	-1.39E-01	2.36E+00	-2.36E+00	1.79E-04	-1.39E-01
385	Dipropylthiocarbamic acid S-ethyl ester	Soil	ng	-2.91E+00	4.81E+01	-4.81E+01	3.77E-03	-2.92E+00
386	Diquat	Soil	ng	-5.70E-01	9.40E+00	-9.40E+00	7.36E-04	-5.71E-01
387	Diquat dibromide	Soil	ng	-7.43E-01	1.23E+01	-1.23E+01	9.61E-04	-7.44E-01
388	Dithianone	Soil	ng	-5.71E+00	9.42E+01	-9.42E+01	7.37E-03	-5.71E+00
389	Diuron	Soil	ng	-2.55E+01	4.21E+02	-4.21E+02	3.29E-02	-2.56E+01
390	DOC, Dissolved Organic Carbon	Water	mg	-4.04E+01	2.27E+02	-2.27E+02	3.57E-02	-4.04E+01
391	Docosane	Water	pg	-4.58E+01	0.00E+00	0.00E+00	0.00E+00	-4.58E+01
392	Dodecane	Water	ng	-2.37E+00	0.00E+00	0.00E+00	0.00E+00	-2.37E+00
393	Dolomite	Raw	mg	4.80E+00	8.00E+00	-8.00E+00	4.52E-04	4.80E+00
394	Eicosane	Water	pg	-6.52E+02	0.00E+00	0.00E+00	0.00E+00	-6.52E+02
395	Endosulfan	Soil	ng	-9.84E+00	1.48E+02	-1.48E+02	1.18E-02	-9.85E+00
396	Endothall	Soil	pg	-2.78E+00	4.64E+01	-4.64E+01	3.57E-03	-2.79E+00
397	Energy, gross calorific value, in biomass	Raw	kJ	-3.16E+00	1.85E+01	-1.85E+01	1.30E-03	-3.17E+00
398	Energy, gross calorific value, in biomass, primary forest	Raw	J	-2.08E+00	2.54E+01	-2.54E+01	1.97E-03	-2.08E+00
399	Energy, kinetic (in wind), converted	Raw	kJ	-7.56E-01	8.63E+00	-8.63E+00	5.78E-04	-7.56E-01
400	Energy, potential (in hydropower reservoir), converted	Raw	kJ	-2.69E+01	5.91E+01	-5.91E+01	2.67E-03	-2.69E+01
401	Energy, solar, converted	Raw	MJ	3.85E+00	2.15E-05	-2.15E-05	3.85E+00	-3.64E-06
402	Epoxiconazole	Soil	pg	-3.06E+01	4.35E+02	-4.35E+02	3.37E-02	-3.06E+01
403	Esfenvalerate	Air	pg	-8.56E+00	1.22E+02	-1.22E+02	9.77E-03	-8.57E+00
404	Esfenvalerate	Soil	pg	-4.04E+01	6.65E+02	-6.65E+02	5.20E-02	-4.04E+01
405	Ethalfluralin	Soil	pg	-1.74E+01	3.02E+02	-3.02E+02	2.17E-02	-1.74E+01
406	Ethane	Air	mg	-3.65E+00	5.79E+01	-5.79E+01	5.33E-05	-3.65E+00
407	Ethane, 1,1-difluoro-, HFC-152a	Air	ng	-3.36E+01	8.62E+02	-8.62E+02	3.08E-01	-3.39E+01
408	Ethane, 1,1,1-trichloro-, HCFC-140	Air	ng	-1.45E+00	5.04E+01	-5.04E+01	2.08E-03	-1.45E+00
409	Ethane, 1,1,1-trichloro-, HCFC-140	Water	pg	-1.30E-03	3.49E-02	-3.49E-02	9.16E-07	-1.30E-03
410	Ethane, 1,1,1,2-tetrafluoro-, HFC-134a	Air	ng	-1.52E+01	3.33E+02	-3.33E+02	1.69E-02	-1.52E+01
411	Ethane, 1,1,2-trichloro-1,2,2-trifluoro-, CFC-113	Air	ng	-3.83E-01	1.54E+01	-1.54E+01	3.82E-04	-3.83E-01
412	Ethane, 1,2-dibromo-	Air	pg	-1.33E+01	0.00E+00	0.00E+00	0.00E+00	-1.33E+01
413	Ethane, 1,2-dichloro-	Air	µg	-1.05E-01	1.08E+01	-1.08E+01	3.52E-04	-1.05E-01
414	Ethane, 1,2-dichloro-	Water	ng	-2.78E+01	1.05E+02	-1.05E+02	4.75E-02	-2.78E+01
415	Ethane, 1,2-dichloro-1,1,2,2-tetrafluoro-, CFC-114	Air	µg	-1.15E-01	1.27E+00	-1.27E+00	7.14E-05	-1.15E-01
416	Ethane, 2-chloro-1,1,1,2-tetrafluoro-, HCFC-124	Air	ng	-3.82E-01	1.54E+01	-1.54E+01	3.81E-04	-3.82E-01
417	Ethane, chloro-	Air	pg	-4.64E+02	0.00E+00	0.00E+00	0.00E+00	-4.64E+02
418	Ethane, hexafluoro-, HFC-116	Air	ng	-2.08E-01	1.84E+01	-1.84E+01	2.89E-04	-2.08E-01
419	Ethanol	Air	µg	-2.37E+02	2.05E+01	-2.05E+01	3.72E-03	-2.37E+02
420	Ethanol	Water	ng	-1.03E+02	3.80E+02	-3.80E+02	9.94E-03	-1.03E+02
421	Ethene	Air	µg	-1.16E+02	4.92E+01	-4.92E+01	6.59E-03	-1.16E+02
422	Ethene	Water	µg	-1.73E+02	2.23E+00	-2.23E+00	1.55E-05	-1.73E+02
423	Ethene, chloro-	Air	µg	-3.28E-02	5.55E+00	-5.55E+00	1.68E-04	-3.30E-02
424	Ethene, chloro-	Water	ng	2.47E-01	1.11E+02	-1.11E+02	5.08E-01	-2.61E-01
425	Ethene, tetrachloro-	Air	ng	-3.93E+00	2.05E+02	-2.05E+02	5.30E-03	-3.93E+00
426	Ethephon	Air	pg	-6.70E-05	1.07E-03	-1.07E-03	8.55E-08	-6.71E-05
427	Ethephon	Water	pg	-4.45E-06	7.08E-05	-7.08E-05	5.68E-09	-4.45E-06
428	Ethephon	Soil	ng	-4.76E+00	7.46E+01	-7.46E+01	5.84E-03	-4.77E+00
429	Ethofumesate	Soil	ng	-1.39E+01	2.25E+02	-2.25E+02	1.79E-02	-1.39E+01
430	Ethoprop	Soil	ng	-6.75E-01	1.12E+01	-1.12E+01	8.73E-04	-6.76E-01
431	Ethyl acetate	Air	ng	-1.06E+01	4.42E+02	-4.42E+02	2.17E-02	-1.06E+01
432	Ethyl acetate	Water	ng	-2.93E-01	4.10E+00	-4.10E+00	3.06E-04	-2.93E-01
433	Ethyl cellulose	Air	pg	-2.77E+01	6.90E+02	-6.90E+02	2.91E-02	-2.78E+01
434	Ethylamine	Air	ng	-8.71E-02	2.07E+00	-2.07E+00	1.23E-04	-8.72E-02
435	Ethylamine	Water	ng	-2.09E-01	4.97E+00	-4.97E+00	2.96E-04	-2.09E-01
436	Ethylene diamine	Air	ng	-5.57E+00	2.24E+00	-2.24E+00	1.25E-04	-5.57E+00
437	Ethylene diamine	Water	ng	-1.35E+01	5.40E+00	-5.40E+00	3.01E-04	-1.35E+01
438	Ethylene oxide	Air	ng	-1.16E+01	6.14E+01	-6.14E+01	1.18E-02	-1.17E+01
439	Ethylene oxide	Water	ng	-2.50E+00	1.78E+01	-1.78E+01	2.59E-02	-2.52E+00
440	Ethyne	Air	µg	-1.73E+00	2.89E+00	-2.89E+00	4.48E-04	-1.73E+00
441	Europium	Raw	pg	-7.83E+00	2.44E+02	-2.44E+02	9.10E-03	-7.84E+00
442	Feldspar	Raw	ng	-1.77E+00	2.22E+02	-2.22E+02	1.12E-02	-1.78E+00
443	Fenamiphos	Soil	ng	-7.15E+00	1.18E+02	-1.18E+02	9.24E-03	-7.16E+00
444	Fenbuconazole	Soil	pg	-1.83E+00	1.49E+01	-1.49E+01	1.25E-03	-1.83E+00
445	Fenoxaprop	Air	pg	-1.12E+01	1.59E+02	-1.59E+02	1.28E-02	-1.12E+01
446	Fenoxaprop	Soil	ng	-7.21E-02	1.08E+00	-1.08E+00	8.65E-05	-7.22E-02
447	Fenoxaprop-P ethyl ester	Soil	pg	-5.12E+00	8.83E+01	-8.83E+01	6.57E-03	-5.13E+00
448	Fenoxaprop ethyl ester	Soil	pg	-1.05E+01	1.79E+02	-1.79E+02	1.35E-02	-1.05E+01
449	Fenoxycarb	Soil	ng	-4.00E-01	6.60E+00	-6.60E+00	5.17E-04	-4.00E-01
450	Fenpiclonil	Soil	ng	-1.72E-01	8.33E+00	-8.33E+00	2.29E-04	-1.72E-01
451	Fenpropidin	Soil	ng	-2.89E-01	4.67E+00	-4.67E+00	3.54E-04	-2.90E-01
452	Fenpropimorph	Soil	ng	-3.94E+00	6.31E+01	-6.31E+01	5.00E-03	-3.95E+00
453	Fentin hydroxide	Soil	ng	-1.17E-01	1.93E+00	-1.93E+00	1.51E-04	-1.17E-01
454	Fipronil	Soil	ng	-1.07E+01	1.73E+02	-1.73E+02	1.35E-02	-1.07E+01
455	Florasulam	Soil	pg	-1.92E+00	3.31E+01	-3.31E+01	2.47E-03	-1.93E+00
456	Fluazifop-p-butyl	Air	pg	-1.61E+01	2.28E+02	-2.28E+02	1.83E-02	-1.61E+01
457	Fluazifop-P-butyl	Soil	ng	-2.09E+00	3.45E+01	-3.45E+01	2.69E-03	-2.09E+00
458	Flucarbazone sodium salt	Soil	pg	-4.67E-02	7.44E-01	-7.44E-01	5.97E-05	-4.68E-02
459	Fludioxonil	Soil	ng	-8.57E-01	1.42E+01	-1.42E+01	1.11E-03	-8.58E-01
460	Flufenacet	Air	pg	-6.03E+00	8.56E+01	-8.56E+01	6.88E-03	-6.04E+00
461	Flufenacet	Soil	ng	-8.01E-02	1.37E+00	-1.37E+00	1.03E-04	-8.02E-02
462	Flumetsulam	Air	pg	-1.41E+00	2.00E+01	-2.00E+01	1.61E-03	-1.41E+00
463	Flumetsulam	Soil	pg	-2.13E+01	3.92E+02	-3.92E+02	2.94E-02	-2.13E+01
464	Flumiclorac-pentyl	Air	pg	-2.41E+00	3.43E+01	-3.43E+01	2.75E-03	-2.42E+00
465	Flumiclorac-pentyl	Soil	pg	-1.03E-01	1.47E+00	-1.47E+00	1.18E-04	-1.04E-01
466	Flumioxazin	Air	pg	-2.44E+01	3.47E+02	-3.47E+02	2.79E-02	-2.44E+01
467	Flumioxazin	Soil	pg	-4.28E+01	6.40E+02	-6.40E+02	5.12E-02	-4.28E+01
468	Fluoranthene	Air	pg	-9.48E+00	1.30E+00	-1.30E+00	5.56E-04	-9.48E+00
469	Fluorene	Air	pg	-1.21E+01	1.18E+00	-1.18E+00	5.05E-04	-1.21E+01
470	Fluorene, 1-methyl-	Water	pg	-4.88E+00	0.00E+00	0.00E+00	0.00E+00	-4.88E+00
471	Fluorenes, alkylated, unspecified	Water	pg	-3.21E+01	0.00E+00	0.00E+00	0.00E+00	-3.21E+01
472	Fluoride	Air	ng	-4.93E+02	0.00E+00	0.00E+00	0.00E+00	-4.93E+02
473	Fluoride	Water	µg	-1.41E+02	2.47E+02	-2.47E+02	2.11E-01	-1.42E+02
474	Fluoride	Soil	pg	7.01E+01	2.54E+02	-2.54E+02	3.74E-02	7.01E+01
475	Fluorine	Raw	µg	-1.48E+01	2.44E+02	-2.44E+02	2.57E-01	-1.50E+01
476	Fluorine	Air	µg	-3.95E-02	1.22E+01	-1.22E+01	5.74E-05	-3.96E-02
477	Fluorine	Water	pg	-1.85E+01	0.00E+00	0.00E+00	0.00E+00	-1.85E+01
478	Fluorine, 4.5% in apatite, 3% in crude ore	Raw	µg	-2.19E+00	3.91E+01	-3.91E+01	2.02E-02	-2.21E+00
479	Fluorspar	Raw	mg	-4.09E-01	4.00E+00	-4.00E+00	7.24E-05	-4.09E-01
480	Fluosilicic acid	Air	ng	-7.60E-01	8.86E+01	-8.86E+01	1.32E-03	-7.61E-01
481	Fluosilicic acid	Water	ng	-1.90E+00	1.73E+02	-1.73E+02	2.91E-03	-1.90E+00
482	Flupyrsulfuron-methyl	Soil	pg	-7.25E-02	1.16E+00	-1.16E+00	9.27E-05	-7.26E-02
483	Fluquinconazole	Soil	pg	-1.59E+00	1.29E+01	-1.29E+01	1.09E-03	-1.59E+00
484	Fluroxypyr	Soil	pg	-3.68E+01	5.74E+02	-5.74E+02	4.58E-02	-3.69E+01
485	Flurtamone	Soil	ng	-3.73E+00	5.96E+01	-5.96E+01	4.81E-03	-3.74E+00
486	Flusilazole	Soil	pg	-1.49E+01	1.99E+02	-1.99E+02	1.53E-02	-1.49E+01
487	Flutolanil	Soil	ng	-1.33E-01	2.19E+00	-2.19E+00	1.72E-04	-1.33E-01
488	Folpet	Soil	ng	-2.77E+00	4.57E+01	-4.57E+01	3.58E-03	-2.77E+00
489	Fomesafen	Air	ng	-9.08E-02	1.29E+00	-1.29E+00	1.04E-04	-9.09E-02
490	Fomesafen	Soil	ng	-2.78E-01	4.16E+00	-4.16E+00	3.33E-04	-2.78E-01
491	Foramsulfuron	Soil	pg	-2.28E+00	4.19E+01	-4.19E+01	3.14E-03	-2.28E+00
492	Formaldehyde	Air	µg	-3.89E+02	3.56E+02	-3.56E+02	3.96E-03	-3.89E+02
493	Formaldehyde	Water	mg	-1.35E-04	6.33E+01	-6.33E+01	1.20E-08	-1.35E-04
494	Formamide	Air	pg	-2.03E+01	3.85E+02	-3.85E+02	2.72E-02	-2.03E+01
495	Formamide	Water	pg	-4.86E+01	9.25E+02	-9.25E+02	6.54E-02	-4.87E+01
496	Formic acid	Air	ng	-4.15E+01	5.73E+02	-5.73E+02	4.44E-02	-4.16E+01
497	Formic acid	Water	pg	-1.41E+01	2.68E+02	-2.68E+02	1.90E-02	-1.41E+01
498	Formic acid, thallium(1+) salt	Water	ng	-1.25E+01	2.84E+02	-2.84E+02	1.75E-02	-1.25E+01
499	Fosetyl-aluminium	Soil	ng	-3.41E+01	5.64E+02	-5.64E+02	4.41E-02	-3.42E+01
500	Fungicides, unspecified	Soil	ng	-6.44E-01	1.04E+01	-1.04E+01	8.26E-04	-6.45E-01
501	Furan	Air	µg	-1.81E-01	2.50E+00	-2.50E+00	1.94E-04	-1.81E-01
502	Furathiocarb	Soil	µg	-8.06E-02	1.43E+00	-1.43E+00	1.07E-04	-8.07E-02
503	Gadolinium	Raw	pg	-1.95E+01	6.08E+02	-6.08E+02	2.27E-02	-1.96E+01
504	Gallium	Raw	pg	-1.34E+01	8.20E+01	-8.20E+01	4.96E-03	-1.34E+01
505	Gangue, bauxite, in ground	Raw	g	2.05E-03	1.02E+00	-1.02E+00	1.51E-04	1.90E-03
506	Gas, mine, off-gas, process, coal mining/m3	Raw	cm3	-4.07E+00	1.56E+02	-1.56E+02	7.62E-03	-4.08E+00
507	Gas, natural/m3	Raw	dm3	-2.16E+01	5.08E+02	-5.08E+02	2.37E-04	-2.16E+01
508	Glufosinate	Soil	ng	-1.33E-01	2.34E+00	-2.34E+00	1.78E-04	-1.33E-01
509	Glufosinate ammonium	Soil	ng	-1.56E+00	2.57E+01	-2.57E+01	2.01E-03	-1.56E+00
510	Glutaraldehyde	Water	pg	7.70E-01	8.27E-01	-8.27E-01	2.70E-04	7.69E-01
511	Glyphosate	Air	ng	-1.82E+01	2.58E+02	-2.58E+02	2.07E-02	-1.82E+01
512	Glyphosate	Water	ng	-1.11E-01	1.77E+00	-1.77E+00	1.42E-04	-1.11E-01
513	Glyphosate	Soil	µg	-1.59E-01	2.68E+00	-2.68E+00	2.00E-04	-1.59E-01
514	Gold	Raw	ng	-4.74E-02	2.12E+00	-2.12E+00	1.62E-04	-4.76E-02
515	Gold, Au 1.0E-7%, in mixed ore, in ground	Raw	ng	-3.45E-03	1.49E+00	-1.49E+00	2.36E-06	-3.45E-03
516	Gold, Au 1.1E-4%, Ag 4.2E-3%, in ore	Raw	ng	-2.59E-02	1.32E+00	-1.32E+00	5.29E-05	-2.59E-02
517	Gold, Au 1.3E-4%, Ag 4.6E-5%, in ore	Raw	pg	-1.93E+01	7.99E+02	-7.99E+02	5.76E-02	-1.93E+01
518	Gold, Au 1.8E-4%, in mixed ore	Raw	ng	-5.48E-02	2.10E+00	-2.10E+00	2.66E-05	-5.49E-02
519	Gold, Au 2.1E-4%, Ag 2.1E-4%, in ore	Raw	pg	-4.26E+00	1.78E+02	-1.78E+02	1.26E-02	-4.27E+00
520	Gold, Au 4.3E-4%, in ore	Raw	pg	-9.25E+00	4.13E+02	-4.13E+02	3.15E-02	-9.28E+00
521	Gold, Au 4.9E-5%, in ore	Raw	ng	-4.64E-02	2.07E+00	-2.07E+00	1.58E-04	-4.66E-02
522	Gold, Au 5.4E-4%, Ag 1.5E-5%, in ore	Raw	pg	-7.46E-01	2.27E+01	-2.27E+01	1.80E-03	-7.48E-01
523	Gold, Au 6.7E-4%, in ore	Raw	ng	-4.95E-02	2.21E+00	-2.21E+00	1.69E-04	-4.97E-02
524	Gold, Au 6.8E-4%, Ag 1.5E-4%, in ore	Raw	pg	-1.01E+00	3.09E+01	-3.09E+01	2.45E-03	-1.02E+00
525	Gold, Au 7.1E-4%, in ore	Raw	ng	-2.29E-02	1.02E+00	-1.02E+00	7.81E-05	-2.30E-02
526	Gold, Au 9.7E-4%, Ag 9.7E-4%, Zn 0.63%, Cu 0.38%, Pb 0.014%, in ore	Raw	ng	-4.03E-02	1.60E+02	-1.60E+02	1.34E-04	-4.04E-02
527	Gold, Au 9.7E-5%, Ag 7.6E-5%, in ore	Raw	pg	-3.67E+00	1.12E+02	-1.12E+02	8.85E-03	-3.68E+00
528	Granite	Raw	pg	-2.81E+00	2.66E+02	-2.66E+02	2.60E-01	-3.07E+00
529	Gravel	Raw	mg	-2.12E+01	5.38E+02	-5.38E+02	6.57E-02	-2.13E+01
530	Gypsum	Raw	mg	-1.54E-02	1.50E+00	-1.50E+00	5.38E-04	-1.59E-02
531	Haloxyfop- (R) Methylester	Soil	ng	-3.47E-01	6.19E+00	-6.19E+00	4.61E-04	-3.48E-01
532	Heat, waste	Air	J	-1.29E+01	2.79E+02	-2.79E+02	9.77E-01	-1.39E+01
533	Heat, waste	Water	J	-3.96E+00	8.15E+01	-8.15E+01	2.42E-01	-4.20E+00
534	Helium	Air	µg	-3.65E+01	2.12E+02	-2.12E+02	2.49E-04	-3.65E+01
535	Heptane	Air	µg	-1.72E+02	1.19E+02	-1.19E+02	1.09E-03	-1.72E+02
536	Herbicides, unspecified	Soil	ng	-3.30E-01	5.26E+00	-5.26E+00	4.21E-04	-3.30E-01
537	Hexadecane	Water	ng	-2.59E+00	0.00E+00	0.00E+00	0.00E+00	-2.59E+00
538	Hexane	Air	mg	-9.94E-01	1.85E+00	-1.85E+00	8.95E-06	-9.94E-01
539	Hexanoic acid	Water	ng	-9.00E+00	0.00E+00	0.00E+00	0.00E+00	-9.00E+00
540	Hexazinone	Soil	ng	-1.20E+00	1.98E+01	-1.98E+01	1.55E-03	-1.20E+00
541	Hydramethylnon	Soil	pg	-2.76E+01	4.56E+02	-4.56E+02	3.57E-02	-2.77E+01
542	Hydrazine, methyl-	Air	ng	-1.88E+00	0.00E+00	0.00E+00	0.00E+00	-1.88E+00
543	Hydrocarbons, aliphatic, alkanes, cyclic	Air	µg	7.53E-01	2.95E+00	-2.95E+00	7.67E-05	7.53E-01
544	Hydrocarbons, aliphatic, alkanes, unspecified	Air	µg	-4.90E+02	6.76E+02	-6.76E+02	9.50E-03	-4.90E+02
545	Hydrocarbons, aliphatic, alkanes, unspecified	Water	µg	-8.59E+01	5.79E+01	-5.79E+01	5.34E-04	-8.59E+01
546	Hydrocarbons, aliphatic, unsaturated	Air	µg	-3.00E+01	1.13E+02	-1.13E+02	6.69E-03	-3.00E+01
547	Hydrocarbons, aliphatic, unsaturated	Water	µg	-7.93E+00	5.35E+00	-5.35E+00	4.95E-05	-7.93E+00
548	Hydrocarbons, aromatic	Air	mg	-1.24E+00	2.99E+01	-2.99E+01	1.25E-05	-1.24E+00
549	Hydrocarbons, aromatic	Water	µg	-3.50E+02	2.36E+02	-2.36E+02	2.18E-03	-3.50E+02
550	Hydrocarbons, chlorinated	Air	µg	-1.02E-02	1.82E+01	-1.82E+01	5.27E-02	-6.29E-02
551	Hydrocarbons, unspecified	Air	ng	-6.40E+01	3.32E+02	-3.32E+02	2.66E-02	-6.41E+01
552	Hydrocarbons, unspecified	Water	µg	-1.59E+01	1.71E+01	-1.71E+01	1.11E-02	-1.59E+01
553	Hydrocarbons, unspecified	Soil	pg	-8.26E-01	6.71E+02	-6.71E+02	2.98E-03	-8.29E-01
554	Hydrogen	Air	µg	-4.23E+02	1.81E+02	-1.81E+02	7.02E-02	-4.23E+02
555	Hydrogen-3, Tritium	Air	Bq	-5.12E-01	1.64E+00	-1.64E+00	7.00E-05	-5.12E-01
556	Hydrogen-3, Tritium	Water	Bq	-6.84E+00	1.60E+02	-1.60E+02	8.11E-03	-6.84E+00
557	Hydrogen carbonate	Water	µg	6.25E-01	8.18E+02	-8.18E+02	5.14E+00	-4.51E+00
558	Hydrogen chloride	Air	mg	-3.88E-01	9.19E+00	-9.19E+00	3.90E-04	-3.89E-01
559	Hydrogen chloride	Water	µg	-1.51E+00	2.43E+01	-2.43E+01	5.88E-04	-1.51E+00
560	Hydrogen fluoride	Air	mg	-4.93E-02	1.13E+00	-1.13E+00	4.70E-05	-4.93E-02
561	Hydrogen peroxide	Air	ng	-4.12E-02	1.87E+00	-1.87E+00	9.15E-05	-4.13E-02
562	Hydrogen peroxide	Water	µg	3.13E+01	2.10E-01	-2.10E-01	1.11E-05	3.13E+01
563	Hydrogen sulfide	Air	mg	-6.66E-01	1.18E+01	-1.18E+01	5.93E-06	-6.66E-01
564	Hydrogen sulfide	Water	ng	1.45E+02	2.66E+02	-2.66E+02	1.54E-02	1.45E+02
565	Hydroxide	Water	ng	-6.54E+00	2.47E+02	-2.47E+02	1.33E-02	-6.55E+00
566	Hypochlorite	Water	µg	-3.21E+02	2.56E+01	-2.56E+01	1.14E-03	-3.21E+02
567	Imazamox	Air	pg	-3.61E+00	5.13E+01	-5.13E+01	4.12E-03	-3.61E+00
568	Imazamox	Soil	pg	-3.62E+01	5.43E+02	-5.43E+02	4.35E-02	-3.63E+01
569	Imazapyr	Soil	pg	-3.03E-01	5.59E+00	-5.59E+00	4.19E-04	-3.04E-01
570	Imazaquin	Air	pg	-1.15E+01	1.64E+02	-1.64E+02	1.31E-02	-1.15E+01
571	Imazaquin	Soil	pg	-4.93E-01	7.01E+00	-7.01E+00	5.63E-04	-4.94E-01
572	Imazethapyr	Air	pg	-2.38E+01	3.38E+02	-3.38E+02	2.72E-02	-2.39E+01
573	Imazethapyr	Soil	ng	-9.15E-02	1.37E+00	-1.37E+00	1.10E-04	-9.16E-02
574	Imidacloprid	Soil	ng	-1.07E+01	1.73E+02	-1.73E+02	1.35E-02	-1.07E+01
575	Indeno(1,2,3-cd)pyrene	Air	pg	-8.13E-01	3.12E-02	-3.12E-02	1.33E-05	-8.13E-01
576	Indium	Raw	µg	-1.64E-01	7.69E+00	-7.69E+00	1.65E-04	-1.64E-01
577	Insecticides, unspecified	Soil	pg	-8.33E-02	1.35E+00	-1.35E+00	1.08E-04	-8.34E-02
578	Iodide	Water	µg	-6.61E+01	4.53E+01	-4.53E+01	4.57E-04	-6.61E+01
579	Iodine	Raw	µg	-7.42E-02	1.33E+00	-1.33E+00	9.77E-05	-7.43E-02
580	Iodine	Air	µg	-1.37E+00	4.68E+01	-4.68E+01	2.20E-03	-1.37E+00
581	Iodine-129	Air	µBq	-9.41E+00	1.48E+02	-1.48E+02	7.97E-03	-9.42E+00
582	Iodine-131	Air	mBq	-7.23E-02	4.21E+00	-4.21E+00	3.69E-04	-7.26E-02
583	Iodine-131	Water	mBq	-5.80E-02	3.33E+00	-3.33E+00	1.56E-04	-5.82E-02
584	Iodine-133	Air	µBq	-1.73E+00	1.20E+01	-1.20E+01	5.74E-04	-1.73E+00
585	Iodine-133	Water	µBq	-5.30E-01	1.07E+01	-1.07E+01	4.59E-04	-5.30E-01
586	Iodosulfuron	Soil	pg	-1.06E-01	8.62E-01	-8.62E-01	7.25E-05	-1.06E-01
587	Iodosulfuron-methyl-sodium	Soil	pg	-4.53E-02	7.21E-01	-7.21E-01	5.78E-05	-4.53E-02
588	Ioxynil	Soil	ng	-2.60E+00	4.26E+01	-4.26E+01	3.33E-03	-2.61E+00
589	Iprodione	Soil	ng	-1.11E+01	1.92E+02	-1.92E+02	1.46E-02	-1.11E+01
590	Iron	Raw	mg	-7.83E+00	2.09E+02	-2.09E+02	1.91E-02	-7.85E+00
591	Iron	Air	µg	-5.36E+01	9.28E+02	-9.28E+02	5.92E-03	-5.36E+01
592	Iron	Water	mg	-1.85E+00	3.88E+01	-3.88E+01	1.78E-02	-1.87E+00
593	Iron	Soil	mg	-1.01E-02	7.37E+00	-7.37E+00	2.41E-02	-3.43E-02
594	Iron-59	Water	mBq	-2.34E-01	1.52E+01	-1.52E+01	7.13E-04	-2.34E-01
595	Isocyanic acid	Air	µg	-3.24E-01	1.90E+00	-1.90E+00	1.59E-04	-3.25E-01
596	Isophorone	Air	ng	-6.41E+00	0.00E+00	0.00E+00	0.00E+00	-6.41E+00
597	Isoprene	Air	µg	-2.50E+00	8.37E-03	-8.37E-03	6.45E-07	-2.50E+00
598	Isopropylamine	Air	pg	-3.52E+01	8.12E+02	-8.12E+02	4.96E-02	-3.53E+01
599	Isopropylamine	Water	ng	-8.45E-02	1.95E+00	-1.95E+00	1.19E-04	-8.46E-02
600	Isoproturon	Soil	ng	-9.70E-01	1.22E+01	-1.22E+01	9.29E-04	-9.71E-01
601	Isoxaflutole	Soil	pg	-3.64E+01	6.71E+02	-6.71E+02	5.03E-02	-3.65E+01
602	Kaolinite	Raw	µg	-1.07E+01	6.24E+02	-6.24E+02	1.68E-02	-1.07E+01
603	Kerosene	Air	ng	-3.38E+00	0.00E+00	0.00E+00	0.00E+00	-3.38E+00
604	Kieserite	Raw	µg	-1.46E+02	6.49E+00	-6.49E+00	4.51E-04	-1.46E+02
605	Kresoxim-methyl	Soil	pg	-1.33E+01	1.28E+02	-1.28E+02	1.05E-02	-1.33E+01
606	Krypton	Raw	ng	-5.68E+00	3.32E+02	-3.32E+02	1.32E-02	-5.69E+00
607	Krypton-85	Air	mBq	-1.01E+00	6.10E+01	-6.10E+01	4.78E-03	-1.01E+00
608	Krypton-85m	Air	mBq	-1.02E+01	1.12E+02	-1.12E+02	5.07E-03	-1.02E+01
609	Krypton-87	Air	mBq	-3.21E-01	1.92E+01	-1.92E+01	8.07E-04	-3.21E-01
610	Krypton-88	Air	mBq	-4.21E-01	2.52E+01	-2.52E+01	1.05E-03	-4.22E-01
611	Krypton-89	Air	mBq	-1.78E-01	1.06E+01	-1.06E+01	4.37E-04	-1.78E-01
612	Lactic acid	Air	pg	-4.54E+01	7.69E+02	-7.69E+02	5.84E-02	-4.55E+01
613	Lactic acid	Water	ng	-1.09E-01	1.85E+00	-1.85E+00	1.40E-04	-1.09E-01
614	Lactofen	Air	pg	-1.16E+01	1.65E+02	-1.65E+02	1.32E-02	-1.16E+01
615	Lactofen	Soil	pg	-4.97E-01	7.06E+00	-7.06E+00	5.67E-04	-4.97E-01
616	Lambda-cyhalothrin	Air	pg	-2.12E-06	3.38E-05	-3.38E-05	2.71E-09	-2.12E-06
617	Lambda-cyhalothrin	Water	pg	-1.07E-09	1.71E-08	-1.71E-08	1.37E-12	-1.07E-09
618	Lambda-cyhalothrin	Soil	ng	-4.21E-01	6.92E+00	-6.92E+00	5.41E-04	-4.22E-01
619	Lanthanum	Raw	ng	-9.37E-01	2.92E+01	-2.92E+01	1.09E-03	-9.38E-01
620	Lanthanum-140	Air	nBq	-8.40E+00	5.02E+02	-5.02E+02	2.06E-02	-8.42E+00
621	Lanthanum-140	Water	µBq	-7.12E-01	1.76E+01	-1.76E+01	7.46E-04	-7.12E-01
622	Lead	Raw	mg	-1.64E-01	7.69E+00	-7.69E+00	1.65E-04	-1.64E-01
623	Lead	Air	µg	-1.76E+01	8.17E+01	-8.17E+01	7.82E-04	-1.76E+01
624	Lead	Water	µg	-1.05E+01	1.30E+02	-1.30E+02	4.76E-03	-1.06E+01
625	Lead	Soil	µg	-2.17E-01	4.69E+00	-4.69E+00	1.40E-02	-2.31E-01
626	Lead-210	Air	mBq	-6.83E-01	1.90E+01	-1.90E+01	8.63E-04	-6.84E-01
627	Lead-210	Water	mBq	-4.70E+00	1.11E+02	-1.11E+02	6.39E-04	-4.70E+00
628	Lead-210/kg	Water	pg	-4.45E-06	0.00E+00	0.00E+00	0.00E+00	-4.45E-06
629	Lead, Pb 0.014%, Au 9.7E-4%, Ag 9.7E-4%, Zn 0.63%, Cu 0.38%, in ore	Raw	µg	-2.00E-01	7.92E+02	-7.92E+02	6.66E-04	-2.01E-01
630	Lead, Pb 3.6E-1%, in mixed ore	Raw	µg	-8.27E-02	3.17E+00	-3.17E+00	4.01E-05	-8.27E-02
631	Lenacil	Soil	ng	-6.23E-01	1.03E+01	-1.03E+01	8.05E-04	-6.24E-01
632	Linuron	Soil	µg	-3.70E-02	1.13E+00	-1.13E+00	6.40E-05	-3.71E-02
633	Lithium	Raw	ng	-2.78E+01	8.12E+02	-8.12E+02	6.16E-02	-2.78E+01
634	Lithium	Air	pg	-1.84E-02	4.73E-01	-4.73E-01	3.05E-05	-1.84E-02
635	Lithium	Water	mg	-1.71E+01	4.01E+02	-4.01E+02	1.60E-04	-1.71E+01
636	Lithium	Soil	ng	-1.90E-01	3.17E+01	-3.17E+01	3.51E-05	-1.90E-01
637	m-Xylene	Air	µg	-2.06E-01	2.13E+01	-2.13E+01	1.52E-04	-2.06E-01
638	m-Xylene	Water	µg	-4.82E-01	1.13E+01	-1.13E+01	4.55E-06	-4.82E-01
639	Magnesite	Raw	µg	-9.58E+00	5.89E+02	-5.89E+02	4.43E-02	-9.62E+00
640	Magnesium	Air	µg	-1.34E+01	6.88E+01	-6.88E+01	7.01E-03	-1.35E+01
641	Magnesium	Water	mg	-1.37E+01	2.51E+02	-2.51E+02	7.54E-02	-1.37E+01
642	Magnesium	Soil	µg	-4.43E+00	1.05E+02	-1.05E+02	1.02E+00	-5.45E+00
643	Malathion	Soil	ng	-7.76E-01	1.16E+01	-1.16E+01	9.01E-04	-7.77E-01
644	Maleic hydrazide	Soil	ng	-7.39E-01	1.22E+01	-1.22E+01	9.55E-04	-7.40E-01
645	Mancozeb	Soil	µg	-1.20E-01	2.16E+00	-2.16E+00	1.55E-04	-1.20E-01
646	Mandipropamid	Soil	pg	-8.37E-01	1.38E+01	-1.38E+01	1.08E-03	-8.38E-01
647	Maneb	Soil	pg	-1.72E+01	2.84E+02	-2.84E+02	2.22E-02	-1.72E+01
648	Manganese	Raw	µg	-2.08E+00	1.43E+02	-1.43E+02	1.49E-01	-2.23E+00
649	Manganese	Air	µg	-5.97E+00	4.11E+01	-4.11E+01	6.77E-04	-5.97E+00
650	Manganese	Water	µg	-5.44E+01	6.86E+02	-6.86E+02	1.36E-01	-5.46E+01
651	Manganese	Soil	µg	-3.35E+00	6.65E+01	-6.65E+01	5.18E-02	-3.40E+00
652	Manganese-54	Air	nBq	-7.82E-01	4.68E+01	-4.68E+01	1.92E-03	-7.84E-01
653	Manganese-54	Water	µBq	-1.65E+01	3.24E+02	-3.24E+02	1.43E-02	-1.65E+01
654	MCPB	Air	pg	-2.48E+00	3.97E+01	-3.97E+01	3.20E-03	-2.48E+00
655	MCPB	Water	pg	-5.73E+00	9.18E+01	-9.18E+01	7.40E-03	-5.74E+00
656	MCPB	Soil	ng	-2.85E-01	8.60E+00	-8.60E+00	3.03E-04	-2.86E-01
657	Mecoprop	Soil	pg	-4.27E+01	6.80E+02	-6.80E+02	5.45E-02	-4.27E+01
658	Mecoprop-P	Soil	pg	-4.49E+01	4.08E+02	-4.08E+02	3.16E-02	-4.49E+01
659	Mefenpyr	Soil	pg	-2.13E+01	3.61E+02	-3.61E+02	2.72E-02	-2.14E+01
660	Mefenpyr-diethyl	Soil	pg	-1.02E+01	1.77E+02	-1.77E+02	1.31E-02	-1.03E+01
661	Mepiquat chloride	Soil	ng	-3.14E-01	5.16E+00	-5.16E+00	3.98E-04	-3.14E-01
662	Mercaptans, unspecified	Air	µg	-2.40E+00	0.00E+00	0.00E+00	0.00E+00	-2.40E+00
663	Mercury	Air	µg	-3.66E-01	3.15E+00	-3.15E+00	9.22E-05	-3.66E-01
664	Mercury	Water	ng	-6.37E+01	1.37E+02	-1.37E+02	2.99E-01	-6.40E+01
665	Mercury	Soil	ng	-6.28E-01	1.20E+00	-1.20E+00	2.51E-01	-8.80E-01
666	Mesosulfuron-methyl (prop)	Soil	pg	-2.50E-01	3.98E+00	-3.98E+00	3.19E-04	-2.50E-01
667	Mesotrione	Soil	ng	-9.86E-02	1.82E+00	-1.82E+00	1.36E-04	-9.88E-02
668	Metalaxil	Soil	ng	-3.95E-01	6.38E+00	-6.38E+00	4.98E-04	-3.95E-01
669	Metalaxyl-M	Soil	ng	-5.44E+00	8.98E+01	-8.98E+01	7.02E-03	-5.44E+00
670	Metaldehyde	Soil	ng	-8.53E+00	1.45E+02	-1.45E+02	1.09E-02	-8.54E+00
671	Metallic ions, unspecified	Water	pg	-7.51E-02	0.00E+00	0.00E+00	0.00E+00	-7.51E-02
672	Metals, unspecified	Air	pg	-2.83E-04	0.00E+00	0.00E+00	0.00E+00	-2.83E-04
673	Metam-sodium dihydrate	Soil	µg	-1.20E-01	1.99E+00	-1.99E+00	1.55E-04	-1.20E-01
674	Metamitron	Soil	ng	-5.14E+01	8.32E+02	-8.32E+02	6.59E-02	-5.15E+01
675	Metamorphous rock, graphite containing	Raw	µg	-1.40E-01	8.28E+00	-8.28E+00	3.69E-04	-1.40E-01
676	Metazachlor	Soil	ng	-6.72E+00	1.11E+02	-1.11E+02	8.67E-03	-6.73E+00
677	Metconazole	Soil	pg	-8.67E+00	1.23E+02	-1.23E+02	9.23E-03	-8.68E+00
678	Methane	Air	µg	-2.18E+02	1.01E-02	-1.01E-02	4.75E-07	-2.18E+02
679	Methane, biogenic	Air	mg	-1.31E-01	3.03E+00	-3.03E+00	2.56E-03	-1.33E-01
680	Methane, bromo-, Halon 1001	Air	ng	-1.77E+00	6.67E-02	-6.67E-02	3.06E-08	-1.77E+00
681	Methane, bromochlorodifluoro-, Halon 1211	Air	µg	-1.49E-02	5.69E+00	-5.69E+00	4.49E-06	-1.49E-02
682	Methane, bromotrifluoro-, Halon 1301	Air	µg	-7.55E-01	5.09E+00	-5.09E+00	5.89E-06	-7.55E-01
683	Methane, chlorodifluoro-, HCFC-22	Air	µg	1.03E-01	1.95E+01	-1.95E+01	6.36E-05	1.03E-01
684	Methane, dichloro-, HCC-30	Air	ng	-2.24E+01	7.41E+02	-7.41E+02	3.38E-02	-2.24E+01
685	Methane, dichloro-, HCC-30	Water	ng	-9.11E-02	2.33E+00	-2.33E+00	1.72E-04	-9.12E-02
686	Methane, dichlorodifluoro-, CFC-12	Air	ng	-1.29E+00	2.35E+02	-2.35E+02	2.27E-03	-1.30E+00
687	Methane, dichlorofluoro-, HCFC-21	Air	pg	-4.11E+00	1.63E+02	-1.63E+02	7.02E-03	-4.12E+00
688	Methane, fossil	Air	g	-1.13E-01	3.29E+00	-3.29E+00	9.30E-06	-1.13E-01
689	Methane, land transformation	Air	µg	-8.63E-01	1.34E+01	-1.34E+01	1.04E-03	-8.64E-01
690	Methane, monochloro-, R-40	Air	µg	-3.84E-02	1.33E+00	-1.33E+00	5.52E-05	-3.84E-02
691	Methane, monochloro-, R-40	Water	pg	-1.72E+00	0.00E+00	0.00E+00	0.00E+00	-1.72E+00
692	Methane, tetrachloro-, CFC-10	Air	ng	-5.05E+01	2.43E+02	-2.43E+02	6.37E-02	-5.06E+01
693	Methane, tetrafluoro-, CFC-14	Air	ng	-2.10E+00	2.45E+02	-2.45E+02	3.65E-03	-2.10E+00
694	Methane, trichlorofluoro-, CFC-11	Air	pg	-6.44E+00	2.63E+02	-2.63E+02	1.13E-02	-6.46E+00
695	Methane, trifluoro-, HFC-23	Air	ng	-1.31E+00	5.17E+01	-5.17E+01	2.23E-03	-1.31E+00
696	Methanesulfonic acid	Air	pg	-1.80E+01	3.56E+02	-3.56E+02	2.48E-02	-1.81E+01
697	Methanol	Air	mg	-2.41E-01	3.35E+02	-3.35E+02	1.27E-06	-2.41E-01
698	Methanol	Water	mg	-1.90E-04	1.90E+01	-1.90E+01	5.94E-08	-1.90E-04
699	Methomyl	Air	pg	-2.29E-04	3.65E-03	-3.65E-03	2.93E-07	-2.29E-04
700	Methomyl	Water	pg	-3.57E-06	5.69E-05	-5.69E-05	4.56E-09	-3.58E-06
701	Methomyl	Soil	pg	-7.22E-04	1.15E-02	-1.15E-02	9.22E-07	-7.23E-04
702	Methoxyfenozide	Soil	ng	-7.03E-01	1.16E+01	-1.16E+01	9.08E-04	-7.04E-01
703	Methyl acetate	Air	pg	-3.91E+00	7.86E+01	-7.86E+01	5.45E-03	-3.92E+00
704	Methyl acetate	Water	pg	-9.39E+00	1.89E+02	-1.89E+02	1.31E-02	-9.40E+00
705	Methyl acrylate	Air	pg	-1.88E+01	1.38E+02	-1.38E+02	7.89E-03	-1.88E+01
706	Methyl acrylate	Water	ng	-3.67E-01	2.69E+00	-2.69E+00	1.54E-04	-3.67E-01
707	Methyl borate	Air	pg	-1.07E+01	2.05E+02	-2.05E+02	1.45E-02	-1.07E+01
708	Methyl ethyl ketone	Air	ng	-1.51E+01	4.46E+02	-4.46E+02	2.19E-02	-1.51E+01
709	Methyl ethyl ketone	Water	pg	-3.45E+00	0.00E+00	0.00E+00	0.00E+00	-3.45E+00
710	Methyl formate	Air	pg	-7.11E+00	1.40E+02	-1.40E+02	9.29E-03	-7.12E+00
711	Methyl formate	Water	pg	-2.84E+00	5.57E+01	-5.57E+01	3.71E-03	-2.84E+00
712	Methyl lactate	Air	pg	-4.99E+01	8.45E+02	-8.45E+02	6.42E-02	-5.00E+01
713	Methyl methacrylate	Air	pg	-2.21E+02	0.00E+00	0.00E+00	0.00E+00	-2.21E+02
714	Methylamine	Air	pg	-2.01E+01	3.48E+02	-3.48E+02	3.51E-02	-2.02E+01
715	Methylamine	Water	pg	-4.84E+01	8.34E+02	-8.34E+02	8.43E-02	-4.84E+01
716	Metiram	Soil	ng	-5.02E-01	8.29E+00	-8.29E+00	6.48E-04	-5.02E-01
717	Metolachlor	Air	ng	-1.92E-01	2.74E+00	-2.74E+00	2.20E-04	-1.93E-01
718	Metolachlor	Water	pg	-7.41E+00	1.20E+02	-1.20E+02	9.57E-03	-7.41E+00
719	Metolachlor	Soil	ng	-1.15E+01	1.74E+02	-1.74E+02	1.22E-02	-1.15E+01
720	Metosulam	Soil	pg	-1.43E-01	2.28E+00	-2.28E+00	1.83E-04	-1.43E-01
721	Metribuzin	Air	ng	-7.52E-02	1.07E+00	-1.07E+00	8.58E-05	-7.53E-02
722	Metribuzin	Soil	ng	-1.64E+00	3.31E+01	-3.31E+01	2.11E-03	-1.65E+00
723	Metsulfuron-methyl	Soil	pg	-3.41E+01	2.64E+02	-2.64E+02	1.79E-02	-3.41E+01
724	Mineral oil	Soil	ng	-3.95E+01	6.53E+02	-6.53E+02	5.11E-02	-3.96E+01
725	Molybdenum	Raw	mg	-7.03E-05	5.58E+00	-5.58E+00	3.26E-07	-7.07E-05
726	Molybdenum	Air	µg	-4.16E+00	4.34E+01	-4.34E+01	9.20E-05	-4.16E+00
727	Molybdenum	Water	µg	-1.17E+00	2.89E+01	-2.89E+01	3.13E-03	-1.17E+00
728	Molybdenum	Soil	ng	-4.91E-01	8.14E+01	-8.14E+01	8.58E-01	-1.35E+00
729	Molybdenum-99	Water	µBq	-9.92E-02	5.63E+00	-5.63E+00	2.31E-04	-9.95E-02
730	Molybdenum, 0.010% in sulfide, Mo 8.2E-3% and Cu 1.83% in crude ore	Raw	µg	-1.19E-02	5.50E+01	-5.50E+01	5.94E-05	-1.19E-02
731	Molybdenum, 0.014% in sulfide, Mo 8.2E-3% and Cu 0.81% in crude ore	Raw	µg	-2.71E-03	1.27E+01	-1.27E+01	1.00E-05	-2.72E-03
732	Molybdenum, 0.016% in sulfide, Mo 8.2E-3% and Cu 0.27% in crude ore	Raw	µg	-3.39E-02	8.88E+02	-8.88E+02	1.35E-04	-3.40E-02
733	Molybdenum, 0.022% in sulfide, Mo 8.2E-3% and Cu 0.22% in crude ore	Raw	mg	-2.53E-05	1.08E+00	-1.08E+00	1.06E-07	-2.54E-05
734	Molybdenum, 0.022% in sulfide, Mo 8.2E-3% and Cu 0.36% in crude ore	Raw	µg	-1.91E-02	8.89E+01	-8.89E+01	1.03E-04	-1.93E-02
735	Molybdenum, 0.025% in sulfide, Mo 8.2E-3% and Cu 0.39% in crude ore	Raw	mg	-2.94E-05	1.15E+00	-1.15E+00	1.21E-07	-2.95E-05
736	Monocrotophos	Soil	ng	-5.65E+00	8.46E+01	-8.46E+01	6.77E-03	-5.65E+00
737	Monoethanolamine	Air	µg	-5.79E-01	3.53E+00	-3.53E+00	6.99E-03	-5.86E-01
738	Monoethanolamine	Water	pg	-9.19E-03	1.22E+01	-1.22E+01	5.62E-05	-9.24E-03
739	Monosodium acid methanearsonate	Soil	ng	-9.11E-01	1.47E+01	-1.47E+01	1.15E-03	-9.12E-01
740	n-Hexacosane	Water	pg	-2.86E+01	0.00E+00	0.00E+00	0.00E+00	-2.86E+01
741	Naphthalene	Air	pg	-3.50E+02	0.00E+00	0.00E+00	0.00E+00	-3.50E+02
742	Naphthalene	Water	pg	-7.78E+02	0.00E+00	0.00E+00	0.00E+00	-7.78E+02
743	Naphthalene, 2-methyl-	Water	pg	-6.79E+02	0.00E+00	0.00E+00	0.00E+00	-6.79E+02
744	Naphthalenes, alkylated, unspecified	Water	pg	-9.09E+00	0.00E+00	0.00E+00	0.00E+00	-9.09E+00
745	Napropamide	Soil	ng	-4.53E-01	1.40E+01	-1.40E+01	4.79E-04	-4.53E-01
746	Neodymium	Raw	ng	-5.15E-01	1.60E+01	-1.60E+01	5.99E-04	-5.16E-01
747	Nickel	Air	µg	-1.36E+02	7.92E+01	-7.92E+01	1.01E-03	-1.36E+02
748	Nickel	Water	µg	-1.16E+01	7.86E+01	-7.86E+01	1.93E-02	-1.16E+01
749	Nickel	Soil	ng	-7.13E+01	9.29E+02	-9.29E+02	4.73E+00	-7.60E+01
750	Nickel, 1.13% in sulfide, Ni 0.76% and Cu 0.76% in crude ore	Raw	mg	-1.89E-02	8.43E+00	-8.43E+00	1.31E-05	-1.89E-02
751	Nickel, 1.98% in silicates, 1.04% in crude ore	Raw	mg	-4.44E-02	1.19E+01	-1.19E+01	1.46E-04	-4.45E-02
752	Nickel, Ni 2.3E+0%, Pt 2.5E-4%, Pd 7.3E-4%, Rh 2.0E-5%, Cu 3.2E+0% in ore	Raw	mg	-7.50E-03	1.99E+00	-1.99E+00	2.88E-07	-7.50E-03
753	Nickel, Ni 2.5E+0%, in mixed ore, in ground	Raw	µg	-8.19E-01	3.53E+02	-3.53E+02	5.60E-04	-8.19E-01
754	Nickel, Ni 3.7E-2%, Pt 4.8E-4%, Pd 2.0E-4%, Rh 2.4E-5%, Cu 5.2E-2% in ore	Raw	µg	-1.25E+00	4.60E+01	-4.60E+01	4.96E-05	-1.25E+00
755	Nicosulfuron	Soil	pg	-1.67E+01	3.08E+02	-3.08E+02	2.30E-02	-1.67E+01
756	Niobium-95	Air	mBq	-2.86E-01	1.87E+01	-1.87E+01	8.74E-04	-2.87E-01
757	Niobium-95	Water	µBq	-3.06E+00	2.85E+01	-2.85E+01	1.31E-03	-3.06E+00
758	Nitrate	Air	µg	-1.49E-01	1.91E+01	-1.91E+01	4.51E-05	-1.49E-01
759	Nitrate	Water	mg	2.53E-03	4.02E+00	-4.02E+00	2.27E-01	-2.25E-01
760	Nitrate	Soil	µg	-2.19E-01	3.66E+01	-3.66E+01	4.04E-05	-2.19E-01
761	Nitrate compounds	Water	pg	-2.17E-02	0.00E+00	0.00E+00	0.00E+00	-2.17E-02
762	Nitric acid	Water	pg	-4.87E+01	0.00E+00	0.00E+00	0.00E+00	-4.87E+01
763	Nitrite	Water	µg	2.97E+00	5.92E-01	-5.92E-01	3.03E+00	-5.34E-02
764	Nitrobenzene	Air	ng	-3.11E-01	5.34E+00	-5.34E+00	4.03E-04	-3.12E-01
765	Nitrobenzene	Water	ng	-1.25E+00	2.14E+01	-2.14E+01	1.61E-03	-1.25E+00
766	Nitrogen	Raw	mg	5.94E+01	5.00E+01	-5.00E+01	1.29E-01	5.93E+01
767	Nitrogen	Water	mg	-3.75E+00	3.47E-01	-3.47E-01	2.32E-03	-3.75E+00
768	Nitrogen	Soil	ng	-4.24E+02	2.77E+02	-2.77E+02	2.63E-03	-4.24E+02
769	Nitrogen fluoride	Air	pg	-1.52E+00	4.09E+01	-4.09E+01	1.07E-03	-1.53E+00
770	Nitrogen oxides	Air	mg	-1.69E+02	6.40E+02	-6.40E+02	9.37E-03	-1.69E+02
771	Nitrogen, atmospheric	Air	mg	-9.26E-03	4.09E+00	-4.09E+00	1.51E-06	-9.26E-03
772	Nitrogen, organic bound	Water	µg	-4.15E+01	7.53E+02	-7.53E+02	1.52E-03	-4.15E+01
773	Nitrogen, total	Water	ng	-3.76E+00	0.00E+00	0.00E+00	0.00E+00	-3.76E+00
774	NMVOC, non-methane volatile organic compounds, unspecified origin	Air	mg	-2.55E+01	3.42E+02	-3.42E+02	3.88E-04	-2.55E+01
775	Noble gases, radioactive, unspecified	Air	kBq	-9.06E-02	1.42E+00	-1.42E+00	7.67E-05	-9.07E-02
776	o-Cresol	Water	ng	-1.23E+00	0.00E+00	0.00E+00	0.00E+00	-1.23E+00
777	o-Xylene	Air	µg	-4.70E-02	7.89E+00	-7.89E+00	8.59E-06	-4.70E-02
778	o-Xylene	Water	µg	-3.50E-01	8.24E+00	-8.24E+00	3.28E-06	-3.50E-01
779	Occupation, arable	Raw	mm2a	-1.52E+00	2.39E+01	-2.39E+01	1.88E-03	-1.52E+00
780	Occupation, arable, greenhouse	Raw	mm2a	-9.94E-03	1.64E-01	-1.64E-01	1.28E-05	-9.96E-03
781	Occupation, arable, irrigated	Raw	mm2a	-3.94E-02	5.60E-01	-5.60E-01	4.49E-05	-3.94E-02
782	Occupation, arable, irrigated, intensive	Raw	mm2a	-1.18E-01	2.07E+00	-2.07E+00	1.55E-04	-1.18E-01
783	Occupation, arable, non-irrigated	Raw	mm2a	-5.43E-03	4.17E-02	-4.17E-02	2.87E-06	-5.43E-03
784	Occupation, arable, non-irrigated, extensive	Raw	mm2a	-1.35E+00	2.18E+01	-2.18E+01	1.73E-03	-1.36E+00
785	Occupation, arable, non-irrigated, intensive	Raw	mm2a	-1.59E+00	3.46E+01	-3.46E+01	2.25E-03	-1.59E+00
786	Occupation, construction site	Raw	mm2a	-6.75E-02	1.15E+00	-1.15E+00	1.10E-03	-6.86E-02
787	Occupation, dump site	Raw	mm2a	-4.75E+00	2.71E+02	-2.71E+02	9.43E-03	-4.76E+00
788	Occupation, forest, extensive	Raw	mm2a	-1.52E+00	1.49E+01	-1.49E+01	6.78E-04	-1.52E+00
789	Occupation, forest, intensive	Raw	cm2a	-3.58E+00	2.36E+01	-2.36E+01	1.68E-03	-3.58E+00
790	Occupation, grassland, not used	Raw	mm2a	-1.61E-05	2.62E-02	-2.62E-02	1.21E-07	-1.63E-05
791	Occupation, industrial area	Raw	mm2a	-4.90E-01	1.60E+01	-1.60E+01	4.14E-03	-4.94E-01
792	Occupation, inland waterbody, unspecified	Raw	mm2a	-1.05E-03	6.01E-02	-6.01E-02	1.07E-06	-1.06E-03
793	Occupation, mineral extraction site	Raw	mm2a	-1.50E+00	4.33E+01	-4.33E+01	2.11E-03	-1.50E+00
794	Occupation, pasture and meadow, extensive	Raw	mm2a	-3.96E-04	2.68E-02	-2.68E-02	1.81E-07	-3.97E-04
795	Occupation, pasture and meadow, intensive	Raw	mm2a	-1.96E-01	3.20E+00	-3.20E+00	2.53E-04	-1.96E-01
796	Occupation, permanent crop	Raw	mm2a	-8.17E-02	5.81E-01	-5.81E-01	3.89E-05	-8.18E-02
797	Occupation, permanent crops, irrigated, intensive	Raw	mm2a	-1.61E-01	2.40E+00	-2.40E+00	1.66E-04	-1.61E-01
798	Occupation, permanent crops, non-irrigated, intensive	Raw	mm2a	-1.32E-01	2.18E+00	-2.18E+00	1.71E-04	-1.32E-01
799	Occupation, seabed, drilling and mining	Raw	mm2a	1.00E-05	1.07E-05	-1.07E-05	3.51E-09	1.00E-05
800	Occupation, seabed, infrastructure	Raw	mm2a	-1.29E-05	5.56E-04	-5.56E-04	3.03E-08	-1.29E-05
801	Occupation, shrub land, sclerophyllous	Raw	mm2a	1.95E-05	2.93E-05	-2.93E-05	5.71E-09	1.95E-05
802	Occupation, traffic area, rail network	Raw	mm2a	9.27E-05	1.05E-04	-1.05E-04	4.88E-08	9.26E-05
803	Occupation, traffic area, rail/road embankment	Raw	mm2a	-2.73E+00	1.58E+01	-1.58E+01	1.30E-03	-2.73E+00
804	Occupation, traffic area, road network	Raw	mm2a	-1.47E-03	2.90E-02	-2.90E-02	9.89E-07	-1.47E-03
805	Occupation, urban, discontinuously built	Raw	mm2a	-2.57E-03	5.57E-02	-5.57E-02	2.55E-06	-2.57E-03
806	Occupation, urban/industrial fallow	Raw	mm2a	-9.79E-04	5.87E-03	-5.87E-03	3.58E-07	-9.79E-04
807	Occupation, water bodies, artificial	Raw	mm2a	-4.27E+01	2.65E+02	-2.65E+02	1.19E-02	-4.27E+01
808	Octadecane	Water	pg	-6.39E+02	0.00E+00	0.00E+00	0.00E+00	-6.39E+02
809	Oil, crude	Raw	g	-1.28E+01	8.45E+00	-8.45E+00	8.51E-05	-1.28E+01
810	Oils, biogenic	Water	ng	-8.85E+00	5.12E+01	-5.12E+01	4.56E-03	-8.86E+00
811	Oils, biogenic	Soil	µg	-3.02E+00	1.98E+01	-1.98E+01	1.50E-03	-3.02E+00
812	Oils, unspecified	Water	mg	-4.15E+01	4.42E+01	-4.42E+01	2.85E-04	-4.15E+01
813	Oils, unspecified	Soil	mg	-4.45E+01	2.91E+01	-2.91E+01	2.86E-04	-4.45E+01
814	Olivine	Raw	ng	3.51E+02	1.34E+02	-1.34E+02	5.00E-02	3.50E+02
815	Orbencarb	Soil	ng	-9.77E-01	5.08E+01	-5.08E+01	1.33E-03	-9.78E-01
816	Organic acids	Air	pg	-2.59E+01	0.00E+00	0.00E+00	0.00E+00	-2.59E+01
817	Organic carbon	Air	ng	-2.68E-01	6.89E+00	-6.89E+00	4.45E-04	-2.69E-01
818	Organic carbon	Water	ng	-8.73E-01	2.24E+01	-2.24E+01	1.45E-03	-8.74E-01
819	Organic carbon	Soil	ng	-8.73E-01	2.24E+01	-2.24E+01	1.45E-03	-8.74E-01
820	Organic substances, unspecified	Air	ng	-8.09E+01	0.00E+00	0.00E+00	0.00E+00	-8.09E+01
821	Oryzalin	Soil	ng	-1.14E+00	1.88E+01	-1.88E+01	1.48E-03	-1.14E+00
822	Oxamyl	Soil	ng	-5.66E-01	9.34E+00	-9.34E+00	7.31E-04	-5.67E-01
823	Oxydemeton methyl	Soil	pg	-7.41E+00	6.03E+01	-6.03E+01	5.08E-03	-7.42E+00
824	Oxygen	Raw	mg	1.65E+01	4.97E+01	-4.97E+01	1.62E-01	1.63E+01
825	Ozone	Air	µg	-5.33E+02	3.92E+02	-3.92E+02	1.87E-02	-5.33E+02
826	p-Cresol	Water	ng	-1.33E+00	0.00E+00	0.00E+00	0.00E+00	-1.33E+00
827	PAH, polycyclic aromatic hydrocarbons	Air	µg	-7.24E+00	2.46E+01	-2.46E+01	2.28E-04	-7.24E+00
828	PAH, polycyclic aromatic hydrocarbons	Water	µg	-3.76E+00	2.73E+00	-2.73E+00	2.48E-05	-3.76E+00
829	PAH, polycyclic aromatic hydrocarbons	Soil	ng	-5.69E-01	9.52E+01	-9.52E+01	1.05E-04	-5.69E-01
830	Palladium, Pd 1.6E-6%, in mixed ore, in ground	Raw	ng	-5.47E-02	2.36E+01	-2.36E+01	3.75E-05	-5.48E-02
831	Palladium, Pd 2.0E-4%, Pt 4.8E-4%, Rh 2.4E-5%, Ni 3.7E-2%, Cu 5.2E-2% in ore	Raw	ng	-2.44E+00	8.98E+01	-8.98E+01	9.67E-05	-2.44E+00
832	Palladium, Pd 7.3E-4%, Pt 2.5E-4%, Rh 2.0E-5%, Ni 2.3E+0%, Cu 3.2E+0% in ore	Raw	ng	-2.37E+00	6.28E+02	-6.28E+02	9.10E-05	-2.37E+00
833	Paraffins	Air	ng	-3.16E+00	1.45E+02	-1.45E+02	6.22E-03	-3.17E+00
834	Paraffins	Water	ng	-9.18E+00	4.20E+02	-4.20E+02	1.80E-02	-9.20E+00
835	Paraquat	Air	pg	-4.84E+01	6.87E+02	-6.87E+02	5.52E-02	-4.84E+01
836	Paraquat	Soil	ng	-3.58E-01	5.74E+00	-5.74E+00	4.45E-04	-3.59E-01
837	Parathion	Soil	ng	-4.91E-01	4.02E+00	-4.02E+00	2.94E-04	-4.91E-01
838	Parathion, methyl	Air	pg	-9.28E+00	1.32E+02	-1.32E+02	1.06E-02	-9.29E+00
839	Parathion, methyl	Soil	pg	-3.98E-01	5.65E+00	-5.65E+00	4.54E-04	-3.98E-01
840	Particulates, < 2.5 um	Air	mg	-1.41E+01	1.23E+02	-1.23E+02	4.34E-03	-1.41E+01
841	Particulates, > 10 um	Air	mg	-5.21E+00	7.92E+01	-7.92E+01	3.28E-03	-5.22E+00
842	Particulates, > 2.5 um, and < 10um	Air	mg	-4.16E+00	3.19E+01	-3.19E+01	9.17E-04	-4.16E+00
843	Particulates, unspecified	Air	mg	-1.98E+01	0.00E+00	0.00E+00	0.00E+00	-1.98E+01
844	Peat	Raw	mg	-1.64E+00	1.09E+02	-1.09E+02	9.92E-03	-1.65E+00
845	Pendimethalin	Air	ng	-5.18E-01	7.38E+00	-7.38E+00	5.92E-04	-5.19E-01
846	Pendimethalin	Water	pg	-7.47E-01	1.21E+01	-1.21E+01	9.68E-04	-7.48E-01
847	Pendimethalin	Soil	ng	-1.02E+01	1.64E+02	-1.64E+02	1.28E-02	-1.02E+01
848	Pentane	Air	mg	-1.84E+00	3.30E+00	-3.30E+00	1.77E-05	-1.84E+00
849	Pentane, 3-methyl-	Air	ng	-1.40E-01	3.10E+00	-3.10E+00	1.42E-04	-1.40E-01
850	Perlite	Raw	mg	-2.26E-02	1.07E+00	-1.07E+00	5.38E-05	-2.27E-02
851	Permethrin	Air	pg	-7.57E+00	1.08E+02	-1.08E+02	8.64E-03	-7.58E+00
852	Permethrin	Soil	pg	-3.06E+01	5.18E+02	-5.18E+02	4.01E-02	-3.06E+01
853	Pesticides, unspecified	Soil	µg	-1.11E-01	1.81E+00	-1.81E+00	1.42E-04	-1.11E-01
854	Phenanthrene	Air	pg	-3.62E+01	1.82E+01	-1.82E+01	7.78E-03	-3.62E+01
855	Phenanthrene	Water	pg	-6.02E+00	0.00E+00	0.00E+00	0.00E+00	-6.02E+00
856	Phenanthrenes, alkylated, unspecified	Water	pg	-3.77E+00	0.00E+00	0.00E+00	0.00E+00	-3.77E+00
857	Phenmedipham	Soil	ng	-1.06E+01	1.72E+02	-1.72E+02	1.36E-02	-1.06E+01
858	Phenol	Air	µg	2.80E+02	4.49E-01	-4.49E-01	2.26E-05	2.80E+02
859	Phenol	Water	mg	4.17E-02	6.54E+00	-6.54E+00	4.89E-07	4.17E-02
860	Phenol, 2,4-dichloro-	Air	pg	-4.01E+01	9.08E+02	-9.08E+02	1.21E+00	-4.13E+01
861	Phenol, 2,4-dimethyl-	Water	ng	-1.20E+00	0.00E+00	0.00E+00	0.00E+00	-1.20E+00
862	Phenol, pentachloro-	Air	ng	1.71E+02	2.71E+02	-2.71E+02	1.52E-02	1.71E+02
863	Phenol, pentachloro-	Soil	pg	-8.85E-04	7.19E-01	-7.19E-01	3.19E-06	-8.89E-04
864	Phenols, unspecified	Air	pg	-5.02E+02	0.00E+00	0.00E+00	0.00E+00	-5.02E+02
865	Phenols, unspecified	Water	ng	-1.79E+01	0.00E+00	0.00E+00	0.00E+00	-1.79E+01
866	Phorate	Soil	ng	-1.22E+00	2.02E+01	-2.02E+01	1.58E-03	-1.22E+00
867	Phosmet	Soil	ng	-1.34E-01	2.22E+00	-2.22E+00	1.74E-04	-1.35E-01
868	Phosphate	Water	mg	-5.17E-01	5.12E+01	-5.12E+01	1.34E-02	-5.30E-01
869	Phosphine	Air	ng	-3.56E+00	9.55E+01	-9.55E+01	2.51E-03	-3.56E+00
870	Phosphoric acid	Air	pg	-2.76E+00	7.40E+01	-7.40E+01	1.94E-03	-2.76E+00
871	Phosphorus	Raw	µg	-1.89E+01	6.33E+02	-6.33E+02	1.01E-01	-1.90E+01
872	Phosphorus	Air	µg	-4.47E-01	5.55E+00	-5.55E+00	6.66E-03	-4.54E-01
873	Phosphorus	Water	mg	-1.36E-02	6.34E+00	-6.34E+00	6.98E-07	-1.36E-02
874	Phosphorus	Soil	µg	-1.85E+00	3.21E+01	-3.21E+01	2.14E-03	-1.85E+00
875	Phosphorus trichloride	Air	ng	-7.72E-01	7.32E+00	-7.32E+00	3.53E-04	-7.73E-01
876	Phosphorus, 18% in apatite, 4% in crude ore	Raw	µg	-5.91E+01	9.77E+02	-9.77E+02	1.03E+00	-6.01E+01
877	Phthalate, dioctyl-	Air	pg	-8.07E+02	0.00E+00	0.00E+00	0.00E+00	-8.07E+02
878	Picloram	Soil	pg	-9.34E-02	1.49E+00	-1.49E+00	1.19E-04	-9.36E-02
879	Picoxystrobin	Soil	pg	-2.63E+01	4.51E+02	-4.51E+02	3.37E-02	-2.63E+01
880	Piperonyl butoxide	Soil	ng	-1.91E-01	3.15E+00	-3.15E+00	2.46E-04	-1.91E-01
881	Pirimicarb	Soil	ng	-4.34E+00	7.16E+01	-7.16E+01	5.60E-03	-4.35E+00
882	Platinum	Air	pg	-1.90E-02	1.07E-01	-1.07E-01	9.00E-05	-1.91E-02
883	Platinum, Pt 2.5E-4%, Pd 7.3E-4%, Rh 2.0E-5%, Ni 2.3E+0%, Cu 3.2E+0% in ore	Raw	ng	-8.11E-01	2.15E+02	-2.15E+02	3.12E-05	-8.11E-01
884	Platinum, Pt 4.7E-7%, in mixed ore, in ground	Raw	ng	-1.58E-02	6.83E+00	-6.83E+00	1.08E-05	-1.58E-02
885	Platinum, Pt 4.8E-4%, Pd 2.0E-4%, Rh 2.4E-5%, Ni 3.7E-2%, Cu 5.2E-2% in ore	Raw	ng	-5.73E+00	2.11E+02	-2.11E+02	2.28E-04	-5.73E+00
886	Plutonium-238	Air	nBq	-1.28E-03	2.01E-02	-2.01E-02	1.09E-06	-1.29E-03
887	Plutonium-alpha	Air	nBq	-2.94E-03	4.62E-02	-4.62E-02	2.49E-06	-2.95E-03
888	Polonium-210	Air	mBq	-1.21E+00	3.35E+01	-3.35E+01	1.52E-03	-1.21E+00
889	Polonium-210	Water	mBq	-1.24E-01	2.83E+00	-2.83E+00	8.52E-04	-1.25E-01
890	Polychlorinated biphenyls	Air	ng	-4.28E-02	1.28E+00	-1.28E+00	9.23E-05	-4.29E-02
891	Polychlorinated biphenyls	Water	pg	-1.11E-01	6.22E+00	-6.22E+00	2.08E-04	-1.11E-01
892	Potassium	Air	µg	-2.17E+01	3.92E+02	-3.92E+02	2.69E-02	-2.18E+01
893	Potassium	Water	mg	-2.78E+00	5.77E+00	-5.77E+00	1.72E-02	-2.79E+00
894	Potassium	Soil	µg	-9.20E+00	1.85E+02	-1.85E+02	1.19E-02	-9.21E+00
895	Potassium-40	Air	mBq	-2.17E-01	6.53E+00	-6.53E+00	2.89E-04	-2.17E-01
896	Potassium-40	Water	mBq	-1.05E-01	2.72E+00	-2.72E+00	1.95E-04	-1.06E-01
897	Potassium chloride	Raw	mg	-7.86E-02	2.18E+00	-2.18E+00	3.08E-04	-7.89E-02
898	Praseodymium	Raw	ng	-5.47E-02	1.70E+00	-1.70E+00	6.35E-05	-5.48E-02
899	Primisulfuron	Soil	pg	-7.59E+00	1.40E+02	-1.40E+02	1.05E-02	-7.60E+00
900	Prochloraz	Soil	pg	-2.10E+01	2.00E+02	-2.00E+02	1.66E-02	-2.10E+01
901	Procymidone	Soil	pg	-8.35E+00	1.44E+02	-1.44E+02	1.04E-02	-8.36E+00
902	Profenofos	Soil	ng	-1.42E+00	2.29E+01	-2.29E+01	1.79E-03	-1.42E+00
903	Prohexadione-calcium	Soil	pg	-5.63E-02	8.97E-01	-8.97E-01	7.19E-05	-5.64E-02
904	Prometryn	Soil	ng	-7.61E-01	1.23E+01	-1.23E+01	9.62E-04	-7.61E-01
905	Pronamide	Soil	pg	-6.20E-01	3.65E+00	-3.65E+00	2.24E-04	-6.20E-01
906	Propachlor	Soil	ng	-4.35E+01	7.19E+02	-7.19E+02	5.63E-02	-4.36E+01
907	Propamocarb HCl	Soil	pg	-5.86E+00	9.68E+01	-9.68E+01	7.58E-03	-5.87E+00
908	Propanal	Air	µg	-7.02E+02	3.48E-02	-3.48E-02	2.73E-06	-7.02E+02
909	Propanal	Water	pg	-3.09E+01	6.09E+02	-6.09E+02	4.21E-02	-3.10E+01
910	Propane	Air	mg	-2.16E+00	2.09E+01	-2.09E+01	2.02E-05	-2.16E+00
911	Propargite	Soil	ng	-3.92E-01	6.47E+00	-6.47E+00	5.06E-04	-3.92E-01
912	Propene	Air	µg	1.02E+02	3.48E+01	-3.48E+01	9.30E-04	1.02E+02
913	Propene	Water	µg	3.31E+02	8.04E+00	-8.04E+00	4.62E-03	3.31E+02
914	Propiconazole	Air	pg	-8.89E+00	1.26E+02	-1.26E+02	1.01E-02	-8.90E+00
915	Propiconazole	Water	pg	-2.71E-03	4.66E-02	-4.66E-02	3.48E-06	-2.72E-03
916	Propiconazole	Soil	ng	-1.15E-01	1.88E+00	-1.88E+00	1.43E-04	-1.15E-01
917	Propionic acid	Air	µg	-1.26E+01	3.76E+01	-3.76E+01	1.28E-04	-1.26E+01
918	Propionic acid	Water	ng	-1.50E-01	2.81E+00	-2.81E+00	2.00E-04	-1.50E-01
919	Propoxycarbazone-sodium (prop)	Soil	pg	-3.12E-01	4.97E+00	-4.97E+00	3.99E-04	-3.13E-01
920	Propylamine	Air	pg	-1.29E+01	2.29E+02	-2.29E+02	1.69E-02	-1.29E+01
921	Propylamine	Water	pg	-3.09E+01	5.49E+02	-5.49E+02	4.05E-02	-3.10E+01
922	Propylene oxide	Air	ng	-1.28E+02	2.10E+02	-2.10E+02	3.16E-02	-1.28E+02
923	Propylene oxide	Water	ng	-3.05E+02	4.55E+02	-4.55E+02	7.23E-02	-3.05E+02
924	Prosulfuron	Soil	pg	-2.27E+00	6.49E+01	-6.49E+01	3.59E-03	-2.28E+00
925	Protactinium-234	Air	µBq	-1.34E+01	3.83E+02	-3.83E+02	1.68E-02	-1.34E+01
926	Protactinium-234	Water	mBq	-1.06E-01	1.26E+00	-1.26E+00	7.02E-05	-1.06E-01
927	Prothioconazol	Air	pg	-5.85E-06	9.31E-05	-9.31E-05	7.47E-09	-5.86E-06
928	Prothioconazol	Water	pg	-6.10E-07	9.72E-06	-9.72E-06	7.79E-10	-6.11E-07
929	Prothioconazol	Soil	pg	-6.61E+00	1.14E+02	-1.14E+02	8.25E-03	-6.62E+00
930	Pumice	Raw	mg	-7.45E-02	3.53E+00	-3.53E+00	1.47E-04	-7.47E-02
931	Pymetrozine	Soil	pg	-3.75E+01	6.20E+02	-6.20E+02	4.85E-02	-3.76E+01
932	Pyraclostrobin (prop)	Air	pg	-2.09E+01	2.98E+02	-2.98E+02	2.39E-02	-2.10E+01
933	Pyraclostrobin (prop)	Water	pg	-6.10E-03	9.87E-02	-9.87E-02	7.89E-06	-6.11E-03
934	Pyraclostrobin (prop)	Soil	pg	-1.83E+01	3.02E+02	-3.02E+02	2.33E-02	-1.83E+01
935	Pyrene	Air	pg	-4.41E+00	9.49E-01	-9.49E-01	4.06E-04	-4.41E+00
936	Pyrethrin	Soil	ng	-2.07E-01	3.42E+00	-3.42E+00	2.68E-04	-2.08E-01
937	Pyrimethanil	Soil	ng	-2.83E+00	4.67E+01	-4.67E+01	3.66E-03	-2.84E+00
938	Pyrithiobac sodium salt	Soil	pg	-5.09E+01	8.24E+02	-8.24E+02	6.44E-02	-5.10E+01
939	Quinoxyfen	Soil	pg	-2.73E+00	4.35E+01	-4.35E+01	3.49E-03	-2.73E+00
940	Quizalofop-P	Soil	pg	-1.20E+00	2.08E+01	-2.08E+01	1.50E-03	-1.20E+00
941	Quizalofop-p-ethyl	Soil	ng	-1.38E+00	2.29E+01	-2.29E+01	1.79E-03	-1.39E+00
942	Quizalofop ethyl ester	Air	pg	-2.81E+00	3.99E+01	-3.99E+01	3.21E-03	-2.81E+00
943	Quizalofop ethyl ester	Soil	pg	-1.19E+00	2.02E+01	-2.02E+01	1.47E-03	-1.19E+00
944	Radioactive species, alpha emitters	Water	µBq	-4.76E-01	7.72E+00	-7.72E+00	7.47E-03	-4.83E-01
945	Radioactive species, Nuclides, unspecified	Water	mBq	-9.66E+00	1.53E+02	-1.53E+02	8.17E-03	-9.67E+00
946	Radioactive species, other beta emitters	Air	mBq	-2.15E+01	9.89E+02	-9.89E+02	4.27E-02	-2.16E+01
947	Radioactive species, unspecified	Air	mBq	-1.29E+02	0.00E+00	0.00E+00	0.00E+00	-1.29E+02
948	Radionuclides (Including Radon)	Air	ng	-1.89E+02	0.00E+00	0.00E+00	0.00E+00	-1.89E+02
949	Radium-224	Water	mBq	-3.31E+01	2.23E+01	-2.23E+01	2.05E-04	-3.31E+01
950	Radium-226	Air	mBq	-3.28E-01	6.78E+00	-6.78E+00	3.35E-04	-3.28E-01
951	Radium-226	Water	mBq	-1.09E+02	9.47E+02	-9.47E+02	2.43E-02	-1.09E+02
952	Radium-226/kg	Water	pg	-1.55E-03	0.00E+00	0.00E+00	0.00E+00	-1.55E-03
953	Radium-228	Air	mBq	-2.54E-01	1.99E+00	-1.99E+00	1.23E-04	-2.54E-01
954	Radium-228	Water	mBq	-9.57E+01	7.40E+02	-7.40E+02	6.88E-04	-9.57E+01
955	Radium-228/kg	Water	pg	-7.92E-06	0.00E+00	0.00E+00	0.00E+00	-7.92E-06
956	Radon-220	Air	mBq	-4.22E+00	1.53E+02	-1.53E+02	6.86E-03	-4.22E+00
957	Radon-222	Air	Bq	-1.38E+01	1.61E+02	-1.61E+02	8.86E-03	-1.38E+01
958	Rhenium	Raw	ng	-1.44E+00	9.55E-01	-9.55E-01	1.38E-05	-1.44E+00
959	Rhodium, Rh 1.6E-7%, in mixed ore, in ground	Raw	ng	-5.37E-03	2.32E+00	-2.32E+00	3.68E-06	-5.37E-03
960	Rhodium, Rh 2.0E-5%, Pt 2.5E-4%, Pd 7.3E-4%, Ni 2.3E+0%, Cu 3.2E+0% in ore	Raw	ng	-6.47E-02	1.72E+01	-1.72E+01	2.49E-06	-6.47E-02
961	Rhodium, Rh 2.4E-5%, Pt 4.8E-4%, Pd 2.0E-4%, Ni 3.7E-2%, Cu 5.2E-2% in ore	Raw	ng	-2.87E-01	1.06E+01	-1.06E+01	1.14E-05	-2.87E-01
962	Rimsulfuron	Soil	pg	-2.56E+01	4.37E+02	-4.37E+02	3.37E-02	-2.56E+01
963	Rotenone	Soil	ng	-1.16E-01	1.92E+00	-1.92E+00	1.50E-04	-1.16E-01
964	Rubidium	Water	µg	-6.61E+00	4.45E+00	-4.45E+00	4.11E-05	-6.61E+00
965	Ruthenium-103	Air	nBq	-2.04E-02	1.22E+00	-1.22E+00	5.00E-05	-2.04E-02
966	Ruthenium-103	Water	µBq	-2.73E-01	1.97E+00	-1.97E+00	9.33E-05	-2.73E-01
967	Samarium	Raw	ng	-3.90E-02	1.21E+00	-1.21E+00	4.53E-05	-3.91E-02
968	Sand	Raw	µg	1.13E+01	2.78E+02	-2.78E+02	1.97E-02	1.13E+01
969	Scandium	Air	ng	-4.09E+00	6.93E+00	-6.93E+00	1.01E-03	-4.09E+00
970	Scandium	Water	ng	-2.13E+01	8.76E+02	-8.76E+02	1.68E-02	-2.13E+01
971	Selenium	Air	µg	-2.84E+00	9.59E+00	-9.59E+00	3.03E-04	-2.84E+00
972	Selenium	Water	µg	-2.58E-01	4.07E+00	-4.07E+00	1.72E-04	-2.58E-01
973	Selenium	Soil	ng	-2.91E+00	4.86E+02	-4.86E+02	5.38E-04	-2.91E+00
974	Sethoxydim	Air	pg	-6.05E+00	8.59E+01	-8.59E+01	6.90E-03	-6.06E+00
975	Sethoxydim	Soil	pg	-2.13E+01	3.56E+02	-3.56E+02	2.72E-02	-2.13E+01
976	Shale	Raw	mg	-3.74E-01	2.55E+01	-2.55E+01	8.95E-04	-3.75E-01
977	Silicon	Air	µg	-5.26E+01	3.79E+02	-3.79E+02	3.23E-02	-5.27E+01
978	Silicon	Water	mg	-4.79E-02	1.07E+00	-1.07E+00	9.28E-04	-4.89E-02
979	Silicon	Soil	µg	-8.82E+00	3.13E+02	-3.13E+02	5.36E+00	-1.42E+01
980	Silicon dioxide	Water	ng	-5.43E-03	5.99E+00	-5.99E+00	1.75E-04	-5.60E-03
981	Silicon tetrachloride	Air	pg	-6.39E-01	7.06E+02	-7.06E+02	2.07E-02	-6.60E-01
982	Silicon tetrafluoride	Air	ng	-4.45E-01	7.36E+00	-7.36E+00	7.77E-03	-4.53E-01
983	Silthiofam	Soil	pg	-4.19E+00	6.68E+01	-6.68E+01	5.36E-03	-4.20E+00
984	Silver	Air	ng	-1.29E-02	3.18E+00	-3.18E+00	1.27E-05	-1.29E-02
985	Silver	Water	µg	-3.39E+01	7.83E+02	-7.83E+02	3.19E-04	-3.39E+01
986	Silver	Soil	ng	-1.46E-02	2.44E+00	-2.44E+00	2.70E-06	-1.46E-02
987	Silver-110	Air	nBq	-2.98E+00	2.07E+01	-2.07E+01	9.87E-04	-2.98E+00
988	Silver-110	Water	mBq	-7.43E-02	4.17E+00	-4.17E+00	1.77E-04	-7.45E-02
989	Silver, 0.007% in sulfide, Ag 0.004%, Pb, Zn, Cd, In	Raw	µg	-2.40E-01	1.12E+01	-1.12E+01	2.40E-04	-2.40E-01
990	Silver, 3.2ppm in sulfide, Ag 1.2ppm, Cu and Te, in crude ore	Raw	pg	-1.37E+00	3.13E+01	-3.13E+01	1.13E-03	-1.37E+00
991	Silver, Ag 1.5E-4%, Au 6.8E-4%, in ore	Raw	pg	-2.28E-01	6.93E+00	-6.93E+00	5.49E-04	-2.28E-01
992	Silver, Ag 1.5E-5%, Au 5.4E-4%, in ore	Raw	pg	-2.08E-02	6.34E-01	-6.34E-01	5.03E-05	-2.09E-02
993	Silver, Ag 1.8E-6%, in mixed ore, in ground	Raw	ng	-6.10E-02	2.64E+01	-2.64E+01	4.18E-05	-6.11E-02
994	Silver, Ag 2.1E-4%, Au 2.1E-4%, in ore	Raw	pg	-4.34E+00	1.81E+02	-1.81E+02	1.28E-02	-4.35E+00
995	Silver, Ag 4.2E-3%, Au 1.1E-4%, in ore	Raw	ng	-9.69E-01	4.93E+01	-4.93E+01	1.98E-03	-9.71E-01
996	Silver, Ag 4.6E-5%, Au 1.3E-4%, in ore	Raw	pg	-6.88E+00	2.85E+02	-2.85E+02	2.06E-02	-6.90E+00
997	Silver, Ag 5.4E-3%, in mixed ore	Raw	ng	-1.25E+00	4.79E+01	-4.79E+01	6.06E-04	-1.25E+00
998	Silver, Ag 7.6E-5%, Au 9.7E-5%, in ore	Raw	pg	-2.87E+00	8.75E+01	-8.75E+01	6.94E-03	-2.88E+00
999	Silver, Ag 9.7E-4%, Au 9.7E-4%, Zn 0.63%, Cu 0.38%, Pb 0.014%, in ore	Raw	µg	-2.04E-03	8.07E+00	-8.07E+00	6.79E-06	-2.05E-03
1000	Simazine	Soil	ng	-1.53E-01	2.82E+00	-2.82E+00	2.12E-04	-1.53E-01
1001	Sodium	Air	µg	-1.49E+02	8.15E+01	-8.15E+01	3.21E-03	-1.49E+02
1002	Sodium	Water	g	-3.63E-01	4.05E+00	-4.05E+00	4.36E-04	-3.64E-01
1003	Sodium	Soil	µg	-9.23E-02	1.57E+01	-1.57E+01	1.86E-05	-9.23E-02
1004	Sodium-24	Water	µBq	-9.57E+00	6.99E+01	-6.99E+01	3.31E-03	-9.57E+00
1005	Sodium chlorate	Air	ng	-2.70E+01	1.55E+02	-1.55E+02	8.08E-01	-2.78E+01
1006	Sodium chlorate	Water	ng	-2.09E-01	3.39E+00	-3.39E+00	2.65E-04	-2.09E-01
1007	Sodium chloride	Raw	mg	-5.24E+01	1.71E+02	-1.71E+02	6.39E-02	-5.25E+01
1008	Sodium dichromate	Air	ng	1.21E+02	1.22E+02	-1.22E+02	5.97E-03	1.21E+02
1009	Sodium formate	Air	ng	-1.80E-01	8.32E+00	-8.32E+00	1.83E-04	-1.80E-01
1010	Sodium formate	Water	ng	-4.33E-01	2.00E+01	-2.00E+01	4.38E-04	-4.33E-01
1011	Sodium hydroxide	Air	ng	-1.33E-01	5.94E+00	-5.94E+00	3.10E-04	-1.33E-01
1012	Sodium nitrate	Raw	pg	-4.09E-01	6.38E+00	-6.38E+00	2.52E-04	-4.09E-01
1013	Sodium sulfate	Raw	mg	-2.43E+02	9.78E-01	-9.78E-01	1.67E-06	-2.43E+02
1014	Sodium tetrahydroborate	Air	ng	-1.01E+00	2.71E+01	-2.71E+01	7.12E-04	-1.01E+00
1015	Solids, inorganic	Water	mg	-2.19E+00	3.74E+01	-3.74E+01	2.07E-03	-2.20E+00
1016	Spinosad	Soil	pg	-7.82E-01	1.29E+01	-1.29E+01	1.01E-03	-7.83E-01
1017	Spiroxamine	Soil	pg	-7.08E+01	7.19E+02	-7.19E+02	5.94E-02	-7.09E+01
1018	Spodumene	Raw	µg	-1.56E+02	7.45E-01	-7.45E-01	1.68E-05	-1.56E+02
1019	Stibnite	Raw	ng	-1.39E+00	6.39E+01	-6.39E+01	2.76E-03	-1.39E+00
1020	Strontium	Raw	µg	-1.84E-01	1.05E+01	-1.05E+01	1.87E-04	-1.84E-01
1021	Strontium	Air	µg	-1.10E+00	2.12E+01	-2.12E+01	9.36E-04	-1.10E+00
1022	Strontium	Water	mg	-2.07E+00	2.14E+01	-2.14E+01	5.36E-04	-2.07E+00
1023	Strontium	Soil	ng	-2.65E+01	3.83E+02	-3.83E+02	5.57E-04	-2.65E+01
1024	Strontium-89	Water	µBq	-4.82E+00	1.05E+02	-1.05E+02	4.46E-03	-4.83E+00
1025	Strontium-90	Water	mBq	-1.99E+00	1.12E+02	-1.12E+02	9.96E-03	-2.00E+00
1026	Styrene	Air	µg	-4.79E-02	1.12E+01	-1.12E+01	1.61E-05	-4.79E-02
1027	Sulfate	Air	µg	-3.22E+02	3.32E+02	-3.32E+02	3.17E-01	-3.22E+02
1028	Sulfate	Water	mg	-1.04E+02	5.95E+02	-5.95E+02	7.94E-01	-1.05E+02
1029	Sulfate	Soil	µg	-3.65E-01	6.10E+01	-6.10E+01	6.75E-05	-3.65E-01
1030	Sulfentrazone	Air	pg	-5.79E+01	8.22E+02	-8.22E+02	6.60E-02	-5.79E+01
1031	Sulfentrazone	Soil	ng	-4.32E-01	6.48E+00	-6.48E+00	5.18E-04	-4.33E-01
1032	Sulfide	Water	µg	-2.53E+01	3.35E+00	-3.35E+00	1.46E-04	-2.53E+01
1033	Sulfite	Water	µg	-8.18E+02	7.05E+01	-7.05E+01	3.12E-03	-8.18E+02
1034	Sulfosate	Soil	ng	-1.77E+00	2.65E+01	-2.65E+01	2.12E-03	-1.77E+00
1035	Sulfosulfuron	Soil	pg	-1.12E+00	1.79E+01	-1.79E+01	1.43E-03	-1.12E+00
1036	Sulfur	Raw	µg	4.71E+00	2.81E+02	-2.81E+02	6.60E-02	4.64E+00
1037	Sulfur	Water	mg	-1.40E-01	1.15E+00	-1.15E+00	2.65E-06	-1.40E-01
1038	Sulfur	Soil	µg	9.12E-01	4.51E+01	-4.51E+01	2.80E+00	-1.89E+00
1039	Sulfur dioxide	Air	g	-3.48E-01	2.88E+00	-2.88E+00	1.47E-05	-3.48E-01
1040	Sulfur hexafluoride	Air	µg	-3.91E+01	1.17E+01	-1.17E+01	5.27E-04	-3.91E+01
1041	Sulfur monoxide	Air	µg	-7.02E+00	0.00E+00	0.00E+00	0.00E+00	-7.02E+00
1042	Sulfur oxides	Air	ng	-3.38E+01	7.68E+02	-7.68E+02	2.83E-02	-3.38E+01
1043	Sulfur trioxide	Air	ng	-2.30E+00	3.93E+01	-3.93E+01	2.96E-03	-2.30E+00
1044	Sulfuric acid	Air	µg	-5.87E-02	3.18E+00	-3.18E+00	6.57E-05	-5.88E-02
1045	Sulfuric acid	Soil	µg	-1.38E-01	2.27E+00	-2.27E+00	1.78E-04	-1.38E-01
1046	Sulfuric acid, dimethyl ester	Air	pg	-5.31E+02	0.00E+00	0.00E+00	0.00E+00	-5.31E+02
1047	Suspended solids, unspecified	Water	g	-7.10E-01	1.66E+01	-1.66E+01	8.08E-06	-7.10E-01
1048	t-Butyl methyl ether	Air	ng	-8.72E+01	1.12E+02	-1.12E+02	4.55E-03	-8.72E+01
1049	t-Butyl methyl ether	Water	ng	-2.81E+00	4.95E+00	-4.95E+00	7.20E-04	-2.81E+00
1050	t-Butylamine	Air	pg	-4.04E+01	9.20E+02	-9.20E+02	5.67E-02	-4.05E+01
1051	t-Butylamine	Water	ng	-9.70E-02	2.21E+00	-2.21E+00	1.36E-04	-9.71E-02
1052	Talc	Raw	µg	-8.24E+01	5.95E+01	-5.95E+01	1.56E-03	-8.24E+01
1053	Tantalum	Raw	ng	-2.82E+00	1.12E+02	-1.12E+02	1.99E-02	-2.84E+00
1054	Tar	Air	pg	-8.58E-02	0.00E+00	0.00E+00	0.00E+00	-8.58E-02
1055	Tar	Water	pg	-1.23E-03	0.00E+00	0.00E+00	0.00E+00	-1.23E-03
1056	Tebuconazole	Air	pg	-1.56E-05	2.48E-04	-2.48E-04	1.99E-08	-1.56E-05
1057	Tebuconazole	Water	pg	-4.82E-06	7.68E-05	-7.68E-05	6.16E-09	-4.83E-06
1058	Tebuconazole	Soil	ng	-1.22E-01	1.62E+00	-1.62E+00	1.24E-04	-1.22E-01
1059	Tebufenpyrad	Soil	ng	-8.74E-02	1.45E+00	-1.45E+00	1.13E-04	-8.75E-02
1060	Tebupirimphos	Soil	ng	-6.37E-02	1.17E+00	-1.17E+00	8.80E-05	-6.38E-02
1061	Tebutam	Soil	ng	-1.67E+00	5.51E+01	-5.51E+01	1.72E-03	-1.67E+00
1062	Technetium-99m	Water	µBq	-4.65E+00	1.37E+02	-1.37E+02	5.73E-03	-4.66E+00
1063	Teflubenzuron	Soil	pg	-1.21E+01	6.27E+02	-6.27E+02	1.64E-02	-1.21E+01
1064	Tefluthrin	Air	pg	-3.94E-01	6.38E+00	-6.38E+00	5.10E-04	-3.94E-01
1065	Tefluthrin	Water	pg	-1.93E-06	3.12E-05	-3.12E-05	2.50E-09	-1.93E-06
1066	Tefluthrin	Soil	pg	-5.14E+01	9.44E+02	-9.44E+02	7.08E-02	-5.15E+01
1067	Tellurium	Raw	pg	-2.06E-01	4.69E+00	-4.69E+00	1.69E-04	-2.06E-01
1068	Tellurium-123m	Water	µBq	-1.56E+00	1.29E+01	-1.29E+01	7.43E-04	-1.56E+00
1069	Tellurium-132	Water	nBq	-8.02E+01	5.56E+02	-5.56E+02	2.65E-02	-8.02E+01
1070	Terbacil	Soil	ng	-1.54E+01	2.54E+02	-2.54E+02	1.99E-02	-1.54E+01
1071	Terbufos	Soil	ng	-1.83E-01	3.74E+00	-3.74E+00	2.60E-04	-1.84E-01
1072	Terpenes	Air	ng	-5.66E+00	7.80E+01	-7.80E+01	6.05E-03	-5.67E+00
1073	Tetradecane	Water	ng	-1.04E+00	0.00E+00	0.00E+00	0.00E+00	-1.04E+00
1074	Tetramethyl ammonium hydroxide	Air	ng	-3.66E+01	9.81E+02	-9.81E+02	2.57E-02	-3.66E+01
1075	Thallium	Air	ng	-4.96E+00	7.99E+00	-7.99E+00	1.48E-03	-4.96E+00
1076	Thallium	Water	µg	-1.72E+00	1.10E+00	-1.10E+00	6.59E-06	-1.72E+00
1077	Thiamethoxam	Soil	ng	-1.22E-01	1.98E+00	-1.98E+00	1.55E-04	-1.22E-01
1078	Thiazole, 2-(thiocyanatemethylthio)benzo-	Soil	ng	-1.14E+01	1.88E+02	-1.88E+02	1.47E-02	-1.14E+01
1079	Thidiazuron	Soil	ng	-8.92E-02	1.44E+00	-1.44E+00	1.13E-04	-8.93E-02
1080	Thifensulfuron	Air	pg	-8.25E-01	1.17E+01	-1.17E+01	9.41E-04	-8.26E-01
1081	Thifensulfuron-methyl	Soil	pg	-9.52E-01	1.39E+01	-1.39E+01	1.12E-03	-9.54E-01
1082	Thiodicarb	Air	pg	-2.94E+00	4.17E+01	-4.17E+01	3.35E-03	-2.94E+00
1083	Thiodicarb	Soil	pg	-1.26E-01	1.79E+00	-1.79E+00	1.44E-04	-1.26E-01
1084	Thiram	Soil	pg	-8.58E+01	6.09E+02	-6.09E+02	4.08E-02	-8.58E+01
1085	Thorium	Air	ng	-5.96E+00	8.74E+00	-8.74E+00	1.42E-03	-5.96E+00
1086	Thorium-228	Air	µBq	-4.36E+01	9.68E+02	-9.68E+02	4.54E-02	-4.37E+01
1087	Thorium-228	Water	mBq	-1.32E+02	8.91E+01	-8.91E+01	8.27E-04	-1.32E+02
1088	Thorium-230	Air	µBq	-2.20E+01	4.88E+02	-4.88E+02	3.26E-02	-2.21E+01
1089	Thorium-230	Water	mBq	-9.00E+00	1.06E+02	-1.06E+02	5.94E-03	-9.00E+00
1090	Thorium-232	Air	mBq	-4.95E-02	1.39E+00	-1.39E+00	6.31E-05	-4.96E-02
1091	Thorium-232	Water	µBq	-1.90E+01	4.97E+02	-4.97E+02	2.54E-02	-1.90E+01
1092	Thorium-234	Air	µBq	-1.34E+01	3.83E+02	-3.83E+02	1.68E-02	-1.34E+01
1093	Thorium-234	Water	mBq	-1.06E-01	1.26E+00	-1.26E+00	7.02E-05	-1.06E-01
1094	Tin	Raw	µg	-4.84E-01	2.19E+01	-2.19E+01	1.09E-03	-4.85E-01
1095	Tin	Air	µg	-1.81E-01	3.16E+01	-3.16E+01	4.42E-05	-1.81E-01
1096	Tin	Water	µg	-1.81E+00	4.20E+01	-4.20E+01	6.71E-03	-1.81E+00
1097	Tin	Soil	ng	3.59E+00	3.37E-01	-3.37E-01	3.60E+00	-9.39E-03
1098	TiO2, 54% in ilmenite, 18% in crude ore	Raw	µg	-7.94E+00	1.28E+02	-1.28E+02	3.04E-03	-7.94E+00
1099	TiO2, 54% in ilmenite, 2.6% in crude ore	Raw	mg	-1.08E-01	1.76E+00	-1.76E+00	4.25E-05	-1.09E-01
1100	TiO2, 95% in rutile, 0.40% in crude ore	Raw	µg	-1.67E+01	2.71E+02	-2.71E+02	6.55E-03	-1.67E+01
1101	Titanium	Air	µg	-1.32E+00	2.00E+01	-2.00E+01	3.18E-04	-1.32E+00
1102	Titanium	Water	µg	-3.02E+00	8.03E+01	-8.03E+01	5.22E-04	-3.02E+00
1103	Titanium	Soil	µg	-2.87E-01	1.37E+01	-1.37E+01	3.11E-04	-2.87E-01
1104	TOC, Total Organic Carbon	Water	mg	-4.09E+01	2.27E+02	-2.27E+02	3.46E-02	-4.09E+01
1105	Toluene	Air	mg	-1.43E-01	1.41E+01	-1.41E+01	9.79E-06	-1.43E-01
1106	Toluene	Water	µg	-1.10E+02	6.49E+02	-6.49E+02	7.62E-04	-1.10E+02
1107	Toluene, 2-chloro-	Air	ng	-1.11E-01	1.95E+00	-1.95E+00	1.45E-04	-1.11E-01
1108	Toluene, 2-chloro-	Water	ng	-2.12E-01	3.68E+00	-3.68E+00	2.75E-04	-2.12E-01
1109	Toluene, 2,4-dinitro-	Air	pg	-3.10E+00	0.00E+00	0.00E+00	0.00E+00	-3.10E+00
1110	Tolylfluanid	Soil	ng	-3.60E+00	5.94E+01	-5.94E+01	4.65E-03	-3.60E+00
1111	Tralkoxydim	Soil	ng	-1.75E-01	3.02E+00	-3.02E+00	2.25E-04	-1.75E-01
1112	Transformation, from arable	Raw	mm2	-2.57E+00	4.03E+01	-4.03E+01	3.17E-03	-2.57E+00
1113	Transformation, from arable, greenhouse	Raw	mm2	-2.16E-02	3.56E-01	-3.56E-01	2.79E-05	-2.16E-02
1114	Transformation, from arable, irrigated, intensive	Raw	mm2	-3.72E-01	6.19E+00	-6.19E+00	4.82E-04	-3.72E-01
1115	Transformation, from arable, non-irrigated	Raw	mm2	-2.71E-01	1.43E+01	-1.43E+01	6.56E-04	-2.71E-01
1116	Transformation, from arable, non-irrigated, extensive	Raw	mm2	-2.48E+00	4.00E+01	-4.00E+01	3.18E-03	-2.49E+00
1117	Transformation, from arable, non-irrigated, intensive	Raw	mm2	-9.31E-01	1.62E+01	-1.62E+01	1.17E-03	-9.32E-01
1118	Transformation, from cropland fallow (non-use)	Raw	mm2	3.87E-05	1.91E-02	-1.91E-02	2.84E-06	3.59E-05
1119	Transformation, from dump site, inert material landfill	Raw	mm2	-1.75E-07	2.36E-06	-2.36E-06	4.85E-10	-1.76E-07
1120	Transformation, from dump site, residual material landfill	Raw	mm2	4.11E-06	3.35E-06	-3.35E-06	6.02E-10	4.11E-06
1121	Transformation, from dump site, sanitary landfill	Raw	mm2	-2.78E-08	9.00E-08	-9.00E-08	3.47E-11	-2.78E-08
1122	Transformation, from dump site, slag compartment	Raw	mm2	-1.96E-08	5.36E-08	-5.36E-08	2.02E-11	-1.96E-08
1123	Transformation, from forest	Raw	mm2	-1.07E-02	3.86E-01	-3.86E-01	1.92E-05	-1.07E-02
1124	Transformation, from forest, extensive	Raw	mm2	-1.60E-01	2.45E-01	-2.45E-01	1.33E-05	-1.60E-01
1125	Transformation, from forest, intensive	Raw	mm2	-4.84E+00	3.11E+01	-3.11E+01	2.14E-03	-4.84E+00
1126	Transformation, from forest, primary	Raw	mm2	-3.75E-03	4.66E-02	-4.66E-02	3.59E-06	-3.75E-03
1127	Transformation, from grassland, not used	Raw	mm2	-2.64E-05	1.87E-04	-1.87E-04	1.25E-08	-2.64E-05
1128	Transformation, from heterogeneous, agricultural	Raw	mm2	-7.71E-08	1.71E-06	-1.71E-06	7.77E-11	-7.72E-08
1129	Transformation, from industrial area	Raw	mm2	-2.50E-03	2.08E-02	-2.08E-02	2.28E-06	-2.50E-03
1130	Transformation, from mineral extraction site	Raw	mm2	-2.51E-02	5.22E-01	-5.22E-01	4.01E-05	-2.52E-02
1131	Transformation, from pasture and meadow	Raw	mm2	-1.89E-01	2.65E-01	-2.65E-01	1.48E-05	-1.89E-01
1132	Transformation, from pasture and meadow, extensive	Raw	mm2	-7.93E-06	5.36E-04	-5.36E-04	3.61E-09	-7.93E-06
1133	Transformation, from pasture and meadow, intensive	Raw	mm2	-2.13E-01	3.46E+00	-3.46E+00	2.71E-04	-2.14E-01
1134	Transformation, from permanent crop	Raw	mm2	-2.00E-03	1.42E-02	-1.42E-02	9.51E-07	-2.00E-03
1135	Transformation, from permanent crops, irrigated, intensive	Raw	mm2	-1.01E-01	1.67E+00	-1.67E+00	1.31E-04	-1.01E-01
1136	Transformation, from permanent crops, non-irrigated, intensive	Raw	mm2	-1.32E-01	2.18E+00	-2.18E+00	1.71E-04	-1.32E-01
1137	Transformation, from sea and ocean	Raw	mm2	-1.49E-05	1.13E-03	-1.13E-03	5.97E-08	-1.49E-05
1138	Transformation, from seabed, infrastructure	Raw	mm2	-5.85E-08	2.53E-06	-2.53E-06	1.38E-10	-5.87E-08
1139	Transformation, from shrub land, sclerophyllous	Raw	mm2	-2.00E-01	4.16E-01	-4.16E-01	2.44E-05	-2.00E-01
1140	Transformation, from traffic area, rail/road embankment	Raw	mm2	-2.35E-02	1.70E-01	-1.70E-01	1.33E-05	-2.35E-02
1141	Transformation, from traffic area, road network	Raw	mm2	-5.28E-06	1.30E-04	-1.30E-04	5.81E-09	-5.29E-06
1142	Transformation, from unknown	Raw	mm2	-1.57E-01	4.57E+00	-4.57E+00	2.42E-04	-1.58E-01
1143	Transformation, from unspecified, natural	Raw	mm2	-7.89E-08	6.30E-07	-6.30E-07	3.99E-11	-7.89E-08
1144	Transformation, from wetland, inland (non-use)	Raw	mm2	-1.09E-04	2.69E-03	-2.69E-03	1.20E-07	-1.10E-04
1145	Transformation, to arable	Raw	mm2	-1.20E+00	1.97E+01	-1.97E+01	1.53E-03	-1.21E+00
1146	Transformation, to arable, fallow	Raw	mm2	-1.01E-04	2.30E-02	-2.30E-02	3.15E-06	-1.04E-04
1147	Transformation, to arable, greenhouse	Raw	mm2	-2.16E-02	3.56E-01	-3.56E-01	2.79E-05	-2.16E-02
1148	Transformation, to arable, irrigated, extensive	Raw	mm2	-1.60E-02	2.64E-01	-2.64E-01	2.07E-05	-1.60E-02
1149	Transformation, to arable, irrigated, intensive	Raw	mm2	-3.62E-01	6.21E+00	-6.21E+00	4.73E-04	-3.63E-01
1150	Transformation, to arable, non-irrigated	Raw	mm2	-1.48E-02	1.18E-01	-1.18E-01	8.11E-06	-1.48E-02
1151	Transformation, to arable, non-irrigated, extensive	Raw	mm2	-2.49E+00	4.01E+01	-4.01E+01	3.18E-03	-2.49E+00
1152	Transformation, to arable, non-irrigated, intensive	Raw	mm2	-2.58E+00	5.13E+01	-5.13E+01	3.49E-03	-2.59E+00
1153	Transformation, to dump site	Raw	mm2	-3.94E-02	2.20E+00	-2.20E+00	7.81E-05	-3.94E-02
1154	Transformation, to dump site, inert material landfill	Raw	mm2	-1.75E-07	2.36E-06	-2.36E-06	4.85E-10	-1.76E-07
1155	Transformation, to dump site, residual material landfill	Raw	mm2	4.07E-06	7.10E-05	-7.10E-05	6.58E-10	4.07E-06
1156	Transformation, to dump site, sanitary landfill	Raw	mm2	-2.78E-08	9.00E-08	-9.00E-08	3.47E-11	-2.78E-08
1157	Transformation, to dump site, slag compartment	Raw	mm2	-1.96E-08	5.36E-08	-5.36E-08	2.02E-11	-1.96E-08
1158	Transformation, to forest	Raw	mm2	-4.50E-03	3.07E-02	-3.07E-02	4.66E-06	-4.51E-03
1159	Transformation, to forest, extensive	Raw	mm2	-1.27E-02	1.60E-01	-1.60E-01	7.15E-06	-1.27E-02
1160	Transformation, to forest, intensive	Raw	mm2	-4.97E+00	3.12E+01	-3.12E+01	2.15E-03	-4.98E+00
1161	Transformation, to forest, secondary (non-use)	Raw	mm2	-6.23E-06	1.53E-04	-1.53E-04	6.84E-09	-6.23E-06
1162	Transformation, to grassland, natural (non-use)	Raw	mm2	-7.71E-05	2.24E-03	-2.24E-03	8.61E-08	-7.72E-05
1163	Transformation, to heterogeneous, agricultural	Raw	mm2	-2.26E-05	1.07E-03	-1.07E-03	5.03E-08	-2.27E-05
1164	Transformation, to industrial area	Raw	mm2	-1.37E-02	2.38E-01	-2.38E-01	6.85E-05	-1.37E-02
1165	Transformation, to inland waterbody, unspecified	Raw	mm2	-1.05E-05	6.01E-04	-6.01E-04	1.07E-08	-1.06E-05
1166	Transformation, to mineral extraction site	Raw	mm2	-3.41E-02	8.49E-01	-8.49E-01	5.40E-05	-3.41E-02
1167	Transformation, to pasture and meadow	Raw	mm2	-1.93E-04	3.21E-03	-3.21E-03	3.25E-06	-1.96E-04
1168	Transformation, to pasture and meadow, extensive	Raw	mm2	-7.93E-06	5.36E-04	-5.36E-04	3.61E-09	-7.93E-06
1169	Transformation, to pasture and meadow, intensive	Raw	mm2	-2.02E-01	3.28E+00	-3.28E+00	2.62E-04	-2.03E-01
1170	Transformation, to permanent crop	Raw	mm2	-4.09E-03	2.90E-02	-2.90E-02	1.94E-06	-4.09E-03
1171	Transformation, to permanent crops, irrigated, intensive	Raw	mm2	-1.02E-01	1.68E+00	-1.68E+00	1.31E-04	-1.02E-01
1172	Transformation, to permanent crops, non-irrigated	Raw	mm2	-6.23E-06	1.53E-04	-1.53E-04	6.84E-09	-6.23E-06
1173	Transformation, to permanent crops, non-irrigated, intensive	Raw	mm2	-1.32E-01	2.18E+00	-2.18E+00	1.71E-04	-1.32E-01
1174	Transformation, to seabed, drilling and mining	Raw	mm2	1.00E-05	1.07E-05	-1.07E-05	3.51E-09	1.00E-05
1175	Transformation, to seabed, infrastructure	Raw	mm2	-2.49E-05	1.12E-03	-1.12E-03	5.62E-08	-2.49E-05
1176	Transformation, to seabed, unspecified	Raw	mm2	-5.85E-08	2.53E-06	-2.53E-06	1.38E-10	-5.87E-08
1177	Transformation, to shrub land, sclerophyllous	Raw	mm2	3.89E-06	5.85E-06	-5.85E-06	1.14E-09	3.89E-06
1178	Transformation, to traffic area, rail network	Raw	mm2	2.14E-07	2.42E-07	-2.42E-07	1.13E-10	2.14E-07
1179	Transformation, to traffic area, rail/road embankment	Raw	mm2	-3.09E-02	1.73E-01	-1.73E-01	1.34E-05	-3.09E-02
1180	Transformation, to traffic area, road network	Raw	mm2	-1.43E-05	3.60E-04	-3.60E-04	1.14E-08	-1.43E-05
1181	Transformation, to unknown	Raw	mm2	-1.14E-03	1.85E-02	-1.85E-02	2.05E-06	-1.14E-03
1182	Transformation, to urban, discontinuously built	Raw	mm2	-5.61E-05	1.21E-03	-1.21E-03	5.56E-08	-5.62E-05
1183	Transformation, to urban/industrial fallow	Raw	mm2	-1.31E-05	7.83E-05	-7.83E-05	4.77E-09	-1.31E-05
1184	Transformation, to water bodies, artificial	Raw	mm2	-4.61E-01	2.28E+00	-2.28E+00	1.02E-04	-4.61E-01
1185	Transformation, to wetland, inland (non-use)	Raw	mm2	-1.97E-05	4.85E-04	-4.85E-04	2.17E-08	-1.97E-05
1186	Triadimenol	Soil	pg	-4.48E+00	4.14E+01	-4.14E+01	3.45E-03	-4.48E+00
1187	Triallate	Soil	pg	-2.52E+00	4.02E+01	-4.02E+01	3.22E-03	-2.53E+00
1188	Triasulfuron	Soil	pg	-7.48E-01	1.19E+01	-1.19E+01	9.55E-04	-7.48E-01
1189	Tribenuron	Soil	pg	-3.99E-01	3.25E+00	-3.25E+00	2.73E-04	-4.00E-01
1190	Tribenuron-methyl	Soil	pg	-4.92E+00	8.36E+01	-8.36E+01	6.31E-03	-4.93E+00
1191	Tribufos	Soil	ng	-8.34E-01	1.35E+01	-1.35E+01	1.05E-03	-8.35E-01
1192	Tributyltin compounds	Water	µg	-5.51E-01	4.24E+00	-4.24E+00	1.21E-05	-5.51E-01
1193	Trichlorfon	Soil	pg	-5.86E-01	9.68E+00	-9.68E+00	7.58E-04	-5.87E-01
1194	Triclopyr	Soil	ng	-6.77E-01	4.76E+01	-4.76E+01	2.04E-03	-6.79E-01
1195	Triethylene glycol	Water	µg	-7.14E-02	3.05E+01	-3.05E+01	2.89E-05	-7.15E-02
1196	Trifloxystrobin	Air	pg	-5.28E-01	7.49E+00	-7.49E+00	6.02E-04	-5.28E-01
1197	Trifloxystrobin	Water	pg	-1.81E-07	2.88E-06	-2.88E-06	2.31E-10	-1.81E-07
1198	Trifloxystrobin	Soil	ng	-1.86E+00	3.06E+01	-3.06E+01	2.40E-03	-1.86E+00
1199	Trifluralin	Air	ng	-8.33E-01	1.18E+01	-1.18E+01	9.51E-04	-8.34E-01
1200	Trifluralin	Soil	ng	-9.63E+00	1.57E+02	-1.57E+02	1.20E-02	-9.64E+00
1201	Triforine	Soil	ng	-3.44E-01	5.69E+00	-5.69E+00	4.45E-04	-3.45E-01
1202	Trimethylamine	Air	pg	-8.17E+00	1.64E+02	-1.64E+02	1.14E-02	-8.19E+00
1203	Trimethylamine	Water	pg	-1.96E+01	3.95E+02	-3.95E+02	2.74E-02	-1.96E+01
1204	Trinexapac-ethyl	Soil	ng	-1.78E-01	2.78E+00	-2.78E+00	2.10E-04	-1.79E-01
1205	Trona	Raw	mg	-2.05E+02	0.00E+00	0.00E+00	0.00E+00	-2.05E+02
1206	Tungsten	Air	pg	-1.11E+01	1.31E+02	-1.31E+02	7.33E-03	-1.11E+01
1207	Tungsten	Water	µg	-4.23E-02	9.85E+00	-9.85E+00	3.13E-05	-4.23E-02
1208	Ulexite	Raw	µg	-7.93E-02	1.19E+01	-1.19E+01	1.42E-04	-7.94E-02
1209	Uranium	Raw	µg	-2.47E+01	2.98E+02	-2.98E+02	1.68E-02	-2.47E+01
1210	Uranium	Air	ng	-7.92E+00	1.16E+01	-1.16E+01	1.89E-03	-7.93E+00
1211	Uranium-234	Air	mBq	-6.08E-02	1.16E+00	-1.16E+00	6.58E-05	-6.08E-02
1212	Uranium-234	Water	mBq	-1.23E-01	1.46E+00	-1.46E+00	8.12E-05	-1.23E-01
1213	Uranium-235	Air	µBq	-2.20E+00	2.60E+01	-2.60E+01	1.45E-03	-2.20E+00
1214	Uranium-235	Water	mBq	-1.37E-01	1.62E+00	-1.62E+00	9.06E-05	-1.37E-01
1215	Uranium-238	Air	mBq	-1.94E-01	4.86E+00	-4.86E+00	2.34E-04	-1.95E-01
1216	Uranium-238	Water	mBq	-3.02E-01	4.21E+00	-4.21E+00	4.67E-04	-3.02E-01
1217	Uranium alpha	Air	mBq	-2.53E-01	2.99E+00	-2.99E+00	1.67E-04	-2.53E-01
1218	Uranium alpha	Water	mBq	-4.15E+00	4.91E+01	-4.91E+01	2.74E-03	-4.15E+00
1219	Uranium oxide, 332 GJ per kg, in ore	Raw	ng	-1.33E+02	0.00E+00	0.00E+00	0.00E+00	-1.33E+02
1220	Urea	Water	pg	-3.76E+01	7.75E+02	-7.75E+02	5.24E-02	-3.77E+01
1221	Vanadium	Air	µg	-4.83E+02	5.44E+01	-5.44E+01	2.28E-03	-4.83E+02
1222	Vanadium	Water	µg	-1.74E+01	1.37E+01	-1.37E+01	1.72E-04	-1.74E+01
1223	Vanadium	Soil	ng	-6.78E+00	1.53E+02	-1.53E+02	8.65E-03	-6.79E+00
1224	Vermiculite	Raw	mg	-2.51E-02	1.19E+00	-1.19E+00	4.96E-05	-2.52E-02
1225	Vinclozolin	Soil	pg	-2.78E+00	4.82E+01	-4.82E+01	3.47E-03	-2.79E+00
1226	Vinyl acetate	Air	pg	-8.40E+01	0.00E+00	0.00E+00	0.00E+00	-8.40E+01
1227	VOC, volatile organic compounds	Air	µg	-1.20E+01	0.00E+00	0.00E+00	0.00E+00	-1.20E+01
1228	VOC, volatile organic compounds, unspecified origin	Water	µg	-2.32E+02	1.59E+02	-1.59E+02	1.59E-03	-2.32E+02
1229	Volume occupied, final repository for low-active radioactive waste	Raw	mm3	-1.75E+00	3.02E+00	-3.02E+00	5.31E-05	-1.75E+00
1230	Volume occupied, final repository for radioactive waste	Raw	mm3	-7.87E-03	1.23E-01	-1.23E-01	6.66E-06	-7.87E-03
1231	Volume occupied, reservoir	Raw	l*day	-2.15E+01	3.99E+02	-3.99E+02	1.84E-02	-2.15E+01
1232	Volume occupied, underground deposit	Raw	mm3	-3.93E-01	7.14E+00	-7.14E+00	4.14E-04	-3.93E-01
1233	Water, AT	Water	cu.in	-1.06E+01	4.83E+02	-4.83E+02	4.71E-02	-1.06E+01
1234	Water, AU	Water	cu.in	-1.97E+00	1.24E+02	-1.24E+02	5.50E-03	-1.97E+00
1235	Water, BA	Water	cm3	-8.52E-01	5.51E+01	-5.51E+01	4.46E-03	-8.57E-01
1236	Water, BE	Water	cm3	-2.25E+00	2.00E+02	-2.00E+02	1.44E-02	-2.26E+00
1237	Water, BG	Water	cm3	-1.16E+01	6.98E+02	-6.98E+02	7.44E-02	-1.17E+01
1238	Water, BR	Water	cu.in	-1.12E+01	6.86E+02	-6.86E+02	3.17E-02	-1.12E+01
1239	Water, CA	Water	dm3	-3.65E-01	2.51E+01	-2.51E+01	1.08E-03	-3.66E-01
1240	Water, CH	Water	cu.in	-3.66E+01	3.39E+02	-3.39E+02	1.31E-02	-3.66E+01
1241	Water, CL	Water	cu.in	-3.06E+00	1.88E+02	-1.88E+02	8.60E-03	-3.07E+00
1242	Water, CN	Water	dm3	-2.17E+00	1.36E+02	-1.36E+02	6.18E-03	-2.18E+00
1243	Water, CO	Water	mm3	-1.49E-02	1.06E-01	-1.06E-01	7.08E-06	-1.49E-02
1244	Water, cooling, unspecified natural origin, AT	Raw	cm3	-7.25E-02	4.97E+01	-4.97E+01	4.34E-04	-7.30E-02
1245	Water, cooling, unspecified natural origin, AU	Raw	cm3	-6.67E-01	9.07E+01	-9.07E+01	1.88E-03	-6.69E-01
1246	Water, cooling, unspecified natural origin, BA	Raw	cm3	-3.29E-02	2.50E+00	-2.50E+00	2.21E-04	-3.32E-02
1247	Water, cooling, unspecified natural origin, BE	Raw	cm3	-2.98E-01	7.46E+01	-7.46E+01	2.01E-03	-3.00E-01
1248	Water, cooling, unspecified natural origin, BG	Raw	cm3	-2.78E-01	1.74E+01	-1.74E+01	1.26E-03	-2.79E-01
1249	Water, cooling, unspecified natural origin, BR	Raw	cm3	-2.10E-01	8.69E+01	-8.69E+01	7.42E-04	-2.11E-01
1250	Water, cooling, unspecified natural origin, CA	Raw	cm3	-1.25E+00	1.37E+02	-1.37E+02	4.09E-03	-1.25E+00
1251	Water, cooling, unspecified natural origin, CH	Raw	cm3	-2.68E+00	1.73E+01	-1.73E+01	9.36E-04	-2.68E+00
1252	Water, cooling, unspecified natural origin, CL	Raw	cm3	-1.23E-01	7.56E+00	-7.56E+00	3.46E-04	-1.24E-01
1253	Water, cooling, unspecified natural origin, CN	Raw	cm3	-1.07E+01	6.72E+02	-6.72E+02	3.05E-02	-1.08E+01
1254	Water, cooling, unspecified natural origin, CY	Raw	mm3	-1.59E+01	9.70E+02	-9.70E+02	4.47E-02	-1.60E+01
1255	Water, cooling, unspecified natural origin, CZ	Raw	cm3	-2.16E+00	1.15E+02	-1.15E+02	9.06E-03	-2.17E+00
1256	Water, cooling, unspecified natural origin, DE	Raw	cm3	-2.94E+00	4.47E+02	-4.47E+02	1.46E-02	-2.95E+00
1257	Water, cooling, unspecified natural origin, DK	Raw	cm3	-5.95E-02	4.51E+01	-4.51E+01	3.74E-04	-5.99E-02
1258	Water, cooling, unspecified natural origin, EE	Raw	cm3	-5.36E-02	4.64E+00	-4.64E+00	3.50E-04	-5.39E-02
1259	Water, cooling, unspecified natural origin, ES	Raw	cm3	-7.78E-01	2.11E+02	-2.11E+02	5.41E-03	-7.83E-01
1260	Water, cooling, unspecified natural origin, Europe without Switzerland	Raw	cm3	-5.25E-01	1.22E+01	-1.22E+01	9.74E-05	-5.25E-01
1261	Water, cooling, unspecified natural origin, FI	Raw	cm3	-1.51E-01	5.52E+01	-5.52E+01	1.04E-03	-1.52E-01
1262	Water, cooling, unspecified natural origin, FR	Raw	cm3	-4.05E+00	2.88E+02	-2.88E+02	1.58E-02	-4.06E+00
1263	Water, cooling, unspecified natural origin, GB	Raw	cm3	-1.02E+00	1.51E+02	-1.51E+02	6.96E-03	-1.02E+00
1264	Water, cooling, unspecified natural origin, GLO	Raw	cu.in	-8.79E-03	3.15E+02	-3.15E+02	5.35E-06	-8.80E-03
1265	Water, cooling, unspecified natural origin, GR	Raw	cm3	-5.74E-01	3.94E+01	-3.94E+01	3.62E-03	-5.78E-01
1266	Water, cooling, unspecified natural origin, HR	Raw	cm3	-2.11E-02	2.40E+01	-2.40E+01	1.88E-04	-2.13E-02
1267	Water, cooling, unspecified natural origin, HU	Raw	cm3	-1.63E-01	4.78E+01	-4.78E+01	1.10E-03	-1.64E-01
1268	Water, cooling, unspecified natural origin, ID	Raw	cm3	-5.92E-01	3.58E+01	-3.58E+01	1.67E-03	-5.94E-01
1269	Water, cooling, unspecified natural origin, IE	Raw	cm3	-6.58E-02	1.93E+01	-1.93E+01	4.63E-04	-6.62E-02
1270	Water, cooling, unspecified natural origin, IN	Raw	cm3	-3.39E+00	2.04E+02	-2.04E+02	9.66E-03	-3.40E+00
1271	Water, cooling, unspecified natural origin, IR	Raw	cu.in	-5.24E+02	8.30E+00	-8.30E+00	1.66E-04	-5.24E+02
1272	Water, cooling, unspecified natural origin, IS	Raw	mm3	-1.56E-02	9.44E-01	-9.44E-01	9.98E-05	-1.57E-02
1273	Water, cooling, unspecified natural origin, IT	Raw	cm3	-6.62E-01	3.08E+02	-3.08E+02	4.71E-03	-6.67E-01
1274	Water, cooling, unspecified natural origin, JP	Raw	cm3	-2.28E+00	1.61E+02	-1.61E+02	6.25E-03	-2.28E+00
1275	Water, cooling, unspecified natural origin, KR	Raw	cm3	-1.54E+00	2.29E+02	-2.29E+02	4.37E-03	-1.55E+00
1276	Water, cooling, unspecified natural origin, LT	Raw	cm3	-5.63E-03	3.38E+01	-3.38E+01	1.05E-04	-5.74E-03
1277	Water, cooling, unspecified natural origin, LU	Raw	cm3	-9.87E-03	6.32E+00	-6.32E+00	7.63E-05	-9.95E-03
1278	Water, cooling, unspecified natural origin, LV	Raw	cm3	3.43E-03	3.57E+01	-3.57E+01	6.84E-05	3.36E-03
1279	Water, cooling, unspecified natural origin, MA	Raw	mm3	-5.38E-01	8.89E+00	-8.89E+00	9.39E-03	-5.48E-01
1280	Water, cooling, unspecified natural origin, MK	Raw	cm3	-2.03E-02	3.76E+00	-3.76E+00	1.37E-04	-2.04E-02
1281	Water, cooling, unspecified natural origin, MT	Raw	mm3	-1.25E+01	7.50E+02	-7.50E+02	8.04E-02	-1.25E+01
1282	Water, cooling, unspecified natural origin, MX	Raw	cm3	-6.97E-01	4.24E+01	-4.24E+01	1.98E-03	-6.99E-01
1283	Water, cooling, unspecified natural origin, MY	Raw	cm3	-2.67E-01	1.65E+01	-1.65E+01	7.41E-04	-2.68E-01
1284	Water, cooling, unspecified natural origin, NL	Raw	cm3	-3.28E-01	2.12E+02	-2.12E+02	2.16E-03	-3.30E-01
1285	Water, cooling, unspecified natural origin, NO	Raw	cm3	-1.30E-02	1.66E+00	-1.66E+00	6.79E-05	-1.31E-02
1286	Water, cooling, unspecified natural origin, PE	Raw	cm3	-6.53E-02	7.29E+00	-7.29E+00	1.85E-04	-6.55E-02
1287	Water, cooling, unspecified natural origin, PH	Raw	mm3	-4.83E-02	5.61E-01	-5.61E-01	2.31E-05	-4.83E-02
1288	Water, cooling, unspecified natural origin, PL	Raw	cm3	-2.53E+00	1.75E+02	-1.75E+02	1.54E-02	-2.54E+00
1289	Water, cooling, unspecified natural origin, PT	Raw	cm3	-7.77E-02	5.27E+01	-5.27E+01	6.09E-04	-7.83E-02
1290	Water, cooling, unspecified natural origin, RER	Raw	cm3	1.92E+01	1.47E+01	-1.47E+01	3.04E-02	1.91E+01
1291	Water, cooling, unspecified natural origin, RNA	Raw	mm3	-1.98E-04	1.23E-02	-1.23E-02	2.48E-05	-2.23E-04
1292	Water, cooling, unspecified natural origin, RO	Raw	cm3	-2.10E-01	1.18E+02	-1.18E+02	1.60E-03	-2.12E-01
1293	Water, cooling, unspecified natural origin, RoW	Raw	cu.in	-1.71E+00	1.65E+02	-1.65E+02	4.59E-03	-1.72E+00
1294	Water, cooling, unspecified natural origin, RS	Raw	cm3	-1.31E-01	1.80E+01	-1.80E+01	8.63E-04	-1.32E-01
1295	Water, cooling, unspecified natural origin, RU	Raw	cu.in	-8.35E-01	4.36E+02	-4.36E+02	1.42E-03	-8.37E-01
1296	Water, cooling, unspecified natural origin, SA	Raw	cm3	-1.04E+00	3.32E+02	-3.32E+02	3.03E-03	-1.04E+00
1297	Water, cooling, unspecified natural origin, SE	Raw	cm3	-3.66E-01	4.49E+01	-4.49E+01	2.35E-03	-3.69E-01
1298	Water, cooling, unspecified natural origin, SI	Raw	cm3	-3.63E-01	2.13E+01	-2.13E+01	2.12E-03	-3.65E-01
1299	Water, cooling, unspecified natural origin, SK	Raw	cm3	-3.45E-01	3.44E+01	-3.44E+01	1.90E-03	-3.47E-01
1300	Water, cooling, unspecified natural origin, TH	Raw	cm3	-3.98E-01	2.41E+01	-2.41E+01	1.12E-03	-3.99E-01
1301	Water, cooling, unspecified natural origin, TR	Raw	cm3	-7.86E+01	1.51E+02	-1.51E+02	1.45E-03	-7.86E+01
1302	Water, cooling, unspecified natural origin, TW	Raw	cm3	-6.32E-01	4.09E+01	-4.09E+01	1.77E-03	-6.34E-01
1303	Water, cooling, unspecified natural origin, TZ	Raw	cm3	-1.28E-01	2.10E+00	-2.10E+00	6.99E-05	-1.29E-01
1304	Water, cooling, unspecified natural origin, UA	Raw	cm3	-7.98E-01	2.58E+02	-2.58E+02	5.59E-03	-8.03E-01
1305	Water, cooling, unspecified natural origin, US	Raw	cu.in	-5.75E-01	6.79E+01	-6.79E+01	1.56E-03	-5.76E-01
1306	Water, cooling, unspecified natural origin, WEU	Raw	mm3	-1.82E-03	1.46E-01	-1.46E-01	9.36E-06	-1.82E-03
1307	Water, cooling, unspecified natural origin, ZA	Raw	cm3	-2.40E+00	9.36E+01	-9.36E+01	2.07E-03	-2.40E+00
1308	Water, CY	Water	mm3	-1.58E+01	9.64E+02	-9.64E+02	4.45E-02	-1.59E+01
1309	Water, CZ	Water	cm3	-9.96E+00	5.77E+02	-5.77E+02	5.70E-02	-1.00E+01
1310	Water, DE	Water	cu.in	-4.56E+00	3.01E+02	-3.01E+02	2.50E-02	-4.58E+00
1311	Water, DK	Water	cm3	-8.55E-02	4.82E+01	-4.82E+01	6.10E-04	-8.61E-02
1312	Water, EE	Water	cm3	-2.20E-01	1.47E+01	-1.47E+01	1.43E-03	-2.22E-01
1313	Water, ES	Water	cu.in	-2.97E+00	1.89E+02	-1.89E+02	1.93E-02	-2.99E+00
1314	Water, Europe without Switzerland	Water	cm3	2.61E-01	3.54E+01	-3.54E+01	2.77E-01	-1.63E-02
1315	Water, FI	Water	cu.in	-1.14E+00	7.25E+01	-7.25E+01	7.41E-03	-1.15E+00
1316	Water, FR	Water	cu.in	-3.75E+01	7.58E+02	-7.58E+02	6.62E-02	-3.75E+01
1317	Water, GB	Water	cu.in	-1.09E+00	7.22E+01	-7.22E+01	7.05E-03	-1.09E+00
1318	Water, GLO	Water	cu.in	-1.13E+00	2.23E+02	-2.23E+02	1.42E-03	-1.13E+00
1319	Water, GR	Water	cm3	-1.38E+01	8.29E+02	-8.29E+02	8.89E-02	-1.39E+01
1320	Water, HR	Water	cm3	-8.33E-01	7.30E+01	-7.30E+01	5.47E-03	-8.39E-01
1321	Water, HU	Water	cm3	-9.24E-01	9.51E+01	-9.51E+01	5.99E-03	-9.30E-01
1322	Water, IAI Area 1	Water	mm3	-8.16E-03	8.42E-01	-8.42E-01	1.25E-05	-8.17E-03
1323	Water, IAI Area 2, without Quebec	Water	mm3	-1.05E-02	1.11E+00	-1.11E+00	1.64E-05	-1.05E-02
1324	Water, IAI Area 3	Water	mm3	-9.73E-03	1.02E+00	-1.02E+00	1.51E-05	-9.75E-03
1325	Water, IAI Area 4&5 without China	Water	mm3	-1.42E-02	1.49E+00	-1.49E+00	2.22E-05	-1.42E-02
1326	Water, IAI Area 8	Water	mm3	-1.73E-02	1.82E+00	-1.82E+00	2.69E-05	-1.73E-02
1327	Water, IAI Area, EU27 & EFTA	Water	mm3	-1.96E-01	2.01E+01	-2.01E+01	2.98E-04	-1.96E-01
1328	Water, IAI Area, Europe outside EU & EFTA	Water	mm3	-2.75E-02	2.87E+00	-2.87E+00	4.25E-05	-2.76E-02
1329	Water, ID	Water	cm3	-6.45E+00	3.89E+02	-3.89E+02	1.82E-02	-6.47E+00
1330	Water, IE	Water	cm3	-2.50E+00	1.68E+02	-1.68E+02	1.61E-02	-2.51E+00
1331	Water, IL	Water	mm3	-6.93E-07	8.73E-05	-8.73E-05	1.10E-07	-8.03E-07
1332	Water, IN	Water	cu.in	-2.91E+00	1.75E+02	-1.75E+02	8.30E-03	-2.92E+00
1333	Water, IR	Water	dm3	-2.93E+02	2.03E+00	-2.03E+00	9.21E-05	-2.93E+02
1334	Water, IS	Water	cm3	-6.34E+00	3.87E+02	-3.87E+02	3.98E-02	-6.38E+00
1335	Water, IT	Water	cu.in	-2.92E+00	1.97E+02	-1.97E+02	1.88E-02	-2.94E+00
1336	Water, JP	Water	cu.in	-1.00E+01	7.08E+02	-7.08E+02	2.76E-02	-1.01E+01
1337	Water, KR	Water	cm3	-9.99E+00	7.44E+02	-7.44E+02	2.84E-02	-1.00E+01
1338	Water, lake, AT	Raw	mm3	-2.73E-05	8.21E-04	-8.21E-04	1.08E-07	-2.74E-05
1339	Water, lake, BE	Raw	mm3	-5.58E-05	1.73E-03	-1.73E-03	2.27E-07	-5.60E-05
1340	Water, lake, BG	Raw	mm3	-6.01E-04	5.96E-04	-5.96E-04	5.41E-08	-6.01E-04
1341	Water, lake, CA	Raw	mm3	-8.01E-01	1.26E+02	-1.26E+02	4.99E-01	-1.30E+00
1342	Water, lake, CH	Raw	mm3	1.70E-02	1.99E+02	-1.99E+02	9.06E-01	-8.89E-01
1343	Water, lake, CN	Raw	mm3	-4.99E-05	3.07E-03	-3.07E-03	6.19E-06	-5.61E-05
1344	Water, lake, CZ	Raw	mm3	-2.41E-06	1.18E-04	-1.18E-04	1.55E-08	-2.43E-06
1345	Water, lake, DE	Raw	mm3	-5.37E-04	2.36E-02	-2.36E-02	2.72E-06	-5.39E-04
1346	Water, lake, DK	Raw	mm3	-5.81E-05	1.32E-03	-1.32E-03	1.73E-07	-5.82E-05
1347	Water, lake, ES	Raw	mm3	-4.91E-05	1.15E-03	-1.15E-03	1.52E-07	-4.92E-05
1348	Water, lake, Europe without Switzerland	Raw	cm3	1.04E-01	1.40E+01	-1.40E+01	1.10E-01	-6.08E-03
1349	Water, lake, FI	Raw	mm3	-1.67E-05	4.53E-04	-4.53E-04	5.98E-08	-1.68E-05
1350	Water, lake, FR	Raw	mm3	-1.30E-04	3.57E-03	-3.57E-03	4.71E-07	-1.30E-04
1351	Water, lake, GB	Raw	mm3	-1.10E-04	3.36E-03	-3.36E-03	4.38E-07	-1.11E-04
1352	Water, lake, GLO	Raw	mm3	-1.54E-04	6.99E-01	-6.99E-01	5.53E-07	-1.55E-04
1353	Water, lake, HU	Raw	mm3	-6.32E-05	2.45E-04	-2.45E-04	2.93E-08	-6.32E-05
1354	Water, lake, IT	Raw	mm3	-1.23E-04	3.59E-03	-3.59E-03	4.65E-07	-1.23E-04
1355	Water, lake, JP	Raw	mm3	-1.34E-04	7.28E-03	-7.28E-03	2.96E-07	-1.34E-04
1356	Water, lake, KR	Raw	mm3	-9.00E-06	4.79E-04	-4.79E-04	2.45E-08	-9.03E-06
1357	Water, lake, LU	Raw	mm3	-2.20E-06	7.47E-05	-7.47E-05	9.94E-09	-2.21E-06
1358	Water, lake, NL	Raw	mm3	-1.23E-04	8.31E-03	-8.31E-03	4.22E-07	-1.24E-04
1359	Water, lake, NO	Raw	mm3	-6.44E-06	6.12E-04	-6.12E-04	2.32E-08	-6.46E-06
1360	Water, lake, PL	Raw	mm3	-5.82E-06	4.64E-05	-4.64E-05	6.05E-09	-5.83E-06
1361	Water, lake, PT	Raw	mm3	-1.82E-05	3.99E-04	-3.99E-04	5.32E-08	-1.82E-05
1362	Water, lake, RER	Raw	mm3	-2.19E-02	1.15E-01	-1.15E-01	1.62E-05	-2.19E-02
1363	Water, lake, RNA	Raw	mm3	-1.22E-05	7.58E-04	-7.58E-04	1.53E-06	-1.38E-05
1364	Water, lake, RoW	Raw	cm3	2.84E-01	4.11E+01	-4.11E+01	3.20E-01	-3.56E-02
1365	Water, lake, RU	Raw	mm3	-6.69E-05	1.16E-02	-1.16E-02	1.15E-07	-6.70E-05
1366	Water, lake, SE	Raw	mm3	-1.76E-04	5.05E-03	-5.05E-03	3.10E-07	-1.76E-04
1367	Water, lake, SK	Raw	mm3	-1.45E-06	4.23E-05	-4.23E-05	5.45E-09	-1.45E-06
1368	Water, lake, TR	Raw	mm3	-1.89E-06	8.99E-05	-8.99E-05	4.70E-09	-1.90E-06
1369	Water, lake, TW	Raw	mm3	-4.95E-05	2.17E-03	-2.17E-03	1.10E-07	-4.96E-05
1370	Water, lake, US	Raw	mm3	-1.95E-06	1.52E-04	-1.52E-04	4.86E-07	-2.44E-06
1371	Water, LT	Water	cm3	-1.33E+00	1.13E+02	-1.13E+02	8.71E-03	-1.34E+00
1372	Water, LU	Water	cm3	-1.13E+00	7.49E+01	-7.49E+01	7.19E-03	-1.14E+00
1373	Water, LV	Water	cm3	-1.04E+01	6.63E+02	-6.63E+02	6.73E-02	-1.05E+01
1374	Water, MA	Water	mm3	-3.49E-01	5.77E+00	-5.77E+00	6.05E-03	-3.55E-01
1375	Water, MK	Water	cm3	-6.63E-01	4.24E+01	-4.24E+01	4.28E-03	-6.68E-01
1376	Water, MT	Water	mm3	-1.24E+01	7.47E+02	-7.47E+02	8.02E-02	-1.25E+01
1377	Water, MX	Water	cu.in	-5.00E+00	3.04E+02	-3.04E+02	1.42E-02	-5.01E+00
1378	Water, MY	Water	cm3	-6.16E+00	3.81E+02	-3.81E+02	1.71E-02	-6.18E+00
1379	Water, NL	Water	cm3	-6.85E-01	2.54E+02	-2.54E+02	4.20E-03	-6.89E-01
1380	Water, NO	Water	cu.in	-7.16E-01	8.98E+01	-8.98E+01	3.68E-03	-7.20E-01
1381	Water, NORDEL	Water	mm3	-8.78E-02	5.89E+00	-5.89E+00	5.40E-04	-8.83E-02
1382	Water, PE	Water	cm3	-9.97E-01	6.43E+01	-6.43E+01	2.81E-03	-1.00E+00
1383	Water, PG	Water	mm3	-1.99E-03	9.73E-02	-9.73E-02	6.94E-06	-1.99E-03
1384	Water, PH	Water	mm3	-3.60E+00	4.14E+01	-4.14E+01	1.71E-03	-3.60E+00
1385	Water, PL	Water	cm3	-9.10E+00	5.73E+02	-5.73E+02	5.77E-02	-9.16E+00
1386	Water, PT	Water	cm3	-1.32E+01	8.45E+02	-8.45E+02	8.55E-02	-1.33E+01
1387	Water, RAF	Water	cm3	-1.37E+00	8.95E-01	-8.95E-01	8.51E-06	-1.37E+00
1388	Water, RAS	Water	cm3	-1.78E-04	4.76E+00	-4.76E+00	7.20E-07	-1.79E-04
1389	Water, RER	Water	cm3	1.11E+01	2.32E+01	-2.32E+01	1.95E-02	1.10E+01
1390	Water, river, AT	Raw	mm3	-9.15E-02	3.26E+00	-3.26E+00	3.77E-04	-9.19E-02
1391	Water, river, AU	Raw	mm3	-5.23E-02	6.93E+01	-6.93E+01	1.58E-04	-5.24E-02
1392	Water, river, BE	Raw	mm3	-1.43E-01	5.34E+00	-5.34E+00	6.43E-04	-1.44E-01
1393	Water, river, BG	Raw	mm3	-1.23E+00	1.22E+00	-1.22E+00	1.11E-04	-1.23E+00
1394	Water, river, BR	Raw	cm3	-7.17E-02	3.16E+00	-3.16E+00	1.59E-04	-7.19E-02
1395	Water, river, CA	Raw	cm3	-1.07E-01	7.39E+00	-7.39E+00	4.59E-03	-1.11E-01
1396	Water, river, CH	Raw	mm3	-1.22E+01	5.71E+02	-5.71E+02	1.88E+00	-1.41E+01
1397	Water, river, CN	Raw	cm3	-9.51E-02	2.03E+00	-2.03E+00	1.36E-04	-9.52E-02
1398	Water, river, CZ	Raw	mm3	-7.31E-02	4.14E+00	-4.14E+00	4.37E-04	-7.36E-02
1399	Water, river, DE	Raw	mm3	-1.05E+01	6.10E+02	-6.10E+02	5.53E-02	-1.06E+01
1400	Water, river, DK	Raw	mm3	-1.35E-01	3.65E+00	-3.65E+00	4.51E-04	-1.35E-01
1401	Water, river, EE	Raw	mm3	-6.82E-04	3.99E-02	-3.99E-02	4.28E-06	-6.87E-04
1402	Water, river, ES	Raw	mm3	-2.16E+00	3.73E+01	-3.73E+01	2.95E-03	-2.16E+00
1403	Water, river, Europe without Switzerland	Raw	cm3	1.50E+00	2.17E+02	-2.17E+02	1.69E+00	-1.85E-01
1404	Water, river, FI	Raw	mm3	-3.86E-02	1.18E+00	-1.18E+00	1.49E-04	-3.87E-02
1405	Water, river, FR	Raw	mm3	-6.80E-01	1.61E+01	-1.61E+01	1.69E-03	-6.82E-01
1406	Water, river, GB	Raw	mm3	-4.11E-01	1.78E+01	-1.78E+01	2.04E-03	-4.13E-01
1407	Water, river, GLO	Raw	cm3	-1.23E+01	5.80E+00	-5.80E+00	2.72E-05	-1.23E+01
1408	Water, river, GR	Raw	mm3	-6.99E-03	4.02E-01	-4.02E-01	4.34E-05	-7.03E-03
1409	Water, river, HR	Raw	mm3	-2.62E-03	1.53E-01	-1.53E-01	1.65E-05	-2.64E-03
1410	Water, river, HU	Raw	mm3	-1.37E-01	9.84E-01	-9.84E-01	1.11E-04	-1.37E-01
1411	Water, river, IE	Raw	mm3	-6.27E-03	3.67E-01	-3.67E-01	3.88E-05	-6.30E-03
1412	Water, river, IN	Raw	cm3	-5.87E-02	2.36E+00	-2.36E+00	1.24E-04	-5.88E-02
1413	Water, river, IR	Raw	mm3	-4.82E+00	3.21E-02	-3.21E-02	1.52E-06	-4.82E+00
1414	Water, river, IT	Raw	mm3	-5.09E-01	2.26E+01	-2.26E+01	2.54E-03	-5.11E-01
1415	Water, river, JP	Raw	mm3	-3.60E-01	2.10E+01	-2.10E+01	8.45E-04	-3.61E-01
1416	Water, river, KR	Raw	cm3	-1.91E-02	1.16E+00	-1.16E+00	5.41E-05	-1.91E-02
1417	Water, river, LT	Raw	mm3	-1.34E-03	7.65E-02	-7.65E-02	8.33E-06	-1.35E-03
1418	Water, river, LU	Raw	mm3	-6.93E-03	2.97E-01	-2.97E-01	3.53E-05	-6.97E-03
1419	Water, river, LV	Raw	mm3	-6.74E-03	3.89E-01	-3.89E-01	4.17E-05	-6.78E-03
1420	Water, river, MX	Raw	mm3	-2.54E-03	1.48E-01	-1.48E-01	6.88E-06	-2.54E-03
1421	Water, river, MY	Raw	mm3	-2.21E+00	2.15E+01	-2.15E+01	1.50E-03	-2.21E+00
1422	Water, river, NL	Raw	mm3	-3.24E-01	3.28E+01	-3.28E+01	1.10E-03	-3.25E-01
1423	Water, river, NO	Raw	mm3	-1.37E-02	1.32E+00	-1.32E+00	5.05E-05	-1.38E-02
1424	Water, river, PE	Raw	mm3	-2.49E-03	1.45E-01	-1.45E-01	6.75E-06	-2.50E-03
1425	Water, river, PH	Raw	mm3	-9.74E+00	1.40E+02	-1.40E+02	8.32E-03	-9.75E+00
1426	Water, river, PL	Raw	mm3	-3.17E-02	1.24E+00	-1.24E+00	1.34E-04	-3.18E-02
1427	Water, river, PT	Raw	mm3	-4.42E-02	1.22E+00	-1.22E+00	1.53E-04	-4.43E-02
1428	Water, river, RAS	Raw	cm3	-3.61E-04	9.54E+00	-9.54E+00	1.46E-06	-3.62E-04
1429	Water, river, RER	Raw	cm3	-5.75E+01	1.56E+02	-1.56E+02	2.14E-03	-5.75E+01
1430	Water, river, RLA	Raw	cm3	-1.06E-04	4.07E+00	-4.07E+00	4.42E-07	-1.06E-04
1431	Water, river, RNA	Raw	cm3	-1.97E-04	8.35E+00	-8.35E+00	8.89E-07	-1.98E-04
1432	Water, river, RO	Raw	mm3	-1.38E+01	8.27E+02	-8.27E+02	8.93E-02	-1.39E+01
1433	Water, river, RoW	Raw	cm3	-1.52E+02	6.59E+02	-6.59E+02	2.02E+00	-1.54E+02
1434	Water, river, RS	Raw	mm3	-2.30E-04	1.34E-02	-1.34E-02	1.43E-06	-2.32E-04
1435	Water, river, RU	Raw	cm3	-9.74E-03	1.91E+00	-1.91E+00	1.41E-05	-9.75E-03
1436	Water, river, SE	Raw	mm3	-1.72E-01	6.61E+00	-6.61E+00	6.35E-04	-1.73E-01
1437	Water, river, SI	Raw	mm3	-7.56E-03	4.33E-01	-4.33E-01	4.78E-05	-7.60E-03
1438	Water, river, SK	Raw	mm3	-1.16E-02	6.04E-01	-6.04E-01	6.55E-05	-1.17E-02
1439	Water, river, TH	Raw	mm3	-2.99E-03	1.74E-01	-1.74E-01	8.06E-06	-3.00E-03
1440	Water, river, TN	Raw	mm3	-1.13E-01	1.98E+00	-1.98E+00	1.45E-04	-1.13E-01
1441	Water, river, TR	Raw	mm3	-2.42E+00	1.11E+00	-1.11E+00	5.37E-05	-2.42E+00
1442	Water, river, TW	Raw	mm3	-1.01E-01	4.45E+00	-4.45E+00	2.26E-04	-1.02E-01
1443	Water, river, TZ	Raw	mm3	-2.83E-04	1.38E-02	-1.38E-02	1.04E-06	-2.84E-04
1444	Water, river, US	Raw	mm3	-4.55E+01	7.74E+02	-7.74E+02	5.87E-02	-4.56E+01
1445	Water, river, WEU	Raw	mm3	-4.82E-07	2.54E-05	-2.54E-05	1.74E-09	-4.84E-07
1446	Water, river, ZA	Raw	mm3	-1.05E+00	3.87E+01	-3.87E+01	4.17E-05	-1.05E+00
1447	Water, RLA	Water	cm3	-1.73E-02	2.08E+00	-2.08E+00	2.81E-06	-1.73E-02
1448	Water, RME	Water	cm3	-1.35E+01	8.80E+00	-8.80E+00	8.36E-05	-1.35E+01
1449	Water, RNA	Water	cm3	-2.89E-02	5.48E+00	-5.48E+00	5.77E-05	-2.90E-02
1450	Water, RO	Water	cu.in	-2.27E+00	1.43E+02	-1.43E+02	1.47E-02	-2.29E+00
1451	Water, RoW	Water	dm3	-4.26E-01	4.82E+01	-4.82E+01	5.83E-03	-4.32E-01
1452	Water, RS	Water	cu.in	-1.66E+00	1.00E+02	-1.00E+02	1.07E-02	-1.67E+00
1453	Water, RU	Water	dm3	-3.71E-01	6.71E+01	-6.71E+01	7.30E-04	-3.72E-01
1454	Water, SA	Water	cm3	-1.05E+00	3.37E+02	-3.37E+02	3.04E-03	-1.05E+00
1455	Water, salt, ocean	Raw	cm3	-3.46E+00	6.90E+01	-6.90E+01	3.96E-02	-3.50E+00
1456	Water, salt, sole	Raw	cm3	-7.95E+00	5.60E+00	-5.60E+00	5.00E-05	-7.95E+00
1457	Water, SE	Water	cu.in	-1.40E+01	8.70E+02	-8.70E+02	8.99E-02	-1.41E+01
1458	Water, SI	Water	cm3	-1.65E+01	9.72E+02	-9.72E+02	1.07E-01	-1.66E+01
1459	Water, SK	Water	cm3	-1.30E+01	8.12E+02	-8.12E+02	8.35E-02	-1.30E+01
1460	Water, TH	Water	cm3	-4.31E+00	2.61E+02	-2.61E+02	1.21E-02	-4.32E+00
1461	Water, TR	Water	cu.in	-8.65E+02	3.37E+02	-3.37E+02	1.57E-02	-8.65E+02
1462	Water, turbine use, unspecified natural origin, AT	Raw	cu.in	-1.06E+01	4.80E+02	-4.80E+02	4.71E-02	-1.06E+01
1463	Water, turbine use, unspecified natural origin, AU	Raw	cu.in	-1.93E+00	1.18E+02	-1.18E+02	5.39E-03	-1.93E+00
1464	Water, turbine use, unspecified natural origin, BA	Raw	cm3	-8.19E-01	5.26E+01	-5.26E+01	4.24E-03	-8.24E-01
1465	Water, turbine use, unspecified natural origin, BE	Raw	cm3	-1.95E+00	1.25E+02	-1.25E+02	1.24E-02	-1.96E+00
1466	Water, turbine use, unspecified natural origin, BG	Raw	cm3	-1.13E+01	6.81E+02	-6.81E+02	7.32E-02	-1.14E+01
1467	Water, turbine use, unspecified natural origin, BR	Raw	cu.in	-1.12E+01	6.83E+02	-6.83E+02	3.18E-02	-1.13E+01
1468	Water, turbine use, unspecified natural origin, CA	Raw	dm3	-3.64E-01	2.50E+01	-2.50E+01	1.07E-03	-3.65E-01
1469	Water, turbine use, unspecified natural origin, CH	Raw	cu.in	-3.65E+01	3.38E+02	-3.38E+02	1.30E-02	-3.65E+01
1470	Water, turbine use, unspecified natural origin, CL	Raw	cu.in	-3.06E+00	1.87E+02	-1.87E+02	8.58E-03	-3.07E+00
1471	Water, turbine use, unspecified natural origin, CN	Raw	dm3	-2.16E+00	1.35E+02	-1.35E+02	6.15E-03	-2.17E+00
1472	Water, turbine use, unspecified natural origin, CZ	Raw	cm3	-7.89E+00	4.64E+02	-4.64E+02	4.82E-02	-7.94E+00
1473	Water, turbine use, unspecified natural origin, DE	Raw	cu.in	-4.38E+00	2.74E+02	-2.74E+02	2.41E-02	-4.41E+00
1474	Water, turbine use, unspecified natural origin, DK	Raw	cm3	-6.64E-02	4.13E+00	-4.13E+00	4.16E-04	-6.68E-02
1475	Water, turbine use, unspecified natural origin, EE	Raw	cm3	-1.66E-01	1.00E+01	-1.00E+01	1.07E-03	-1.67E-01
1476	Water, turbine use, unspecified natural origin, ES	Raw	cu.in	-2.92E+00	1.76E+02	-1.76E+02	1.89E-02	-2.94E+00
1477	Water, turbine use, unspecified natural origin, FI	Raw	cu.in	-1.14E+00	6.92E+01	-6.92E+01	7.36E-03	-1.14E+00
1478	Water, turbine use, unspecified natural origin, FR	Raw	cu.in	-3.72E+01	7.40E+02	-7.40E+02	6.53E-02	-3.73E+01
1479	Water, turbine use, unspecified natural origin, GB	Raw	cu.in	-1.03E+00	6.29E+01	-6.29E+01	6.62E-03	-1.03E+00
1480	Water, turbine use, unspecified natural origin, GLO	Raw	mm3	-7.79E-01	8.78E-01	-8.78E-01	1.63E-04	-7.79E-01
1481	Water, turbine use, unspecified natural origin, GR	Raw	cm3	-1.33E+01	7.90E+02	-7.90E+02	8.53E-02	-1.33E+01
1482	Water, turbine use, unspecified natural origin, HR	Raw	cm3	-8.26E-01	4.95E+01	-4.95E+01	5.36E-03	-8.32E-01
1483	Water, turbine use, unspecified natural origin, HU	Raw	cm3	-7.62E-01	4.67E+01	-4.67E+01	4.89E-03	-7.67E-01
1484	Water, turbine use, unspecified natural origin, ID	Raw	cm3	-5.86E+00	3.54E+02	-3.54E+02	1.65E-02	-5.88E+00
1485	Water, turbine use, unspecified natural origin, IE	Raw	cm3	-2.43E+00	1.48E+02	-1.48E+02	1.57E-02	-2.44E+00
1486	Water, turbine use, unspecified natural origin, IN	Raw	cu.in	-2.71E+00	1.64E+02	-1.64E+02	7.74E-03	-2.72E+00
1487	Water, turbine use, unspecified natural origin, IR	Raw	dm3	-2.84E+02	1.89E+00	-1.89E+00	8.94E-05	-2.84E+02
1488	Water, turbine use, unspecified natural origin, IS	Raw	cm3	-6.36E+00	3.88E+02	-3.88E+02	4.00E-02	-6.40E+00
1489	Water, turbine use, unspecified natural origin, IT	Raw	cu.in	-2.89E+00	1.78E+02	-1.78E+02	1.86E-02	-2.91E+00
1490	Water, turbine use, unspecified natural origin, JP	Raw	cu.in	-9.88E+00	6.98E+02	-6.98E+02	2.72E-02	-9.91E+00
1491	Water, turbine use, unspecified natural origin, KR	Raw	cm3	-8.50E+00	5.15E+02	-5.15E+02	2.41E-02	-8.53E+00
1492	Water, turbine use, unspecified natural origin, LT	Raw	cm3	-1.33E+00	7.90E+01	-7.90E+01	8.62E-03	-1.34E+00
1493	Water, turbine use, unspecified natural origin, LU	Raw	cm3	-1.12E+00	6.85E+01	-6.85E+01	7.11E-03	-1.13E+00
1494	Water, turbine use, unspecified natural origin, LV	Raw	cm3	-1.04E+01	6.26E+02	-6.26E+02	6.72E-02	-1.05E+01
1495	Water, turbine use, unspecified natural origin, MK	Raw	cm3	-6.45E-01	3.87E+01	-3.87E+01	4.15E-03	-6.49E-01
1496	Water, turbine use, unspecified natural origin, MX	Raw	cu.in	-4.96E+00	3.02E+02	-3.02E+02	1.40E-02	-4.97E+00
1497	Water, turbine use, unspecified natural origin, MY	Raw	cm3	-5.91E+00	3.66E+02	-3.66E+02	1.64E-02	-5.93E+00
1498	Water, turbine use, unspecified natural origin, NL	Raw	cm3	-3.88E-01	4.21E+01	-4.21E+01	2.17E-03	-3.90E-01
1499	Water, turbine use, unspecified natural origin, NO	Raw	cu.in	-7.04E-01	9.26E+01	-9.26E+01	3.80E-03	-7.08E-01
1500	Water, turbine use, unspecified natural origin, PE	Raw	cm3	-9.66E-01	5.90E+01	-5.90E+01	2.72E-03	-9.69E-01
1501	Water, turbine use, unspecified natural origin, PL	Raw	cm3	-6.94E+00	4.15E+02	-4.15E+02	4.42E-02	-6.99E+00
1502	Water, turbine use, unspecified natural origin, PT	Raw	cm3	-1.31E+01	7.92E+02	-7.92E+02	8.50E-02	-1.32E+01
1503	Water, turbine use, unspecified natural origin, RER	Raw	mm3	4.77E+02	3.21E+02	-3.21E+02	6.92E-02	4.77E+02
1504	Water, turbine use, unspecified natural origin, RNA	Raw	mm3	-1.63E-02	1.01E+00	-1.01E+00	2.04E-03	-1.83E-02
1505	Water, turbine use, unspecified natural origin, RO	Raw	cu.in	-2.26E+00	1.35E+02	-1.35E+02	1.46E-02	-2.27E+00
1506	Water, turbine use, unspecified natural origin, RoW	Raw	dm3	-4.29E-01	4.54E+01	-4.54E+01	1.02E-03	-4.30E-01
1507	Water, turbine use, unspecified natural origin, RS	Raw	cu.in	-1.65E+00	9.91E+01	-9.91E+01	1.06E-02	-1.66E+00
1508	Water, turbine use, unspecified natural origin, RU	Raw	dm3	-3.57E-01	6.00E+01	-6.00E+01	7.09E-04	-3.57E-01
1509	Water, turbine use, unspecified natural origin, SE	Raw	cu.in	-1.40E+01	8.67E+02	-8.67E+02	8.98E-02	-1.41E+01
1510	Water, turbine use, unspecified natural origin, SI	Raw	cm3	-1.62E+01	9.51E+02	-9.51E+02	1.05E-01	-1.63E+01
1511	Water, turbine use, unspecified natural origin, SK	Raw	cm3	-1.26E+01	7.79E+02	-7.79E+02	8.17E-02	-1.27E+01
1512	Water, turbine use, unspecified natural origin, TH	Raw	cm3	-3.92E+00	2.38E+02	-2.38E+02	1.10E-02	-3.93E+00
1513	Water, turbine use, unspecified natural origin, TR	Raw	cu.in	-8.61E+02	3.28E+02	-3.28E+02	1.57E-02	-8.61E+02
1514	Water, turbine use, unspecified natural origin, TW	Raw	cm3	-1.45E+01	8.87E+02	-8.87E+02	4.08E-02	-1.46E+01
1515	Water, turbine use, unspecified natural origin, TZ	Raw	cm3	-6.29E+00	1.03E+02	-1.03E+02	3.42E-03	-6.29E+00
1516	Water, turbine use, unspecified natural origin, UA	Raw	cu.in	-1.94E+00	1.21E+02	-1.21E+02	1.23E-02	-1.95E+00
1517	Water, turbine use, unspecified natural origin, US	Raw	dm3	-5.87E-01	3.96E+01	-3.96E+01	1.58E-03	-5.88E-01
1518	Water, turbine use, unspecified natural origin, ZA	Raw	cm3	-3.40E+00	1.33E+02	-1.33E+02	2.93E-03	-3.40E+00
1519	Water, TW	Water	cm3	-1.52E+01	9.28E+02	-9.28E+02	4.26E-02	-1.52E+01
1520	Water, TZ	Water	cm3	-6.40E+00	1.04E+02	-1.04E+02	3.48E-03	-6.40E+00
1521	Water, UA	Water	cu.in	-1.99E+00	1.37E+02	-1.37E+02	1.27E-02	-2.00E+00
1522	Water, UCTE	Water	mm3	-2.50E-03	2.38E-02	-2.38E-02	1.59E-06	-2.50E-03
1523	Water, UCTE without Germany	Water	mm3	-1.99E-04	1.21E-02	-1.21E-02	1.09E-06	-2.01E-04
1524	Water, UN-OCEANIA	Water	mm3	-1.02E-02	1.08E+00	-1.08E+00	1.60E-05	-1.02E-02
1525	Water, unspecified natural origin, AT	Raw	mm3	-2.51E-01	7.86E+00	-7.86E+00	9.97E-04	-2.52E-01
1526	Water, unspecified natural origin, AU	Raw	mm3	-3.81E-03	2.20E-01	-2.20E-01	1.03E-05	-3.82E-03
1527	Water, unspecified natural origin, BE	Raw	mm3	-4.79E-01	1.55E+01	-1.55E+01	1.99E-03	-4.81E-01
1528	Water, unspecified natural origin, BG	Raw	mm3	-4.88E+00	4.84E+00	-4.84E+00	4.39E-04	-4.88E+00
1529	Water, unspecified natural origin, BR	Raw	mm3	-3.82E-02	2.20E+00	-2.20E+00	1.03E-04	-3.83E-02
1530	Water, unspecified natural origin, CA	Raw	mm3	-1.13E+01	2.34E+00	-2.34E+00	1.97E-04	-1.13E+01
1531	Water, unspecified natural origin, CH	Raw	mm3	-5.15E+00	5.13E+01	-5.13E+01	4.69E-03	-5.15E+00
1532	Water, unspecified natural origin, CL	Raw	mm3	-5.59E-06	2.92E-04	-2.92E-04	1.17E-08	-5.60E-06
1533	Water, unspecified natural origin, CN	Raw	mm3	-1.57E-01	1.29E+01	-1.29E+01	3.43E-04	-1.57E-01
1534	Water, unspecified natural origin, CZ	Raw	mm3	-5.62E-02	2.80E+00	-2.80E+00	3.17E-04	-5.65E-02
1535	Water, unspecified natural origin, DE	Raw	mm3	-2.82E+00	9.14E+01	-9.14E+01	1.04E-02	-2.83E+00
1536	Water, unspecified natural origin, DK	Raw	mm3	-4.72E-01	1.07E+01	-1.07E+01	1.41E-03	-4.73E-01
1537	Water, unspecified natural origin, EE	Raw	mm3	-6.82E-03	3.50E-01	-3.50E-01	3.76E-05	-6.86E-03
1538	Water, unspecified natural origin, ES	Raw	mm3	-4.08E-01	9.83E+00	-9.83E+00	1.29E-03	-4.09E-01
1539	Water, unspecified natural origin, Europe without Switzerland	Raw	mm3	-6.47E-02	5.67E+00	-5.67E+00	1.88E-03	-6.66E-02
1540	Water, unspecified natural origin, FI	Raw	mm3	-1.41E-01	3.92E+00	-3.92E+00	5.11E-04	-1.42E-01
1541	Water, unspecified natural origin, FR	Raw	mm3	-1.09E+00	3.06E+01	-3.06E+01	3.99E-03	-1.10E+00
1542	Water, unspecified natural origin, GB	Raw	mm3	-9.06E-01	2.77E+01	-2.77E+01	3.60E-03	-9.10E-01
1543	Water, unspecified natural origin, GLO	Raw	cm3	-1.99E-02	1.42E+00	-1.42E+00	1.42E-04	-2.01E-02
1544	Water, unspecified natural origin, HU	Raw	mm3	-5.14E-01	2.05E+00	-2.05E+00	2.44E-04	-5.15E-01
1545	Water, unspecified natural origin, IAI Area 1	Raw	mm3	-6.14E-03	6.34E-01	-6.34E-01	9.38E-06	-6.15E-03
1546	Water, unspecified natural origin, IAI Area 2, without Quebec	Raw	mm3	-8.12E-03	8.58E-01	-8.58E-01	1.27E-05	-8.14E-03
1547	Water, unspecified natural origin, IAI Area 3	Raw	mm3	-7.76E-03	8.15E-01	-8.15E-01	1.21E-05	-7.78E-03
1548	Water, unspecified natural origin, IAI Area 4&5 without China	Raw	mm3	-1.07E-02	1.13E+00	-1.13E+00	1.67E-05	-1.07E-02
1549	Water, unspecified natural origin, IAI Area 8	Raw	mm3	-1.30E-02	1.37E+00	-1.37E+00	2.03E-05	-1.30E-02
1550	Water, unspecified natural origin, IAI Area, EU27 & EFTA	Raw	mm3	-6.81E-02	6.98E+00	-6.98E+00	1.03E-04	-6.82E-02
1551	Water, unspecified natural origin, IAI Area, Europe outside EU & EFTA	Raw	mm3	-1.96E-02	2.05E+00	-2.05E+00	3.04E-05	-1.97E-02
1552	Water, unspecified natural origin, IN	Raw	mm3	-2.62E-02	1.56E-01	-1.56E-01	9.54E-06	-2.62E-02
1553	Water, unspecified natural origin, IT	Raw	mm3	-1.04E+00	3.10E+01	-3.10E+01	3.97E-03	-1.04E+00
1554	Water, unspecified natural origin, JP	Raw	mm3	-1.33E+00	7.57E+01	-7.57E+01	3.05E-03	-1.33E+00
1555	Water, unspecified natural origin, KR	Raw	mm3	-1.94E-01	1.08E+01	-1.08E+01	5.25E-04	-1.94E-01
1556	Water, unspecified natural origin, LU	Raw	mm3	-1.79E-02	6.07E-01	-6.07E-01	8.09E-05	-1.80E-02
1557	Water, unspecified natural origin, MX	Raw	mm3	-3.00E-03	1.73E-01	-1.73E-01	8.07E-06	-3.00E-03
1558	Water, unspecified natural origin, NL	Raw	mm3	-1.04E+00	7.13E+01	-7.13E+01	3.63E-03	-1.05E+00
1559	Water, unspecified natural origin, NO	Raw	mm3	-5.45E-02	5.23E+00	-5.23E+00	1.99E-04	-5.47E-02
1560	Water, unspecified natural origin, PG	Raw	mm3	-2.42E-04	1.19E-02	-1.19E-02	8.47E-07	-2.43E-04
1561	Water, unspecified natural origin, PH	Raw	mm3	-1.21E-02	1.40E-01	-1.40E-01	5.76E-06	-1.21E-02
1562	Water, unspecified natural origin, PL	Raw	mm3	-5.65E-02	7.16E-01	-7.16E-01	8.53E-05	-5.65E-02
1563	Water, unspecified natural origin, PT	Raw	mm3	-1.48E-01	3.24E+00	-3.24E+00	4.32E-04	-1.48E-01
1564	Water, unspecified natural origin, RAF	Raw	cm3	-1.61E+00	1.05E+00	-1.05E+00	1.00E-05	-1.61E+00
1565	Water, unspecified natural origin, RER	Raw	mm3	5.15E+02	6.14E+02	-6.14E+02	1.70E-01	5.15E+02
1566	Water, unspecified natural origin, RME	Raw	cm3	-1.59E+01	1.03E+01	-1.03E+01	9.84E-05	-1.59E+01
1567	Water, unspecified natural origin, RNA	Raw	mm3	-1.34E+01	1.59E+02	-1.59E+02	8.87E-03	-1.34E+01
1568	Water, unspecified natural origin, RoW	Raw	cm3	-2.14E+00	4.65E+00	-4.65E+00	6.11E-04	-2.14E+00
1569	Water, unspecified natural origin, RU	Raw	cm3	-2.26E+00	1.57E+00	-1.57E+00	1.50E-05	-2.26E+00
1570	Water, unspecified natural origin, SE	Raw	mm3	-6.89E-01	1.92E+01	-1.92E+01	2.53E-03	-6.92E-01
1571	Water, unspecified natural origin, SK	Raw	mm3	-1.61E-02	5.85E-01	-5.85E-01	6.97E-05	-1.62E-02
1572	Water, unspecified natural origin, TH	Raw	mm3	-1.26E+00	2.51E-02	-2.51E-02	2.52E-06	-1.26E+00
1573	Water, unspecified natural origin, TR	Raw	mm3	-1.44E+00	1.27E+00	-1.27E+00	6.44E-05	-1.44E+00
1574	Water, unspecified natural origin, TW	Raw	mm3	-4.22E-01	1.88E+01	-1.88E+01	9.49E-04	-4.23E-01
1575	Water, unspecified natural origin, UA	Raw	mm3	-2.56E-03	1.26E-01	-1.26E-01	1.29E-05	-2.57E-03
1576	Water, unspecified natural origin, UN-OCEANIA	Raw	mm3	-7.68E-03	8.10E-01	-8.10E-01	1.20E-05	-7.69E-03
1577	Water, unspecified natural origin, US	Raw	mm3	-1.27E-02	1.36E+00	-1.36E+00	5.47E-04	-1.33E-02
1578	Water, unspecified natural origin, WEU	Raw	mm3	-4.37E-04	2.54E-02	-2.54E-02	1.75E-06	-4.39E-04
1579	Water, US	Water	dm3	-5.96E-01	4.07E+01	-4.07E+01	1.61E-03	-5.97E-01
1580	Water, well, in ground, AT	Raw	mm3	-8.33E-03	2.53E-01	-2.53E-01	3.31E-05	-8.36E-03
1581	Water, well, in ground, AU	Raw	mm3	-1.09E+01	3.63E+02	-3.63E+02	1.76E-02	-1.09E+01
1582	Water, well, in ground, BE	Raw	mm3	-1.68E-02	5.27E-01	-5.27E-01	6.89E-05	-1.69E-02
1583	Water, well, in ground, BG	Raw	mm3	-1.80E-01	1.79E-01	-1.79E-01	1.62E-05	-1.80E-01
1584	Water, well, in ground, BR	Raw	mm3	-1.65E+01	7.26E+02	-7.26E+02	3.64E-02	-1.65E+01
1585	Water, well, in ground, CA	Raw	mm3	-6.70E-01	1.46E+02	-1.46E+02	6.15E-01	-1.28E+00
1586	Water, well, in ground, CH	Raw	mm3	-5.77E+00	4.49E+02	-4.49E+02	1.81E+00	-7.59E+00
1587	Water, well, in ground, CN	Raw	cm3	-3.53E-01	1.70E+01	-1.70E+01	8.15E-04	-3.53E-01
1588	Water, well, in ground, CZ	Raw	mm3	-1.01E-03	5.21E-02	-5.21E-02	6.39E-06	-1.02E-03
1589	Water, well, in ground, DE	Raw	mm3	-1.09E+00	2.04E+01	-2.04E+01	1.62E-03	-1.09E+00
1590	Water, well, in ground, DK	Raw	mm3	-1.75E-02	3.99E-01	-3.99E-01	5.23E-05	-1.75E-02
1591	Water, well, in ground, EE	Raw	mm3	-2.87E-06	1.72E-04	-1.72E-04	1.84E-08	-2.89E-06
1592	Water, well, in ground, ES	Raw	mm3	-1.21E+00	1.99E+01	-1.99E+01	1.49E-03	-1.21E+00
1593	Water, well, in ground, Europe without Switzerland	Raw	cm3	3.74E-01	5.05E+01	-5.05E+01	3.96E-01	-2.19E-02
1594	Water, well, in ground, FI	Raw	mm3	-5.03E-03	1.37E-01	-1.37E-01	1.80E-05	-5.05E-03
1595	Water, well, in ground, FR	Raw	mm3	-3.23E-01	5.78E+00	-5.78E+00	4.91E-04	-3.24E-01
1596	Water, well, in ground, GB	Raw	mm3	-3.39E-02	1.05E+00	-1.05E+00	1.36E-04	-3.40E-02
1597	Water, well, in ground, GLO	Raw	cm3	-1.02E-02	1.80E+00	-1.80E+00	9.22E-06	-1.02E-02
1598	Water, well, in ground, GR	Raw	mm3	-2.92E-05	1.73E-03	-1.73E-03	1.87E-07	-2.94E-05
1599	Water, well, in ground, HR	Raw	mm3	-1.10E-05	6.58E-04	-6.58E-04	7.13E-08	-1.11E-05
1600	Water, well, in ground, HU	Raw	mm3	-1.90E-02	7.54E-02	-7.54E-02	9.01E-06	-1.90E-02
1601	Water, well, in ground, ID	Raw	mm3	-1.61E+01	5.74E+02	-5.74E+02	2.90E-02	-1.61E+01
1602	Water, well, in ground, IE	Raw	mm3	-2.61E-05	1.58E-03	-1.58E-03	1.67E-07	-2.63E-05
1603	Water, well, in ground, IN	Raw	mm3	-4.74E+01	8.25E+02	-8.25E+02	6.03E-02	-4.74E+01
1604	Water, well, in ground, IR	Raw	mm3	-2.08E-02	1.38E-04	-1.38E-04	6.55E-09	-2.08E-02
1605	Water, well, in ground, IT	Raw	mm3	-3.79E-02	1.14E+00	-1.14E+00	1.46E-04	-3.81E-02
1606	Water, well, in ground, JP	Raw	mm3	-4.00E-02	2.18E+00	-2.18E+00	8.86E-05	-4.01E-02
1607	Water, well, in ground, KR	Raw	mm3	-2.76E-03	1.48E-01	-1.48E-01	7.51E-06	-2.77E-03
1608	Water, well, in ground, LT	Raw	mm3	-5.58E-06	3.30E-04	-3.30E-04	3.59E-08	-5.62E-06
1609	Water, well, in ground, LU	Raw	mm3	-6.69E-04	2.30E-02	-2.30E-02	3.04E-06	-6.72E-04
1610	Water, well, in ground, LV	Raw	mm3	-2.80E-05	1.68E-03	-1.68E-03	1.80E-07	-2.82E-05
1611	Water, well, in ground, MA	Raw	mm3	-2.95E-02	4.96E-01	-4.96E-01	4.59E-04	-2.99E-02
1612	Water, well, in ground, MX	Raw	mm3	-1.05E-05	6.37E-04	-6.37E-04	2.97E-08	-1.06E-05
1613	Water, well, in ground, MY	Raw	mm3	-1.92E-01	1.87E+00	-1.87E+00	1.30E-04	-1.92E-01
1614	Water, well, in ground, NL	Raw	mm3	-3.71E-02	2.51E+00	-2.51E+00	1.27E-04	-3.72E-02
1615	Water, well, in ground, NO	Raw	mm3	-1.93E-03	1.84E-01	-1.84E-01	6.98E-06	-1.94E-03
1616	Water, well, in ground, NORDEL	Raw	mm3	-1.03E-01	6.93E+00	-6.93E+00	6.35E-04	-1.04E-01
1617	Water, well, in ground, PE	Raw	mm3	-4.11E-05	2.13E-03	-2.13E-03	1.40E-07	-4.13E-05
1618	Water, well, in ground, PG	Raw	mm3	-2.09E-03	1.03E-01	-1.03E-01	7.32E-06	-2.10E-03
1619	Water, well, in ground, PH	Raw	mm3	-1.52E+00	2.18E+01	-2.18E+01	1.30E-03	-1.52E+00
1620	Water, well, in ground, PL	Raw	mm3	-7.76E+00	3.21E+02	-3.21E+02	2.93E-02	-7.79E+00
1621	Water, well, in ground, PT	Raw	mm3	-5.47E-03	1.21E-01	-1.21E-01	1.61E-05	-5.49E-03
1622	Water, well, in ground, RER	Raw	cm3	-1.38E-01	8.04E+00	-8.04E+00	8.04E-04	-1.39E-01
1623	Water, well, in ground, RLA	Raw	mm3	-1.76E+01	5.10E+01	-5.10E+01	2.65E-03	-1.76E+01
1624	Water, well, in ground, RNA	Raw	mm3	-1.23E+01	8.35E+02	-8.35E+02	3.39E-02	-1.24E+01
1625	Water, well, in ground, RO	Raw	mm3	-2.99E-06	1.78E-04	-1.78E-04	1.93E-08	-3.01E-06
1626	Water, well, in ground, RoW	Raw	cm3	-1.21E+00	1.59E+02	-1.59E+02	9.70E-01	-2.18E+00
1627	Water, well, in ground, RS	Raw	mm3	-9.65E-07	5.76E-05	-5.76E-05	6.18E-09	-9.71E-07
1628	Water, well, in ground, RU	Raw	cm3	-6.57E-02	1.12E+00	-1.12E+00	1.66E-05	-6.57E-02
1629	Water, well, in ground, SE	Raw	mm3	-2.52E-02	1.01E+00	-1.01E+00	9.24E-05	-2.52E-02
1630	Water, well, in ground, SI	Raw	mm3	-3.19E-05	1.87E-03	-1.87E-03	2.06E-07	-3.21E-05
1631	Water, well, in ground, SK	Raw	mm3	-4.70E-04	1.49E-02	-1.49E-02	1.87E-06	-4.72E-04
1632	Water, well, in ground, TH	Raw	mm3	-1.24E-05	7.49E-04	-7.49E-04	3.47E-08	-1.24E-05
1633	Water, well, in ground, TN	Raw	mm3	-1.74E-01	3.04E+00	-3.04E+00	2.22E-04	-1.74E-01
1634	Water, well, in ground, TR	Raw	mm3	-1.10E-02	3.76E-02	-3.76E-02	5.10E-05	-1.10E-02
1635	Water, well, in ground, TW	Raw	mm3	-1.48E-02	6.49E-01	-6.49E-01	3.30E-05	-1.49E-02
1636	Water, well, in ground, US	Raw	cm3	-6.97E-02	1.15E+00	-1.15E+00	9.35E-05	-6.98E-02
1637	Water, well, in ground, WEU	Raw	mm3	-9.43E+00	5.97E+02	-5.97E+02	4.97E-02	-9.48E+00
1638	Water, well, in ground, ZA	Raw	mm3	-1.26E+01	3.37E+02	-3.37E+02	7.96E-03	-1.26E+01
1639	Water, WEU	Water	mm3	-1.05E+01	6.63E+02	-6.63E+02	5.53E-02	-1.05E+01
1640	Water, ZA	Water	cm3	-5.83E+00	2.28E+02	-2.28E+02	5.03E-03	-5.84E+00
1641	Water/m3	Air	cu.in	-6.93E+00	1.68E+02	-1.68E+02	7.59E-02	-7.01E+00
1642	Wood, hard, standing	Raw	mm3	-1.25E+02	7.90E+02	-7.90E+02	5.72E-02	-1.25E+02
1643	Wood, soft, standing	Raw	mm3	-1.31E+02	8.28E+02	-8.28E+02	5.68E-02	-1.31E+02
1644	Wood, unspecified, standing/m3	Raw	mm3	1.54E-04	2.33E-02	-2.33E-02	4.04E-05	1.14E-04
1645	Xenon	Raw	ng	-6.66E-01	3.89E+01	-3.89E+01	1.55E-03	-6.68E-01
1646	Xenon-131m	Air	mBq	-1.69E+00	1.01E+02	-1.01E+02	4.26E-03	-1.69E+00
1647	Xenon-133	Air	Bq	-5.98E-01	5.34E+00	-5.34E+00	2.49E-04	-5.98E-01
1648	Xenon-133m	Air	mBq	-6.43E-02	3.85E+00	-3.85E+00	1.81E-04	-6.45E-02
1649	Xenon-135	Air	Bq	-1.72E-01	1.92E+00	-1.92E+00	8.73E-05	-1.72E-01
1650	Xenon-135m	Air	mBq	-1.54E+01	9.24E+02	-9.24E+02	3.84E-02	-1.55E+01
1651	Xenon-137	Air	mBq	-4.86E-01	2.90E+01	-2.90E+01	1.19E-03	-4.87E-01
1652	Xenon-138	Air	mBq	-3.63E+00	2.17E+02	-2.17E+02	8.95E-03	-3.64E+00
1653	Xylene	Air	mg	-9.72E-02	8.46E+00	-8.46E+00	1.65E-05	-9.72E-02
1654	Xylene	Water	µg	-7.99E+01	3.45E+02	-3.45E+02	5.36E-04	-7.99E+01
1655	Yttrium	Water	pg	-2.89E+02	0.00E+00	0.00E+00	0.00E+00	-2.89E+02
1656	Zeta-cypermethrin	Soil	pg	-1.49E-01	2.11E+00	-2.11E+00	1.70E-04	-1.49E-01
1657	Zinc	Raw	mg	-2.96E-01	1.38E+01	-1.38E+01	2.97E-04	-2.96E-01
1658	Zinc	Air	µg	-1.86E+01	1.92E+02	-1.92E+02	1.77E-03	-1.86E+01
1659	Zinc	Water	µg	-6.05E+01	4.56E+02	-4.56E+02	1.60E-01	-6.07E+01
1660	Zinc	Soil	µg	-1.72E+00	1.87E+02	-1.87E+02	1.38E-01	-1.86E+00
1661	Zinc-65	Air	nBq	-3.91E+00	2.33E+02	-2.33E+02	9.58E-03	-3.91E+00
1662	Zinc-65	Water	mBq	-2.82E-02	1.77E+00	-1.77E+00	7.97E-05	-2.83E-02
1663	Zinc, Zn 0.63%, Au 9.7E-4%, Ag 9.7E-4%, Cu 0.38%, Pb 0.014%, in ore	Raw	mg	-2.59E-04	1.03E+00	-1.03E+00	8.64E-07	-2.60E-04
1664	Zinc, Zn 3.1%, in mixed ore	Raw	µg	-7.10E-01	2.72E+01	-2.72E+01	3.44E-04	-7.10E-01
1665	Zirconium	Raw	µg	-1.62E+01	2.63E+02	-2.63E+02	6.36E-03	-1.62E+01
1666	Zirconium	Air	pg	5.38E+01	3.68E+02	-3.68E+02	3.21E-02	5.38E+01
1667	Zirconium-95	Air	nBq	-5.51E+01	3.87E+02	-3.87E+02	1.84E-02	-5.51E+01
1668	Zirconium-95	Water	mBq	-1.18E-01	7.63E+00	-7.63E+00	3.57E-04	-1.18E-01
