# Supplementary material for: Data on environmental analysis of natural antioxidant production from walnut husk by a solar photovoltaic-driven system as a replacement for potentially carcinogenic synthetic antioxidants
Source: Data Brief. 2019 Dec 4;28:104933. doi: 10.1016/j.dib.2019.104933 (PMC6921098; doi:10.1016/j.dib.2019.104933)
Supplement: Elementary flows-Walnut husk processing.csv [file mmc12.csv]

Inventory Data for 5000 mg WHME based on elementary flow- Processing step of walnut husk
No	Substance	Compartment	Unit	Energy for walnut husk processing (photovoltaic)
1	1-Butanol	Air	pg	5.32E-04
2	1-Butanol	Water	pg	2.36E-02
3	1-Pentanol	Air	pg	2.99E-04
4	1-Pentanol	Water	pg	7.17E-04
5	1-Pentene	Air	pg	3.11E-04
6	1-Pentene	Water	pg	5.42E-04
7	1-Propanol	Air	pg	6.56E-02
8	1-Propanol	Water	pg	2.47E-03
9	1,4-Butanediol	Air	pg	1.70E-03
10	1,4-Butanediol	Water	pg	3.03E-03
11	2-Aminopropanol	Air	pg	2.90E-04
12	2-Aminopropanol	Water	pg	6.96E-04
13	2-Butene, 2-methyl-	Air	pg	4.03E-06
14	2-Butene, 2-methyl-	Water	pg	9.67E-06
15	2-Methyl-1-propanol	Air	pg	7.16E-04
16	2-Methyl-1-propanol	Water	pg	1.72E-03
17	2-Methyl-4-chlorophenoxyacetic acid	Air	pg	6.46E-05
18	2-Methyl-4-chlorophenoxyacetic acid	Water	pg	1.50E-04
19	2-Methyl-4-chlorophenoxyacetic acid	Soil	pg	1.37E-02
20	2-Nitrobenzoic acid	Air	pg	4.72E-04
21	2-Propanol	Air	pg	4.36E-01
22	2-Propanol	Water	pg	5.51E-03
23	2,4-D	Air	pg	1.29E-02
24	2,4-D	Soil	pg	1.80E+00
25	2,4-D amines	Water	pg	2.04E-04
26	2,4-D amines	Soil	pg	6.50E-03
27	2,4-D ester	Air	pg	3.81E-04
28	2,4-D ester	Water	pg	4.48E-05
29	2,4-D ester	Soil	pg	1.75E-03
30	2,4-D, dimethylamine salt	Air	pg	3.26E-05
31	2,4-DB	Water	pg	7.82E-05
32	4-Methyl-2-pentanol	Water	pg	5.21E-10
33	4-Methyl-2-pentanone	Air	pg	3.73E-06
34	4-Methyl-2-pentanone	Water	pg	1.25E-02
35	Acenaphthene	Air	pg	1.19E-03
36	Acenaphthene	Water	pg	5.12E-04
37	Acenaphthylene	Air	pg	6.34E-05
38	Acenaphthylene	Water	pg	3.20E-05
39	Acephate	Air	pg	1.37E-03
40	Acephate	Soil	pg	3.19E-01
41	Acetaldehyde	Air	pg	1.46E+01
42	Acetaldehyde	Water	pg	3.98E-01
43	Acetamide	Air	pg	3.37E-04
44	Acetamide	Soil	pg	3.63E-02
45	Acetic acid	Air	pg	5.83E+01
46	Acetic acid	Water	pg	2.65E+00
47	Acetochlor	Soil	pg	1.04E-01
48	Acetone	Air	pg	1.35E+01
49	Acetone	Water	pg	8.48E-02
50	Acetonitrile	Air	pg	1.46E-01
51	Acetonitrile	Water	pg	4.13E-04
52	Acetyl chloride	Water	pg	5.63E-04
53	Acidity, unspecified	Water	pg	8.13E+00
54	Acifluorfen	Air	pg	1.88E-04
55	Acifluorfen	Soil	pg	8.05E-06
56	Aclonifen	Soil	pg	6.86E-04
57	Acrolein	Air	pg	1.41E+00
58	Acrylate	Water	pg	3.30E-04
59	Acrylic acid	Air	pg	1.40E-04
60	Actinides, radioactive, unspecified	Air	nBq	4.33E+00
61	Actinides, radioactive, unspecified	Water	nBq	2.59E-01
62	Aerosols, radioactive, unspecified	Air	nBq	5.31E-02
63	Alachlor	Air	pg	1.33E-03
64	Alachlor	Soil	pg	1.40E-02
65	Aldehydes, unspecified	Air	pg	2.99E+00
66	Aldicarb	Soil	pg	8.49E-01
67	Aldrin	Soil	pg	3.07E+00
68	Allyl chloride	Water	pg	4.22E-02
69	Alpha-cypermethrin	Soil	pg	1.63E-03
70	Aluminium	Raw	ng	2.85E+02
71	Aluminium	Air	ng	1.20E+00
72	Aluminium	Water	ng	6.06E+00
73	Aluminium	Soil	ng	5.38E+01
74	Ametryn	Soil	pg	3.35E-02
75	Amidosulfuron	Soil	pg	9.60E-06
76	Amitraz	Soil	pg	4.43E-02
77	Ammonia	Air	ng	3.46E+01
78	Ammonium carbonate	Air	pg	1.31E-03
79	Ammonium, ion	Water	�g	1.04E+00
80	Anhydrite	Raw	pg	5.40E-01
81	Aniline	Air	pg	5.58E-03
82	Aniline	Water	pg	1.34E-02
83	Anthranilic acid	Air	pg	3.67E-04
84	Anthraquinone	Soil	pg	2.08E-03
85	Antimony	Air	pg	1.44E+01
86	Antimony	Water	pg	1.11E+01
87	Antimony	Soil	pg	2.37E-02
88	Antimony-122	Water	nBq	5.72E-03
89	Antimony-124	Air	nBq	8.62E-06
90	Antimony-124	Water	nBq	1.60E+01
91	Antimony-125	Air	nBq	1.48E-04
92	Antimony-125	Water	nBq	3.01E-01
93	AOX, Adsorbable Organic Halogen as Cl	Water	pg	4.75E+00
94	Argon	Raw	ng	4.80E+01
95	Argon-40	Air	pg	4.14E+01
96	Argon-41	Air	nBq	2.99E+01
97	Arsenic	Air	pg	6.68E+00
98	Arsenic	Water	pg	9.48E+01
99	Arsenic	Soil	pg	7.34E+00
100	Arsine	Air	pg	1.63E-09
101	Asulam	Soil	pg	8.20E-04
102	Atrazine	Air	pg	1.30E-03
103	Atrazine	Water	pg	1.38E-03
104	Atrazine	Soil	pg	1.06E+00
105	Azinphos-methyl	Soil	pg	1.84E-03
106	Azoxystrobin	Air	pg	6.22E-04
107	Azoxystrobin	Soil	pg	1.19E-02
108	Barite	Raw	ng	2.82E+00
109	Barite	Water	pg	4.39E-02
110	Barium	Air	pg	2.20E+01
111	Barium	Water	pg	9.23E+02
112	Barium	Soil	pg	5.07E-01
113	Barium-140	Air	nBq	4.84E-03
114	Barium-140	Water	nBq	1.26E-02
115	Basalt	Raw	ng	2.52E+00
116	Benfluralin	Soil	pg	2.27E-01
117	Benomyl	Soil	pg	7.25E-05
118	Bentazone	Air	pg	5.77E-04
119	Bentazone	Water	pg	2.04E-05
120	Bentazone	Soil	pg	1.25E-03
121	Benzal chloride	Air	pg	2.68E-06
122	Benzaldehyde	Air	pg	7.71E-01
123	Benzene	Air	pg	2.89E+02
124	Benzene	Water	pg	1.89E+01
125	Benzene, 1-methyl-2-nitro-	Air	pg	4.07E-04
126	Benzene, 1,2-dichloro-	Air	pg	2.86E-03
127	Benzene, 1,2-dichloro-	Water	pg	4.03E+00
128	Benzene, chloro-	Water	pg	6.23E+00
129	Benzene, ethyl-	Air	pg	3.08E+00
130	Benzene, ethyl-	Water	pg	2.26E+00
131	Benzene, hexachloro-	Air	pg	4.60E-04
132	Benzene, pentachloro-	Air	pg	2.89E-04
133	Benzene, pentachloronitro-	Soil	pg	1.90E-02
134	Benzo(a)anthracene	Air	pg	1.22E-06
135	Benzo(a)pyrene	Air	pg	7.13E-01
136	Benzo(b)fluoranthene	Air	pg	1.45E-06
137	Benzo(g,h,i)perylene	Air	pg	8.92E-08
138	Benzo(k)fluoranthene	Air	pg	1.05E-06
139	Beryllium	Air	pg	6.64E-02
140	Beryllium	Water	pg	1.38E-01
141	Bifenox	Soil	pg	6.60E-04
142	Bifenthrin	Soil	pg	3.78E-04
143	Bitertanol	Soil	pg	1.96E-04
144	BOD5, Biological Oxygen Demand	Water	ng	9.44E+02
145	Borate	Water	pg	8.10E-02
146	Borax	Raw	pg	8.17E+00
147	Boric acid	Air	pg	1.10E-06
148	Boron	Air	pg	2.94E+02
149	Boron	Water	ng	3.30E+00
150	Boron	Soil	pg	4.08E-02
151	Boron trifluoride	Air	pg	7.37E-03
152	Bromacil	Soil	pg	3.40E-01
153	Bromate	Water	pg	1.53E+02
154	Bromide	Water	pg	6.27E+00
155	Bromine	Raw	pg	6.92E+00
156	Bromine	Air	pg	8.56E+01
157	Bromine	Water	pg	7.22E+02
158	Bromine	Soil	pg	1.08E-02
159	Bromoxynil	Air	pg	3.59E-05
160	Bromoxynil	Water	pg	2.27E-04
161	Bromoxynil	Soil	pg	1.04E-02
162	Bromuconazole	Soil	pg	1.39E-05
163	Butadiene	Air	pg	8.72E-04
164	Butane	Air	pg	2.71E+02
165	Butene	Air	pg	2.15E+00
166	Butene	Water	pg	6.80E-03
167	Butyl acetate	Water	pg	2.91E-02
168	Butyric acid, 4-(2,4-dichlorophenoxy)-	Air	pg	1.87E-04
169	Butyric acid, 4-(2,4-dichlorophenoxy)-	Soil	pg	2.92E-03
170	Butyrolactone	Air	pg	5.49E-04
171	Butyrolactone	Water	pg	1.32E-03
172	Cadmium	Raw	pg	1.98E+02
173	Cadmium	Air	pg	1.60E+00
174	Cadmium	Water	pg	1.39E+01
175	Cadmium	Soil	pg	5.12E+00
176	Calcite	Raw	�g	1.37E+00
177	Calcium	Air	pg	6.82E+02
178	Calcium	Water	�g	4.70E+00
179	Calcium	Soil	ng	1.83E+02
180	Captan	Soil	pg	9.68E-01
181	Carbaryl	Air	pg	1.68E-04
182	Carbaryl	Water	pg	1.62E-07
183	Carbaryl	Soil	pg	3.45E-04
184	Carbendazim	Soil	pg	1.22E-03
185	Carbetamide	Soil	pg	1.24E-02
186	Carbofuran	Soil	pg	4.29E-02
187	Carbon	Air	pg	3.58E-03
188	Carbon	Water	pg	1.23E-02
189	Carbon	Soil	ng	6.30E+02
190	Carbon-14	Air	nBq	4.13E+02
191	Carbon-14	Water	nBq	1.75E+00
192	Carbon dioxide	Air	ng	4.19E+00
193	Carbon dioxide, biogenic	Air	�g	2.26E+01
194	Carbon dioxide, fossil	Air	�g	5.37E+01
195	Carbon dioxide, in air	Raw	�g	2.35E+00
196	Carbon dioxide, land transformation	Air	ng	1.27E+02
197	Carbon disulfide	Air	pg	1.60E+01
198	Carbon disulfide	Water	pg	1.02E-02
199	Carbon monoxide, biogenic	Air	ng	2.76E+01
200	Carbon monoxide, fossil	Air	ng	2.97E+01
201	Carbon monoxide, land transformation	Air	pg	8.41E+01
202	Carbon, organic, in soil or biomass stock	Raw	ng	3.88E+00
203	Carbonate	Water	ng	1.26E+00
204	Carbonyl sulfide	Air	pg	1.76E+00
205	Carboxylic acids, unspecified	Water	pg	3.46E+02
206	Carfentrazone-ethyl	Air	pg	1.72E-05
207	Carfentrazone-ethyl	Soil	pg	2.27E-05
208	Carnallite	Raw	pg	2.69E+02
209	Cerium	Raw	pg	7.28E-02
210	Cerium-141	Air	nBq	1.17E-03
211	Cerium-141	Water	nBq	5.58E-03
212	Cerium-144	Water	nBq	3.05E-03
213	Cesium	Water	pg	8.23E-02
214	Cesium-134	Air	nBq	5.61E-05
215	Cesium-134	Water	nBq	1.61E-01
216	Cesium-136	Water	nBq	1.78E-03
217	Cesium-137	Air	nBq	1.02E-03
218	Cesium-137	Water	nBq	3.17E+01
219	Chloramine	Air	pg	2.78E-03
220	Chloramine	Water	pg	2.48E-02
221	Chlorate	Water	ng	1.55E+00
222	Chlorfenvinphos	Soil	pg	1.42E-02
223	Chloridazon	Soil	pg	1.24E-03
224	Chloride	Water	�g	1.95E+01
225	Chloride	Soil	pg	1.40E+01
226	Chlorides, unspecified	Water	pg	1.25E+02
227	Chlorimuron-ethyl	Air	pg	3.14E-04
228	Chlorimuron-ethyl	Soil	pg	2.02E-03
229	Chlorinated solvents, unspecified	Air	pg	4.93E-02
230	Chlorinated solvents, unspecified	Water	ng	1.23E+00
231	Chlorine	Air	pg	2.32E+02
232	Chlorine	Water	pg	1.19E+00
233	Chlorine	Soil	pg	2.81E-01
234	Chlormequat	Soil	pg	1.25E-02
235	Chloroacetic acid	Air	pg	9.30E-03
236	Chloroacetic acid	Water	pg	1.77E-01
237	Chloroacetyl chloride	Water	pg	9.28E-04
238	Chloroform	Air	pg	4.49E-01
239	Chloroform	Water	pg	8.19E-04
240	Chlorosilane, trimethyl-	Air	pg	4.19E-05
241	Chlorosulfonic acid	Air	pg	5.35E-03
242	Chlorosulfonic acid	Water	pg	1.50E-03
243	Chlorothalonil	Soil	pg	5.87E-01
244	Chlorpyrifos	Air	pg	6.26E-03
245	Chlorpyrifos	Soil	pg	6.92E-01
246	Chlorsulfuron	Soil	pg	1.91E-05
247	Chlortoluron	Soil	pg	3.33E-03
248	Choline chloride	Soil	pg	2.64E-03
249	Chromium	Raw	ng	1.10E+00
250	Chromium	Air	pg	6.71E+00
251	Chromium	Water	pg	4.62E+00
252	Chromium	Soil	pg	2.21E+02
253	Chromium-51	Air	nBq	7.51E-05
254	Chromium-51	Water	nBq	9.56E-01
255	Chromium IV	Air	pg	6.12E-09
256	Chromium VI	Air	pg	5.00E-01
257	Chromium VI	Water	pg	6.24E+02
258	Chromium VI	Soil	pg	2.55E-04
259	Chrysene	Air	pg	1.34E-07
260	Chrysotile	Raw	pg	5.80E+01
261	Cinidon-ethyl	Soil	pg	1.16E-05
262	Cinnabar	Raw	pg	1.55E+00
263	Clay, bentonite	Raw	ng	5.29E+00
264	Clay, unspecified	Raw	ng	1.66E+02
265	Clethodim	Air	pg	9.28E-04
266	Clethodim	Soil	pg	2.93E-03
267	Clodinafop-propargyl	Soil	pg	2.83E-04
268	Clomazone	Soil	pg	5.35E-04
269	Clopyralid	Soil	pg	2.41E-04
270	Cloquintocet-mexyl	Soil	pg	6.85E-05
271	Cloransulam-methyl	Air	pg	1.63E-04
272	Cloransulam-methyl	Soil	pg	8.69E-04
273	Coal, brown	Raw	�g	1.02E+01
274	Coal, hard	Raw	�g	1.59E+01
275	Cobalt	Raw	pg	1.06E+00
276	Cobalt	Air	pg	2.63E+00
277	Cobalt	Water	pg	8.02E+01
278	Cobalt	Soil	pg	2.91E+01
279	Cobalt-57	Water	nBq	5.64E-02
280	Cobalt-58	Air	nBq	1.56E-04
281	Cobalt-58	Water	nBq	7.65E+00
282	Cobalt-60	Air	nBq	1.16E-03
283	Cobalt-60	Water	nBq	5.04E+00
284	Cobalt, Co 5.0E-2%, in mixed ore, in ground	Raw	pg	2.29E-01
285	COD, Chemical Oxygen Demand	Water	�g	2.86E+00
286	Colemanite	Raw	ng	6.12E+01
287	Copper	Air	pg	1.15E+01
288	Copper	Water	pg	9.18E+02
289	Copper	Soil	ng	1.01E+00
290	Copper, 0.52% in sulfide, Cu 0.27% and Mo 8.2E-3% in crude ore	Raw	pg	1.13E+02
291	Copper, 0.59% in sulfide, Cu 0.22% and Mo 8.2E-3% in crude ore	Raw	pg	9.49E+01
292	Copper, 0.97% in sulfide, Cu 0.36% and Mo 4.1E-2% in crude ore	Raw	pg	5.73E+01
293	Copper, 0.99% in sulfide, Cu 0.36% and Mo 8.2E-3% in crude ore	Raw	ng	1.11E+00
294	Copper, 1.13% in sulfide, Cu 0.76% and Ni 0.76% in crude ore	Raw	pg	1.35E+02
295	Copper, 1.18% in sulfide, Cu 0.39% and Mo 8.2E-3% in crude ore	Raw	pg	1.22E+02
296	Copper, 1.42% in sulfide, Cu 0.81% and Mo 8.2E-3% in crude ore	Raw	pg	9.79E+00
297	Copper, 2.19% in sulfide, Cu 1.83% and Mo 8.2E-3% in crude ore	Raw	pg	4.10E+01
298	Copper, Cu 0.2%, in mixed ore	Raw	pg	4.47E-01
299	Copper, Cu 0.38%, Au 9.7E-4%, Ag 9.7E-4%, Zn 0.63%, Pb 0.014%, in ore	Raw	pg	1.11E+02
300	Copper, Cu 3.2E+0%, Pt 2.5E-4%, Pd 7.3E-4%, Rh 2.0E-5%, Ni 2.3E+0% in ore	Raw	pg	8.01E+00
301	Copper, Cu 5.2E-2%, Pt 4.8E-4%, Pd 2.0E-4%, Rh 2.4E-5%, Ni 3.7E-2% in ore	Raw	pg	6.97E-01
302	Copper, Cu 6.8E-1%, in mixed ore, in ground	Raw	pg	3.12E+00
303	Cu-HDO	Water	pg	3.13E-10
304	Cumene	Air	pg	7.62E-01
305	Cumene	Water	pg	1.80E+00
306	Cyanide	Air	pg	1.50E+02
307	Cyanide	Water	pg	1.44E+01
308	Cyanoacetic acid	Air	pg	4.93E-04
309	Cyclohexane	Air	pg	2.62E-04
310	Cycloxydim	Soil	pg	9.01E-07
311	Cyfluthrin	Air	pg	3.28E-05
312	Cyfluthrin	Soil	pg	3.39E-03
313	Cyhalothrin, gamma-	Air	pg	3.76E-04
314	Cyhalothrin, gamma-	Soil	pg	1.61E-05
315	Cymoxanil	Soil	pg	4.92E-02
316	Cypermethrin	Air	pg	7.95E-05
317	Cypermethrin	Soil	pg	4.35E-02
318	Cyproconazole	Soil	pg	3.23E-04
319	Cyprodinil	Soil	pg	1.10E-01
320	Deltamethrin	Soil	pg	6.26E-05
321	Diatomite	Raw	pg	5.32E-01
322	Diazinon	Soil	pg	1.60E-01
323	Dibenz(a,h)anthracene	Air	pg	6.81E-07
324	Dicamba	Air	pg	7.42E-04
325	Dicamba	Water	pg	1.46E-04
326	Dicamba	Soil	pg	9.50E-03
327	Dichlorprop	Air	pg	4.67E-05
328	Dichlorprop	Water	pg	4.89E-05
329	Dichlorprop	Soil	pg	1.94E-03
330	Dichlorprop-P	Soil	pg	4.72E-01
331	Dichromate	Water	pg	5.97E-02
332	Diclofop	Soil	pg	3.25E-03
333	Diclofop-methyl	Soil	pg	3.32E-03
334	Dicrotophos	Soil	pg	4.53E-02
335	Diethyl ether	Air	pg	1.14E-05
336	Diethylamine	Air	pg	2.60E-03
337	Diethylamine	Water	pg	6.23E-03
338	Diethylene glycol	Air	pg	7.78E-05
339	Difenoconazole	Soil	pg	1.82E-01
340	Diflubenzuron	Air	pg	1.72E-05
341	Diflubenzuron	Soil	pg	1.11E+00
342	Diflufenican	Soil	pg	4.07E-02
343	Diflufenzopyr-sodium	Soil	pg	3.36E-04
344	Dimethachlor	Soil	pg	1.31E-03
345	Dimethenamid	Air	pg	3.99E-05
346	Dimethenamid	Water	pg	1.43E-05
347	Dimethenamid	Soil	pg	1.53E-02
348	Dimethoate	Soil	pg	9.55E-02
349	Dimethomorph	Soil	pg	3.71E-02
350	Dimethyl malonate	Air	pg	6.18E-04
351	Dimethylamine	Air	pg	6.47E-02
352	Dimethylamine	Water	pg	1.66E-01
353	Dinitrogen monoxide	Air	ng	1.18E+01
354	Dioxin, 2,3,7,8 Tetrachlorodibenzo-p-	Air	pg	1.28E-04
355	Dipropylamine	Air	pg	1.50E-03
356	Dipropylamine	Water	pg	3.59E-03
357	Dipropylthiocarbamic acid S-ethyl ester	Soil	pg	7.55E-02
358	Diquat	Soil	pg	1.48E-02
359	Diquat dibromide	Soil	pg	1.93E-02
360	Dithianone	Soil	pg	1.48E-01
361	Diuron	Soil	pg	6.60E-01
362	DOC, Dissolved Organic Carbon	Water	ng	7.17E+02
363	Dolomite	Raw	ng	9.07E+00
364	Endosulfan	Soil	pg	2.37E-01
365	Endothall	Soil	pg	7.16E-05
366	Energy, gross calorific value, in biomass	Raw	J	2.61E-02
367	Energy, gross calorific value, in biomass, primary forest	Raw	J	3.94E-05
368	Energy, kinetic (in wind), converted	Raw	J	1.16E-02
369	Energy, potential (in hydropower reservoir), converted	Raw	J	5.35E-02
370	Energy, solar, converted	Raw	kJ	5.15E+01
371	Epoxiconazole	Soil	pg	6.76E-04
372	Esfenvalerate	Air	pg	1.96E-04
373	Esfenvalerate	Soil	pg	1.04E-03
374	Ethalfluralin	Soil	pg	4.36E-04
375	Ethane	Air	ng	1.07E+00
376	Ethane, 1,1-difluoro-, HFC-152a	Air	pg	6.17E+00
377	Ethane, 1,1,1-trichloro-, HCFC-140	Air	pg	4.18E-02
378	Ethane, 1,1,1-trichloro-, HCFC-140	Water	pg	1.84E-08
379	Ethane, 1,1,1,2-tetrafluoro-, HFC-134a	Air	pg	3.39E-01
380	Ethane, 1,1,2-trichloro-1,2,2-trifluoro-, CFC-113	Air	pg	7.65E-03
381	Ethane, 1,2-dichloro-	Air	pg	7.05E+00
382	Ethane, 1,2-dichloro-	Water	pg	9.53E-01
383	Ethane, 1,2-dichloro-1,1,2,2-tetrafluoro-, CFC-114	Air	pg	1.43E+00
384	Ethane, 2-chloro-1,1,1,2-tetrafluoro-, HCFC-124	Air	pg	7.65E-03
385	Ethane, hexafluoro-, HFC-116	Air	pg	5.80E-03
386	Ethanol	Air	pg	7.45E+01
387	Ethanol	Water	pg	1.99E-01
388	Ethene	Air	pg	1.32E+02
389	Ethene	Water	pg	3.11E-01
390	Ethene, chloro-	Air	pg	3.37E+00
391	Ethene, chloro-	Water	pg	1.02E+01
392	Ethene, tetrachloro-	Air	pg	1.06E-01
393	Ethephon	Air	pg	1.72E-09
394	Ethephon	Water	pg	1.14E-10
395	Ethephon	Soil	pg	1.17E-01
396	Ethofumesate	Soil	pg	3.58E-01
397	Ethoprop	Soil	pg	1.75E-02
398	Ethyl acetate	Air	pg	4.35E-01
399	Ethyl acetate	Water	pg	6.14E-03
400	Ethyl cellulose	Air	pg	5.84E-04
401	Ethylamine	Air	pg	2.47E-03
402	Ethylamine	Water	pg	5.93E-03
403	Ethylene diamine	Air	pg	2.50E-03
404	Ethylene diamine	Water	pg	6.03E-03
405	Ethylene oxide	Air	pg	2.36E-01
406	Ethylene oxide	Water	pg	5.18E-01
407	Ethyne	Air	pg	8.99E+00
408	Europium	Raw	pg	1.82E-04
409	Feldspar	Raw	pg	2.25E-01
410	Fenamiphos	Soil	pg	1.85E-01
411	Fenbuconazole	Soil	pg	2.51E-05
412	Fenoxaprop	Air	pg	2.56E-04
413	Fenoxaprop	Soil	pg	1.74E-03
414	Fenoxaprop-P ethyl ester	Soil	pg	1.32E-04
415	Fenoxaprop ethyl ester	Soil	pg	2.70E-04
416	Fenoxycarb	Soil	pg	1.04E-02
417	Fenpiclonil	Soil	pg	4.60E-03
418	Fenpropidin	Soil	pg	7.09E-03
419	Fenpropimorph	Soil	pg	1.00E-01
420	Fentin hydroxide	Soil	pg	3.03E-03
421	Fipronil	Soil	pg	2.71E-01
422	Florasulam	Soil	pg	4.96E-05
423	Fluazifop-p-butyl	Air	pg	3.68E-04
424	Fluazifop-P-butyl	Soil	pg	5.40E-02
425	Flucarbazone sodium salt	Soil	pg	1.20E-06
426	Fludioxonil	Soil	pg	2.22E-02
427	Flufenacet	Air	pg	1.38E-04
428	Flufenacet	Soil	pg	2.06E-03
429	Flumetsulam	Air	pg	3.23E-05
430	Flumetsulam	Soil	pg	5.89E-04
431	Flumiclorac-pentyl	Air	pg	5.52E-05
432	Flumiclorac-pentyl	Soil	pg	2.37E-06
433	Flumioxazin	Air	pg	5.59E-04
434	Flumioxazin	Soil	pg	1.03E-03
435	Fluoranthene	Air	pg	1.12E-05
436	Fluorene	Air	pg	1.01E-05
437	Fluoride	Water	ng	4.24E+00
438	Fluoride	Soil	pg	7.49E-04
439	Fluorine	Raw	ng	5.15E+00
440	Fluorine	Air	pg	1.15E+00
441	Fluorine, 4.5% in apatite, 3% in crude ore	Raw	pg	4.06E+02
442	Fluorspar	Raw	ng	1.45E+00
443	Fluosilicic acid	Air	pg	2.65E-02
444	Fluosilicic acid	Water	pg	5.84E-02
445	Flupyrsulfuron-methyl	Soil	pg	1.86E-06
446	Fluquinconazole	Soil	pg	2.18E-05
447	Fluroxypyr	Soil	pg	9.19E-04
448	Flurtamone	Soil	pg	9.65E-02
449	Flusilazole	Soil	pg	3.07E-04
450	Flutolanil	Soil	pg	3.44E-03
451	Folpet	Soil	pg	7.17E-02
452	Fomesafen	Air	pg	2.08E-03
453	Fomesafen	Soil	pg	6.68E-03
454	Foramsulfuron	Soil	pg	6.30E-05
455	Formaldehyde	Air	pg	7.94E+01
456	Formaldehyde	Water	pg	2.40E-01
457	Formamide	Air	pg	5.46E-04
458	Formamide	Water	pg	1.31E-03
459	Formic acid	Air	pg	8.90E-01
460	Formic acid	Water	pg	3.81E-04
461	Formic acid, thallium(1+) salt	Water	pg	3.51E-01
462	Fosetyl-aluminium	Soil	pg	8.84E-01
463	Fungicides, unspecified	Soil	pg	1.66E-02
464	Furan	Air	pg	3.88E+00
465	Furathiocarb	Soil	pg	2.15E+00
466	Gadolinium	Raw	pg	4.55E-04
467	Gallium	Raw	pg	9.94E-05
468	Gangue, bauxite, in ground	Raw	�g	3.02E+00
469	Gas, mine, off-gas, process, coal mining/m3	Raw	mm3	1.53E-01
470	Gas, natural/m3	Raw	mm3	4.76E+00
471	Glufosinate	Soil	pg	3.58E-03
472	Glufosinate ammonium	Soil	pg	4.03E-02
473	Glutaraldehyde	Water	pg	5.42E-06
474	Glyphosate	Air	pg	4.16E-01
475	Glyphosate	Water	pg	2.84E-03
476	Glyphosate	Soil	pg	4.01E+00
477	Gold	Raw	pg	3.24E-03
478	Gold, Au 1.0E-7%, in mixed ore, in ground	Raw	pg	4.73E-05
479	Gold, Au 1.1E-4%, Ag 4.2E-3%, in ore	Raw	pg	1.06E-03
480	Gold, Au 1.3E-4%, Ag 4.6E-5%, in ore	Raw	pg	1.16E-03
481	Gold, Au 1.8E-4%, in mixed ore	Raw	pg	5.33E-04
482	Gold, Au 2.1E-4%, Ag 2.1E-4%, in ore	Raw	pg	2.52E-04
483	Gold, Au 4.3E-4%, in ore	Raw	pg	6.32E-04
484	Gold, Au 4.9E-5%, in ore	Raw	pg	3.17E-03
485	Gold, Au 5.4E-4%, Ag 1.5E-5%, in ore	Raw	pg	3.61E-05
486	Gold, Au 6.7E-4%, in ore	Raw	pg	3.38E-03
487	Gold, Au 6.8E-4%, Ag 1.5E-4%, in ore	Raw	pg	4.91E-05
488	Gold, Au 7.1E-4%, in ore	Raw	pg	1.57E-03
489	Gold, Au 9.7E-4%, Ag 9.7E-4%, Zn 0.63%, Cu 0.38%, Pb 0.014%, in ore	Raw	pg	2.69E-03
490	Gold, Au 9.7E-5%, Ag 7.6E-5%, in ore	Raw	pg	1.78E-04
491	Granite	Raw	pg	5.21E-03
492	Gravel	Raw	�g	1.32E+00
493	Gypsum	Raw	ng	1.08E+01
494	Haloxyfop- (R) Methylester	Soil	pg	9.25E-03
495	Heat, waste	Air	J	1.96E-02
496	Heat, waste	Water	J	4.85E-03
497	Helium	Air	pg	4.99E+00
498	Heptane	Air	pg	2.18E+01
499	Herbicides, unspecified	Soil	pg	8.45E-03
500	Hexane	Air	pg	1.80E+02
501	Hexazinone	Soil	pg	3.11E-02
502	Hydramethylnon	Soil	pg	7.16E-04
503	Hydrocarbons, aliphatic, alkanes, cyclic	Air	pg	1.54E+00
504	Hydrocarbons, aliphatic, alkanes, unspecified	Air	pg	1.90E+02
505	Hydrocarbons, aliphatic, alkanes, unspecified	Water	pg	1.07E+01
506	Hydrocarbons, aliphatic, unsaturated	Air	pg	1.34E+02
507	Hydrocarbons, aliphatic, unsaturated	Water	pg	9.92E-01
508	Hydrocarbons, aromatic	Air	pg	2.50E+02
509	Hydrocarbons, aromatic	Water	pg	4.36E+01
510	Hydrocarbons, chlorinated	Air	ng	1.06E+00
511	Hydrocarbons, unspecified	Air	pg	5.34E-01
512	Hydrocarbons, unspecified	Water	pg	2.22E+02
513	Hydrocarbons, unspecified	Soil	pg	5.97E-05
514	Hydrogen	Air	ng	1.41E+00
515	Hydrogen-3, Tritium	Air	�Bq	1.40E+00
516	Hydrogen-3, Tritium	Water	�Bq	1.63E+02
517	Hydrogen carbonate	Water	ng	1.03E+02
518	Hydrogen chloride	Air	ng	7.81E+00
519	Hydrogen chloride	Water	pg	1.18E+01
520	Hydrogen fluoride	Air	pg	9.43E+02
521	Hydrogen peroxide	Air	pg	1.84E-03
522	Hydrogen peroxide	Water	pg	2.22E-01
523	Hydrogen sulfide	Air	pg	1.19E+02
524	Hydrogen sulfide	Water	pg	3.09E-01
525	Hydroxide	Water	pg	2.67E-01
526	Hypochlorite	Water	pg	2.29E+01
527	Imazamox	Air	pg	8.26E-05
528	Imazamox	Soil	pg	8.72E-04
529	Imazapyr	Soil	pg	8.40E-06
530	Imazaquin	Air	pg	2.63E-04
531	Imazaquin	Soil	pg	1.13E-05
532	Imazethapyr	Air	pg	5.45E-04
533	Imazethapyr	Soil	pg	2.20E-03
534	Imidacloprid	Soil	pg	2.71E-01
535	Indeno(1,2,3-cd)pyrene	Air	pg	2.68E-07
536	Indium	Raw	pg	3.31E+00
537	Insecticides, unspecified	Soil	pg	2.16E-06
538	Iodide	Water	pg	9.17E+00
539	Iodine	Raw	pg	1.96E+00
540	Iodine	Air	pg	4.41E+01
541	Iodine-129	Air	nBq	1.60E-01
542	Iodine-131	Air	nBq	7.39E+00
543	Iodine-131	Water	nBq	3.13E+00
544	Iodine-133	Air	nBq	1.15E-02
545	Iodine-133	Water	nBq	9.21E-03
546	Iodosulfuron	Soil	pg	1.45E-06
547	Iodosulfuron-methyl-sodium	Soil	pg	1.16E-06
548	Ioxynil	Soil	pg	6.68E-02
549	Iprodione	Soil	pg	2.92E-01
550	Iron	Raw	ng	3.83E+02
551	Iron	Air	pg	1.19E+02
552	Iron	Water	ng	3.57E+02
553	Iron	Soil	ng	4.84E+02
554	Iron-59	Water	nBq	1.43E+01
555	Isocyanic acid	Air	pg	3.18E+00
556	Isoprene	Air	pg	1.29E-02
557	Isopropylamine	Air	pg	9.95E-04
558	Isopropylamine	Water	pg	2.39E-03
559	Isoproturon	Soil	pg	1.86E-02
560	Isoxaflutole	Soil	pg	1.01E-03
561	Kaolinite	Raw	pg	3.37E+02
562	Kieserite	Raw	pg	9.04E+00
563	Kresoxim-methyl	Soil	pg	2.11E-04
564	Krypton	Raw	pg	2.65E-01
565	Krypton-85	Air	nBq	9.58E+01
566	Krypton-85m	Air	nBq	1.02E+02
567	Krypton-87	Air	nBq	1.62E+01
568	Krypton-88	Air	nBq	2.11E+01
569	Krypton-89	Air	nBq	8.76E+00
570	Lactic acid	Air	pg	1.17E-03
571	Lactic acid	Water	pg	2.81E-03
572	Lactofen	Air	pg	2.65E-04
573	Lactofen	Soil	pg	1.14E-05
574	Lambda-cyhalothrin	Air	pg	5.43E-11
575	Lambda-cyhalothrin	Water	pg	2.75E-14
576	Lambda-cyhalothrin	Soil	pg	1.08E-02
577	Lanthanum	Raw	pg	2.18E-02
578	Lanthanum-140	Air	nBq	4.13E-04
579	Lanthanum-140	Water	nBq	1.50E-02
580	Lead	Raw	ng	3.31E+00
581	Lead	Air	pg	1.57E+01
582	Lead	Water	pg	9.54E+01
583	Lead	Soil	pg	2.81E+02
584	Lead-210	Air	nBq	1.73E+01
585	Lead-210	Water	nBq	1.28E+01
586	Lead, Pb 0.014%, Au 9.7E-4%, Ag 9.7E-4%, Zn 0.63%, Cu 0.38%, in ore	Raw	pg	1.34E+01
587	Lead, Pb 3.6E-1%, in mixed ore	Raw	pg	8.04E-01
588	Lenacil	Soil	pg	1.61E-02
589	Linuron	Soil	pg	1.28E+00
590	Lithium	Raw	pg	1.23E+00
591	Lithium	Air	pg	6.12E-07
592	Lithium	Water	ng	3.21E+00
593	Lithium	Soil	pg	7.04E-04
594	m-Xylene	Air	pg	3.04E+00
595	m-Xylene	Water	pg	9.13E-02
596	Magnesite	Raw	pg	8.88E+02
597	Magnesium	Air	pg	1.41E+02
598	Magnesium	Water	�g	1.51E+00
599	Magnesium	Soil	ng	2.05E+01
600	Malathion	Soil	pg	1.81E-02
601	Maleic hydrazide	Soil	pg	1.91E-02
602	Mancozeb	Soil	pg	3.12E+00
603	Mandipropamid	Soil	pg	2.17E-05
604	Maneb	Soil	pg	4.46E-04
605	Manganese	Raw	ng	2.98E+00
606	Manganese	Air	pg	1.36E+01
607	Manganese	Water	ng	2.73E+00
608	Manganese	Soil	ng	1.04E+00
609	Manganese-54	Air	nBq	3.85E-05
610	Manganese-54	Water	nBq	2.86E-01
611	MCPB	Air	pg	6.41E-05
612	MCPB	Water	pg	1.48E-04
613	MCPB	Soil	pg	6.08E-03
614	Mecoprop	Soil	pg	1.09E-03
615	Mecoprop-P	Soil	pg	6.34E-04
616	Mefenpyr	Soil	pg	5.45E-04
617	Mefenpyr-diethyl	Soil	pg	2.64E-04
618	Mepiquat chloride	Soil	pg	7.99E-03
619	Mercury	Air	pg	1.85E+00
620	Mercury	Water	pg	6.00E+00
621	Mercury	Soil	pg	5.04E+00
622	Mesosulfuron-methyl (prop)	Soil	pg	6.40E-06
623	Mesotrione	Soil	pg	2.73E-03
624	Metalaxil	Soil	pg	9.99E-03
625	Metalaxyl-M	Soil	pg	1.41E-01
626	Metaldehyde	Soil	pg	2.19E-01
627	Metam-sodium dihydrate	Soil	pg	3.12E+00
628	Metamitron	Soil	pg	1.32E+00
629	Metamorphous rock, graphite containing	Raw	pg	7.39E+00
630	Metazachlor	Soil	pg	1.74E-01
631	Metconazole	Soil	pg	1.85E-04
632	Methane	Air	pg	9.52E-03
633	Methane, biogenic	Air	ng	5.14E+01
634	Methane, bromo-, Halon 1001	Air	pg	6.14E-07
635	Methane, bromochlorodifluoro-, Halon 1211	Air	pg	9.01E-02
636	Methane, bromotrifluoro-, Halon 1301	Air	pg	1.18E-01
637	Methane, chlorodifluoro-, HCFC-22	Air	pg	1.27E+00
638	Methane, dichloro-, HCC-30	Air	pg	6.79E-01
639	Methane, dichloro-, HCC-30	Water	pg	3.44E-03
640	Methane, dichlorodifluoro-, CFC-12	Air	pg	4.56E-02
641	Methane, dichlorofluoro-, HCFC-21	Air	pg	1.41E-04
642	Methane, fossil	Air	ng	1.87E+02
643	Methane, land transformation	Air	pg	2.09E+01
644	Methane, monochloro-, R-40	Air	pg	1.11E+00
645	Methane, tetrachloro-, CFC-10	Air	pg	1.28E+00
646	Methane, tetrafluoro-, CFC-14	Air	pg	7.32E-02
647	Methane, trichlorofluoro-, CFC-11	Air	pg	2.27E-04
648	Methane, trifluoro-, HFC-23	Air	pg	4.48E-02
649	Methanesulfonic acid	Air	pg	4.98E-04
650	Methanol	Air	pg	2.56E+01
651	Methanol	Water	pg	1.19E+00
652	Methomyl	Air	pg	5.87E-09
653	Methomyl	Water	pg	9.15E-11
654	Methomyl	Soil	pg	1.85E-08
655	Methoxyfenozide	Soil	pg	1.82E-02
656	Methyl acetate	Air	pg	1.09E-04
657	Methyl acetate	Water	pg	2.62E-04
658	Methyl acrylate	Air	pg	1.58E-04
659	Methyl acrylate	Water	pg	3.09E-03
660	Methyl borate	Air	pg	2.90E-04
661	Methyl ethyl ketone	Air	pg	4.39E-01
662	Methyl formate	Air	pg	1.86E-04
663	Methyl formate	Water	pg	7.44E-05
664	Methyl lactate	Air	pg	1.29E-03
665	Methylamine	Air	pg	7.04E-04
666	Methylamine	Water	pg	1.69E-03
667	Metiram	Soil	pg	1.30E-02
668	Metolachlor	Air	pg	4.41E-03
669	Metolachlor	Water	pg	1.92E-04
670	Metolachlor	Soil	pg	2.44E-01
671	Metosulam	Soil	pg	3.66E-06
672	Metribuzin	Air	pg	1.72E-03
673	Metribuzin	Soil	pg	4.23E-02
674	Metsulfuron-methyl	Soil	pg	3.59E-04
675	Mineral oil	Soil	pg	1.02E+00
676	Molybdenum	Raw	pg	6.54E+00
677	Molybdenum	Air	pg	1.84E+00
678	Molybdenum	Water	pg	6.27E+01
679	Molybdenum	Soil	pg	1.72E+01
680	Molybdenum-99	Water	nBq	4.64E-03
681	Molybdenum, 0.010% in sulfide, Mo 8.2E-3% and Cu 1.83% in crude ore	Raw	pg	1.19E+00
682	Molybdenum, 0.014% in sulfide, Mo 8.2E-3% and Cu 0.81% in crude ore	Raw	pg	2.01E-01
683	Molybdenum, 0.016% in sulfide, Mo 8.2E-3% and Cu 0.27% in crude ore	Raw	pg	2.70E+00
684	Molybdenum, 0.022% in sulfide, Mo 8.2E-3% and Cu 0.22% in crude ore	Raw	pg	2.12E+00
685	Molybdenum, 0.022% in sulfide, Mo 8.2E-3% and Cu 0.36% in crude ore	Raw	pg	2.06E+00
686	Molybdenum, 0.025% in sulfide, Mo 8.2E-3% and Cu 0.39% in crude ore	Raw	pg	2.43E+00
687	Monocrotophos	Soil	pg	1.36E-01
688	Monoethanolamine	Air	pg	1.40E+02
689	Monoethanolamine	Water	pg	1.13E-06
690	Monosodium acid methanearsonate	Soil	pg	2.31E-02
691	Napropamide	Soil	pg	9.61E-03
692	Neodymium	Raw	pg	1.20E-02
693	Nickel	Air	pg	2.02E+01
694	Nickel	Water	pg	3.87E+02
695	Nickel	Soil	pg	9.48E+01
696	Nickel, 1.13% in sulfide, Ni 0.76% and Cu 0.76% in crude ore	Raw	pg	2.62E+02
697	Nickel, 1.98% in silicates, 1.04% in crude ore	Raw	ng	2.93E+00
698	Nickel, Ni 2.3E+0%, Pt 2.5E-4%, Pd 7.3E-4%, Rh 2.0E-5%, Cu 3.2E+0% in ore	Raw	pg	5.78E+00
699	Nickel, Ni 2.5E+0%, in mixed ore, in ground	Raw	pg	1.12E+01
700	Nickel, Ni 3.7E-2%, Pt 4.8E-4%, Pd 2.0E-4%, Rh 2.4E-5%, Cu 5.2E-2% in ore	Raw	pg	9.94E-01
701	Nicosulfuron	Soil	pg	4.62E-04
702	Niobium-95	Air	nBq	1.75E+01
703	Niobium-95	Water	nBq	2.62E-02
704	Nitrate	Air	pg	9.04E-01
705	Nitrate	Water	�g	4.56E+00
706	Nitrate	Soil	pg	8.11E-01
707	Nitrite	Water	ng	6.07E+01
708	Nitrobenzene	Air	pg	8.08E-03
709	Nitrobenzene	Water	pg	3.24E-02
710	Nitrogen	Raw	�g	2.59E+00
711	Nitrogen	Water	ng	4.65E+01
712	Nitrogen	Soil	pg	5.28E-02
713	Nitrogen fluoride	Air	pg	2.15E-05
714	Nitrogen oxides	Air	ng	1.88E+02
715	Nitrogen, atmospheric	Air	pg	3.03E+01
716	Nitrogen, organic bound	Water	pg	3.05E+01
717	NMVOC, non-methane volatile organic compounds, unspecified origin	Air	ng	7.78E+00
718	Noble gases, radioactive, unspecified	Air	mBq	1.54E+00
719	o-Xylene	Air	pg	1.72E-01
720	o-Xylene	Water	pg	6.59E-02
721	Occupation, arable	Raw	mm2a	3.76E-05
722	Occupation, arable, greenhouse	Raw	mm2a	2.58E-07
723	Occupation, arable, irrigated	Raw	mm2a	9.01E-07
724	Occupation, arable, irrigated, intensive	Raw	mm2a	3.10E-06
725	Occupation, arable, non-irrigated	Raw	mm2a	5.75E-08
726	Occupation, arable, non-irrigated, extensive	Raw	mm2a	3.47E-05
727	Occupation, arable, non-irrigated, intensive	Raw	mm2a	4.51E-05
728	Occupation, construction site	Raw	mm2a	2.21E-05
729	Occupation, dump site	Raw	mm2a	1.89E-04
730	Occupation, forest, extensive	Raw	mm2a	1.36E-05
731	Occupation, forest, intensive	Raw	mm2a	3.36E-03
732	Occupation, grassland, not used	Raw	mm2a	2.43E-09
733	Occupation, industrial area	Raw	mm2a	8.30E-05
734	Occupation, inland waterbody, unspecified	Raw	mm2a	2.15E-08
735	Occupation, mineral extraction site	Raw	mm2a	4.23E-05
736	Occupation, pasture and meadow, extensive	Raw	mm2a	3.62E-09
737	Occupation, pasture and meadow, intensive	Raw	mm2a	5.08E-06
738	Occupation, permanent crop	Raw	mm2a	7.79E-07
739	Occupation, permanent crops, irrigated, intensive	Raw	mm2a	3.34E-06
740	Occupation, permanent crops, non-irrigated, intensive	Raw	mm2a	3.42E-06
741	Occupation, seabed, drilling and mining	Raw	mm2a	7.05E-11
742	Occupation, seabed, infrastructure	Raw	mm2a	6.07E-10
743	Occupation, shrub land, sclerophyllous	Raw	mm2a	1.15E-10
744	Occupation, traffic area, rail network	Raw	mm2a	9.78E-10
745	Occupation, traffic area, rail/road embankment	Raw	mm2a	2.62E-05
746	Occupation, traffic area, road network	Raw	mm2a	1.98E-08
747	Occupation, urban, discontinuously built	Raw	mm2a	5.12E-08
748	Occupation, urban/industrial fallow	Raw	mm2a	7.18E-09
749	Occupation, water bodies, artificial	Raw	mm2a	2.38E-04
750	Oil, crude	Raw	�g	1.71E+00
751	Oils, biogenic	Water	pg	9.15E-02
752	Oils, biogenic	Soil	pg	3.01E+01
753	Oils, unspecified	Water	ng	5.71E+00
754	Oils, unspecified	Soil	ng	5.73E+00
755	Olivine	Raw	pg	1.00E+00
756	Orbencarb	Soil	pg	2.67E-02
757	Organic carbon	Air	pg	8.92E-03
758	Organic carbon	Water	pg	2.90E-02
759	Organic carbon	Soil	pg	2.90E-02
760	Oryzalin	Soil	pg	2.96E-02
761	Oxamyl	Soil	pg	1.47E-02
762	Oxydemeton methyl	Soil	pg	1.02E-04
763	Oxygen	Raw	�g	3.25E+00
764	Ozone	Air	pg	3.76E+02
765	PAH, polycyclic aromatic hydrocarbons	Air	pg	4.57E+00
766	PAH, polycyclic aromatic hydrocarbons	Water	pg	4.97E-01
767	PAH, polycyclic aromatic hydrocarbons	Soil	pg	2.11E-03
768	Palladium, Pd 1.6E-6%, in mixed ore, in ground	Raw	pg	7.51E-04
769	Palladium, Pd 2.0E-4%, Pt 4.8E-4%, Rh 2.4E-5%, Ni 3.7E-2%, Cu 5.2E-2% in ore	Raw	pg	1.94E-03
770	Palladium, Pd 7.3E-4%, Pt 2.5E-4%, Rh 2.0E-5%, Ni 2.3E+0%, Cu 3.2E+0% in ore	Raw	pg	1.82E-03
771	Paraffins	Air	pg	1.25E-01
772	Paraffins	Water	pg	3.62E-01
773	Paraquat	Air	pg	1.11E-03
774	Paraquat	Soil	pg	8.93E-03
775	Parathion	Soil	pg	5.90E-03
776	Parathion, methyl	Air	pg	2.12E-04
777	Parathion, methyl	Soil	pg	9.10E-06
778	Particulates, < 2.5 um	Air	ng	8.71E+01
779	Particulates, > 10 um	Air	ng	6.59E+01
780	Particulates, > 2.5 um, and < 10um	Air	ng	1.84E+01
781	Peat	Raw	ng	1.99E+02
782	Pendimethalin	Air	pg	1.19E-02
783	Pendimethalin	Water	pg	1.94E-05
784	Pendimethalin	Soil	pg	2.58E-01
785	Pentane	Air	pg	3.55E+02
786	Pentane, 3-methyl-	Air	pg	2.84E-03
787	Perlite	Raw	ng	1.08E+00
788	Permethrin	Air	pg	1.73E-04
789	Permethrin	Soil	pg	8.04E-04
790	Pesticides, unspecified	Soil	pg	2.84E+00
791	Phenanthrene	Air	pg	1.56E-04
792	Phenmedipham	Soil	pg	2.73E-01
793	Phenol	Air	pg	4.54E-01
794	Phenol	Water	pg	9.82E+00
795	Phenol, 2,4-dichloro-	Air	pg	2.43E-02
796	Phenol, pentachloro-	Air	pg	3.06E-01
797	Phenol, pentachloro-	Soil	pg	6.40E-08
798	Phorate	Soil	pg	3.16E-02
799	Phosmet	Soil	pg	3.48E-03
800	Phosphate	Water	ng	2.68E+02
801	Phosphine	Air	pg	5.02E-02
802	Phosphoric acid	Air	pg	3.89E-05
803	Phosphorus	Raw	ng	2.02E+00
804	Phosphorus	Air	pg	1.34E+02
805	Phosphorus	Water	pg	1.40E+01
806	Phosphorus	Soil	pg	4.29E+01
807	Phosphorus trichloride	Air	pg	7.07E-03
808	Phosphorus, 18% in apatite, 4% in crude ore	Raw	ng	2.06E+01
809	Picloram	Soil	pg	2.39E-06
810	Picoxystrobin	Soil	pg	6.77E-04
811	Piperonyl butoxide	Soil	pg	4.94E-03
812	Pirimicarb	Soil	pg	1.12E-01
813	Platinum	Air	pg	1.81E-06
814	Platinum, Pt 2.5E-4%, Pd 7.3E-4%, Rh 2.0E-5%, Ni 2.3E+0%, Cu 3.2E+0% in ore	Raw	pg	6.25E-04
815	Platinum, Pt 4.7E-7%, in mixed ore, in ground	Raw	pg	2.17E-04
816	Platinum, Pt 4.8E-4%, Pd 2.0E-4%, Rh 2.4E-5%, Ni 3.7E-2%, Cu 5.2E-2% in ore	Raw	pg	4.56E-03
817	Plutonium-238	Air	nBq	2.18E-08
818	Plutonium-alpha	Air	nBq	5.00E-08
819	Polonium-210	Air	nBq	3.05E+01
820	Polonium-210	Water	nBq	1.71E+01
821	Polychlorinated biphenyls	Air	pg	1.85E-03
822	Polychlorinated biphenyls	Water	pg	4.18E-06
823	Potassium	Air	pg	5.40E+02
824	Potassium	Water	ng	3.44E+02
825	Potassium	Soil	pg	2.39E+02
826	Potassium-40	Air	nBq	5.79E+00
827	Potassium-40	Water	nBq	3.92E+00
828	Potassium chloride	Raw	ng	6.18E+00
829	Praseodymium	Raw	pg	1.27E-03
830	Primisulfuron	Soil	pg	2.10E-04
831	Prochloraz	Soil	pg	3.34E-04
832	Procymidone	Soil	pg	2.09E-04
833	Profenofos	Soil	pg	3.59E-02
834	Prohexadione-calcium	Soil	pg	1.44E-06
835	Prometryn	Soil	pg	1.93E-02
836	Pronamide	Soil	pg	4.49E-06
837	Propachlor	Soil	pg	1.13E+00
838	Propamocarb HCl	Soil	pg	1.52E-04
839	Propanal	Air	pg	5.47E-02
840	Propanal	Water	pg	8.45E-04
841	Propane	Air	pg	4.05E+02
842	Propargite	Soil	pg	1.01E-02
843	Propene	Air	pg	1.86E+01
844	Propene	Water	pg	9.27E+01
845	Propiconazole	Air	pg	2.03E-04
846	Propiconazole	Water	pg	6.98E-08
847	Propiconazole	Soil	pg	2.87E-03
848	Propionic acid	Air	pg	2.58E+00
849	Propionic acid	Water	pg	4.01E-03
850	Propoxycarbazone-sodium (prop)	Soil	pg	8.00E-06
851	Propylamine	Air	pg	3.39E-04
852	Propylamine	Water	pg	8.13E-04
853	Propylene oxide	Air	pg	6.34E-01
854	Propylene oxide	Water	pg	1.45E+00
855	Prosulfuron	Soil	pg	7.19E-05
856	Protactinium-234	Air	nBq	3.37E-01
857	Protactinium-234	Water	nBq	1.41E+00
858	Prothioconazol	Air	pg	1.50E-10
859	Prothioconazol	Water	pg	1.56E-11
860	Prothioconazol	Soil	pg	1.65E-04
861	Pumice	Raw	ng	2.95E+00
862	Pymetrozine	Soil	pg	9.72E-04
863	Pyraclostrobin (prop)	Air	pg	4.79E-04
864	Pyraclostrobin (prop)	Water	pg	1.58E-07
865	Pyraclostrobin (prop)	Soil	pg	4.68E-04
866	Pyrene	Air	pg	8.14E-06
867	Pyrethrin	Soil	pg	5.37E-03
868	Pyrimethanil	Soil	pg	7.34E-02
869	Pyrithiobac sodium salt	Soil	pg	1.29E-03
870	Quinoxyfen	Soil	pg	6.99E-05
871	Quizalofop-P	Soil	pg	3.00E-05
872	Quizalofop-p-ethyl	Soil	pg	3.59E-02
873	Quizalofop ethyl ester	Air	pg	6.43E-05
874	Quizalofop ethyl ester	Soil	pg	2.95E-05
875	Radioactive species, alpha emitters	Water	nBq	1.50E-01
876	Radioactive species, Nuclides, unspecified	Water	nBq	1.64E+02
877	Radioactive species, other beta emitters	Air	nBq	8.56E+02
878	Radium-224	Water	nBq	4.12E+00
879	Radium-226	Air	nBq	6.72E+00
880	Radium-226	Water	nBq	4.87E+02
881	Radium-228	Air	nBq	2.46E+00
882	Radium-228	Water	nBq	1.38E+01
883	Radon-220	Air	nBq	1.38E+02
884	Radon-222	Air	�Bq	1.78E+02
885	Rhenium	Raw	pg	2.76E-04
886	Rhodium, Rh 1.6E-7%, in mixed ore, in ground	Raw	pg	7.37E-05
887	Rhodium, Rh 2.0E-5%, Pt 2.5E-4%, Pd 7.3E-4%, Ni 2.3E+0%, Cu 3.2E+0% in ore	Raw	pg	4.99E-05
888	Rhodium, Rh 2.4E-5%, Pt 4.8E-4%, Pd 2.0E-4%, Ni 3.7E-2%, Cu 5.2E-2% in ore	Raw	pg	2.28E-04
889	Rimsulfuron	Soil	pg	6.76E-04
890	Rotenone	Soil	pg	3.01E-03
891	Rubidium	Water	pg	8.23E-01
892	Ruthenium-103	Air	nBq	1.00E-06
893	Ruthenium-103	Water	nBq	1.87E-03
894	Samarium	Raw	pg	9.09E-04
895	Sand	Raw	pg	3.95E+02
896	Scandium	Air	pg	2.02E-02
897	Scandium	Water	pg	3.37E-01
898	Selenium	Air	pg	6.08E+00
899	Selenium	Water	pg	3.46E+00
900	Selenium	Soil	pg	1.08E-02
901	Sethoxydim	Air	pg	1.38E-04
902	Sethoxydim	Soil	pg	5.46E-04
903	Shale	Raw	ng	1.80E+01
904	Silicon	Air	pg	6.47E+02
905	Silicon	Water	ng	1.86E+01
906	Silicon	Soil	ng	1.07E+02
907	Silicon dioxide	Water	pg	3.51E-03
908	Silicon tetrachloride	Air	pg	4.14E-04
909	Silicon tetrafluoride	Air	pg	1.56E-01
910	Silthiofam	Soil	pg	1.07E-04
911	Silver	Air	pg	2.55E-04
912	Silver	Water	pg	6.40E+00
913	Silver	Soil	pg	5.41E-05
914	Silver-110	Air	nBq	1.98E-05
915	Silver-110	Water	nBq	3.54E+00
916	Silver, 0.007% in sulfide, Ag 0.004%, Pb, Zn, Cd, In	Raw	pg	4.82E+00
917	Silver, 3.2ppm in sulfide, Ag 1.2ppm, Cu and Te, in crude ore	Raw	pg	2.27E-05
918	Silver, Ag 1.5E-4%, Au 6.8E-4%, in ore	Raw	pg	1.10E-05
919	Silver, Ag 1.5E-5%, Au 5.4E-4%, in ore	Raw	pg	1.01E-06
920	Silver, Ag 1.8E-6%, in mixed ore, in ground	Raw	pg	8.38E-04
921	Silver, Ag 2.1E-4%, Au 2.1E-4%, in ore	Raw	pg	2.57E-04
922	Silver, Ag 4.2E-3%, Au 1.1E-4%, in ore	Raw	pg	3.97E-02
923	Silver, Ag 4.6E-5%, Au 1.3E-4%, in ore	Raw	pg	4.13E-04
924	Silver, Ag 5.4E-3%, in mixed ore	Raw	pg	1.22E-02
925	Silver, Ag 7.6E-5%, Au 9.7E-5%, in ore	Raw	pg	1.39E-04
926	Silver, Ag 9.7E-4%, Au 9.7E-4%, Zn 0.63%, Cu 0.38%, Pb 0.014%, in ore	Raw	pg	1.36E-01
927	Simazine	Soil	pg	4.24E-03
928	Sodium	Air	pg	6.44E+01
929	Sodium	Water	�g	8.75E+00
930	Sodium	Soil	pg	3.74E-01
931	Sodium-24	Water	nBq	6.64E-02
932	Sodium chlorate	Air	pg	1.62E+01
933	Sodium chlorate	Water	pg	5.31E-03
934	Sodium chloride	Raw	�g	1.28E+00
935	Sodium dichromate	Air	pg	1.20E-01
936	Sodium formate	Air	pg	3.66E-03
937	Sodium formate	Water	pg	8.79E-03
938	Sodium hydroxide	Air	pg	6.23E-03
939	Sodium nitrate	Raw	pg	5.05E-06
940	Sodium sulfate	Raw	pg	3.34E+01
941	Sodium tetrahydroborate	Air	pg	1.43E-02
942	Solids, inorganic	Water	ng	4.15E+01
943	Spinosad	Soil	pg	2.03E-05
944	Spiroxamine	Soil	pg	1.19E-03
945	Spodumene	Raw	pg	3.37E-01
946	Stibnite	Raw	pg	5.53E-02
947	Strontium	Raw	pg	3.75E+00
948	Strontium	Air	pg	1.88E+01
949	Strontium	Water	ng	1.07E+01
950	Strontium	Soil	pg	1.12E-02
951	Strontium-89	Water	nBq	8.94E-02
952	Strontium-90	Water	nBq	2.00E+02
953	Styrene	Air	pg	3.22E-01
954	Sulfate	Air	ng	6.35E+00
955	Sulfate	Water	�g	1.59E+01
956	Sulfate	Soil	pg	1.35E+00
957	Sulfentrazone	Air	pg	1.32E-03
958	Sulfentrazone	Soil	pg	1.04E-02
959	Sulfide	Water	pg	2.93E+00
960	Sulfite	Water	pg	6.25E+01
961	Sulfosate	Soil	pg	4.26E-02
962	Sulfosulfuron	Soil	pg	2.87E-05
963	Sulfur	Raw	ng	1.32E+00
964	Sulfur	Water	pg	5.31E+01
965	Sulfur	Soil	ng	5.61E+01
966	Sulfur dioxide	Air	ng	2.94E+02
967	Sulfur hexafluoride	Air	pg	1.06E+01
968	Sulfur oxides	Air	pg	5.68E-01
969	Sulfur trioxide	Air	pg	5.94E-02
970	Sulfuric acid	Air	pg	1.32E+00
971	Sulfuric acid	Soil	pg	3.57E+00
972	Suspended solids, unspecified	Water	ng	1.62E+02
973	t-Butyl methyl ether	Air	pg	9.13E-02
974	t-Butyl methyl ether	Water	pg	1.44E-02
975	t-Butylamine	Air	pg	1.14E-03
976	t-Butylamine	Water	pg	2.73E-03
977	Talc	Raw	pg	3.12E+01
978	Tantalum	Raw	pg	3.98E-01
979	Tebuconazole	Air	pg	3.99E-10
980	Tebuconazole	Water	pg	1.24E-10
981	Tebuconazole	Soil	pg	2.48E-03
982	Tebufenpyrad	Soil	pg	2.27E-03
983	Tebupirimphos	Soil	pg	1.76E-03
984	Tebutam	Soil	pg	3.44E-02
985	Technetium-99m	Water	nBq	1.15E-01
986	Teflubenzuron	Soil	pg	3.29E-04
987	Tefluthrin	Air	pg	1.02E-05
988	Tefluthrin	Water	pg	5.01E-11
989	Tefluthrin	Soil	pg	1.42E-03
990	Tellurium	Raw	pg	3.40E-06
991	Tellurium-123m	Water	nBq	1.49E-02
992	Tellurium-132	Water	nBq	5.32E-04
993	Terbacil	Soil	pg	3.98E-01
994	Terbufos	Soil	pg	5.22E-03
995	Terpenes	Air	pg	1.21E-01
996	Tetramethyl ammonium hydroxide	Air	pg	5.16E-01
997	Thallium	Air	pg	2.96E-02
998	Thallium	Water	pg	1.32E-01
999	Thiamethoxam	Soil	pg	3.11E-03
1000	Thiazole, 2-(thiocyanatemethylthio)benzo-	Soil	pg	2.95E-01
1001	Thidiazuron	Soil	pg	2.26E-03
1002	Thifensulfuron	Air	pg	1.89E-05
1003	Thifensulfuron-methyl	Soil	pg	2.24E-05
1004	Thiodicarb	Air	pg	6.72E-05
1005	Thiodicarb	Soil	pg	2.88E-06
1006	Thiram	Soil	pg	8.18E-04
1007	Thorium	Air	pg	2.85E-02
1008	Thorium-228	Air	nBq	9.10E-01
1009	Thorium-228	Water	nBq	1.66E+01
1010	Thorium-230	Air	nBq	6.54E-01
1011	Thorium-230	Water	nBq	1.19E+02
1012	Thorium-232	Air	nBq	1.26E+00
1013	Thorium-232	Water	nBq	5.10E-01
1014	Thorium-234	Air	nBq	3.37E-01
1015	Thorium-234	Water	nBq	1.41E+00
1016	Tin	Raw	pg	2.19E+01
1017	Tin	Air	pg	8.87E-01
1018	Tin	Water	pg	1.35E+02
1019	Tin	Soil	pg	7.21E+01
1020	TiO2, 54% in ilmenite, 18% in crude ore	Raw	pg	6.10E+01
1021	TiO2, 54% in ilmenite, 2.6% in crude ore	Raw	pg	8.53E+02
1022	TiO2, 95% in rutile, 0.40% in crude ore	Raw	pg	1.31E+02
1023	Titanium	Air	pg	6.38E+00
1024	Titanium	Water	pg	1.05E+01
1025	Titanium	Soil	pg	6.24E+00
1026	TOC, Total Organic Carbon	Water	ng	6.94E+02
1027	Toluene	Air	pg	1.96E+02
1028	Toluene	Water	pg	1.53E+01
1029	Toluene, 2-chloro-	Air	pg	2.90E-03
1030	Toluene, 2-chloro-	Water	pg	5.51E-03
1031	Tolylfluanid	Soil	pg	9.32E-02
1032	Tralkoxydim	Soil	pg	4.51E-03
1033	Transformation, from arable	Raw	mm2	6.37E-05
1034	Transformation, from arable, greenhouse	Raw	mm2	5.59E-07
1035	Transformation, from arable, irrigated, intensive	Raw	mm2	9.66E-06
1036	Transformation, from arable, non-irrigated	Raw	mm2	1.32E-05
1037	Transformation, from arable, non-irrigated, extensive	Raw	mm2	6.37E-05
1038	Transformation, from arable, non-irrigated, intensive	Raw	mm2	2.34E-05
1039	Transformation, from cropland fallow (non-use)	Raw	mm2	5.71E-08
1040	Transformation, from dump site, inert material landfill	Raw	mm2	9.72E-12
1041	Transformation, from dump site, residual material landfill	Raw	mm2	1.21E-11
1042	Transformation, from dump site, sanitary landfill	Raw	mm2	6.95E-13
1043	Transformation, from dump site, slag compartment	Raw	mm2	4.06E-13
1044	Transformation, from forest	Raw	mm2	3.85E-07
1045	Transformation, from forest, extensive	Raw	mm2	2.67E-07
1046	Transformation, from forest, intensive	Raw	mm2	4.30E-05
1047	Transformation, from forest, primary	Raw	mm2	7.20E-08
1048	Transformation, from grassland, not used	Raw	mm2	2.51E-10
1049	Transformation, from heterogeneous, agricultural	Raw	mm2	1.56E-12
1050	Transformation, from industrial area	Raw	mm2	4.58E-08
1051	Transformation, from mineral extraction site	Raw	mm2	8.04E-07
1052	Transformation, from pasture and meadow	Raw	mm2	2.96E-07
1053	Transformation, from pasture and meadow, extensive	Raw	mm2	7.24E-11
1054	Transformation, from pasture and meadow, intensive	Raw	mm2	5.43E-06
1055	Transformation, from permanent crop	Raw	mm2	1.91E-08
1056	Transformation, from permanent crops, irrigated, intensive	Raw	mm2	2.62E-06
1057	Transformation, from permanent crops, non-irrigated, intensive	Raw	mm2	3.42E-06
1058	Transformation, from sea and ocean	Raw	mm2	1.20E-09
1059	Transformation, from seabed, infrastructure	Raw	mm2	2.76E-12
1060	Transformation, from shrub land, sclerophyllous	Raw	mm2	4.90E-07
1061	Transformation, from traffic area, rail/road embankment	Raw	mm2	2.66E-07
1062	Transformation, from traffic area, road network	Raw	mm2	1.16E-10
1063	Transformation, from unknown	Raw	mm2	4.86E-06
1064	Transformation, from unspecified, natural	Raw	mm2	8.01E-13
1065	Transformation, from wetland, inland (non-use)	Raw	mm2	2.41E-09
1066	Transformation, to arable	Raw	mm2	3.07E-05
1067	Transformation, to arable, fallow	Raw	mm2	6.32E-08
1068	Transformation, to arable, greenhouse	Raw	mm2	5.59E-07
1069	Transformation, to arable, irrigated, extensive	Raw	mm2	4.14E-07
1070	Transformation, to arable, irrigated, intensive	Raw	mm2	9.49E-06
1071	Transformation, to arable, non-irrigated	Raw	mm2	1.63E-07
1072	Transformation, to arable, non-irrigated, extensive	Raw	mm2	6.38E-05
1073	Transformation, to arable, non-irrigated, intensive	Raw	mm2	7.00E-05
1074	Transformation, to dump site	Raw	mm2	1.57E-06
1075	Transformation, to dump site, inert material landfill	Raw	mm2	9.72E-12
1076	Transformation, to dump site, residual material landfill	Raw	mm2	1.32E-11
1077	Transformation, to dump site, sanitary landfill	Raw	mm2	6.95E-13
1078	Transformation, to dump site, slag compartment	Raw	mm2	4.06E-13
1079	Transformation, to forest	Raw	mm2	9.34E-08
1080	Transformation, to forest, extensive	Raw	mm2	1.43E-07
1081	Transformation, to forest, intensive	Raw	mm2	4.31E-05
1082	Transformation, to forest, secondary (non-use)	Raw	mm2	1.37E-10
1083	Transformation, to grassland, natural (non-use)	Raw	mm2	1.73E-09
1084	Transformation, to heterogeneous, agricultural	Raw	mm2	1.01E-09
1085	Transformation, to industrial area	Raw	mm2	1.37E-06
1086	Transformation, to inland waterbody, unspecified	Raw	mm2	2.15E-10
1087	Transformation, to mineral extraction site	Raw	mm2	1.08E-06
1088	Transformation, to pasture and meadow	Raw	mm2	6.51E-08
1089	Transformation, to pasture and meadow, extensive	Raw	mm2	7.24E-11
1090	Transformation, to pasture and meadow, intensive	Raw	mm2	5.25E-06
1091	Transformation, to permanent crop	Raw	mm2	3.90E-08
1092	Transformation, to permanent crops, irrigated, intensive	Raw	mm2	2.63E-06
1093	Transformation, to permanent crops, non-irrigated	Raw	mm2	1.37E-10
1094	Transformation, to permanent crops, non-irrigated, intensive	Raw	mm2	3.42E-06
1095	Transformation, to seabed, drilling and mining	Raw	mm2	7.05E-11
1096	Transformation, to seabed, infrastructure	Raw	mm2	1.13E-09
1097	Transformation, to seabed, unspecified	Raw	mm2	2.76E-12
1098	Transformation, to shrub land, sclerophyllous	Raw	mm2	2.29E-11
1099	Transformation, to traffic area, rail network	Raw	mm2	2.26E-12
1100	Transformation, to traffic area, rail/road embankment	Raw	mm2	2.69E-07
1101	Transformation, to traffic area, road network	Raw	mm2	2.29E-10
1102	Transformation, to unknown	Raw	mm2	4.12E-08
1103	Transformation, to urban, discontinuously built	Raw	mm2	1.12E-09
1104	Transformation, to urban/industrial fallow	Raw	mm2	9.57E-11
1105	Transformation, to water bodies, artificial	Raw	mm2	2.04E-06
1106	Transformation, to wetland, inland (non-use)	Raw	mm2	4.34E-10
1107	Triadimenol	Soil	pg	6.91E-05
1108	Triallate	Soil	pg	6.46E-05
1109	Triasulfuron	Soil	pg	1.91E-05
1110	Tribenuron	Soil	pg	5.48E-06
1111	Tribenuron-methyl	Soil	pg	1.27E-04
1112	Tribufos	Soil	pg	2.12E-02
1113	Tributyltin compounds	Water	pg	2.43E-01
1114	Trichlorfon	Soil	pg	1.52E-05
1115	Triclopyr	Soil	pg	4.10E-02
1116	Triethylene glycol	Water	pg	5.79E-01
1117	Trifloxystrobin	Air	pg	1.21E-05
1118	Trifloxystrobin	Water	pg	4.63E-12
1119	Trifloxystrobin	Soil	pg	4.81E-02
1120	Trifluralin	Air	pg	1.91E-02
1121	Trifluralin	Soil	pg	2.41E-01
1122	Triforine	Soil	pg	8.93E-03
1123	Trimethylamine	Air	pg	2.29E-04
1124	Trimethylamine	Water	pg	5.49E-04
1125	Trinexapac-ethyl	Soil	pg	4.21E-03
1126	Tungsten	Air	pg	1.47E-04
1127	Tungsten	Water	pg	6.28E-01
1128	Ulexite	Raw	pg	2.84E+00
1129	Uranium	Raw	pg	3.37E+02
1130	Uranium	Air	pg	3.78E-02
1131	Uranium-234	Air	nBq	1.32E+00
1132	Uranium-234	Water	nBq	1.63E+00
1133	Uranium-235	Air	nBq	2.91E-02
1134	Uranium-235	Water	nBq	1.82E+00
1135	Uranium-238	Air	nBq	4.68E+00
1136	Uranium-238	Water	nBq	9.36E+00
1137	Uranium alpha	Air	nBq	3.34E+00
1138	Uranium alpha	Water	nBq	5.49E+01
1139	Urea	Water	pg	1.05E-03
1140	Vanadium	Air	pg	4.56E+01
1141	Vanadium	Water	pg	3.45E+00
1142	Vanadium	Soil	pg	1.73E-01
1143	Vermiculite	Raw	pg	9.94E+02
1144	Vinclozolin	Soil	pg	6.96E-05
1145	VOC, volatile organic compounds, unspecified origin	Water	pg	3.19E+01
1146	Volume occupied, final repository for low-active radioactive waste	Raw	mm3	1.06E-06
1147	Volume occupied, final repository for radioactive waste	Raw	mm3	1.34E-07
1148	Volume occupied, reservoir	Raw	cm3y	1.01E-03
1149	Volume occupied, underground deposit	Raw	mm3	8.30E-06
1150	Water, AT	Water	mm3	1.55E+01
1151	Water, AU	Water	mm3	1.81E+00
1152	Water, BA	Water	mm3	8.95E-02
1153	Water, BE	Water	mm3	2.89E-01
1154	Water, BG	Water	mm3	1.49E+00
1155	Water, BR	Water	mm3	1.04E+01
1156	Water, CA	Water	mm3	2.16E+01
1157	Water, CH	Water	mm3	4.31E+00
1158	Water, CL	Water	mm3	2.83E+00
1159	Water, CN	Water	mm3	1.24E+02
1160	Water, CO	Water	mm3	1.42E-07
1161	Water, cooling, unspecified natural origin, AT	Raw	mm3	8.71E-03
1162	Water, cooling, unspecified natural origin, AU	Raw	mm3	3.77E-02
1163	Water, cooling, unspecified natural origin, BA	Raw	mm3	4.44E-03
1164	Water, cooling, unspecified natural origin, BE	Raw	mm3	4.03E-02
1165	Water, cooling, unspecified natural origin, BG	Raw	mm3	2.52E-02
1166	Water, cooling, unspecified natural origin, BR	Raw	mm3	1.49E-02
1167	Water, cooling, unspecified natural origin, CA	Raw	mm3	8.20E-02
1168	Water, cooling, unspecified natural origin, CH	Raw	mm3	1.88E-02
1169	Water, cooling, unspecified natural origin, CL	Raw	mm3	6.94E-03
1170	Water, cooling, unspecified natural origin, CN	Raw	mm3	6.12E-01
1171	Water, cooling, unspecified natural origin, CY	Raw	mm3	8.97E-04
1172	Water, cooling, unspecified natural origin, CZ	Raw	mm3	1.82E-01
1173	Water, cooling, unspecified natural origin, DE	Raw	mm3	2.92E-01
1174	Water, cooling, unspecified natural origin, DK	Raw	mm3	7.50E-03
1175	Water, cooling, unspecified natural origin, EE	Raw	mm3	7.01E-03
1176	Water, cooling, unspecified natural origin, ES	Raw	mm3	1.08E-01
1177	Water, cooling, unspecified natural origin, Europe without Switzerland	Raw	mm3	1.95E-03
1178	Water, cooling, unspecified natural origin, FI	Raw	mm3	2.09E-02
1179	Water, cooling, unspecified natural origin, FR	Raw	mm3	3.16E-01
1180	Water, cooling, unspecified natural origin, GB	Raw	mm3	1.40E-01
1181	Water, cooling, unspecified natural origin, GLO	Raw	mm3	1.76E-03
1182	Water, cooling, unspecified natural origin, GR	Raw	mm3	7.26E-02
1183	Water, cooling, unspecified natural origin, HR	Raw	mm3	3.77E-03
1184	Water, cooling, unspecified natural origin, HU	Raw	mm3	2.20E-02
1185	Water, cooling, unspecified natural origin, ID	Raw	mm3	3.35E-02
1186	Water, cooling, unspecified natural origin, IE	Raw	mm3	9.28E-03
1187	Water, cooling, unspecified natural origin, IN	Raw	mm3	1.94E-01
1188	Water, cooling, unspecified natural origin, IR	Raw	mm3	5.45E-02
1189	Water, cooling, unspecified natural origin, IS	Raw	mm3	2.00E-06
1190	Water, cooling, unspecified natural origin, IT	Raw	mm3	9.44E-02
1191	Water, cooling, unspecified natural origin, JP	Raw	mm3	1.25E-01
1192	Water, cooling, unspecified natural origin, KR	Raw	mm3	8.76E-02
1193	Water, cooling, unspecified natural origin, LT	Raw	mm3	2.12E-03
1194	Water, cooling, unspecified natural origin, LU	Raw	mm3	1.53E-03
1195	Water, cooling, unspecified natural origin, LV	Raw	mm3	1.37E-03
1196	Water, cooling, unspecified natural origin, MA	Raw	mm3	1.88E-04
1197	Water, cooling, unspecified natural origin, MK	Raw	mm3	2.75E-03
1198	Water, cooling, unspecified natural origin, MT	Raw	mm3	1.61E-03
1199	Water, cooling, unspecified natural origin, MX	Raw	mm3	3.96E-02
1200	Water, cooling, unspecified natural origin, MY	Raw	mm3	1.49E-02
1201	Water, cooling, unspecified natural origin, NL	Raw	mm3	4.33E-02
1202	Water, cooling, unspecified natural origin, NO	Raw	mm3	1.36E-03
1203	Water, cooling, unspecified natural origin, PE	Raw	mm3	3.71E-03
1204	Water, cooling, unspecified natural origin, PH	Raw	mm3	4.62E-07
1205	Water, cooling, unspecified natural origin, PL	Raw	mm3	3.09E-01
1206	Water, cooling, unspecified natural origin, PT	Raw	mm3	1.22E-02
1207	Water, cooling, unspecified natural origin, RER	Raw	mm3	6.09E-01
1208	Water, cooling, unspecified natural origin, RNA	Raw	mm3	4.98E-07
1209	Water, cooling, unspecified natural origin, RO	Raw	mm3	3.21E-02
1210	Water, cooling, unspecified natural origin, RoW	Raw	mm3	1.51E+00
1211	Water, cooling, unspecified natural origin, RS	Raw	mm3	1.73E-02
1212	Water, cooling, unspecified natural origin, RU	Raw	mm3	4.65E-01
1213	Water, cooling, unspecified natural origin, SA	Raw	mm3	6.08E-02
1214	Water, cooling, unspecified natural origin, SE	Raw	mm3	4.71E-02
1215	Water, cooling, unspecified natural origin, SI	Raw	mm3	4.24E-02
1216	Water, cooling, unspecified natural origin, SK	Raw	mm3	3.80E-02
1217	Water, cooling, unspecified natural origin, TH	Raw	mm3	2.24E-02
1218	Water, cooling, unspecified natural origin, TR	Raw	mm3	2.91E-02
1219	Water, cooling, unspecified natural origin, TW	Raw	mm3	3.55E-02
1220	Water, cooling, unspecified natural origin, TZ	Raw	mm3	1.40E-03
1221	Water, cooling, unspecified natural origin, UA	Raw	mm3	1.12E-01
1222	Water, cooling, unspecified natural origin, US	Raw	mm3	5.11E-01
1223	Water, cooling, unspecified natural origin, WEU	Raw	mm3	1.88E-07
1224	Water, cooling, unspecified natural origin, ZA	Raw	mm3	4.15E-02
1225	Water, CY	Water	mm3	8.92E-04
1226	Water, CZ	Water	mm3	1.14E+00
1227	Water, DE	Water	mm3	8.20E+00
1228	Water, DK	Water	mm3	1.22E-02
1229	Water, EE	Water	mm3	2.86E-02
1230	Water, ES	Water	mm3	6.33E+00
1231	Water, Europe without Switzerland	Water	mm3	5.56E+00
1232	Water, FI	Water	mm3	2.43E+00
1233	Water, FR	Water	mm3	2.18E+01
1234	Water, GB	Water	mm3	2.32E+00
1235	Water, GLO	Water	mm3	4.65E-01
1236	Water, GR	Water	mm3	1.78E+00
1237	Water, HR	Water	mm3	1.10E-01
1238	Water, HU	Water	mm3	1.20E-01
1239	Water, IAI Area 1	Water	mm3	2.50E-07
1240	Water, IAI Area 2, without Quebec	Water	mm3	3.30E-07
1241	Water, IAI Area 3	Water	mm3	3.04E-07
1242	Water, IAI Area 4&5 without China	Water	mm3	4.45E-07
1243	Water, IAI Area 8	Water	mm3	5.40E-07
1244	Water, IAI Area, EU27 & EFTA	Water	mm3	5.97E-06
1245	Water, IAI Area, Europe outside EU & EFTA	Water	mm3	8.53E-07
1246	Water, ID	Water	mm3	3.64E-01
1247	Water, IE	Water	mm3	3.24E-01
1248	Water, IL	Water	mm3	2.21E-09
1249	Water, IN	Water	mm3	2.73E+00
1250	Water, IR	Water	mm3	1.85E+00
1251	Water, IS	Water	mm3	7.99E-01
1252	Water, IT	Water	mm3	6.18E+00
1253	Water, JP	Water	mm3	9.06E+00
1254	Water, KR	Water	mm3	5.69E-01
1255	Water, lake, AT	Raw	mm3	2.17E-09
1256	Water, lake, BE	Raw	mm3	4.56E-09
1257	Water, lake, BG	Raw	mm3	1.08E-09
1258	Water, lake, CA	Raw	mm3	1.00E-02
1259	Water, lake, CH	Raw	mm3	1.82E-02
1260	Water, lake, CN	Raw	mm3	1.24E-07
1261	Water, lake, CZ	Raw	mm3	3.11E-10
1262	Water, lake, DE	Raw	mm3	5.46E-08
1263	Water, lake, DK	Raw	mm3	3.47E-09
1264	Water, lake, ES	Raw	mm3	3.06E-09
1265	Water, lake, Europe without Switzerland	Raw	mm3	2.20E+00
1266	Water, lake, FI	Raw	mm3	1.20E-09
1267	Water, lake, FR	Raw	mm3	9.45E-09
1268	Water, lake, GB	Raw	mm3	8.78E-09
1269	Water, lake, GLO	Raw	mm3	1.11E-08
1270	Water, lake, HU	Raw	mm3	5.88E-10
1271	Water, lake, IT	Raw	mm3	9.33E-09
1272	Water, lake, JP	Raw	mm3	5.93E-09
1273	Water, lake, KR	Raw	mm3	4.90E-10
1274	Water, lake, LU	Raw	mm3	1.99E-10
1275	Water, lake, NL	Raw	mm3	8.46E-09
1276	Water, lake, NO	Raw	mm3	4.66E-10
1277	Water, lake, PL	Raw	mm3	1.21E-10
1278	Water, lake, PT	Raw	mm3	1.07E-09
1279	Water, lake, RER	Raw	mm3	3.25E-07
1280	Water, lake, RNA	Raw	mm3	3.08E-08
1281	Water, lake, RoW	Raw	mm3	6.41E+00
1282	Water, lake, RU	Raw	mm3	2.31E-09
1283	Water, lake, SE	Raw	mm3	6.21E-09
1284	Water, lake, SK	Raw	mm3	1.09E-10
1285	Water, lake, TR	Raw	mm3	9.42E-11
1286	Water, lake, TW	Raw	mm3	2.21E-09
1287	Water, lake, US	Raw	mm3	9.74E-09
1288	Water, LT	Water	mm3	1.75E-01
1289	Water, LU	Water	mm3	1.44E-01
1290	Water, LV	Water	mm3	1.35E+00
1291	Water, MA	Water	mm3	1.21E-04
1292	Water, MK	Water	mm3	8.58E-02
1293	Water, MT	Water	mm3	1.61E-03
1294	Water, MX	Water	mm3	4.66E+00
1295	Water, MY	Water	mm3	3.43E-01
1296	Water, NL	Water	mm3	8.43E-02
1297	Water, NO	Water	mm3	1.21E+00
1298	Water, NORDEL	Water	mm3	1.08E-05
1299	Water, PE	Water	mm3	5.64E-02
1300	Water, PG	Water	mm3	1.39E-07
1301	Water, PH	Water	mm3	3.43E-05
1302	Water, PL	Water	mm3	1.16E+00
1303	Water, PT	Water	mm3	1.72E+00
1304	Water, RAF	Water	mm3	1.71E-04
1305	Water, RAS	Water	mm3	1.44E-05
1306	Water, RER	Water	mm3	3.91E-01
1307	Water, river, AT	Raw	mm3	7.55E-06
1308	Water, river, AU	Raw	mm3	3.17E-06
1309	Water, river, BE	Raw	mm3	1.29E-05
1310	Water, river, BG	Raw	mm3	2.22E-06
1311	Water, river, BR	Raw	mm3	3.18E-03
1312	Water, river, CA	Raw	mm3	9.20E-02
1313	Water, river, CH	Raw	mm3	3.77E-02
1314	Water, river, CN	Raw	mm3	2.74E-03
1315	Water, river, CZ	Raw	mm3	8.76E-06
1316	Water, river, DE	Raw	mm3	1.11E-03
1317	Water, river, DK	Raw	mm3	9.04E-06
1318	Water, river, EE	Raw	mm3	8.58E-08
1319	Water, river, ES	Raw	mm3	5.92E-05
1320	Water, river, Europe without Switzerland	Raw	mm3	3.38E+01
1321	Water, river, FI	Raw	mm3	2.99E-06
1322	Water, river, FR	Raw	mm3	3.39E-05
1323	Water, river, GB	Raw	mm3	4.10E-05
1324	Water, river, GLO	Raw	mm3	5.46E-04
1325	Water, river, GR	Raw	mm3	8.70E-07
1326	Water, river, HR	Raw	mm3	3.31E-07
1327	Water, river, HU	Raw	mm3	2.22E-06
1328	Water, river, IE	Raw	mm3	7.78E-07
1329	Water, river, IN	Raw	mm3	2.49E-03
1330	Water, river, IR	Raw	mm3	3.05E-08
1331	Water, river, IT	Raw	mm3	5.10E-05
1332	Water, river, JP	Raw	mm3	1.69E-05
1333	Water, river, KR	Raw	mm3	1.08E-03
1334	Water, river, LT	Raw	mm3	1.67E-07
1335	Water, river, LU	Raw	mm3	7.08E-07
1336	Water, river, LV	Raw	mm3	8.37E-07
1337	Water, river, MX	Raw	mm3	1.38E-07
1338	Water, river, MY	Raw	mm3	3.01E-05
1339	Water, river, NL	Raw	mm3	2.20E-05
1340	Water, river, NO	Raw	mm3	1.01E-06
1341	Water, river, PE	Raw	mm3	1.35E-07
1342	Water, river, PH	Raw	mm3	1.67E-04
1343	Water, river, PL	Raw	mm3	2.69E-06
1344	Water, river, PT	Raw	mm3	3.06E-06
1345	Water, river, RAS	Raw	mm3	2.93E-05
1346	Water, river, RER	Raw	mm3	4.30E-02
1347	Water, river, RLA	Raw	mm3	8.85E-06
1348	Water, river, RNA	Raw	mm3	1.78E-05
1349	Water, river, RO	Raw	mm3	1.79E-03
1350	Water, river, RoW	Raw	mm3	4.05E+01
1351	Water, river, RS	Raw	mm3	2.88E-08
1352	Water, river, RU	Raw	mm3	2.82E-04
1353	Water, river, SE	Raw	mm3	1.27E-05
1354	Water, river, SI	Raw	mm3	9.58E-07
1355	Water, river, SK	Raw	mm3	1.31E-06
1356	Water, river, TH	Raw	mm3	1.62E-07
1357	Water, river, TN	Raw	mm3	2.90E-06
1358	Water, river, TR	Raw	mm3	1.08E-06
1359	Water, river, TW	Raw	mm3	4.53E-06
1360	Water, river, TZ	Raw	mm3	2.09E-08
1361	Water, river, US	Raw	mm3	1.18E-03
1362	Water, river, WEU	Raw	mm3	3.50E-11
1363	Water, river, ZA	Raw	mm3	8.36E-07
1364	Water, RLA	Water	mm3	5.64E-05
1365	Water, RME	Water	mm3	1.68E-03
1366	Water, RNA	Water	mm3	1.16E-03
1367	Water, RO	Water	mm3	4.83E+00
1368	Water, RoW	Water	mm3	1.17E+02
1369	Water, RS	Water	mm3	3.51E+00
1370	Water, RU	Water	mm3	1.46E+01
1371	Water, SA	Water	mm3	6.10E-02
1372	Water, salt, ocean	Raw	mm3	7.95E-01
1373	Water, salt, sole	Raw	mm3	1.00E-03
1374	Water, SE	Water	mm3	2.95E+01
1375	Water, SI	Water	mm3	2.14E+00
1376	Water, SK	Water	mm3	1.67E+00
1377	Water, TH	Water	mm3	2.43E-01
1378	Water, TR	Water	mm3	5.17E+00
1379	Water, turbine use, unspecified natural origin, AT	Raw	mm3	1.55E+01
1380	Water, turbine use, unspecified natural origin, AU	Raw	mm3	1.77E+00
1381	Water, turbine use, unspecified natural origin, BA	Raw	mm3	8.50E-02
1382	Water, turbine use, unspecified natural origin, BE	Raw	mm3	2.48E-01
1383	Water, turbine use, unspecified natural origin, BG	Raw	mm3	1.47E+00
1384	Water, turbine use, unspecified natural origin, BR	Raw	mm3	1.05E+01
1385	Water, turbine use, unspecified natural origin, CA	Raw	mm3	2.15E+01
1386	Water, turbine use, unspecified natural origin, CH	Raw	mm3	4.28E+00
1387	Water, turbine use, unspecified natural origin, CL	Raw	mm3	2.82E+00
1388	Water, turbine use, unspecified natural origin, CN	Raw	mm3	1.23E+02
1389	Water, turbine use, unspecified natural origin, CZ	Raw	mm3	9.66E-01
1390	Water, turbine use, unspecified natural origin, DE	Raw	mm3	7.92E+00
1391	Water, turbine use, unspecified natural origin, DK	Raw	mm3	8.34E-03
1392	Water, turbine use, unspecified natural origin, EE	Raw	mm3	2.15E-02
1393	Water, turbine use, unspecified natural origin, ES	Raw	mm3	6.22E+00
1394	Water, turbine use, unspecified natural origin, FI	Raw	mm3	2.42E+00
1395	Water, turbine use, unspecified natural origin, FR	Raw	mm3	2.14E+01
1396	Water, turbine use, unspecified natural origin, GB	Raw	mm3	2.18E+00
1397	Water, turbine use, unspecified natural origin, GLO	Raw	mm3	3.27E-06
1398	Water, turbine use, unspecified natural origin, GR	Raw	mm3	1.71E+00
1399	Water, turbine use, unspecified natural origin, HR	Raw	mm3	1.08E-01
1400	Water, turbine use, unspecified natural origin, HU	Raw	mm3	9.81E-02
1401	Water, turbine use, unspecified natural origin, ID	Raw	mm3	3.31E-01
1402	Water, turbine use, unspecified natural origin, IE	Raw	mm3	3.14E-01
1403	Water, turbine use, unspecified natural origin, IN	Raw	mm3	2.54E+00
1404	Water, turbine use, unspecified natural origin, IR	Raw	mm3	1.79E+00
1405	Water, turbine use, unspecified natural origin, IS	Raw	mm3	8.02E-01
1406	Water, turbine use, unspecified natural origin, IT	Raw	mm3	6.10E+00
1407	Water, turbine use, unspecified natural origin, JP	Raw	mm3	8.93E+00
1408	Water, turbine use, unspecified natural origin, KR	Raw	mm3	4.84E-01
1409	Water, turbine use, unspecified natural origin, LT	Raw	mm3	1.73E-01
1410	Water, turbine use, unspecified natural origin, LU	Raw	mm3	1.43E-01
1411	Water, turbine use, unspecified natural origin, LV	Raw	mm3	1.35E+00
1412	Water, turbine use, unspecified natural origin, MK	Raw	mm3	8.32E-02
1413	Water, turbine use, unspecified natural origin, MX	Raw	mm3	4.62E+00
1414	Water, turbine use, unspecified natural origin, MY	Raw	mm3	3.29E-01
1415	Water, turbine use, unspecified natural origin, NL	Raw	mm3	4.36E-02
1416	Water, turbine use, unspecified natural origin, NO	Raw	mm3	1.25E+00
1417	Water, turbine use, unspecified natural origin, PE	Raw	mm3	5.46E-02
1418	Water, turbine use, unspecified natural origin, PL	Raw	mm3	8.86E-01
1419	Water, turbine use, unspecified natural origin, PT	Raw	mm3	1.70E+00
1420	Water, turbine use, unspecified natural origin, RER	Raw	mm3	1.39E-03
1421	Water, turbine use, unspecified natural origin, RNA	Raw	mm3	4.09E-05
1422	Water, turbine use, unspecified natural origin, RO	Raw	mm3	4.80E+00
1423	Water, turbine use, unspecified natural origin, RoW	Raw	mm3	2.04E+01
1424	Water, turbine use, unspecified natural origin, RS	Raw	mm3	3.50E+00
1425	Water, turbine use, unspecified natural origin, RU	Raw	mm3	1.42E+01
1426	Water, turbine use, unspecified natural origin, SE	Raw	mm3	2.95E+01
1427	Water, turbine use, unspecified natural origin, SI	Raw	mm3	2.10E+00
1428	Water, turbine use, unspecified natural origin, SK	Raw	mm3	1.64E+00
1429	Water, turbine use, unspecified natural origin, TH	Raw	mm3	2.21E-01
1430	Water, turbine use, unspecified natural origin, TR	Raw	mm3	5.15E+00
1431	Water, turbine use, unspecified natural origin, TW	Raw	mm3	8.19E-01
1432	Water, turbine use, unspecified natural origin, TZ	Raw	mm3	6.86E-02
1433	Water, turbine use, unspecified natural origin, UA	Raw	mm3	4.05E+00
1434	Water, turbine use, unspecified natural origin, US	Raw	mm3	3.18E+01
1435	Water, turbine use, unspecified natural origin, ZA	Raw	mm3	5.89E-02
1436	Water, TW	Water	mm3	8.54E-01
1437	Water, TZ	Water	mm3	6.98E-02
1438	Water, UA	Water	mm3	4.16E+00
1439	Water, UCTE	Water	mm3	3.19E-08
1440	Water, UCTE without Germany	Water	mm3	2.19E-08
1441	Water, UN-OCEANIA	Water	mm3	3.20E-07
1442	Water, unspecified natural origin, AT	Raw	mm3	2.00E-05
1443	Water, unspecified natural origin, AU	Raw	mm3	2.07E-07
1444	Water, unspecified natural origin, BE	Raw	mm3	3.99E-05
1445	Water, unspecified natural origin, BG	Raw	mm3	8.81E-06
1446	Water, unspecified natural origin, BR	Raw	mm3	2.06E-06
1447	Water, unspecified natural origin, CA	Raw	mm3	3.96E-06
1448	Water, unspecified natural origin, CH	Raw	mm3	9.40E-05
1449	Water, unspecified natural origin, CL	Raw	mm3	2.34E-10
1450	Water, unspecified natural origin, CN	Raw	mm3	6.87E-06
1451	Water, unspecified natural origin, CZ	Raw	mm3	6.36E-06
1452	Water, unspecified natural origin, DE	Raw	mm3	2.09E-04
1453	Water, unspecified natural origin, DK	Raw	mm3	2.83E-05
1454	Water, unspecified natural origin, EE	Raw	mm3	7.53E-07
1455	Water, unspecified natural origin, ES	Raw	mm3	2.59E-05
1456	Water, unspecified natural origin, Europe without Switzerland	Raw	mm3	3.77E-05
1457	Water, unspecified natural origin, FI	Raw	mm3	1.03E-05
1458	Water, unspecified natural origin, FR	Raw	mm3	8.00E-05
1459	Water, unspecified natural origin, GB	Raw	mm3	7.22E-05
1460	Water, unspecified natural origin, GLO	Raw	mm3	2.85E-03
1461	Water, unspecified natural origin, HU	Raw	mm3	4.90E-06
1462	Water, unspecified natural origin, IAI Area 1	Raw	mm3	1.88E-07
1463	Water, unspecified natural origin, IAI Area 2, without Quebec	Raw	mm3	2.55E-07
1464	Water, unspecified natural origin, IAI Area 3	Raw	mm3	2.42E-07
1465	Water, unspecified natural origin, IAI Area 4&5 without China	Raw	mm3	3.35E-07
1466	Water, unspecified natural origin, IAI Area 8	Raw	mm3	4.06E-07
1467	Water, unspecified natural origin, IAI Area, EU27 & EFTA	Raw	mm3	2.07E-06
1468	Water, unspecified natural origin, IAI Area, Europe outside EU & EFTA	Raw	mm3	6.09E-07
1469	Water, unspecified natural origin, IN	Raw	mm3	1.91E-07
1470	Water, unspecified natural origin, IT	Raw	mm3	7.97E-05
1471	Water, unspecified natural origin, JP	Raw	mm3	6.11E-05
1472	Water, unspecified natural origin, KR	Raw	mm3	1.05E-05
1473	Water, unspecified natural origin, LU	Raw	mm3	1.62E-06
1474	Water, unspecified natural origin, MX	Raw	mm3	1.62E-07
1475	Water, unspecified natural origin, NL	Raw	mm3	7.27E-05
1476	Water, unspecified natural origin, NO	Raw	mm3	3.99E-06
1477	Water, unspecified natural origin, PG	Raw	mm3	1.70E-08
1478	Water, unspecified natural origin, PH	Raw	mm3	1.16E-07
1479	Water, unspecified natural origin, PL	Raw	mm3	1.71E-06
1480	Water, unspecified natural origin, PT	Raw	mm3	8.67E-06
1481	Water, unspecified natural origin, RAF	Raw	mm3	2.01E-04
1482	Water, unspecified natural origin, RER	Raw	mm3	3.40E-03
1483	Water, unspecified natural origin, RME	Raw	mm3	1.97E-03
1484	Water, unspecified natural origin, RNA	Raw	mm3	1.78E-04
1485	Water, unspecified natural origin, RoW	Raw	mm3	1.22E-02
1486	Water, unspecified natural origin, RU	Raw	mm3	3.00E-04
1487	Water, unspecified natural origin, SE	Raw	mm3	5.08E-05
1488	Water, unspecified natural origin, SK	Raw	mm3	1.40E-06
1489	Water, unspecified natural origin, TH	Raw	mm3	5.05E-08
1490	Water, unspecified natural origin, TR	Raw	mm3	1.29E-06
1491	Water, unspecified natural origin, TW	Raw	mm3	1.90E-05
1492	Water, unspecified natural origin, UA	Raw	mm3	2.58E-07
1493	Water, unspecified natural origin, UN-OCEANIA	Raw	mm3	2.41E-07
1494	Water, unspecified natural origin, US	Raw	mm3	1.10E-05
1495	Water, unspecified natural origin, WEU	Raw	mm3	3.52E-08
1496	Water, US	Water	mm3	3.23E+01
1497	Water, well, in ground, AT	Raw	mm3	6.64E-07
1498	Water, well, in ground, AU	Raw	mm3	3.53E-04
1499	Water, well, in ground, BE	Raw	mm3	1.38E-06
1500	Water, well, in ground, BG	Raw	mm3	3.25E-07
1501	Water, well, in ground, BR	Raw	mm3	7.31E-04
1502	Water, well, in ground, CA	Raw	mm3	1.23E-02
1503	Water, well, in ground, CH	Raw	mm3	3.64E-02
1504	Water, well, in ground, CN	Raw	mm3	1.64E-02
1505	Water, well, in ground, CZ	Raw	mm3	1.28E-07
1506	Water, well, in ground, DE	Raw	mm3	3.25E-05
1507	Water, well, in ground, DK	Raw	mm3	1.05E-06
1508	Water, well, in ground, EE	Raw	mm3	3.70E-10
1509	Water, well, in ground, ES	Raw	mm3	3.00E-05
1510	Water, well, in ground, Europe without Switzerland	Raw	mm3	7.94E+00
1511	Water, well, in ground, FI	Raw	mm3	3.62E-07
1512	Water, well, in ground, FR	Raw	mm3	9.85E-06
1513	Water, well, in ground, GB	Raw	mm3	2.73E-06
1514	Water, well, in ground, GLO	Raw	mm3	1.85E-04
1515	Water, well, in ground, GR	Raw	mm3	3.75E-09
1516	Water, well, in ground, HR	Raw	mm3	1.43E-09
1517	Water, well, in ground, HU	Raw	mm3	1.81E-07
1518	Water, well, in ground, ID	Raw	mm3	5.81E-04
1519	Water, well, in ground, IE	Raw	mm3	3.36E-09
1520	Water, well, in ground, IN	Raw	mm3	1.21E-03
1521	Water, well, in ground, IR	Raw	mm3	1.31E-10
1522	Water, well, in ground, IT	Raw	mm3	2.93E-06
1523	Water, well, in ground, JP	Raw	mm3	1.78E-06
1524	Water, well, in ground, KR	Raw	mm3	1.51E-07
1525	Water, well, in ground, LT	Raw	mm3	7.21E-10
1526	Water, well, in ground, LU	Raw	mm3	6.11E-08
1527	Water, well, in ground, LV	Raw	mm3	3.61E-09
1528	Water, well, in ground, MA	Raw	mm3	9.20E-06
1529	Water, well, in ground, MX	Raw	mm3	5.95E-10
1530	Water, well, in ground, MY	Raw	mm3	2.61E-06
1531	Water, well, in ground, NL	Raw	mm3	2.56E-06
1532	Water, well, in ground, NO	Raw	mm3	1.40E-07
1533	Water, well, in ground, NORDEL	Raw	mm3	1.27E-05
1534	Water, well, in ground, PE	Raw	mm3	2.81E-09
1535	Water, well, in ground, PG	Raw	mm3	1.47E-07
1536	Water, well, in ground, PH	Raw	mm3	2.61E-05
1537	Water, well, in ground, PL	Raw	mm3	5.88E-04
1538	Water, well, in ground, PT	Raw	mm3	3.23E-07
1539	Water, well, in ground, RER	Raw	mm3	1.61E-02
1540	Water, well, in ground, RLA	Raw	mm3	5.32E-05
1541	Water, well, in ground, RNA	Raw	mm3	6.79E-04
1542	Water, well, in ground, RO	Raw	mm3	3.86E-10
1543	Water, well, in ground, RoW	Raw	mm3	1.95E+01
1544	Water, well, in ground, RS	Raw	mm3	1.24E-10
1545	Water, well, in ground, RU	Raw	mm3	3.32E-04
1546	Water, well, in ground, SE	Raw	mm3	1.85E-06
1547	Water, well, in ground, SI	Raw	mm3	4.13E-09
1548	Water, well, in ground, SK	Raw	mm3	3.75E-08
1549	Water, well, in ground, TH	Raw	mm3	6.96E-10
1550	Water, well, in ground, TN	Raw	mm3	4.46E-06
1551	Water, well, in ground, TR	Raw	mm3	1.02E-06
1552	Water, well, in ground, TW	Raw	mm3	6.62E-07
1553	Water, well, in ground, US	Raw	mm3	1.88E-03
1554	Water, well, in ground, WEU	Raw	mm3	9.97E-04
1555	Water, well, in ground, ZA	Raw	mm3	1.60E-04
1556	Water, WEU	Water	mm3	1.11E-03
1557	Water, ZA	Water	mm3	1.01E-01
1558	Water/m3	Air	mm3	2.50E+01
1559	Wood, hard, standing	Raw	mm3	1.15E-03
1560	Wood, soft, standing	Raw	mm3	1.14E-03
1561	Wood, unspecified, standing/m3	Raw	mm3	8.10E-07
1562	Xenon	Raw	pg	3.11E-02
1563	Xenon-131m	Air	nBq	8.54E+01
1564	Xenon-133	Air	�Bq	5.00E+00
1565	Xenon-133m	Air	nBq	3.63E+00
1566	Xenon-135	Air	�Bq	1.75E+00
1567	Xenon-135m	Air	nBq	7.70E+02
1568	Xenon-137	Air	nBq	2.40E+01
1569	Xenon-138	Air	nBq	1.79E+02
1570	Xylene	Air	pg	3.30E+02
1571	Xylene	Water	pg	1.08E+01
1572	Zeta-cypermethrin	Soil	pg	3.41E-06
1573	Zinc	Raw	ng	5.95E+00
1574	Zinc	Air	pg	3.55E+01
1575	Zinc	Water	ng	3.21E+00
1576	Zinc	Soil	ng	2.77E+00
1577	Zinc-65	Air	nBq	1.92E-04
1578	Zinc-65	Water	nBq	1.60E+00
1579	Zinc, Zn 0.63%, Au 9.7E-4%, Ag 9.7E-4%, Cu 0.38%, Pb 0.014%, in ore	Raw	pg	1.73E+01
1580	Zinc, Zn 3.1%, in mixed ore	Raw	pg	6.90E+00
1581	Zirconium	Raw	pg	1.27E+02
1582	Zirconium	Air	pg	6.44E-04
1583	Zirconium-95	Air	nBq	3.70E-04
1584	Zirconium-95	Water	nBq	7.16E+00
