# Supplementary material for: Data on environmental analysis of natural antioxidant production from walnut husk by a solar photovoltaic-driven system as a replacement for potentially carcinogenic synthetic antioxidants
Source: Data Brief. 2019 Dec 4;28:104933. doi: 10.1016/j.dib.2019.104933 (PMC6921098; doi:10.1016/j.dib.2019.104933)
Supplement: Raw data-B100 production.csv [file mmc13.csv]

	Amount	Unit
Products (output)
Biodiesel	1.00E+00	kg
Materials and Energy (inputs)
Water	1.09E+01	kg
Potassium hydroxide	1.22E+01	g
Methanol	9.62E-02	kg
Waste cooking oil	1.22E+00	kg
Transport	2.00E-02	tkm
Electricity	3.65E-02	kWh
Waste to treatment
Wastewater, from residence	1.09E-02	m3
Used vegetable cooking oil	2.00E-02	kg
Avoided products as inputs
Soybean oil	1.09E+00	kg
