# Supplementary material for: Data on environmental analysis of natural antioxidant production from walnut husk by a solar photovoltaic-driven system as a replacement for potentially carcinogenic synthetic antioxidants
Source: Data Brief. 2019 Dec 4;28:104933. doi: 10.1016/j.dib.2019.104933 (PMC6921098; doi:10.1016/j.dib.2019.104933)
Supplement: Raw data-PG production.csv [file mmc14.csv]

	Amount	Unit
Products (output)
Propyl gallate	2.50E+02	mg
Materials and Energy (inputs)
Propanol	7.47E-01	g
Sulfuric acid	4.05E-02	g
Water	6.20E-02	g
Diethyl ether	6.64E-02	g
Sodium hydrogen carbonate	2.05E-01	g
Sodium sulfate	4.13E-01	g
Galic acid	3.62E-01	g
Electricity (To generate heat)	2.33E-01	Wh
Electricity (For product extraction and solvent recovery)	1.03E+00	Wh
Materials (Recovered and Unreacted)
Propanol	7.47E-01	g
Sulfuric acid	4.05E-02	g
Diethyl ether	6.64E-02	g
Materials (Generted)
Quinones	1.62E-01	g
