# Supplementary material for: Data on environmental analysis of natural antioxidant production from walnut husk by a solar photovoltaic-driven system as a replacement for potentially carcinogenic synthetic antioxidants
Source: Data Brief. 2019 Dec 4;28:104933. doi: 10.1016/j.dib.2019.104933 (PMC6921098; doi:10.1016/j.dib.2019.104933)
Supplement: Raw data-WHME production.csv [file mmc15.csv]

Products
	Amount	Unit
Products (output)
Walnut husk methanolic extract	5.00E+03	mg
Materials and Energy (inputs)
Methanol	6.33E+02	g
Electricity, low voltage, photovoltaic	9.99E+02	Wh
Recycled materials
Methanol	-6.33E+02	g
Avoided products as inputs
Propyl gallate	2.50E+02	mg
