# Supplementary material for: Data on environmental analysis of natural antioxidant production from walnut husk by a solar photovoltaic-driven system as a replacement for potentially carcinogenic synthetic antioxidants
Source: Data Brief. 2019 Dec 4;28:104933. doi: 10.1016/j.dib.2019.104933 (PMC6921098; doi:10.1016/j.dib.2019.104933)
Supplement: Raw data-Walnut husk processing.csv [file mmc16.csv]

	Amount	Unit
Products (output)
Walnut husk powder	8.00E+01	g
Materials and Energy (inputs)
Dried walnut husk	8.00E+01	g
Electricity, low voltage, photovoltaic	1.34E-02	kWh
