# Supplementary material for: Data on environmental analysis of natural antioxidant production from walnut husk by a solar photovoltaic-driven system as a replacement for potentially carcinogenic synthetic antioxidants
Source: Data Brief. 2019 Dec 4;28:104933. doi: 10.1016/j.dib.2019.104933 (PMC6921098; doi:10.1016/j.dib.2019.104933)
Supplement: Weighting-B100 production.csv [file mmc17.csv]

Inventory Data for 1 kg B100 production from well to tank based on weighting
Human health
No	Substance	Compartment	Unit	Total	Water	Potassium hydroxide	Methanol	Used vegetable cooking oil, purified	Transport	Electricity	Wastewater, from residence (Treatment)	Used vegetable cooking oil (residual) (Treatment)	Soybean oil, refined (Avoided)
1	Zinc	Soil	µPt	4.58E+01	7.16E-04	5.18E-03	7.94E-03	4.66E-02	6.99E-03	2.01E-04	3.36E-01	4.40E-05	4.54E+01
2	Hydrocarbons, aromatic	Air	µPt	7.56E+00	2.26E-02	1.39E-01	5.51E+00	5.27E+00	1.60E-04	5.49E-01	1.20E-02	1.60E-02	-3.96E+00
3	Copper	Soil	µPt	3.62E-01	1.99E-06	1.01E-05	5.94E-06	1.28E-04	3.59E-06	3.44E-07	2.46E-03	7.53E-08	3.60E-01
4	Barium	Water	µPt	3.43E-01	1.16E-03	7.16E-03	2.77E-01	2.66E-01	4.93E-04	3.14E-02	6.33E-04	8.09E-04	-2.41E-01
5	Nickel	Soil	µPt	2.25E-01	8.11E-07	4.54E-06	2.36E-06	1.33E-05	1.34E-06	3.31E-07	4.49E-04	3.02E-08	2.25E-01
6	Molybdenum	Soil	µPt	3.88E-02	3.10E-05	1.86E-04	9.11E-05	9.91E-04	4.85E-05	3.05E-06	4.27E-02	1.49E-06	-5.24E-03
7	Aluminium	Soil	µPt	1.83E-02	2.56E-05	1.50E-04	3.65E-05	5.14E-04	1.99E-06	2.18E-06	2.06E-02	9.35E-07	-3.07E-03
8	Aluminium	Water	µPt	1.24E-03	8.15E-06	3.26E-05	7.42E-04	7.53E-04	7.55E-08	7.60E-05	4.82E-04	2.25E-06	-8.53E-04
9	Methane, bromochlorodifluoro-, Halon 1211	Air	µPt	8.59E-04	6.41E-06	4.70E-05	6.66E-04	7.79E-04	1.04E-07	4.24E-06	1.56E-06	2.13E-06	-6.47E-04
10	Methanol	Water	µPt	4.08E-07	1.32E-11	2.35E-11	8.13E-07	4.33E-07	1.22E-12	9.20E-12	8.98E-13	2.09E-09	-8.40E-07
11	Hydrogen sulfide	Air	µPt	2.74E-04	1.04E-06	6.58E-06	1.86E-04	1.91E-04	9.34E-09	2.50E-05	3.27E-07	5.59E-07	-1.37E-04
12	Formaldehyde	Water	µPt	1.01E-04	1.41E-10	8.95E-10	6.83E-05	3.56E-05	3.23E-11	2.36E-10	3.31E-11	1.68E-07	-3.21E-06
13	Chromium VI	Water	µPt	9.26E-06	2.40E-06	5.02E-07	1.02E-06	1.91E-05	2.56E-09	1.72E-08	6.33E-05	2.92E-07	-7.74E-05
14	Carbon disulfide	Air	µPt	6.46E-06	2.27E-08	2.95E-08	5.67E-06	3.19E-06	3.15E-10	2.18E-09	1.43E-09	1.52E-08	-2.47E-06
15	Beryllium	Water	µPt	4.40E-06	1.39E-08	8.45E-08	3.12E-06	3.00E-06	1.56E-10	3.18E-07	7.80E-09	9.13E-09	-2.16E-06
16	Phenol	Water	µPt	1.02E-07	1.79E-10	8.78E-10	2.61E-07	1.42E-07	6.96E-10	5.53E-09	7.08E-11	6.50E-10	-3.08E-07
17	Methane, bromo-, Halon 1001	Air	µPt	6.95E-10	2.50E-12	1.48E-11	5.71E-10	5.08E-10	1.37E-14	3.00E-12	1.49E-12	1.65E-12	-4.08E-10
18	Lambda-cyhalothrin	Water	µPt	-6.01E-22	1.24E-23	4.42E-23	1.25E-23	2.03E-28	1.13E-25	1.85E-24	4.44E-29	2.12E-25	-6.72E-22
19	Ethephon	Water	µPt	-1.22E-18	2.52E-20	9.00E-20	2.53E-20	4.12E-25	2.29E-22	3.77E-21	9.03E-26	4.31E-22	-1.37E-18
20	Methomyl	Water	µPt	-1.56E-18	3.22E-20	1.15E-19	3.24E-20	5.27E-25	2.92E-22	4.82E-21	1.15E-25	5.51E-22	-1.75E-18
21	Propiconazole	Water	µPt	-4.03E-17	3.30E-20	1.17E-19	3.56E-20	1.83E-25	2.92E-22	4.92E-21	3.99E-26	5.73E-22	-4.04E-17
22	Asulam	Soil	µPt	-7.87E-17	1.37E-18	4.94E-18	1.55E-18	6.98E-24	1.29E-20	2.06E-19	1.64E-26	2.40E-20	-8.68E-17
23	Phenmedipham	Soil	µPt	-4.44E-16	4.36E-18	1.54E-17	4.44E-18	3.11E-20	3.86E-20	6.50E-19	2.67E-24	7.44E-20	-4.69E-16
24	Pendimethalin	Water	µPt	-2.27E-15	2.99E-17	1.06E-16	3.01E-17	5.55E-19	2.61E-19	4.41E-18	4.89E-23	5.09E-19	-2.44E-15
25	Carbaryl	Water	µPt	-8.26E-15	1.09E-16	3.86E-16	1.10E-16	2.02E-18	9.50E-19	1.61E-17	1.78E-22	1.85E-18	-8.89E-15
26	Lambda-cyhalothrin	Air	µPt	-1.16E-14	2.40E-16	8.55E-16	2.41E-16	3.92E-21	2.17E-18	3.58E-17	8.58E-22	4.09E-18	-1.30E-14
27	Methomyl	Air	µPt	-3.84E-14	7.92E-16	2.83E-15	7.95E-16	1.29E-20	7.18E-18	1.18E-16	2.83E-21	1.35E-17	-4.29E-14
28	Methomyl	Soil	µPt	-6.16E-14	1.27E-15	4.53E-15	1.28E-15	2.08E-20	1.15E-17	1.90E-16	4.55E-21	2.17E-17	-6.89E-14
29	Acenaphthylene	Air	µPt	-7.27E-14	3.76E-15	1.54E-15	1.43E-15	2.74E-14	9.59E-18	6.86E-17	5.56E-15	4.28E-16	-1.13E-13
30	Fluorene	Air	µPt	-1.09E-13	5.67E-15	2.31E-15	2.16E-15	4.12E-14	1.44E-17	1.03E-16	8.38E-15	6.45E-16	-1.70E-13
31	Ethephon	Air	µPt	-4.08E-13	8.41E-15	3.00E-14	8.45E-15	1.37E-19	7.63E-17	1.26E-15	3.01E-20	1.44E-16	-4.56E-13
32	Bromoxynil	Water	µPt	-4.65E-13	1.07E-14	3.77E-14	1.07E-14	1.46E-22	9.28E-17	1.58E-15	6.31E-25	1.82E-16	-5.26E-13
33	Phenol, pentachloro-	Soil	µPt	-5.09E-13	1.54E-14	5.77E-14	2.94E-13	6.81E-15	3.48E-16	3.07E-15	1.98E-17	1.02E-15	-8.87E-13
34	Dicamba	Water	µPt	-5.43E-13	7.15E-15	2.53E-14	7.20E-15	1.33E-16	6.24E-17	1.05E-15	1.17E-20	1.22E-16	-5.84E-13
35	Plutonium-238	Air	µPt	-5.58E-13	1.52E-14	5.44E-14	2.51E-14	1.80E-13	1.35E-16	3.76E-15	5.54E-15	3.52E-16	-8.42E-13
36	Benzo(g,h,i)perylene	Air	µPt	-6.06E-13	3.15E-14	1.27E-14	1.20E-14	2.29E-13	7.99E-17	5.73E-16	4.65E-14	3.58E-15	-9.42E-13
37	Plutonium-alpha	Air	µPt	-1.58E-12	4.31E-14	1.54E-13	7.12E-14	5.10E-13	3.82E-16	1.07E-14	1.57E-14	1.00E-15	-2.39E-12
38	Chloridazon	Soil	µPt	-2.45E-12	5.05E-14	1.80E-13	5.07E-14	8.25E-19	4.58E-16	7.55E-15	1.81E-19	8.62E-16	-2.74E-12
39	Chlorsulfuron	Soil	µPt	-2.70E-12	5.56E-14	1.99E-13	5.59E-14	9.09E-19	5.05E-16	8.32E-15	1.99E-19	9.51E-16	-3.02E-12
40	MCPB	Water	µPt	-3.01E-12	6.91E-14	2.44E-13	6.91E-14	1.08E-21	6.00E-16	1.02E-14	3.29E-23	1.17E-15	-3.40E-12
41	Phosphoric acid	Air	µPt	-6.59E-12	1.09E-13	5.19E-13	3.44E-13	2.61E-17	4.10E-15	2.87E-14	6.46E-19	3.67E-15	-7.60E-12
42	Dichlorprop	Air	µPt	-7.54E-12	1.74E-13	6.12E-13	1.73E-13	2.53E-21	1.51E-15	2.57E-14	4.46E-23	2.95E-15	-8.53E-12
43	Phenanthrene	Air	µPt	-8.15E-12	4.22E-13	1.72E-13	1.61E-13	3.07E-12	1.08E-15	7.69E-15	6.24E-13	4.80E-14	-1.26E-11
44	Diethyl ether	Air	µPt	-8.27E-12	1.31E-13	5.71E-13	2.79E-13	2.51E-16	1.96E-15	1.59E-14	6.22E-18	4.29E-15	-9.27E-12
45	Acenaphthylene	Water	µPt	-9.98E-12	1.70E-14	8.37E-14	1.71E-13	4.37E-13	8.73E-14	6.03E-13	6.88E-15	1.14E-15	-1.14E-11
46	Acenaphthene	Air	µPt	-1.00E-11	2.28E-13	8.73E-13	1.32E-12	6.50E-12	1.51E-15	6.29E-13	1.38E-13	1.13E-14	-1.97E-11
47	Pyrene	Air	µPt	-1.34E-11	6.95E-13	2.84E-13	2.65E-13	5.05E-12	1.77E-15	1.27E-14	1.03E-12	7.91E-14	-2.08E-11
48	Indeno(1,2,3-cd)pyrene	Air	µPt	-1.37E-11	7.11E-13	2.90E-13	2.71E-13	5.17E-12	1.81E-15	1.29E-14	1.05E-12	8.08E-14	-2.13E-11
49	Maleic hydrazide	Soil	µPt	-1.46E-11	1.75E-13	6.15E-13	1.80E-13	0.00E+00	1.51E-15	2.59E-14	0.00E+00	2.99E-15	-1.56E-11
50	Fluoranthene	Air	µPt	-1.47E-11	7.63E-13	3.11E-13	2.90E-13	5.55E-12	1.95E-15	1.39E-14	1.13E-12	8.68E-14	-2.29E-11
51	Rotenone	Soil	µPt	-1.96E-11	2.34E-13	8.24E-13	2.41E-13	0.00E+00	2.02E-15	3.47E-14	0.00E+00	4.00E-15	-2.09E-11
52	Diethylene glycol	Air	µPt	-2.62E-11	4.32E-13	2.06E-12	1.37E-12	1.04E-16	1.63E-14	1.14E-13	2.57E-18	1.46E-14	-3.02E-11
53	Cobalt-58	Air	µPt	-3.03E-11	6.84E-13	2.50E-12	1.38E-12	8.30E-12	6.48E-15	3.15E-13	2.67E-13	1.74E-14	-4.37E-11
54	Triasulfuron	Soil	µPt	-3.07E-11	6.34E-13	2.26E-12	6.37E-13	1.04E-17	5.75E-15	9.48E-14	2.27E-18	1.08E-14	-3.44E-11
55	MCPB	Air	µPt	-3.26E-11	7.49E-13	2.64E-12	7.48E-13	1.18E-20	6.50E-15	1.11E-13	3.85E-22	1.27E-14	-3.68E-11
56	Chrysene	Air	µPt	-3.64E-11	1.89E-12	7.65E-13	7.19E-13	1.37E-11	4.80E-15	3.44E-14	2.79E-12	2.15E-13	-5.66E-11
57	Bentazone	Water	µPt	-4.53E-11	2.79E-17	9.83E-17	2.81E-17	6.62E-15	2.78E-19	4.27E-18	6.85E-19	4.73E-19	-4.53E-11
58	Iodine-133	Air	µPt	-4.85E-11	1.10E-12	3.99E-12	2.10E-12	1.32E-11	9.77E-15	7.19E-13	4.32E-13	2.76E-14	-7.01E-11
59	4-Methyl-2-pentanone	Air	µPt	-6.72E-11	4.35E-14	1.97E-13	7.04E-14	2.12E-13	8.17E-16	5.54E-15	1.09E-15	2.11E-15	-6.77E-11
60	Methane	Air	µPt	-7.25E-11	1.23E-12	4.06E-12	2.40E-12	8.51E-12	1.18E-14	1.45E-13	3.23E-13	3.51E-14	-8.92E-11
61	Dimethylamine	Air	µPt	-8.23E-11	4.95E-12	5.07E-14	5.07E-14	1.10E-13	1.42E-16	3.15E-16	2.34E-16	2.93E-16	-8.75E-11
62	Mepiquat chloride	Soil	µPt	-8.58E-11	2.26E-13	7.97E-13	2.36E-13	3.51E-15	2.00E-15	3.37E-14	1.19E-16	3.88E-15	-8.71E-11
63	Cyclohexane	Air	µPt	-8.70E-11	1.78E-12	4.87E-12	2.95E-12	9.66E-12	2.01E-14	1.96E-13	3.08E-13	6.19E-14	-1.07E-10
64	2-Methyl-4-chlorophenoxyacetic acid	Water	µPt	-9.52E-11	2.19E-12	7.72E-12	2.19E-12	3.46E-20	1.90E-14	3.24E-13	1.15E-21	3.72E-14	-1.08E-10
65	Hydrogen peroxide	Air	µPt	-1.13E-10	2.37E-12	1.84E-11	4.74E-12	1.70E-13	5.55E-14	1.35E-13	5.90E-15	6.57E-14	-1.39E-10
66	Benzo(b)fluoranthene	Air	µPt	-1.14E-10	5.92E-12	2.42E-12	2.25E-12	4.31E-11	1.51E-14	1.08E-13	8.75E-12	6.74E-13	-1.78E-10
67	Flutolanil	Soil	µPt	-1.26E-10	1.50E-12	5.28E-12	1.54E-12	0.00E+00	1.30E-14	2.22E-13	0.00E+00	2.56E-14	-1.34E-10
68	MCPB	Soil	µPt	-1.34E-10	2.49E-12	1.02E-11	5.74E-12	1.32E-16	3.94E-14	4.43E-13	3.12E-19	5.33E-14	-1.53E-10
69	Benzo(k)fluoranthene	Air	µPt	-1.46E-10	7.54E-12	3.08E-12	2.87E-12	5.48E-11	1.92E-14	1.37E-13	1.11E-11	8.58E-13	-2.26E-10
70	Butyric acid, 4-(2,4-dichlorophenoxy)-	Air	µPt	-1.99E-10	3.45E-12	1.22E-11	3.48E-12	1.35E-19	3.01E-14	5.10E-13	3.84E-21	5.88E-14	-2.19E-10
71	Xenon-133m	Air	µPt	-2.10E-10	5.39E-12	1.97E-11	1.00E-11	5.76E-11	5.49E-14	3.81E-13	1.81E-12	1.25E-13	-3.05E-10
72	Maneb	Soil	µPt	-2.17E-10	2.59E-12	9.11E-12	2.67E-12	0.00E+00	2.24E-14	3.84E-13	0.00E+00	4.42E-14	-2.32E-10
73	Pronamide	Soil	µPt	-2.43E-10	2.20E-12	2.27E-11	3.09E-12	0.00E+00	2.00E-13	1.15E-12	0.00E+00	7.31E-14	-2.73E-10
74	Propargite	Soil	µPt	-2.57E-10	3.07E-12	1.08E-11	3.16E-12	0.00E+00	2.65E-14	4.56E-13	0.00E+00	5.25E-14	-2.75E-10
75	Quizalofop ethyl ester	Soil	µPt	-2.60E-10	4.41E-16	1.60E-15	4.89E-16	9.78E-12	4.41E-18	6.68E-17	8.05E-16	7.87E-18	-2.69E-10
76	Triallate	Soil	µPt	-2.82E-10	5.82E-12	2.08E-11	5.85E-12	9.51E-17	5.28E-14	8.71E-13	2.08E-17	9.95E-14	-3.16E-10
77	Acenaphthene	Water	µPt	-2.93E-10	4.99E-13	2.46E-12	5.02E-12	1.28E-11	2.56E-12	1.77E-11	2.02E-13	3.36E-14	-3.34E-10
78	Cesium-134	Air	µPt	-3.08E-10	6.87E-12	2.55E-11	1.52E-11	8.54E-11	7.32E-14	5.75E-13	2.67E-12	1.79E-13	-4.44E-10
79	Benzo(a)anthracene	Air	µPt	-3.99E-10	2.06E-11	8.42E-12	7.86E-12	1.50E-10	5.26E-14	3.76E-13	3.05E-11	2.35E-12	-6.19E-10
80	Acrylic acid	Air	µPt	-4.21E-10	4.21E-12	3.86E-11	6.47E-12	3.61E-14	3.31E-13	1.93E-12	1.25E-15	1.38E-13	-4.73E-10
81	Metolachlor	Water	µPt	-4.57E-10	5.80E-15	2.06E-14	5.84E-15	6.68E-14	5.10E-17	8.57E-16	6.91E-18	9.88E-17	-4.57E-10
82	Endothall	Soil	µPt	-5.37E-10	8.21E-15	2.90E-14	8.59E-15	3.74E-11	7.29E-17	1.22E-15	3.08E-15	1.41E-16	-5.74E-10
83	Metsulfuron-methyl	Soil	µPt	-6.34E-10	3.36E-13	1.19E-12	3.74E-13	2.52E-11	1.34E-14	8.71E-14	1.91E-14	2.47E-13	-6.61E-10
84	Atrazine	Water	µPt	-6.56E-10	8.63E-12	3.06E-11	8.70E-12	1.60E-13	7.54E-14	1.27E-12	1.41E-17	1.47E-13	-7.05E-10
85	Chromium VI	Soil	µPt	-7.04E-10	3.22E-11	1.94E-11	4.71E-11	9.43E-11	1.13E-12	1.72E-11	2.55E-13	2.24E-13	-9.16E-10
86	2-Butene, 2-methyl-	Air	µPt	-7.05E-10	5.87E-14	1.26E-13	8.82E-14	6.13E-13	3.56E-16	4.91E-15	4.21E-14	2.23E-15	-7.06E-10
87	Butyric acid, 4-(2,4-dichlorophenoxy)-	Soil	µPt	-8.06E-10	1.09E-11	3.87E-11	1.10E-11	1.12E-18	9.53E-14	1.61E-12	1.65E-19	1.86E-13	-8.68E-10
88	Dibenz(a,h)anthracene	Air	µPt	-9.15E-10	4.74E-11	1.93E-11	1.80E-11	3.44E-10	1.21E-13	8.63E-13	7.00E-11	5.39E-12	-1.42E-09
89	Bromoxynil	Air	µPt	-9.26E-10	1.54E-11	5.43E-11	1.54E-11	1.35E-18	1.34E-13	2.28E-12	2.50E-19	2.61E-13	-1.01E-09
90	Mecoprop	Soil	µPt	-1.04E-09	2.14E-11	7.63E-11	2.15E-11	3.49E-16	1.94E-13	3.20E-12	7.65E-17	3.65E-13	-1.16E-09
91	Oryzalin	Soil	µPt	-1.04E-09	1.24E-11	4.36E-11	1.28E-11	0.00E+00	1.07E-13	1.84E-12	0.00E+00	2.12E-13	-1.11E-09
92	Thiram	Soil	µPt	-1.23E-09	5.99E-13	2.07E-12	6.67E-13	5.16E-11	2.70E-14	1.67E-13	3.88E-14	5.14E-13	-1.28E-09
93	Phosmet	Soil	µPt	-1.42E-09	1.69E-11	5.95E-11	1.74E-11	0.00E+00	1.46E-13	2.51E-12	0.00E+00	2.89E-13	-1.51E-09
94	Ethane, 1,1-difluoro-, HFC-152a	Air	µPt	-1.43E-09	5.92E-11	4.14E-11	1.09E-11	9.93E-12	6.86E-14	7.36E-13	8.41E-14	1.32E-13	-1.55E-09
95	2-Methyl-4-chlorophenoxyacetic acid	Air	µPt	-1.64E-09	3.10E-11	1.09E-10	3.09E-11	1.64E-18	2.69E-13	4.59E-12	2.68E-19	5.26E-13	-1.82E-09
96	Pentane, 3-methyl-	Air	µPt	-1.70E-09	2.88E-11	1.03E-10	5.88E-11	1.90E-10	2.84E-13	3.66E-12	7.71E-12	7.29E-13	-2.10E-09
97	Metalaxil	Soil	µPt	-2.14E-09	1.88E-11	6.60E-11	1.93E-11	2.50E-11	1.73E-13	2.82E-12	1.88E-14	5.65E-13	-2.27E-09
98	Allyl chloride	Water	µPt	-2.24E-09	1.31E-11	3.24E-12	7.57E-13	2.03E-11	5.57E-15	3.34E-14	1.61E-13	1.05E-13	-2.28E-09
99	Benzene, pentachloro-	Air	µPt	-3.01E-09	9.08E-12	1.56E-11	4.95E-12	8.87E-12	5.89E-14	8.62E-13	7.60E-11	7.80E-14	-3.13E-09
100	Methane, dichlorofluoro-, HCFC-21	Air	µPt	-3.33E-09	6.74E-11	5.48E-10	1.27E-10	1.19E-12	1.67E-12	3.92E-12	4.10E-14	1.87E-12	-4.08E-09
101	Acetamide	Soil	µPt	-3.57E-09	4.08E-12	1.44E-11	4.22E-12	1.19E-12	3.60E-14	6.06E-13	2.77E-15	6.97E-14	-3.59E-09
102	Hydrogen peroxide	Water	µPt	-3.74E-09	1.22E-11	7.53E-11	1.87E-11	2.21E-11	2.14E-13	7.19E-13	8.64E-13	3.03E-13	-3.87E-09
103	Krypton-85	Air	µPt	-3.91E-09	1.57E-10	5.54E-10	1.59E-10	1.03E-09	1.42E-12	6.20E-12	3.34E-11	2.57E-12	-5.85E-09
104	t-Butyl methyl ether	Water	µPt	-4.17E-09	1.08E-11	1.04E-11	5.71E-12	2.03E-10	1.28E-12	4.80E-12	1.65E-12	9.90E-13	-4.41E-09
105	Napropamide	Soil	µPt	-4.19E-09	1.97E-13	8.10E-13	4.69E-13	7.61E-09	3.13E-15	3.51E-14	6.24E-13	4.30E-15	-1.18E-08
106	Imazaquin	Soil	µPt	-5.59E-09	1.93E-15	6.77E-15	1.93E-15	1.56E-12	2.08E-17	3.00E-16	1.46E-16	3.25E-17	-5.59E-09
107	Ethane, 1,1,1,2-tetrafluoro-, HFC-134a	Air	µPt	-5.94E-09	3.90E-11	1.60E-09	6.26E-11	2.17E-10	7.07E-13	6.09E-12	1.52E-12	3.72E-12	-7.87E-09
108	Cesium-137	Air	µPt	-6.04E-09	1.35E-10	5.00E-10	2.97E-10	1.67E-09	1.43E-12	1.48E-11	5.24E-11	3.52E-12	-8.72E-09
109	Krypton-85m	Air	µPt	-6.40E-09	1.45E-10	5.31E-10	2.92E-10	1.76E-09	1.39E-12	6.27E-11	5.64E-11	3.68E-12	-9.25E-09
110	Ethyl acetate	Water	µPt	-7.98E-09	1.34E-13	4.62E-13	1.45E-13	9.05E-12	1.75E-15	2.35E-14	2.49E-15	2.78E-15	-7.99E-09
111	Hydramethylnon	Soil	µPt	-8.16E-09	9.75E-11	3.43E-10	1.00E-10	0.00E+00	8.42E-13	1.45E-11	0.00E+00	1.66E-12	-8.71E-09
112	Cobalt-60	Air	µPt	-8.43E-09	1.89E-10	6.96E-10	3.96E-10	2.32E-09	1.88E-12	6.02E-11	7.39E-11	4.86E-12	-1.22E-08
113	Dipropylthiocarbamic acid S-ethyl ester	Soil	µPt	-9.54E-09	1.14E-10	4.01E-10	1.17E-10	0.00E+00	9.85E-13	1.69E-11	0.00E+00	1.95E-12	-1.02E-08
114	Glyphosate	Water	µPt	-1.23E-08	3.21E-14	1.13E-13	3.22E-14	1.80E-12	2.89E-16	4.78E-15	1.86E-16	5.45E-16	-1.23E-08
115	Benzaldehyde	Air	µPt	-1.24E-08	3.18E-12	4.93E-11	2.21E-10	4.29E-10	2.19E-10	2.97E-12	1.53E-12	7.53E-13	-1.34E-08
116	Toluene, 2-chloro-	Air	µPt	-1.39E-08	1.09E-13	3.86E-13	1.20E-13	1.68E-11	9.70E-16	1.59E-14	4.10E-15	2.24E-15	-1.39E-08
117	Oxamyl	Soil	µPt	-1.41E-08	1.69E-10	5.93E-10	1.74E-10	0.00E+00	1.46E-12	2.50E-11	0.00E+00	2.88E-12	-1.51E-08
118	2-Methyl-1-propanol	Water	µPt	-1.85E-08	6.15E-14	2.21E-13	7.39E-14	5.56E-12	5.45E-16	8.66E-15	4.13E-15	1.25E-15	-1.85E-08
119	Sethoxydim	Air	µPt	-1.88E-08	6.49E-15	2.28E-14	6.50E-15	5.26E-12	7.02E-17	1.01E-15	4.91E-16	1.09E-16	-1.88E-08
120	Flusilazole	Soil	µPt	-2.06E-08	1.72E-11	7.67E-11	1.87E-11	4.18E-12	2.42E-13	2.96E-12	9.17E-13	3.36E-13	-2.07E-08
121	Glufosinate ammonium	Soil	µPt	-2.14E-08	2.56E-10	8.99E-10	2.63E-10	0.00E+00	2.21E-12	3.79E-11	0.00E+00	4.36E-12	-2.29E-08
122	Malathion	Soil	µPt	-2.30E-08	9.24E-11	3.24E-10	9.57E-11	7.30E-10	1.04E-12	1.46E-11	4.38E-13	7.09E-12	-2.42E-08
123	Ethene, tetrachloro-	Air	µPt	-2.30E-08	4.23E-10	1.53E-09	1.66E-09	6.49E-09	3.12E-12	6.09E-11	2.13E-10	1.50E-11	-3.34E-08
124	Thifensulfuron-methyl	Soil	µPt	-2.56E-08	2.41E-13	9.33E-13	2.44E-13	7.18E-12	2.62E-15	3.79E-14	4.98E-15	4.30E-15	-2.56E-08
125	Benzene, 1,2-dichloro-	Air	µPt	-2.79E-08	7.33E-14	2.63E-13	8.63E-14	5.81E-12	6.51E-16	1.04E-14	4.65E-15	1.40E-15	-2.79E-08
126	Lactofen	Soil	µPt	-2.87E-08	9.89E-15	3.47E-14	9.91E-15	8.02E-12	1.07E-16	1.54E-15	7.48E-16	1.67E-16	-2.87E-08
127	Benfluralin	Soil	µPt	-3.00E-08	3.58E-10	1.26E-09	3.69E-10	0.00E+00	3.09E-12	5.31E-11	0.00E+00	6.12E-12	-3.20E-08
128	Methyl formate	Air	µPt	-3.23E-08	1.48E-13	5.43E-13	1.85E-13	1.05E-11	1.46E-15	2.19E-14	7.43E-15	2.84E-15	-3.23E-08
129	Manganese-54	Water	µPt	-3.93E-08	9.10E-10	3.34E-09	1.87E-09	1.10E-08	9.22E-12	2.23E-10	3.45E-10	2.29E-11	-5.71E-08
130	Propiconazole	Soil	µPt	-4.13E-08	4.16E-12	1.53E-11	4.45E-12	1.05E-11	3.98E-14	6.33E-13	2.87E-14	7.33E-14	-4.13E-08
131	Prometryn	Soil	µPt	-4.13E-08	3.98E-10	1.40E-09	4.11E-10	8.08E-12	3.51E-12	5.93E-11	2.74E-13	6.81E-12	-4.36E-08
132	Methyl acetate	Air	µPt	-4.48E-08	1.23E-13	4.43E-13	1.49E-13	1.20E-11	1.08E-15	1.71E-14	9.62E-15	2.41E-15	-4.48E-08
133	Benomyl	Soil	µPt	-4.99E-08	2.44E-11	8.43E-11	2.72E-11	2.10E-09	1.10E-12	6.80E-12	1.58E-12	2.09E-11	-5.22E-08
134	Cyfluthrin	Soil	µPt	-5.15E-08	3.85E-11	1.35E-10	3.97E-11	1.50E-11	3.37E-13	5.71E-12	1.73E-14	6.57E-13	-5.17E-08
135	Permethrin	Soil	µPt	-7.00E-08	2.57E-12	9.01E-12	2.67E-12	2.02E-11	2.23E-14	3.74E-13	1.88E-15	4.37E-14	-7.00E-08
136	Dicamba	Soil	µPt	-7.18E-08	3.60E-11	1.31E-10	3.80E-11	3.33E-11	3.29E-13	5.07E-12	1.83E-14	6.20E-13	-7.21E-08
137	Iprodione	Soil	µPt	-7.21E-08	9.14E-11	3.22E-10	9.81E-11	4.49E-09	7.82E-13	1.34E-11	3.69E-13	1.61E-12	-7.71E-08
138	Tribufos	Soil	µPt	-7.48E-08	7.21E-10	2.54E-09	7.44E-10	1.46E-11	6.36E-12	1.07E-10	4.97E-13	1.23E-11	-7.90E-08
139	Methyl ethyl ketone	Air	µPt	-7.76E-08	1.15E-09	4.44E-09	6.71E-09	6.87E-10	4.91E-11	3.48E-10	2.37E-11	5.29E-11	-9.10E-08
140	Ethephon	Soil	µPt	-9.14E-08	5.10E-10	1.86E-09	5.28E-10	2.48E-11	4.87E-12	7.76E-11	3.89E-12	8.88E-12	-9.44E-08
141	Ethane, 2-chloro-1,1,1,2-tetrafluoro-, HCFC-124	Air	µPt	-1.09E-07	1.79E-09	8.51E-09	6.02E-09	1.08E-10	4.47E-11	3.21E-10	4.12E-12	5.96E-11	-1.25E-07
142	Imazaquin	Air	µPt	-1.21E-07	4.19E-14	1.47E-13	4.19E-14	3.39E-11	4.53E-16	6.52E-15	3.16E-15	7.06E-16	-1.21E-07
143	Hydrogen sulfide	Water	µPt	-1.23E-07	1.25E-09	5.85E-09	1.94E-09	1.25E-08	1.99E-11	2.38E-10	4.58E-10	2.95E-11	-1.45E-07
144	Bromoxynil	Soil	µPt	-1.28E-07	3.58E-10	1.26E-09	3.64E-10	6.28E-11	3.13E-12	5.27E-11	5.65E-15	6.09E-12	-1.30E-07
145	Phorate	Soil	µPt	-1.29E-07	1.54E-09	5.41E-09	1.58E-09	0.00E+00	1.33E-11	2.28E-10	0.00E+00	2.62E-11	-1.37E-07
146	Methane, trichlorofluoro-, CFC-11	Air	µPt	-1.33E-07	2.72E-09	2.21E-08	5.12E-09	3.10E-11	6.59E-11	1.49E-10	1.07E-12	7.54E-11	-1.63E-07
147	Cobalt-58	Water	µPt	-1.38E-07	3.21E-09	1.16E-08	6.02E-09	3.82E-08	2.88E-11	1.98E-09	1.24E-09	7.93E-11	-2.01E-07
148	Tribenuron-methyl	Soil	µPt	-1.43E-07	1.23E-11	4.37E-11	1.32E-11	3.62E-11	1.10E-13	1.84E-12	3.39E-15	2.13E-13	-1.43E-07
149	1-Butanol	Water	µPt	-1.48E-07	3.88E-12	9.51E-12	3.12E-11	1.10E-10	3.08E-12	2.25E-11	4.97E-13	1.41E-13	-1.49E-07
150	Prochloraz	Soil	µPt	-1.53E-07	2.38E-10	1.43E-09	2.57E-10	1.53E-10	5.42E-12	5.00E-11	3.35E-11	5.49E-12	-1.56E-07
151	Acifluorfen	Soil	µPt	-1.69E-07	5.83E-14	2.05E-13	5.84E-14	4.73E-11	6.31E-16	9.09E-15	4.41E-15	9.84E-16	-1.69E-07
152	2-Methyl-4-chlorophenoxyacetic acid	Soil	µPt	-1.75E-07	2.85E-10	1.02E-09	2.96E-10	2.97E-12	2.57E-12	4.26E-11	6.52E-13	4.92E-12	-1.77E-07
153	Ametryn	Soil	µPt	-1.83E-07	2.19E-09	7.69E-09	2.25E-09	0.00E+00	1.89E-11	3.24E-10	0.00E+00	3.73E-11	-1.95E-07
154	Simazine	Soil	µPt	-1.94E-07	1.21E-10	4.18E-10	1.29E-10	1.92E-10	1.05E-12	1.64E-11	1.68E-14	2.01E-12	-1.95E-07
155	Uranium-235	Air	µPt	-2.31E-07	6.57E-09	2.38E-08	1.01E-08	7.04E-08	6.37E-11	2.03E-09	2.08E-09	1.41E-10	-3.46E-07
156	Imazethapyr	Soil	µPt	-2.33E-07	1.45E-13	5.09E-13	1.46E-13	3.29E-11	1.44E-15	2.21E-14	3.43E-15	2.45E-15	-2.33E-07
157	Chlorimuron-ethyl	Air	µPt	-2.35E-07	8.10E-14	2.84E-13	8.12E-14	6.57E-11	8.76E-16	1.26E-14	6.12E-15	1.37E-15	-2.35E-07
158	Xenon-133	Air	µPt	-3.12E-07	7.15E-09	2.60E-08	1.39E-08	8.52E-08	6.61E-11	3.69E-09	2.76E-09	1.79E-10	-4.51E-07
159	Iodine-131	Air	µPt	-3.23E-07	1.40E-08	4.95E-08	1.25E-08	8.36E-08	1.25E-10	5.13E-10	2.74E-09	2.16E-10	-4.86E-07
160	Vinclozolin	Soil	µPt	-3.25E-07	9.28E-13	3.37E-12	1.04E-12	2.26E-08	9.22E-15	1.40E-13	1.86E-12	1.67E-14	-3.47E-07
161	Sethoxydim	Soil	µPt	-3.56E-07	3.01E-12	1.07E-11	3.17E-12	1.82E-08	2.71E-14	4.49E-13	1.50E-12	5.21E-14	-3.74E-07
162	Amitraz	Soil	µPt	-3.57E-07	4.27E-09	1.50E-08	4.40E-09	0.00E+00	3.69E-11	6.33E-10	0.00E+00	7.29E-11	-3.82E-07
163	Acetone	Water	µPt	-3.70E-07	1.70E-11	1.01E-10	1.29E-09	1.46E-09	2.31E-13	1.30E-10	2.77E-12	3.94E-12	-3.73E-07
164	Imazethapyr	Air	µPt	-3.93E-07	1.36E-13	4.76E-13	1.36E-13	1.10E-10	1.47E-15	2.11E-14	1.02E-14	2.29E-15	-3.93E-07
165	t-Butyl methyl ether	Air	µPt	-4.09E-07	3.03E-10	8.75E-10	6.99E-10	2.04E-09	3.32E-10	1.21E-09	1.17E-10	7.88E-12	-4.15E-07
166	Paraquat	Soil	µPt	-4.66E-07	2.97E-11	1.04E-10	3.07E-11	1.82E-10	2.81E-13	4.44E-12	6.39E-14	9.76E-13	-4.66E-07
167	Bifenthrin	Soil	µPt	-5.04E-07	3.14E-10	1.08E-09	3.34E-10	4.97E-10	2.73E-12	4.24E-11	4.36E-14	5.22E-12	-5.06E-07
168	2-Propanol	Air	µPt	-5.60E-07	1.36E-09	5.06E-09	1.71E-09	1.92E-10	1.66E-11	2.23E-10	2.25E-12	2.48E-11	-5.68E-07
169	Xylene	Water	µPt	-5.93E-07	1.60E-09	8.38E-09	1.06E-07	1.21E-07	6.38E-09	5.35E-08	7.04E-10	3.56E-10	-8.92E-07
170	Carbon disulfide	Water	µPt	-6.71E-07	2.14E-11	7.70E-11	2.78E-11	2.35E-10	1.80E-13	2.94E-12	8.09E-13	4.31E-13	-6.72E-07
171	Acetonitrile	Water	µPt	-6.80E-07	1.28E-12	4.59E-12	1.53E-12	1.18E-10	1.14E-14	1.79E-13	9.75E-14	2.49E-14	-6.80E-07
172	Iodine-131	Water	µPt	-6.94E-07	1.43E-08	5.21E-08	3.09E-08	2.26E-07	9.12E-11	1.16E-09	7.80E-09	4.36E-10	-1.03E-06
173	Silver-110	Water	µPt	-8.04E-07	1.86E-08	6.87E-08	3.95E-08	2.27E-07	1.97E-10	1.60E-09	7.00E-09	4.73E-10	-1.17E-06
174	Ethyl acetate	Air	µPt	-8.76E-07	6.35E-10	2.30E-09	3.78E-09	1.31E-09	2.76E-11	2.01E-10	1.36E-11	2.94E-11	-8.84E-07
175	Butadiene	Air	µPt	-9.29E-07	1.95E-11	6.89E-11	2.09E-11	2.49E-10	1.69E-13	2.86E-12	2.10E-13	3.41E-13	-9.29E-07
176	Nitrobenzene	Air	µPt	-9.89E-07	1.17E-11	4.13E-11	1.26E-11	8.04E-10	1.04E-13	1.71E-12	2.65E-13	2.43E-13	-9.89E-07
177	Propachlor	Soil	µPt	-1.01E-06	1.20E-08	4.23E-08	1.24E-08	0.00E+00	1.04E-10	1.78E-09	0.00E+00	2.05E-10	-1.08E-06
178	Benzene, pentachloronitro-	Soil	µPt	-1.02E-06	1.22E-08	4.28E-08	1.25E-08	0.00E+00	1.05E-10	1.80E-09	0.00E+00	2.08E-10	-1.09E-06
179	1-Pentene	Air	µPt	-1.19E-06	7.38E-12	2.63E-11	9.19E-12	3.93E-10	6.93E-14	1.06E-12	4.53E-13	1.46E-13	-1.19E-06
180	Dicrotophos	Soil	µPt	-1.29E-06	1.25E-08	4.39E-08	1.29E-08	2.53E-10	1.10E-10	1.86E-09	8.59E-12	2.13E-10	-1.37E-06
181	Uranium-234	Water	µPt	-1.48E-06	4.21E-08	1.52E-07	6.49E-08	4.51E-07	4.08E-10	1.30E-08	1.33E-08	9.04E-10	-2.22E-06
182	Terbacil	Soil	µPt	-1.51E-06	1.80E-08	6.34E-08	1.86E-08	0.00E+00	1.56E-10	2.68E-09	0.00E+00	3.08E-10	-1.61E-06
183	Uranium-235	Water	µPt	-1.58E-06	4.50E-08	1.63E-07	6.94E-08	4.82E-07	4.36E-10	1.39E-08	1.42E-08	9.67E-10	-2.37E-06
184	Aldehydes, unspecified	Air	µPt	-1.61E-06	4.18E-08	1.20E-07	5.17E-07	8.64E-07	4.30E-10	7.97E-09	1.71E-08	2.22E-09	-3.18E-06
185	Toluene, 2-chloro-	Water	µPt	-1.61E-06	1.58E-11	5.62E-11	1.73E-11	2.73E-09	1.41E-13	2.32E-12	5.40E-13	3.28E-13	-1.62E-06
186	2-Methyl-1-propanol	Air	µPt	-1.94E-06	6.44E-12	2.32E-11	7.74E-12	5.82E-10	5.71E-14	9.07E-13	4.32E-13	1.31E-13	-1.94E-06
187	Benzene, ethyl-	Water	µPt	-1.96E-06	4.13E-09	2.10E-08	1.64E-07	2.15E-07	1.87E-08	1.42E-07	1.75E-09	6.16E-10	-2.52E-06
188	Fenamiphos	Soil	µPt	-2.04E-06	2.44E-08	8.57E-08	2.51E-08	0.00E+00	2.10E-10	3.61E-09	0.00E+00	4.16E-10	-2.18E-06
189	Dimethylamine	Water	µPt	-2.04E-06	1.20E-10	2.24E-11	8.14E-12	5.33E-10	5.59E-14	8.45E-13	3.85E-13	1.25E-13	-2.04E-06
190	Acetaldehyde	Water	µPt	-2.20E-06	5.30E-11	6.20E-11	1.38E-10	1.01E-09	8.42E-12	6.24E-11	2.46E-12	1.50E-12	-2.20E-06
191	Captan	Soil	µPt	-2.27E-06	2.71E-08	9.53E-08	2.79E-08	0.00E+00	2.34E-10	4.02E-09	0.00E+00	4.62E-10	-2.42E-06
192	Phenol	Air	µPt	-2.29E-06	8.67E-11	3.77E-10	1.44E-10	6.48E-10	2.88E-12	1.95E-11	1.31E-11	1.80E-12	-2.30E-06
193	Styrene	Air	µPt	-2.32E-06	1.09E-09	1.70E-08	7.76E-08	1.50E-07	7.59E-08	1.07E-09	5.79E-10	2.65E-10	-2.64E-06
194	Chlorothalonil	Soil	µPt	-2.38E-06	2.29E-08	8.28E-08	3.24E-08	3.24E-08	2.05E-10	3.34E-09	5.39E-10	4.42E-10	-2.55E-06
195	Alachlor	Soil	µPt	-2.40E-06	1.77E-10	9.66E-10	2.62E-10	7.87E-10	2.65E-12	1.75E-11	1.20E-12	3.87E-12	-2.40E-06
196	Ethane, 1,1,1-trichloro-, HCFC-140	Air	µPt	-2.56E-06	4.59E-08	1.66E-07	1.18E-07	8.42E-07	3.08E-10	6.41E-09	2.87E-08	1.58E-09	-3.77E-06
197	Ethanol	Water	µPt	-2.59E-06	8.52E-12	2.80E-11	2.75E-11	5.62E-10	2.01E-12	1.52E-11	7.59E-13	2.15E-13	-2.59E-06
198	Bentazone	Soil	µPt	-2.91E-06	3.57E-12	2.28E-11	4.12E-12	4.55E-10	1.40E-13	1.02E-12	1.95E-13	8.51E-14	-2.91E-06
199	Acetochlor	Soil	µPt	-3.38E-06	2.10E-09	7.26E-09	2.24E-09	3.33E-09	1.83E-11	2.85E-10	2.92E-13	3.50E-11	-3.39E-06
200	Ethane, 1,1,2-trichloro-1,2,2-trifluoro-, CFC-113	Air	µPt	-5.44E-06	8.98E-08	4.26E-07	3.01E-07	5.42E-09	2.24E-09	1.61E-08	2.06E-10	2.98E-09	-6.28E-06
201	Antimony-124	Water	µPt	-5.82E-06	1.20E-07	4.37E-07	2.59E-07	1.89E-06	7.63E-10	9.67E-09	6.55E-08	3.66E-09	-8.61E-06
202	Methane, dichloro-, HCC-30	Air	µPt	-6.15E-06	5.04E-09	1.61E-08	1.12E-08	8.10E-08	3.07E-11	6.08E-10	2.77E-09	1.57E-10	-6.27E-06
203	Cypermethrin	Soil	µPt	-6.22E-06	6.00E-09	2.13E-08	6.37E-09	3.50E-06	8.45E-11	1.01E-09	3.49E-10	8.01E-10	-9.76E-06
204	Propylene oxide	Air	µPt	-6.29E-06	2.84E-08	3.44E-08	1.30E-08	2.43E-08	2.76E-09	1.87E-08	2.48E-10	1.68E-10	-6.41E-06
205	Ethene, chloro-	Air	µPt	-7.50E-06	1.37E-07	2.20E-07	3.09E-07	7.50E-09	8.45E-10	2.94E-09	3.77E-11	1.39E-09	-8.18E-06
206	Aniline	Water	µPt	-8.75E-06	1.14E-10	4.02E-10	1.22E-10	8.05E-09	1.01E-12	1.67E-11	2.44E-12	2.40E-12	-8.76E-06
207	Quizalofop ethyl ester	Air	µPt	-9.03E-06	3.11E-12	1.09E-11	3.12E-12	2.52E-09	3.37E-14	4.85E-13	2.35E-13	5.25E-14	-9.03E-06
208	Cesium-134	Water	µPt	-9.09E-06	2.24E-07	8.12E-07	4.03E-07	2.97E-06	1.82E-09	3.47E-08	9.46E-08	5.72E-09	-1.36E-05
209	1-Butanol	Air	µPt	-9.86E-06	1.58E-11	5.75E-11	1.90E-11	1.88E-09	1.46E-13	2.20E-12	1.21E-12	3.31E-13	-9.86E-06
210	Chloroform	Water	µPt	-9.99E-06	4.15E-11	1.87E-10	5.49E-11	2.67E-09	5.43E-13	5.53E-12	2.18E-12	8.73E-13	-9.99E-06
211	o-Xylene	Air	µPt	-1.01E-05	3.52E-09	6.86E-08	3.37E-07	6.46E-07	3.34E-07	4.46E-09	2.06E-09	1.12E-09	-1.15E-05
212	Cumene	Water	µPt	-1.04E-05	1.30E-09	5.17E-09	7.03E-09	1.12E-08	6.54E-10	4.80E-09	2.04E-10	4.07E-11	-1.04E-05
213	Hydrogen-3, Tritium	Air	µPt	-1.07E-05	2.18E-07	7.92E-07	4.27E-07	2.42E-06	4.40E-08	3.17E-07	6.11E-08	4.81E-09	-1.50E-05
214	Methane, monochloro-, R-40	Air	µPt	-1.13E-05	2.03E-07	7.33E-07	5.21E-07	3.72E-06	1.36E-09	2.83E-08	1.27E-07	6.99E-09	-1.67E-05
215	Radium-226	Air	µPt	-1.18E-05	5.86E-08	2.37E-07	1.15E-07	1.11E-06	6.44E-10	1.22E-08	2.81E-08	6.55E-09	-1.34E-05
216	Methane, chlorodifluoro-, HCFC-22	Air	µPt	-1.18E-05	7.45E-07	5.30E-06	1.90E-05	2.30E-05	1.34E-08	1.50E-07	1.10E-07	7.27E-08	-6.02E-05
217	Carbofuran	Soil	µPt	-1.23E-05	6.09E-09	2.10E-08	6.74E-09	5.35E-07	2.58E-10	1.64E-09	3.71E-10	4.87E-09	-1.29E-05
218	Diuron	Soil	µPt	-1.28E-05	1.49E-07	5.25E-07	1.54E-07	3.20E-10	1.29E-09	2.22E-08	1.08E-11	2.55E-09	-1.37E-05
219	Chlorimuron-ethyl	Soil	µPt	-1.40E-05	8.57E-12	3.02E-11	8.62E-12	1.96E-09	8.53E-14	1.31E-12	2.04E-13	1.45E-13	-1.40E-05
220	Propylene oxide	Water	µPt	-1.66E-05	7.25E-08	8.04E-08	3.14E-08	6.44E-08	7.35E-09	4.95E-08	6.45E-10	3.92E-10	-1.69E-05
221	Parathion, methyl	Soil	µPt	-1.66E-05	5.73E-12	2.01E-11	5.74E-12	4.65E-09	6.20E-14	8.94E-13	4.34E-13	9.67E-14	-1.66E-05
222	Methane, dichloro-, HCC-30	Water	µPt	-1.77E-05	5.04E-11	1.71E-10	5.59E-11	3.69E-09	5.31E-13	7.88E-12	2.96E-12	8.95E-13	-1.77E-05
223	Aniline	Air	µPt	-2.12E-05	2.76E-10	9.78E-10	2.97E-10	1.96E-08	2.47E-12	4.07E-11	5.94E-12	5.83E-12	-2.13E-05
224	Beryllium	Air	µPt	-2.26E-05	8.28E-08	9.58E-07	3.90E-07	1.62E-06	4.33E-09	2.35E-07	7.75E-08	4.72E-09	-2.60E-05
225	Lead-210	Air	µPt	-2.37E-05	2.30E-07	1.05E-06	5.30E-07	4.00E-06	2.89E-09	3.90E-08	1.38E-07	1.13E-08	-2.97E-05
226	Cyfluthrin	Air	µPt	-2.42E-05	8.35E-12	2.93E-11	8.36E-12	6.77E-09	9.03E-14	1.30E-12	6.31E-13	1.41E-13	-2.42E-05
227	1-Propanol	Air	µPt	-2.47E-05	3.51E-10	8.10E-10	2.32E-09	4.87E-09	3.26E-12	3.22E-11	4.06E-12	3.23E-11	-2.47E-05
228	Toluene	Water	µPt	-2.48E-05	2.98E-08	1.60E-07	2.70E-06	2.92E-06	1.03E-07	9.67E-07	1.35E-08	8.73E-09	-3.17E-05
229	Propanal	Air	µPt	-2.65E-05	1.03E-09	5.07E-09	1.10E-09	1.21E-08	1.65E-11	8.04E-11	1.99E-10	2.21E-11	-2.65E-05
230	Ethylene oxide	Air	µPt	-2.77E-05	2.30E-08	5.32E-09	7.99E-09	3.89E-08	3.79E-10	2.86E-09	1.60E-10	5.97E-11	-2.78E-05
231	Ethylene oxide	Water	µPt	-2.90E-05	1.08E-08	8.19E-10	4.85E-10	2.63E-08	2.69E-12	2.63E-11	1.18E-11	7.15E-12	-2.90E-05
232	Hydrogen-3, Tritium	Water	µPt	-3.00E-05	7.19E-07	2.59E-06	1.33E-06	9.69E-06	5.58E-09	1.32E-07	3.17E-07	1.89E-08	-4.48E-05
233	m-Xylene	Air	µPt	-3.48E-05	7.27E-08	5.54E-07	9.41E-07	2.10E-06	8.49E-07	1.65E-08	2.38E-08	4.54E-09	-3.93E-05
234	Polonium-210	Air	µPt	-3.66E-05	4.04E-07	1.86E-06	9.33E-07	6.90E-06	5.17E-09	6.90E-08	2.43E-07	1.75E-08	-4.70E-05
235	Radium-226	Water	µPt	-4.22E-05	6.85E-07	2.44E-06	2.29E-06	1.04E-05	5.04E-08	6.27E-07	2.12E-07	5.22E-08	-5.89E-05
236	Carbaryl	Soil	µPt	-4.28E-05	6.85E-10	2.41E-09	7.04E-10	2.89E-07	5.97E-12	1.02E-10	2.39E-11	1.17E-11	-4.31E-05
237	Aldicarb	Soil	µPt	-5.18E-05	5.01E-07	1.77E-06	5.17E-07	9.94E-09	4.42E-09	7.47E-08	3.37E-10	8.58E-09	-5.47E-05
238	Propiconazole	Air	µPt	-5.30E-05	1.83E-11	6.42E-11	1.83E-11	1.48E-08	1.98E-13	2.85E-12	1.38E-12	3.08E-13	-5.30E-05
239	Metribuzin	Soil	µPt	-5.53E-05	2.04E-10	7.31E-10	2.59E-10	7.98E-09	1.84E-12	3.01E-11	3.86E-12	3.77E-12	-5.53E-05
240	Iodine-129	Air	µPt	-5.73E-05	1.56E-06	5.59E-06	2.58E-06	1.85E-05	1.38E-08	3.87E-07	5.69E-07	3.62E-08	-8.66E-05
241	Ethene, chloro-	Water	µPt	-5.87E-05	3.51E-06	9.76E-09	5.03E-08	7.83E-08	4.44E-11	2.10E-10	1.68E-10	1.69E-10	-6.24E-05
242	Benzene, 1,2-dichloro-	Water	µPt	-7.25E-05	7.33E-10	1.67E-09	3.32E-09	3.81E-08	3.17E-11	1.62E-10	7.01E-10	1.78E-11	-7.26E-05
243	Cumene	Air	µPt	-7.41E-05	9.36E-09	3.72E-08	5.04E-08	8.17E-08	4.66E-09	3.42E-08	1.52E-09	2.94E-10	-7.43E-05
244	Molybdenum	Water	µPt	-8.84E-05	4.27E-06	1.32E-05	2.15E-05	5.57E-05	5.69E-08	2.82E-06	7.52E-05	1.30E-07	-2.61E-04
245	Hydrocarbons, chlorinated	Air	µPt	-9.12E-05	5.24E-06	4.98E-08	1.18E-07	1.41E-07	1.65E-10	6.98E-10	1.07E-09	4.82E-10	-9.68E-05
246	Uranium-238	Air	µPt	-9.39E-05	3.57E-07	1.47E-06	7.41E-07	7.76E-06	3.97E-09	6.28E-08	1.88E-07	5.19E-08	-1.05E-04
247	Cobalt-60	Water	µPt	-9.87E-05	2.26E-06	8.28E-06	4.55E-06	2.76E-05	2.18E-08	8.22E-07	8.79E-07	5.73E-08	-1.43E-04
248	Ethyne	Air	µPt	-1.12E-04	8.93E-09	3.10E-07	1.01E-08	9.67E-08	1.87E-09	8.33E-09	1.48E-08	7.74E-10	-1.12E-04
249	Butene	Air	µPt	-1.13E-04	5.32E-08	2.62E-07	5.17E-07	1.36E-06	2.73E-07	1.89E-06	2.15E-08	3.53E-09	-1.17E-04
250	Cyhalothrin, gamma-	Soil	µPt	-1.24E-04	4.29E-11	1.51E-10	4.29E-11	3.48E-08	4.64E-13	6.68E-12	3.24E-12	7.23E-13	-1.24E-04
251	Permethrin	Air	µPt	-1.25E-04	4.30E-11	1.51E-10	4.30E-11	3.49E-08	4.65E-13	6.70E-12	3.25E-12	7.25E-13	-1.25E-04
252	Antimony	Soil	µPt	-1.27E-04	2.49E-06	6.29E-07	3.09E-06	5.94E-06	3.04E-06	4.06E-08	1.90E-08	1.03E-08	-1.42E-04
253	Uranium-238	Water	µPt	-1.33E-04	2.68E-07	4.75E-07	1.80E-07	1.77E-05	1.08E-09	2.98E-08	3.72E-08	2.78E-07	-1.52E-04
254	Dimethoate	Soil	µPt	-1.33E-04	1.46E-06	5.17E-06	1.50E-06	1.25E-08	1.29E-08	2.17E-07	2.74E-09	2.50E-08	-1.41E-04
255	Chloroform	Air	µPt	-1.33E-04	2.91E-08	1.74E-07	6.20E-08	3.88E-07	4.91E-10	2.88E-09	7.37E-09	8.79E-10	-1.34E-04
256	Ethane, 1,2-dichloro-	Air	µPt	-1.36E-04	6.66E-07	1.01E-06	1.40E-06	3.54E-06	4.80E-09	2.16E-08	3.73E-09	6.22E-08	-1.42E-04
257	Phenol, pentachloro-	Air	µPt	-1.36E-04	1.39E-06	5.91E-06	2.25E-06	1.66E-05	2.01E-08	2.92E-07	6.09E-07	3.26E-08	-1.63E-04
258	Chromium VI	Air	µPt	-1.46E-04	1.58E-06	7.86E-06	6.14E-06	2.35E-05	3.25E-08	2.50E-06	8.59E-07	5.72E-08	-1.88E-04
259	Acifluorfen	Air	µPt	-1.68E-04	5.80E-11	2.04E-10	5.81E-11	4.71E-08	6.28E-13	9.05E-12	4.39E-12	9.79E-13	-1.68E-04
260	PAH, polycyclic aromatic hydrocarbons	Soil	µPt	-1.71E-04	6.05E-08	1.16E-06	5.69E-06	1.09E-05	5.64E-06	7.53E-08	3.50E-08	1.90E-08	-1.95E-04
261	Dicamba	Air	µPt	-1.82E-04	4.42E-10	1.57E-09	4.45E-10	5.09E-08	3.99E-12	6.58E-11	4.74E-12	7.53E-12	-1.82E-04
262	Acephate	Soil	µPt	-1.94E-04	3.07E-07	1.08E-06	3.16E-07	5.07E-08	2.69E-09	4.57E-08	1.68E-10	5.25E-09	-1.96E-04
263	Lead	Air	µPt	-2.23E-04	1.06E-06	6.02E-06	1.11E-05	2.46E-05	3.73E-06	5.61E-06	5.24E-07	6.90E-08	-2.75E-04
264	Acetamide	Air	µPt	-2.26E-04	7.79E-11	2.74E-10	7.81E-11	6.32E-08	8.43E-13	1.21E-11	5.89E-12	1.31E-12	-2.26E-04
265	Hydrocarbons, aliphatic, alkanes, unspecified	Air	µPt	-2.29E-04	1.41E-06	7.22E-06	9.42E-06	2.09E-05	1.17E-07	1.67E-05	4.62E-07	6.04E-08	-2.85E-04
266	Parathion, methyl	Air	µPt	-2.30E-04	7.93E-11	2.78E-10	7.95E-11	6.43E-08	8.58E-13	1.24E-11	6.00E-12	1.34E-12	-2.30E-04
267	Ethanol	Air	µPt	-2.31E-04	8.01E-07	6.44E-07	3.19E-07	2.14E-06	1.52E-09	8.82E-06	7.16E-08	4.70E-09	-2.43E-04
268	Cypermethrin	Air	µPt	-2.38E-04	8.20E-11	2.88E-10	8.22E-11	6.65E-08	8.87E-13	1.28E-11	6.20E-12	1.38E-12	-2.38E-04
269	Glyphosate	Air	µPt	-2.46E-04	8.48E-11	2.98E-10	8.49E-11	6.87E-08	9.17E-13	1.32E-11	6.41E-12	1.43E-12	-2.46E-04
270	Benzene, hexachloro-	Air	µPt	-2.49E-04	9.32E-07	4.42E-07	7.00E-07	1.45E-06	1.38E-09	1.48E-08	3.29E-07	4.39E-09	-2.53E-04
271	Metribuzin	Air	µPt	-2.56E-04	8.83E-11	3.10E-10	8.84E-11	7.16E-08	9.55E-13	1.38E-11	6.67E-12	1.49E-12	-2.56E-04
272	Methane, dichlorodifluoro-, CFC-12	Air	µPt	-2.56E-04	5.50E-07	4.24E-06	4.59E-06	2.88E-07	1.33E-08	3.45E-08	5.50E-10	2.35E-08	-2.66E-04
273	Barium	Soil	µPt	-2.57E-04	1.06E-06	1.66E-06	8.10E-06	1.56E-05	8.01E-06	1.57E-07	5.03E-08	2.70E-08	-2.92E-04
274	Bentazone	Air	µPt	-2.58E-04	8.92E-11	3.13E-10	8.93E-11	7.21E-08	9.64E-13	1.39E-11	6.72E-12	1.50E-12	-2.58E-04
275	Phenol, 2,4-dichloro-	Air	µPt	-2.74E-04	8.97E-09	1.20E-09	4.44E-10	4.52E-08	3.39E-12	4.54E-11	2.14E-11	7.23E-12	-2.74E-04
276	Butane	Air	µPt	-3.63E-04	2.03E-06	1.37E-05	6.11E-05	1.76E-04	3.70E-06	5.08E-05	8.57E-07	3.18E-07	-6.71E-04
277	Pendimethalin	Air	µPt	-3.79E-04	1.33E-10	4.68E-10	1.34E-10	1.06E-07	1.44E-12	2.08E-11	9.89E-12	2.25E-12	-3.80E-04
278	Alachlor	Air	µPt	-4.02E-04	1.39E-10	4.87E-10	1.39E-10	1.13E-07	1.50E-12	2.16E-11	1.05E-11	2.34E-12	-4.02E-04
279	Thorium-230	Air	µPt	-4.04E-04	3.25E-07	7.63E-07	4.08E-07	1.64E-05	1.63E-09	4.23E-08	9.20E-08	2.31E-07	-4.22E-04
280	Heptane	Air	µPt	-4.21E-04	2.42E-07	1.21E-06	2.45E-06	6.40E-06	1.35E-06	8.48E-06	9.76E-08	1.63E-08	-4.41E-04
281	Atrazine	Soil	µPt	-4.47E-04	5.92E-07	2.41E-06	1.17E-06	6.28E-06	5.11E-09	5.60E-08	2.03E-07	1.75E-08	-4.58E-04
282	Isoprene	Air	µPt	-5.12E-04	3.55E-10	1.25E-09	3.70E-10	7.39E-08	4.70E-12	5.81E-11	1.25E-11	3.45E-11	-5.12E-04
283	Benzene, ethyl-	Air	µPt	-5.15E-04	4.72E-08	2.38E-07	3.44E-07	1.03E-06	1.70E-07	1.17E-06	1.82E-08	2.61E-09	-5.18E-04
284	Ethane, 1,2-dichloro-1,1,2,2-tetrafluoro-, CFC-114	Air	µPt	-5.30E-04	1.53E-05	5.53E-05	2.33E-05	1.61E-04	1.50E-07	4.99E-06	4.71E-06	3.23E-07	-7.95E-04
285	Copper	Water	µPt	-6.34E-04	2.35E-07	1.50E-06	1.17E-05	1.49E-05	1.86E-08	1.86E-06	1.50E-04	3.99E-08	-8.15E-04
286	Lambda-cyhalothrin	Soil	µPt	-6.46E-04	1.44E-08	5.09E-08	1.49E-08	1.83E-06	1.26E-10	2.14E-09	1.61E-10	2.47E-10	-6.48E-04
287	Copper	Air	µPt	-7.64E-04	6.17E-07	6.55E-06	2.88E-05	5.14E-05	2.30E-05	6.12E-06	3.00E-07	1.01E-07	-8.80E-04
288	Lactofen	Air	µPt	-7.83E-04	2.70E-10	9.48E-10	2.71E-10	2.19E-07	2.92E-12	4.21E-11	2.04E-11	4.56E-12	-7.83E-04
289	Selenium	Soil	µPt	-8.03E-04	2.84E-07	5.46E-06	2.67E-05	5.13E-05	2.65E-05	3.54E-07	1.64E-07	8.90E-08	-9.14E-04
290	Propane	Air	µPt	-8.13E-04	1.51E-06	1.22E-05	1.48E-04	2.08E-04	1.88E-06	3.66E-05	6.61E-07	5.13E-07	-1.22E-03
291	Acetonitrile	Air	µPt	-8.13E-04	5.64E-10	1.99E-09	5.85E-10	1.17E-07	7.46E-12	9.23E-11	1.99E-11	5.48E-11	-8.13E-04
292	Uranium-234	Air	µPt	-8.98E-04	1.35E-06	3.98E-06	2.09E-06	4.39E-05	9.12E-09	2.55E-07	4.68E-07	5.14E-07	-9.51E-04
293	Benzene, chloro-	Water	µPt	-9.06E-04	9.69E-09	2.60E-08	5.87E-08	4.97E-07	5.15E-10	2.41E-09	1.30E-08	2.82E-10	-9.07E-04
294	Chromium	Water	µPt	-9.36E-04	4.00E-07	3.41E-06	4.51E-05	4.47E-05	6.79E-08	5.79E-06	3.43E-07	1.38E-07	-1.04E-03
295	Nickel	Air	µPt	-9.41E-04	4.71E-06	2.41E-05	3.66E-05	8.23E-05	1.80E-06	1.51E-04	2.32E-06	2.38E-07	-1.24E-03
296	PAH, polycyclic aromatic hydrocarbons	Water	µPt	-9.52E-04	1.75E-06	8.04E-06	1.63E-05	4.17E-05	8.30E-06	5.72E-05	6.62E-07	1.09E-07	-1.09E-03
297	Formic acid	Air	µPt	-1.02E-03	7.07E-10	2.49E-09	7.34E-10	1.47E-07	9.37E-12	1.16E-10	2.49E-11	6.87E-11	-1.02E-03
298	Pendimethalin	Soil	µPt	-1.08E-03	3.38E-09	1.19E-08	3.47E-09	1.53E-07	3.07E-11	5.06E-10	1.85E-11	5.78E-11	-1.09E-03
299	Lead	Water	µPt	-1.13E-03	1.74E-06	8.28E-06	6.95E-05	8.03E-05	2.18E-07	1.15E-05	3.88E-05	2.38E-07	-1.34E-03
300	Mercury	Air	µPt	-1.32E-03	1.92E-05	6.38E-05	6.26E-05	2.44E-04	1.40E-06	1.60E-05	8.65E-06	5.62E-07	-1.73E-03
301	Ethane, 1,2-dichloro-	Water	µPt	-1.32E-03	4.81E-07	3.00E-07	7.00E-08	4.21E-05	4.86E-10	6.04E-09	2.94E-09	6.90E-07	-1.37E-03
302	Glyphosate	Soil	µPt	-1.37E-03	2.31E-09	8.23E-09	2.54E-09	2.00E-07	2.30E-11	3.44E-10	9.10E-11	8.62E-11	-1.37E-03
303	Pentane	Air	µPt	-1.39E-03	3.00E-06	1.73E-05	5.21E-05	1.95E-04	5.12E-06	6.95E-05	1.25E-06	3.35E-07	-1.73E-03
304	Furan	Air	µPt	-1.40E-03	9.71E-10	3.42E-09	1.01E-09	2.02E-07	1.29E-11	1.59E-10	3.42E-11	9.44E-11	-1.40E-03
305	Paraquat	Air	µPt	-1.42E-03	4.89E-10	1.72E-09	4.90E-10	3.97E-07	5.29E-12	7.62E-11	3.70E-11	8.25E-12	-1.42E-03
306	Nitrobenzene	Water	µPt	-1.43E-03	1.68E-08	5.95E-08	1.81E-08	1.16E-06	1.50E-10	2.47E-09	3.82E-10	3.51E-10	-1.43E-03
307	Selenium	Water	µPt	-1.54E-03	3.96E-05	4.30E-05	7.14E-05	1.77E-04	9.45E-07	1.32E-05	5.42E-05	4.26E-07	-1.94E-03
308	Acrolein	Air	µPt	-1.60E-03	9.49E-07	1.17E-05	5.37E-05	1.05E-04	4.89E-05	7.28E-07	5.65E-07	1.88E-07	-1.82E-03
309	Radon-222	Air	µPt	-1.65E-03	4.59E-05	1.66E-04	7.19E-05	4.97E-04	4.97E-07	1.46E-05	1.45E-05	1.07E-06	-2.47E-03
310	Nickel	Water	µPt	-1.72E-03	9.26E-07	4.80E-06	3.93E-05	4.50E-05	6.36E-08	1.52E-05	1.64E-04	1.31E-07	-1.99E-03
311	Xylene	Air	µPt	-1.81E-03	7.02E-06	3.06E-05	3.51E-04	3.79E-04	1.07E-06	9.56E-06	3.43E-06	1.14E-06	-2.60E-03
312	Chromium	Air	µPt	-1.86E-03	2.73E-05	8.85E-05	1.72E-04	3.08E-04	3.34E-06	1.06E-04	8.28E-06	9.25E-07	-2.58E-03
313	Cadmium	Air	µPt	-1.90E-03	3.21E-05	4.95E-05	1.95E-04	2.86E-04	1.02E-05	1.51E-04	4.77E-06	8.29E-07	-2.63E-03
314	Acetone	Air	µPt	-1.97E-03	3.06E-08	1.31E-07	6.35E-08	6.81E-07	3.64E-10	1.22E-06	1.39E-08	1.00E-09	-1.97E-03
315	Selenium	Air	µPt	-2.07E-03	2.79E-05	1.20E-04	8.99E-05	4.48E-04	3.27E-06	6.26E-05	1.55E-05	9.58E-07	-2.84E-03
316	Cesium-137	Water	µPt	-2.08E-03	5.59E-05	2.01E-04	9.37E-05	6.63E-04	4.99E-07	1.39E-05	2.05E-05	1.30E-06	-3.13E-03
317	Sulfur trioxide	Air	µPt	-2.19E-03	2.96E-08	1.05E-07	3.19E-08	2.05E-06	2.66E-10	4.37E-09	5.94E-10	6.25E-10	-2.20E-03
318	Aluminium	Air	µPt	-2.20E-03	1.26E-05	9.06E-05	1.35E-04	2.38E-04	6.83E-07	3.70E-06	1.03E-05	8.13E-07	-2.69E-03
319	Carbaryl	Air	µPt	-2.26E-03	8.38E-10	2.94E-09	8.40E-10	6.33E-07	8.94E-12	1.30E-10	5.90E-11	1.41E-11	-2.27E-03
320	Barium	Air	µPt	-2.31E-03	3.87E-06	3.30E-05	7.17E-05	1.76E-04	6.40E-05	1.50E-06	2.71E-06	3.32E-07	-2.66E-03
321	Methane, tetrachloro-, CFC-10	Air	µPt	-2.32E-03	5.09E-06	3.19E-06	3.95E-06	2.59E-05	1.55E-08	1.11E-07	1.07E-05	5.91E-08	-2.37E-03
322	Metolachlor	Air	µPt	-2.61E-03	9.12E-10	3.20E-09	9.14E-10	7.28E-07	9.84E-12	1.42E-10	6.79E-11	1.54E-11	-2.61E-03
323	Ethane	Air	µPt	-3.94E-03	3.07E-06	1.86E-05	2.84E-04	3.71E-04	4.08E-07	4.30E-05	8.98E-07	9.37E-07	-4.67E-03
324	Benzene	Water	µPt	-4.11E-03	4.91E-07	2.54E-06	5.07E-05	5.35E-05	1.04E-06	1.21E-05	2.41E-07	1.56E-07	-4.23E-03
325	Methane, bromotrifluoro-, Halon 1301	Air	µPt	-4.30E-03	1.44E-05	7.57E-05	1.19E-03	1.26E-03	5.06E-05	4.21E-04	6.58E-06	3.82E-06	-7.33E-03
326	Methanol	Air	µPt	-5.15E-03	7.19E-08	3.53E-07	1.83E-03	9.54E-04	3.37E-09	3.13E-06	3.11E-08	4.49E-06	-7.94E-03
327	Toluene	Air	µPt	-5.74E-03	2.48E-06	1.46E-05	3.59E-04	3.32E-04	9.84E-07	8.61E-06	1.29E-06	1.07E-06	-6.46E-03
328	Acetic acid	Air	µPt	-6.05E-03	1.19E-07	6.18E-07	1.31E-06	6.38E-06	3.80E-09	5.42E-06	5.46E-08	9.74E-09	-6.06E-03
329	Mercury	Soil	µPt	-6.64E-03	3.61E-08	1.78E-07	6.97E-08	3.08E-05	1.41E-08	9.80E-08	2.60E-04	4.05E-09	-6.93E-03
330	Antimony	Water	µPt	-7.73E-03	2.73E-04	3.70E-05	1.93E-04	2.89E-04	2.61E-07	2.06E-05	2.31E-05	8.44E-07	-8.56E-03
331	Trifluralin	Air	µPt	-9.55E-03	3.29E-09	1.16E-08	3.30E-09	2.67E-06	3.56E-11	5.13E-10	2.49E-10	5.55E-11	-9.55E-03
332	Cyhalothrin, gamma-	Air	µPt	-9.63E-03	3.32E-09	1.17E-08	3.33E-09	2.69E-06	3.59E-11	5.18E-10	2.51E-10	5.60E-11	-9.64E-03
333	Chromium	Soil	µPt	-9.69E-03	3.05E-07	1.70E-06	5.64E-07	8.85E-06	1.75E-07	2.65E-08	1.00E-04	9.48E-09	-9.80E-03
334	Acetaldehyde	Air	µPt	-1.41E-02	2.21E-07	1.35E-06	3.19E-06	9.74E-06	2.69E-06	8.46E-06	1.02E-07	1.59E-08	-1.41E-02
335	Cadmium	Water	µPt	-1.47E-02	4.98E-06	1.86E-05	4.54E-04	4.65E-04	6.31E-07	6.14E-05	3.82E-04	1.42E-06	-1.61E-02
336	Mercury	Water	µPt	-1.54E-02	1.43E-06	2.54E-06	4.60E-06	1.94E-05	1.39E-08	6.06E-06	1.87E-04	3.29E-08	-1.56E-02
337	Atrazine	Air	µPt	-1.60E-02	6.78E-09	2.38E-08	6.80E-09	4.46E-06	7.07E-11	1.05E-09	4.16E-10	1.15E-10	-1.60E-02
338	Propene	Air	µPt	-1.79E-02	3.46E-07	4.90E-06	1.54E-06	9.46E-06	5.57E-07	3.80E-06	2.76E-07	4.99E-08	-1.79E-02
339	Lead	Soil	µPt	-2.19E-02	5.08E-07	2.73E-06	4.12E-06	2.22E-05	3.56E-06	4.57E-07	3.88E-04	2.65E-08	-2.23E-02
340	Endosulfan	Soil	µPt	-2.37E-02	1.50E-08	5.29E-08	1.51E-08	3.29E-06	1.49E-10	2.30E-09	3.44E-10	2.55E-10	-2.37E-02
341	Zinc	Air	µPt	-2.48E-02	9.79E-05	3.77E-04	9.26E-04	2.38E-03	4.92E-04	1.56E-04	2.85E-05	7.49E-06	-2.93E-02
342	Chlorpyrifos	Air	µPt	-2.63E-02	9.06E-09	3.18E-08	9.08E-09	7.35E-06	9.80E-11	1.41E-09	6.85E-10	1.53E-10	-2.63E-02
343	2,4-D	Air	µPt	-2.87E-02	9.91E-09	3.48E-08	9.93E-09	8.04E-06	1.07E-10	1.54E-09	7.49E-10	1.67E-10	-2.87E-02
344	Chlorpyrifos	Soil	µPt	-3.44E-02	2.10E-06	7.39E-06	2.16E-06	5.14E-06	1.85E-08	3.12E-07	1.87E-09	3.59E-08	-3.44E-02
345	NMVOC, non-methane volatile organic compounds, unspecified origin	Air	µPt	-3.84E-02	1.01E-04	5.11E-04	8.14E-03	8.98E-03	1.29E-04	1.50E-03	3.94E-05	2.58E-05	-5.79E-02
346	2,4-D	Soil	µPt	-4.86E-02	3.34E-08	1.20E-07	3.75E-08	6.80E-06	3.34E-10	4.92E-09	2.13E-09	8.14E-10	-4.86E-02
347	Zinc	Water	µPt	-5.46E-02	3.90E-05	1.89E-04	1.55E-03	2.16E-03	1.07E-04	9.18E-04	1.69E-02	5.79E-06	-7.65E-02
348	Ethene	Air	µPt	-5.66E-02	2.92E-06	2.17E-05	1.95E-06	1.63E-05	6.06E-07	3.87E-06	1.05E-06	6.34E-08	-5.66E-02
349	Trifluralin	Soil	µPt	-5.74E-02	1.38E-07	4.88E-07	1.45E-07	1.47E-04	1.27E-09	2.08E-08	1.23E-08	2.37E-09	-5.75E-02
350	Carbon-14	Air	µPt	-7.12E-02	8.97E-04	3.36E-03	2.85E-03	1.22E-02	3.51E-04	2.59E-03	3.31E-04	2.63E-05	-9.38E-02
351	Benzo(a)pyrene	Air	µPt	-8.35E-02	7.22E-04	3.08E-03	1.17E-03	8.52E-03	1.10E-05	1.85E-04	3.12E-04	1.70E-05	-9.75E-02
352	Acephate	Air	µPt	-9.47E-02	3.26E-08	1.15E-07	3.27E-08	2.65E-05	3.53E-10	5.09E-09	2.47E-09	5.51E-10	-9.47E-02
353	Aldrin	Soil	µPt	-9.99E-02	2.90E-04	1.19E-03	6.61E-04	4.07E-03	2.23E-06	2.33E-05	1.39E-04	9.81E-06	-1.06E-01
354	Hydrocarbons, aromatic	Water	µPt	-1.04E-01	1.77E-04	8.75E-04	1.79E-03	4.56E-03	9.12E-04	6.30E-03	7.20E-05	1.20E-05	-1.19E-01
355	Antimony	Air	µPt	-1.08E-01	6.94E-05	7.37E-04	3.59E-03	6.88E-03	3.54E-03	4.75E-05	2.28E-05	1.20E-05	-1.23E-01
356	Molybdenum	Air	µPt	-1.14E-01	7.39E-05	9.57E-04	3.73E-03	7.51E-03	3.62E-03	8.49E-04	4.64E-05	1.34E-05	-1.31E-01
357	Metolachlor	Soil	µPt	-1.21E-01	2.04E-08	7.71E-08	2.34E-08	1.66E-05	2.93E-10	3.09E-09	1.98E-09	3.72E-10	-1.21E-01
358	Benzene	Air	µPt	-1.23E-01	5.81E-05	3.33E-04	3.73E-03	3.85E-03	1.20E-05	1.23E-04	2.89E-05	1.19E-05	-1.31E-01
359	Arsenic	Air	µPt	-1.81E-01	2.84E-03	7.86E-03	1.36E-02	2.51E-02	3.07E-04	6.05E-03	7.76E-04	7.55E-05	-2.38E-01
360	Arsenic	Water	µPt	-2.48E-01	5.85E-03	2.26E-03	5.13E-02	9.87E-02	2.47E-05	5.21E-03	3.44E-02	8.66E-04	-4.47E-01
361	Formaldehyde	Air	µPt	-2.56E-01	9.84E-06	6.15E-05	8.47E-05	2.91E-04	3.97E-05	2.20E-04	4.14E-06	5.59E-07	-2.56E-01
362	Hexane	Air	µPt	-3.16E-01	1.83E-06	9.50E-06	3.54E-05	2.01E-04	2.44E-06	4.54E-05	7.78E-07	2.36E-07	-3.17E-01
363	Linuron	Soil	µPt	-4.55E-01	2.61E-06	9.87E-06	4.20E-06	7.90E-05	2.17E-08	3.06E-07	5.81E-07	6.49E-08	-4.55E-01
364	Dioxin, 2,3,7,8 Tetrachlorodibenzo-p-	Air	µPt	-5.02E-01	5.09E-02	1.92E-02	4.06E-01	3.80E-01	5.22E-05	8.56E-03	1.86E-03	1.23E-03	-1.37E+00
365	Arsenic	Soil	µPt	-8.03E-01	3.13E-03	1.29E-02	6.88E-03	4.17E-02	5.55E-04	2.43E-04	1.33E-01	1.00E-04	-1.00E+00
366	Cadmium	Soil	µPt	-2.39E+00	4.15E-05	2.17E-04	7.85E-05	2.63E-04	2.70E-05	6.25E-06	3.60E-03	1.12E-06	-2.39E+00
367	PAH, polycyclic aromatic hydrocarbons	Air	µPt	-3.51E+00	4.41E-04	2.07E-03	4.53E-03	1.83E-02	7.41E-05	3.24E-03	1.94E-04	3.17E-05	-3.54E+00
368	Ammonia	Air	µPt	-6.51E+00	9.38E-04	3.94E-03	4.95E-03	3.39E-02	1.12E-04	4.20E-04	4.08E-02	3.61E-05	-6.59E+00
369	Sulfur dioxide	Air	µPt	-8.48E+00	1.09E-01	5.08E-01	2.92E+00	4.02E+00	1.56E-02	8.39E-01	1.18E-01	1.15E-02	-1.70E+01
370	Nitrogen oxides	Air	µPt	-3.83E+01	1.02E-01	4.83E-01	1.06E+00	2.69E+00	1.24E-01	6.66E-01	1.35E-01	6.00E-03	-4.36E+01
371	Particulates, < 2.5 um	Air	µPt	-1.36E+02	5.32E-01	2.00E+00	1.60E+00	9.82E+00	7.07E-02	4.36E-01	3.31E-01	1.92E-02	-1.51E+02
	Total		µPt	-1.45E+02
Ecosystem quality
No	Substance	Compartment	Unit	Total	Water	Potassium hydroxide	Methanol	Used vegetable cooking oil, purified	Transport	Electricity	Wastewater, from residence (Treatment)	Used vegetable cooking oil (residual) (Treatment)	Soybean oil, refined (Avoided)
1	Zinc	Soil	µPt	1.28E+02	2.69E-03	2.73E-02	8.44E-02	2.51E-01	8.11E-02	1.75E-03	9.49E-01	3.31E-04	1.26E+02
2	Copper	Soil	µPt	6.10E+01	3.57E-04	2.05E-03	2.69E-03	2.49E-02	2.27E-03	1.26E-04	4.14E-01	2.03E-05	6.06E+01
3	Nickel	Soil	µPt	9.11E+00	3.50E-05	2.14E-04	2.34E-04	8.10E-04	1.88E-04	4.24E-05	1.82E-02	1.71E-06	9.09E+00
4	Aluminium	Soil	µPt	2.15E+00	3.02E-03	1.77E-02	4.60E-03	6.12E-02	5.23E-04	2.61E-04	2.43E+00	1.11E-04	-3.72E-01
5	Aluminium	Water	µPt	2.02E-02	1.33E-04	5.31E-04	1.21E-02	1.23E-02	1.23E-06	1.24E-03	7.84E-03	3.66E-05	-1.39E-02
6	Occupation, arable, non-irrigated, extensive	Raw	µPt	6.40E-03	2.38E-04	8.42E-04	2.41E-04	2.13E-02	2.13E-06	3.56E-05	1.84E-06	4.06E-06	-1.63E-02
7	Barium	Water	µPt	5.14E-03	1.74E-05	1.07E-04	4.15E-03	3.98E-03	7.39E-06	4.71E-04	9.48E-06	1.21E-05	-3.62E-03
8	Cobalt	Soil	µPt	8.10E-04	4.55E-06	3.09E-05	3.62E-05	1.23E-04	3.01E-05	2.67E-06	2.14E-03	2.40E-07	-1.55E-03
9	Carbetamide	Soil	µPt	8.81E-05	2.21E-09	9.38E-09	5.79E-09	9.10E-05	3.85E-11	4.11E-10	7.47E-09	5.02E-11	-2.94E-06
10	Hydrocarbons, aromatic	Air	µPt	5.71E-05	1.71E-07	1.05E-06	4.16E-05	3.98E-05	1.21E-09	4.14E-06	9.07E-08	1.21E-07	-2.99E-05
11	Methanol	Water	µPt	3.50E-08	1.13E-12	2.02E-12	6.96E-08	3.71E-08	1.05E-13	7.88E-13	7.69E-14	1.79E-10	-7.19E-08
12	Formaldehyde	Water	µPt	2.95E-05	4.14E-11	2.62E-10	2.00E-05	1.04E-05	9.47E-12	6.90E-11	9.71E-12	4.91E-08	-9.40E-07
13	Chromium VI	Water	µPt	1.46E-05	3.79E-06	7.94E-07	1.62E-06	3.02E-05	4.04E-09	2.72E-08	1.00E-04	4.62E-07	-1.22E-04
14	Cobalt	Water	µPt	8.01E-06	2.27E-06	2.30E-06	1.60E-05	1.77E-05	8.99E-08	2.57E-06	1.10E-04	5.37E-08	-1.43E-04
15	Phenol	Water	µPt	2.12E-07	3.70E-10	1.81E-09	5.39E-07	2.93E-07	1.44E-09	1.14E-08	1.46E-10	1.34E-09	-6.37E-07
16	o-Xylene	Water	µPt	5.49E-08	1.47E-10	9.22E-10	3.80E-08	3.63E-08	8.29E-13	3.86E-09	8.18E-11	1.11E-10	-2.45E-08
17	Methane, bromochlorodifluoro-, Halon 1211	Air	µPt	4.92E-10	3.67E-12	2.69E-11	3.81E-10	4.46E-10	5.95E-14	2.43E-12	8.93E-13	1.22E-12	-3.70E-10
18	Triethylene glycol	Water	µPt	2.57E-12	6.41E-15	4.32E-14	1.99E-12	1.76E-12	2.19E-17	9.84E-15	2.27E-15	6.06E-15	-1.24E-12
19	Methane, bromo-, Halon 1001	Air	µPt	2.70E-13	9.72E-16	5.74E-15	2.22E-13	1.98E-13	5.32E-18	1.16E-15	5.79E-16	6.43E-16	-1.59E-13
20	Ethephon	Water	µPt	-1.38E-20	2.86E-22	1.02E-21	2.87E-22	4.67E-27	2.59E-24	4.27E-23	1.02E-27	4.88E-24	-1.55E-20
21	Lambda-cyhalothrin	Water	µPt	-9.34E-20	1.93E-21	6.88E-21	1.94E-21	3.15E-26	1.75E-23	2.88E-22	6.90E-27	3.29E-23	-1.04E-19
22	Tebuconazole	Water	µPt	-3.80E-19	7.83E-21	2.79E-20	7.87E-21	1.28E-25	7.10E-23	1.17E-21	2.80E-26	1.34E-22	-4.25E-19
23	Tebuconazole	Air	µPt	-1.96E-17	4.05E-19	1.45E-18	4.07E-19	6.62E-24	3.67E-21	6.06E-20	1.45E-24	6.92E-21	-2.20E-17
24	Methomyl	Water	µPt	-4.39E-17	9.05E-19	3.23E-18	9.09E-19	1.48E-23	8.21E-21	1.35E-19	3.24E-24	1.55E-20	-4.91E-17
25	Ethephon	Air	µPt	-2.58E-16	5.32E-18	1.90E-17	5.34E-18	8.69E-23	4.82E-20	7.95E-19	1.90E-23	9.09E-20	-2.88E-16
26	Propiconazole	Water	µPt	-3.21E-16	2.63E-19	9.32E-19	2.84E-19	1.46E-24	2.33E-21	3.92E-20	3.18E-25	4.56E-21	-3.22E-16
27	Tefluthrin	Water	µPt	-4.43E-16	2.75E-19	9.53E-19	2.94E-19	4.09E-19	2.40E-21	3.73E-20	3.60E-23	4.60E-21	-4.45E-16
28	Lambda-cyhalothrin	Air	µPt	-5.01E-16	1.03E-17	3.69E-17	1.04E-17	1.69E-22	9.38E-20	1.55E-18	3.70E-23	1.77E-19	-5.60E-16
29	Acenaphthylene	Air	µPt	-7.93E-16	4.11E-17	1.67E-17	1.56E-17	2.98E-16	1.05E-19	7.48E-19	6.07E-17	4.67E-18	-1.23E-15
30	Ethane, 1,1,1-trichloro-, HCFC-140	Water	µPt	-1.19E-15	1.96E-17	9.36E-17	6.20E-17	4.71E-21	7.39E-19	5.18E-18	1.17E-22	6.62E-19	-1.37E-15
31	2,4-D, dimethylamine salt	Air	µPt	-2.45E-15	5.64E-17	1.99E-16	5.63E-17	8.52E-25	4.90E-19	8.36E-18	2.07E-26	9.58E-19	-2.77E-15
32	Carbaryl	Water	µPt	-3.77E-15	4.97E-17	1.76E-16	5.01E-17	9.22E-19	4.34E-19	7.33E-18	8.13E-23	8.47E-19	-4.06E-15
33	Fluorene	Air	µPt	-8.31E-15	4.30E-16	1.76E-16	1.64E-16	3.13E-15	1.10E-18	7.84E-18	6.36E-16	4.89E-17	-1.29E-14
34	Fluoranthene	Air	µPt	-3.94E-14	2.04E-15	8.32E-16	7.76E-16	1.48E-14	5.20E-18	3.72E-17	3.01E-15	2.32E-16	-6.11E-14
35	Phenol, pentachloro-	Soil	µPt	-4.46E-14	1.35E-15	5.06E-15	2.58E-14	5.97E-16	3.05E-17	2.69E-16	1.74E-18	8.91E-17	-7.78E-14
36	Chrysene	Air	µPt	-8.45E-14	4.38E-15	1.78E-15	1.67E-15	3.19E-14	1.11E-17	7.99E-17	6.48E-15	4.99E-16	-1.31E-13
37	Methane, dichlorofluoro-, HCFC-21	Air	µPt	-1.10E-13	2.23E-15	1.81E-14	4.20E-15	3.92E-17	5.51E-17	1.29E-16	1.36E-18	6.19E-17	-1.35E-13
38	Dicamba	Water	µPt	-1.45E-13	1.90E-15	6.75E-15	1.92E-15	3.54E-17	1.66E-17	2.81E-16	3.11E-21	3.24E-17	-1.56E-13
39	2-Methyl-4-chlorophenoxyacetic acid	Air	µPt	-1.48E-13	2.79E-15	9.85E-15	2.79E-15	1.48E-22	2.42E-17	4.14E-16	2.42E-23	4.74E-17	-1.64E-13
40	Asulam	Soil	µPt	-1.53E-13	2.66E-15	9.59E-15	3.01E-15	1.36E-20	2.50E-17	4.01E-16	3.19E-23	4.65E-17	-1.68E-13
41	Methomyl	Air	µPt	-1.87E-13	3.86E-15	1.38E-14	3.88E-15	6.31E-20	3.50E-17	5.77E-16	1.38E-20	6.60E-17	-2.09E-13
42	Pendimethalin	Water	µPt	-2.30E-13	3.03E-15	1.07E-14	3.05E-15	5.62E-17	2.64E-17	4.47E-16	4.95E-21	5.16E-17	-2.47E-13
43	Benzo(b)fluoranthene	Air	µPt	-2.39E-13	1.24E-14	5.05E-15	4.71E-15	8.99E-14	3.15E-17	2.25E-16	1.83E-14	1.41E-15	-3.71E-13
44	Benzo(g,h,i)perylene	Air	µPt	-2.66E-13	1.38E-14	5.59E-15	5.25E-15	1.00E-13	3.51E-17	2.51E-16	2.04E-14	1.57E-15	-4.13E-13
45	Benzo(a)anthracene	Air	µPt	-4.56E-13	2.36E-14	9.63E-15	8.98E-15	1.72E-13	6.02E-17	4.30E-16	3.49E-14	2.68E-15	-7.08E-13
46	Pyrene	Air	µPt	-5.38E-13	2.79E-14	1.14E-14	1.06E-14	2.03E-13	7.10E-17	5.08E-16	4.12E-14	3.17E-15	-8.35E-13
47	Indeno(1,2,3-cd)pyrene	Air	µPt	-5.93E-13	3.07E-14	1.25E-14	1.17E-14	2.23E-13	7.82E-17	5.59E-16	4.54E-14	3.49E-15	-9.20E-13
48	Butyric acid, 4-(2,4-dichlorophenoxy)-	Air	µPt	-6.26E-13	1.08E-14	3.85E-14	1.09E-14	4.23E-22	9.47E-17	1.60E-15	1.21E-23	1.85E-16	-6.88E-13
49	Dimethenamid	Water	µPt	-8.37E-13	1.10E-14	3.91E-14	1.11E-14	2.05E-16	9.62E-17	1.63E-15	1.80E-20	1.88E-16	-9.00E-13
50	Phenanthrene	Air	µPt	-1.01E-12	5.22E-14	2.13E-14	1.99E-14	3.79E-13	1.33E-16	9.51E-16	7.71E-14	5.94E-15	-1.56E-12
51	Dibenz(a,h)anthracene	Air	µPt	-1.22E-12	6.30E-14	2.57E-14	2.40E-14	4.58E-13	1.61E-16	1.15E-15	9.30E-14	7.16E-15	-1.89E-12
52	Methane, trichlorofluoro-, CFC-11	Air	µPt	-1.37E-12	2.79E-14	2.26E-13	5.26E-14	3.19E-16	6.77E-16	1.53E-15	1.10E-17	7.74E-16	-1.68E-12
53	Benzo(k)fluoranthene	Air	µPt	-1.75E-12	9.06E-14	3.70E-14	3.45E-14	6.59E-13	2.31E-16	1.65E-15	1.34E-13	1.03E-14	-2.72E-12
54	Bromoxynil	Water	µPt	-1.86E-12	4.27E-14	1.51E-13	4.27E-14	5.85E-22	3.71E-16	6.33E-15	2.52E-24	7.25E-16	-2.10E-12
55	Heptane	Air	µPt	-2.16E-12	1.25E-15	6.22E-15	1.26E-14	3.29E-14	6.94E-15	4.36E-14	5.02E-16	8.40E-17	-2.27E-12
56	Tefluthrin	Air	µPt	-2.62E-12	3.45E-14	1.22E-13	3.47E-14	6.39E-16	3.01E-16	5.08E-15	5.63E-20	5.87E-16	-2.81E-12
57	Butadiene	Air	µPt	-3.08E-12	6.46E-17	2.29E-16	6.95E-17	8.26E-16	5.62E-19	9.49E-18	6.98E-19	1.13E-18	-3.08E-12
58	Acenaphthene	Air	µPt	-4.21E-12	9.55E-14	3.66E-13	5.53E-13	2.72E-12	6.34E-16	2.63E-13	5.76E-14	4.75E-15	-8.27E-12
59	2-Methyl-4-chlorophenoxyacetic acid	Water	µPt	-4.21E-12	9.67E-14	3.41E-13	9.66E-14	1.53E-21	8.39E-16	1.43E-14	5.06E-23	1.64E-15	-4.76E-12
60	Triallate	Soil	µPt	-4.32E-12	8.91E-14	3.18E-13	8.95E-14	1.46E-18	8.08E-16	1.33E-14	3.19E-19	1.52E-15	-4.83E-12
61	Ethane, 2-chloro-1,1,1,2-tetrafluoro-, HCFC-124	Air	µPt	-5.78E-12	9.55E-14	4.53E-13	3.20E-13	5.77E-15	2.38E-15	1.71E-14	2.19E-16	3.17E-15	-6.68E-12
62	Bromoxynil	Air	µPt	-5.78E-12	9.61E-14	3.39E-13	9.61E-14	8.42E-21	8.35E-16	1.42E-14	1.56E-21	1.63E-15	-6.33E-12
63	Pronamide	Soil	µPt	-6.06E-12	5.48E-14	5.65E-13	7.70E-14	0.00E+00	4.99E-15	2.86E-14	0.00E+00	1.82E-15	-6.79E-12
64	Bentazone	Water	µPt	-6.19E-12	3.82E-18	1.34E-17	3.84E-18	9.05E-16	3.79E-20	5.83E-19	9.36E-20	6.47E-20	-6.19E-12
65	Methomyl	Soil	µPt	-7.78E-12	1.60E-13	5.72E-13	1.61E-13	2.62E-18	1.46E-15	2.40E-14	5.74E-19	2.74E-15	-8.70E-12
66	Methyl ethyl ketone	Air	µPt	-9.49E-12	1.41E-13	5.43E-13	8.20E-13	8.41E-14	6.00E-15	4.25E-14	2.90E-15	6.47E-15	-1.11E-11
67	Phenmedipham	Soil	µPt	-1.36E-11	1.33E-13	4.71E-13	1.36E-13	9.49E-16	1.18E-15	1.98E-14	8.14E-20	2.27E-15	-1.43E-11
68	Chlorsulfuron	Soil	µPt	-2.22E-11	4.59E-13	1.64E-12	4.61E-13	7.50E-18	4.16E-15	6.86E-14	1.64E-18	7.84E-15	-2.49E-11
69	Mecoprop	Soil	µPt	-2.72E-11	5.61E-13	2.00E-12	5.64E-13	9.17E-18	5.09E-15	8.39E-14	2.01E-18	9.59E-15	-3.04E-11
70	Benzene, pentachloro-	Air	µPt	-2.94E-11	8.87E-14	1.52E-13	4.83E-14	8.66E-14	5.76E-16	8.42E-15	7.42E-13	7.62E-16	-3.06E-11
71	Acenaphthylene	Water	µPt	-4.30E-11	7.31E-14	3.60E-13	7.36E-13	1.88E-12	3.76E-13	2.60E-12	2.96E-14	4.93E-15	-4.90E-11
72	Ethene, tetrachloro-	Air	µPt	-4.90E-11	8.99E-13	3.25E-12	3.53E-12	1.38E-11	6.65E-15	1.30E-13	4.54E-13	3.19E-14	-7.11E-11
73	Dimethenamid	Air	µPt	-5.27E-11	6.94E-13	2.46E-12	6.99E-13	1.29E-14	6.06E-15	1.02E-13	1.13E-18	1.18E-14	-5.67E-11
74	Styrene	Air	µPt	-5.88E-11	2.77E-14	4.30E-13	1.97E-12	3.81E-12	1.93E-12	2.71E-14	1.47E-14	6.72E-15	-6.70E-11
75	Bromuconazole	Soil	µPt	-5.89E-11	1.21E-12	4.33E-12	1.22E-12	1.99E-17	1.10E-14	1.82E-13	4.35E-18	2.08E-14	-6.59E-11
76	Dimethylamine	Air	µPt	-6.08E-11	3.66E-12	3.74E-14	3.74E-14	8.12E-14	1.05E-16	2.33E-16	1.73E-16	2.17E-16	-6.46E-11
77	Flumiclorac-pentyl	Soil	µPt	-1.08E-10	3.72E-17	1.30E-16	3.72E-17	3.01E-14	4.02E-19	5.79E-18	2.81E-18	6.27E-19	-1.08E-10
78	Ethane, 1,1,1-trichloro-, HCFC-140	Air	µPt	-1.10E-10	1.97E-12	7.10E-12	5.05E-12	3.60E-11	1.32E-14	2.74E-13	1.23E-12	6.77E-14	-1.61E-10
79	Ethene, chloro-	Air	µPt	-1.54E-10	2.80E-12	4.50E-12	6.34E-12	1.54E-13	1.73E-14	6.02E-14	7.72E-16	2.84E-14	-1.68E-10
80	Methane, chlorodifluoro-, HCFC-22	Air	µPt	-1.71E-10	1.08E-11	7.66E-11	2.75E-10	3.33E-10	1.93E-13	2.16E-12	1.59E-12	1.05E-12	-8.70E-10
81	o-Xylene	Air	µPt	-1.75E-10	6.09E-14	1.19E-12	5.84E-12	1.12E-11	5.79E-12	7.72E-14	3.56E-14	1.94E-14	-2.00E-10
82	Butyric acid, 4-(2,4-dichlorophenoxy)-	Soil	µPt	-1.87E-10	2.54E-12	9.00E-12	2.56E-12	2.60E-19	2.22E-14	3.75E-13	3.84E-20	4.33E-14	-2.02E-10
83	Dioxin, 2,3,7,8 Tetrachlorodibenzo-p-	Air	µPt	-1.94E-10	1.97E-11	7.44E-12	1.57E-10	1.47E-10	2.02E-14	3.31E-12	7.21E-13	4.78E-13	-5.30E-10
84	Butene	Air	µPt	-2.00E-10	9.42E-14	4.64E-13	9.15E-13	2.41E-12	4.84E-13	3.34E-12	3.81E-14	6.25E-15	-2.07E-10
85	Fenoxaprop ethyl ester	Soil	µPt	-2.12E-10	1.88E-13	6.67E-13	2.02E-13	1.20E-18	1.67E-15	2.80E-14	2.62E-19	3.26E-15	-2.14E-10
86	Ethyl acetate	Air	µPt	-2.37E-10	1.72E-13	6.21E-13	1.02E-12	3.55E-13	7.46E-15	5.43E-14	3.66E-15	7.95E-15	-2.39E-10
87	t-Butyl methyl ether	Water	µPt	-2.79E-10	7.25E-13	6.99E-13	3.82E-13	1.36E-11	8.58E-14	3.21E-13	1.11E-13	6.62E-14	-2.95E-10
88	Atrazine	Water	µPt	-3.00E-10	3.95E-12	1.40E-11	3.98E-12	7.33E-14	3.45E-14	5.83E-13	6.46E-18	6.73E-14	-3.23E-10
89	Polychlorinated biphenyls	Air	µPt	-3.43E-10	3.13E-12	7.65E-12	3.59E-12	2.40E-12	1.79E-14	2.72E-13	8.53E-14	4.71E-14	-3.61E-10
90	Triadimenol	Soil	µPt	-3.50E-10	5.02E-13	3.11E-12	5.45E-13	3.52E-13	1.20E-14	1.08E-13	7.71E-14	1.19E-14	-3.55E-10
91	t-Butyl methyl ether	Air	µPt	-3.58E-10	2.66E-13	7.67E-13	6.12E-13	1.78E-12	2.91E-13	1.06E-12	1.02E-13	6.90E-15	-3.63E-10
92	Benzene, hexachloro-	Air	µPt	-4.31E-10	1.61E-12	7.66E-13	1.21E-12	2.51E-12	2.40E-15	2.56E-14	5.71E-13	7.61E-15	-4.37E-10
93	Sulfosulfuron	Soil	µPt	-4.63E-10	9.55E-12	3.41E-11	9.59E-12	1.56E-16	8.66E-14	1.43E-12	3.42E-17	1.63E-13	-5.18E-10
94	Triasulfuron	Soil	µPt	-4.65E-10	9.60E-12	3.43E-11	9.64E-12	1.57E-16	8.71E-14	1.44E-12	3.44E-17	1.64E-13	-5.21E-10
95	Ethane, 1,1-difluoro-, HFC-152a	Air	µPt	-5.26E-10	2.18E-11	1.53E-11	4.03E-12	3.66E-12	2.53E-14	2.71E-13	3.10E-14	4.86E-14	-5.72E-10
96	Tribufos	Soil	µPt	-5.95E-10	5.73E-12	2.02E-11	5.91E-12	1.16E-13	5.05E-14	8.54E-13	3.95E-15	9.80E-14	-6.28E-10
97	m-Xylene	Air	µPt	-6.12E-10	1.28E-12	9.75E-12	1.66E-11	3.69E-11	1.49E-11	2.90E-13	4.19E-13	8.00E-14	-6.92E-10
98	Flutolanil	Soil	µPt	-7.13E-10	8.52E-12	3.00E-11	8.77E-12	0.00E+00	7.36E-14	1.26E-12	0.00E+00	1.45E-13	-7.61E-10
99	Imazapyr	Soil	µPt	-8.06E-10	5.01E-13	1.73E-12	5.34E-13	7.95E-13	4.36E-15	6.79E-14	6.98E-17	8.35E-15	-8.10E-10
100	Flumiclorac-pentyl	Air	µPt	-8.12E-10	2.80E-16	9.83E-16	2.80E-16	2.27E-13	3.03E-18	4.36E-17	2.12E-17	4.72E-18	-8.12E-10
101	Methane, dichlorodifluoro-, CFC-12	Air	µPt	-9.21E-10	1.97E-12	1.52E-11	1.65E-11	1.04E-12	4.78E-14	1.24E-13	1.97E-15	8.42E-14	-9.56E-10
102	Fenbuconazole	Soil	µPt	-9.45E-10	1.01E-12	7.25E-12	1.13E-12	9.66E-13	2.98E-14	2.43E-13	2.12E-13	2.63E-14	-9.55E-10
103	Amitraz	Soil	µPt	-9.88E-10	1.18E-11	4.15E-11	1.22E-11	0.00E+00	1.02E-13	1.75E-12	0.00E+00	2.02E-13	-1.06E-09
104	Pyrethrin	Soil	µPt	-1.43E-09	1.71E-11	6.01E-11	1.76E-11	0.00E+00	1.48E-13	2.53E-12	0.00E+00	2.92E-13	-1.53E-09
105	Propanal	Air	µPt	-1.61E-09	6.26E-14	3.09E-13	6.69E-14	7.38E-13	1.00E-15	4.89E-15	1.21E-14	1.34E-15	-1.61E-09
106	Propargite	Soil	µPt	-1.80E-09	2.16E-11	7.59E-11	2.22E-11	0.00E+00	1.86E-13	3.20E-12	0.00E+00	3.68E-13	-1.93E-09
107	Cyproconazole	Soil	µPt	-1.83E-09	2.66E-12	1.33E-11	2.84E-12	1.01E-12	4.60E-14	4.96E-13	2.22E-13	5.52E-14	-1.85E-09
108	Ethane, 1,1,1,2-tetrafluoro-, HFC-134a	Air	µPt	-2.05E-09	1.35E-11	5.52E-10	2.16E-11	7.51E-11	2.44E-13	2.10E-12	5.27E-13	1.28E-12	-2.72E-09
109	Prosulfuron	Soil	µPt	-2.41E-09	1.41E-12	7.56E-12	2.06E-12	1.61E-12	2.07E-14	1.42E-13	8.66E-15	3.05E-14	-2.43E-09
110	Ethane, 1,1,2-trichloro-1,2,2-trifluoro-, CFC-113	Air	µPt	-2.61E-09	4.32E-11	2.05E-10	1.45E-10	2.61E-12	1.08E-12	7.74E-12	9.91E-14	1.43E-12	-3.02E-09
111	Occupation, shrub land, sclerophyllous	Raw	µPt	-2.66E-09	8.91E-11	4.27E-11	3.10E-11	2.89E-10	7.86E-12	1.24E-10	1.54E-12	3.20E-13	-3.25E-09
112	Polychlorinated biphenyls	Water	µPt	-2.96E-09	2.63E-12	1.03E-11	6.25E-12	4.54E-11	1.93E-14	2.23E-13	5.08E-13	9.04E-14	-3.02E-09
113	Pymetrozine	Soil	µPt	-2.99E-09	3.58E-11	1.26E-10	3.68E-11	0.00E+00	3.09E-13	5.30E-12	0.00E+00	6.10E-13	-3.20E-09
114	Bifenox	Soil	µPt	-3.39E-09	3.76E-12	1.33E-11	3.98E-12	3.18E-17	3.35E-14	5.60E-13	6.95E-18	6.49E-14	-3.42E-09
115	Dipropylthiocarbamic acid S-ethyl ester	Soil	µPt	-3.60E-09	4.31E-11	1.51E-10	4.43E-11	0.00E+00	3.72E-13	6.39E-12	0.00E+00	7.35E-13	-3.85E-09
116	Prochloraz	Soil	µPt	-4.23E-09	6.56E-12	3.93E-11	7.08E-12	4.22E-12	1.49E-13	1.38E-12	9.25E-13	1.51E-13	-4.29E-09
117	Benfluralin	Soil	µPt	-4.34E-09	5.19E-11	1.83E-10	5.35E-11	0.00E+00	4.49E-13	7.70E-12	0.00E+00	8.86E-13	-4.64E-09
118	Acetone	Water	µPt	-4.59E-09	2.11E-13	1.26E-12	1.60E-11	1.81E-11	2.87E-15	1.61E-12	3.44E-14	4.89E-14	-4.63E-09
119	Methane, bromotrifluoro-, Halon 1301	Air	µPt	-5.67E-09	1.89E-11	1.00E-10	1.57E-09	1.67E-09	6.67E-11	5.56E-10	8.68E-12	5.05E-12	-9.67E-09
120	Kresoxim-methyl	Soil	µPt	-5.73E-09	7.54E-12	4.52E-11	8.20E-12	4.86E-12	1.72E-13	1.59E-12	1.07E-12	1.74E-13	-5.80E-09
121	Metolachlor	Water	µPt	-5.93E-09	7.53E-14	2.67E-13	7.59E-14	8.67E-13	6.62E-16	1.11E-14	8.97E-17	1.28E-15	-5.93E-09
122	2-Methyl-4-chlorophenoxyacetic acid	Soil	µPt	-6.01E-09	9.76E-12	3.50E-11	1.01E-11	1.02E-13	8.82E-14	1.46E-12	2.23E-14	1.69E-13	-6.06E-09
123	Xylene	Air	µPt	-6.45E-09	2.50E-11	1.09E-10	1.25E-09	1.35E-09	3.81E-12	3.40E-11	1.22E-11	4.07E-12	-9.23E-09
124	Oxydemeton methyl	Soil	µPt	-6.53E-09	6.99E-12	5.01E-11	7.80E-12	6.68E-12	2.06E-13	1.68E-12	1.46E-12	1.82E-13	-6.61E-09
125	Diclofop-methyl	Soil	µPt	-6.55E-09	5.88E-12	2.09E-11	6.31E-12	3.84E-17	5.23E-14	8.77E-13	8.40E-18	1.02E-13	-6.59E-09
126	Ethyl acetate	Water	µPt	-6.66E-09	1.12E-13	3.85E-13	1.21E-13	7.55E-12	1.46E-15	1.96E-14	2.07E-15	2.32E-15	-6.67E-09
127	Methane, tetrafluoro-, CFC-14	Air	µPt	-6.67E-09	7.75E-11	2.01E-10	4.74E-10	7.75E-10	6.81E-13	1.03E-11	1.81E-11	2.81E-12	-8.23E-09
128	Bifenthrin	Soil	µPt	-7.52E-09	4.68E-12	1.62E-11	4.98E-12	7.42E-12	4.07E-14	6.33E-13	6.51E-16	7.79E-14	-7.55E-09
129	Glyphosate	Water	µPt	-7.86E-09	2.05E-14	7.25E-14	2.06E-14	1.15E-12	1.85E-16	3.06E-15	1.19E-16	3.49E-16	-7.86E-09
130	PAH, polycyclic aromatic hydrocarbons	Soil	µPt	-7.97E-09	2.82E-12	5.41E-11	2.65E-10	5.09E-10	2.63E-10	3.51E-12	1.63E-12	8.83E-13	-9.07E-09
131	Benzene, ethyl-	Air	µPt	-8.58E-09	7.86E-13	3.95E-12	5.72E-12	1.72E-11	2.83E-12	1.95E-11	3.03E-13	4.34E-14	-8.63E-09
132	Trichlorfon	Soil	µPt	-8.83E-09	1.06E-10	3.71E-10	1.09E-10	0.00E+00	9.11E-13	1.56E-11	0.00E+00	1.80E-12	-9.43E-09
133	Metalaxil	Soil	µPt	-1.08E-08	9.46E-11	3.33E-10	9.75E-11	1.26E-10	8.70E-13	1.42E-11	9.47E-14	2.85E-12	-1.15E-08
134	Acenaphthene	Water	µPt	-1.10E-08	1.87E-11	9.23E-11	1.88E-10	4.81E-10	9.62E-11	6.65E-10	7.59E-12	1.26E-12	-1.26E-08
135	Methoxyfenozide	Soil	µPt	-1.14E-08	1.36E-10	4.79E-10	1.40E-10	0.00E+00	1.18E-12	2.02E-11	0.00E+00	2.33E-12	-1.22E-08
136	Methane, tetrachloro-, CFC-10	Air	µPt	-1.20E-08	2.62E-11	1.64E-11	2.03E-11	1.33E-10	7.97E-14	5.70E-13	5.52E-11	3.04E-13	-1.22E-08
137	Thidiazuron	Soil	µPt	-1.30E-08	1.26E-10	4.43E-10	1.30E-10	2.55E-12	1.11E-12	1.87E-11	8.65E-14	2.15E-12	-1.38E-08
138	Sethoxydim	Air	µPt	-1.38E-08	4.76E-15	1.67E-14	4.76E-15	3.86E-12	5.14E-17	7.41E-16	3.60E-16	8.02E-17	-1.38E-08
139	Methane, dichloro-, HCC-30	Air	µPt	-1.55E-08	1.27E-11	4.07E-11	2.83E-11	2.05E-10	7.76E-14	1.54E-12	7.00E-12	3.96E-13	-1.58E-08
140	Ethanol	Air	µPt	-1.59E-08	5.53E-11	4.45E-11	2.21E-11	1.48E-10	1.05E-13	6.10E-10	4.94E-12	3.25E-13	-1.68E-08
141	Propene	Air	µPt	-1.75E-08	3.38E-13	4.79E-12	1.51E-12	9.25E-12	5.44E-13	3.71E-12	2.70E-13	4.88E-14	-1.75E-08
142	Butane	Air	µPt	-1.76E-08	9.87E-11	6.65E-10	2.97E-09	8.54E-09	1.80E-10	2.47E-09	4.16E-11	1.55E-11	-3.26E-08
143	Pyrithiobac sodium salt	Soil	µPt	-1.85E-08	1.78E-10	6.28E-10	1.84E-10	3.61E-12	1.57E-12	2.65E-11	1.23E-13	3.05E-12	-1.95E-08
144	Hexane	Air	µPt	-2.05E-08	1.19E-13	6.17E-13	2.30E-12	1.31E-11	1.58E-13	2.94E-12	5.05E-14	1.53E-14	-2.06E-08
145	Fluroxypyr	Soil	µPt	-2.18E-08	1.19E-10	4.38E-10	1.21E-10	3.08E-12	1.15E-12	1.82E-11	6.76E-13	2.07E-12	-2.25E-08
146	Fludioxonil	Soil	µPt	-2.46E-08	2.73E-10	9.61E-10	2.81E-10	1.27E-17	2.36E-12	4.04E-11	2.77E-18	4.66E-12	-2.62E-08
147	Phosmet	Soil	µPt	-2.47E-08	2.95E-10	1.04E-09	3.04E-10	0.00E+00	2.55E-12	4.37E-11	0.00E+00	5.04E-12	-2.64E-08
148	Pentane	Air	µPt	-2.52E-08	5.44E-11	3.13E-10	9.46E-10	3.53E-09	9.29E-11	1.26E-09	2.27E-11	6.07E-12	-3.15E-08
149	Chloridazon	Soil	µPt	-2.66E-08	5.49E-10	1.96E-09	5.51E-10	8.97E-15	4.98E-12	8.21E-11	1.97E-15	9.38E-12	-2.98E-08
150	Propanal	Water	µPt	-2.70E-08	9.91E-14	3.56E-13	1.19E-13	8.00E-12	8.76E-16	1.40E-14	6.12E-15	1.90E-15	-2.70E-08
151	Maneb	Soil	µPt	-2.82E-08	3.37E-10	1.19E-09	3.47E-10	0.00E+00	2.91E-12	5.00E-11	0.00E+00	5.76E-12	-3.01E-08
152	Maleic hydrazide	Soil	µPt	-2.92E-08	3.49E-10	1.23E-09	3.60E-10	0.00E+00	3.02E-12	5.18E-11	0.00E+00	5.96E-12	-3.12E-08
153	Dimethomorph	Soil	µPt	-3.11E-08	3.72E-10	1.31E-09	3.83E-10	0.00E+00	3.21E-12	5.52E-11	0.00E+00	6.35E-12	-3.32E-08
154	Ethyne	Air	µPt	-3.28E-08	2.62E-12	9.08E-11	2.95E-12	2.84E-11	5.50E-13	2.44E-12	4.33E-12	2.27E-13	-3.29E-08
155	Tefluthrin	Soil	µPt	-3.60E-08	2.29E-11	7.92E-11	2.44E-11	3.55E-11	1.99E-13	3.11E-12	3.11E-15	3.82E-13	-3.61E-08
156	Benzene, 1,2-dichloro-	Air	µPt	-3.80E-08	9.97E-14	3.58E-13	1.17E-13	7.90E-12	8.86E-16	1.41E-14	6.33E-15	1.91E-15	-3.80E-08
157	Ioxynil	Soil	µPt	-4.53E-08	4.47E-10	1.59E-09	4.60E-10	3.04E-12	3.96E-12	6.67E-11	6.66E-13	7.66E-12	-4.79E-08
158	Quizalofop ethyl ester	Soil	µPt	-5.12E-08	8.70E-14	3.15E-13	9.65E-14	1.93E-09	8.71E-16	1.32E-14	1.59E-13	1.55E-15	-5.31E-08
159	Endothall	Soil	µPt	-5.95E-08	9.10E-13	3.22E-12	9.52E-13	4.14E-09	8.08E-15	1.35E-13	3.41E-13	1.57E-14	-6.36E-08
160	Chloroform	Air	µPt	-6.05E-08	1.32E-11	7.93E-11	2.82E-11	1.77E-10	2.23E-13	1.31E-12	3.35E-12	3.99E-13	-6.08E-08
161	Quizalofop ethyl ester	Air	µPt	-6.45E-08	2.22E-14	7.81E-14	2.23E-14	1.80E-11	2.41E-16	3.47E-15	1.68E-15	3.75E-16	-6.45E-08
162	Ethane, 1,2-dichloro-	Air	µPt	-6.48E-08	3.18E-10	4.82E-10	6.69E-10	1.69E-09	2.30E-12	1.03E-11	1.78E-12	2.97E-11	-6.80E-08
163	Benomyl	Soil	µPt	-6.84E-08	3.35E-11	1.16E-10	3.73E-11	2.88E-09	1.51E-12	9.32E-12	2.17E-12	2.87E-11	-7.16E-08
164	Permethrin	Soil	µPt	-7.11E-08	2.62E-12	9.16E-12	2.71E-12	2.06E-11	2.27E-14	3.80E-13	1.91E-15	4.44E-14	-7.12E-08
165	Bromoxynil	Soil	µPt	-7.12E-08	1.99E-10	7.03E-10	2.03E-10	3.49E-11	1.74E-12	2.93E-11	3.14E-15	3.39E-12	-7.24E-08
166	Toluene	Air	µPt	-7.72E-08	3.33E-11	1.96E-10	4.83E-09	4.47E-09	1.32E-11	1.16E-10	1.74E-11	1.44E-11	-8.69E-08
167	Benzene, pentachloronitro-	Soil	µPt	-8.53E-08	1.02E-09	3.59E-09	1.05E-09	0.00E+00	8.81E-12	1.51E-10	0.00E+00	1.74E-11	-9.12E-08
168	Sethoxydim	Soil	µPt	-8.93E-08	7.56E-13	2.68E-12	7.95E-13	4.56E-09	6.79E-15	1.13E-13	3.76E-13	1.31E-14	-9.38E-08
169	Ethene, chloro-	Water	µPt	-9.19E-08	5.49E-09	1.53E-11	7.88E-11	1.23E-10	6.95E-14	3.29E-13	2.63E-13	2.65E-13	-9.77E-08
170	Deltamethrin	Soil	µPt	-9.32E-08	7.22E-13	2.64E-12	7.83E-13	6.47E-09	6.99E-15	1.09E-13	5.35E-13	1.28E-14	-9.97E-08
171	Phenol, pentachloro-	Air	µPt	-1.04E-07	1.07E-09	4.55E-09	1.73E-09	1.28E-08	1.55E-11	2.25E-10	4.68E-10	2.51E-11	-1.25E-07
172	Benzene	Air	µPt	-1.16E-07	5.47E-11	3.13E-10	3.50E-09	3.62E-09	1.13E-11	1.16E-10	2.72E-11	1.12E-11	-1.23E-07
173	Occupation, traffic area, rail network	Raw	µPt	-1.17E-07	5.92E-09	9.84E-10	8.46E-10	1.52E-08	2.13E-10	3.38E-09	5.07E-11	8.25E-12	-1.44E-07
174	Oryzalin	Soil	µPt	-1.39E-07	1.66E-09	5.85E-09	1.71E-09	0.00E+00	1.44E-11	2.47E-10	0.00E+00	2.84E-11	-1.49E-07
175	Trinexapac-ethyl	Soil	µPt	-1.40E-07	1.15E-10	4.46E-10	1.25E-10	1.01E-11	1.24E-12	1.81E-11	2.21E-12	2.09E-12	-1.41E-07
176	Propane	Air	µPt	-1.45E-07	2.70E-10	2.18E-09	2.64E-08	3.70E-08	3.34E-10	6.52E-09	1.18E-10	9.13E-11	-2.18E-07
177	Cyprodinil	Soil	µPt	-1.64E-07	1.14E-09	4.02E-09	1.17E-09	1.41E-12	9.90E-12	1.69E-10	3.10E-13	1.95E-11	-1.71E-07
178	Bentazone	Air	µPt	-1.73E-07	5.98E-14	2.10E-13	5.99E-14	4.84E-11	6.47E-16	9.32E-15	4.51E-15	1.01E-15	-1.73E-07
179	Prometryn	Soil	µPt	-1.83E-07	1.76E-09	6.20E-09	1.81E-09	3.57E-11	1.55E-11	2.62E-10	1.21E-12	3.01E-11	-1.93E-07
180	Difenoconazole	Soil	µPt	-1.94E-07	1.12E-09	3.94E-09	1.17E-09	6.98E-09	9.66E-12	1.66E-10	5.78E-13	1.93E-11	-2.08E-07
181	Glufosinate ammonium	Soil	µPt	-1.98E-07	2.36E-09	8.31E-09	2.43E-09	0.00E+00	2.04E-11	3.51E-10	0.00E+00	4.04E-11	-2.11E-07
182	Ethoprop	Soil	µPt	-2.08E-07	2.49E-09	8.75E-09	2.56E-09	0.00E+00	2.15E-11	3.69E-10	0.00E+00	4.25E-11	-2.22E-07
183	Napropamide	Soil	µPt	-2.12E-07	9.94E-12	4.09E-11	2.37E-11	3.85E-07	1.58E-13	1.78E-12	3.16E-11	2.18E-13	-5.96E-07
184	Ethalfluralin	Soil	µPt	-2.12E-07	6.07E-13	2.21E-12	6.81E-13	1.48E-08	6.03E-15	9.17E-14	1.22E-12	1.09E-14	-2.27E-07
185	Chloroform	Water	µPt	-2.15E-07	8.93E-13	4.03E-12	1.18E-12	5.74E-11	1.17E-14	1.19E-13	4.68E-14	1.88E-14	-2.15E-07
186	Metalaxyl-M	Soil	µPt	-2.26E-07	2.70E-09	9.51E-09	2.78E-09	0.00E+00	2.33E-11	4.01E-10	0.00E+00	4.61E-11	-2.42E-07
187	Cyfluthrin	Soil	µPt	-2.29E-07	1.71E-10	6.03E-10	1.77E-10	6.68E-11	1.50E-12	2.54E-11	7.71E-14	2.92E-12	-2.30E-07
188	Malathion	Soil	µPt	-2.42E-07	9.73E-10	3.42E-09	1.01E-09	7.69E-09	1.09E-11	1.53E-10	4.61E-12	7.46E-11	-2.55E-07
189	Ethanol	Water	µPt	-2.65E-07	8.71E-13	2.86E-12	2.81E-12	5.75E-11	2.06E-13	1.55E-12	7.76E-14	2.20E-14	-2.65E-07
190	Ametryn	Soil	µPt	-2.77E-07	3.32E-09	1.17E-08	3.41E-09	0.00E+00	2.86E-11	4.92E-10	0.00E+00	5.66E-11	-2.96E-07
191	Fentin hydroxide	Soil	µPt	-2.86E-07	3.42E-09	1.20E-08	3.52E-09	0.00E+00	2.96E-11	5.08E-10	0.00E+00	5.84E-11	-3.06E-07
192	Terbufos	Soil	µPt	-3.18E-07	1.95E-10	7.52E-10	2.24E-10	2.91E-10	1.94E-12	2.49E-11	2.77E-13	3.45E-12	-3.20E-07
193	Imazethapyr	Air	µPt	-3.20E-07	1.10E-13	3.87E-13	1.10E-13	8.94E-11	1.19E-15	1.72E-14	8.33E-15	1.86E-15	-3.20E-07
194	Dicamba	Air	µPt	-3.64E-07	8.84E-13	3.13E-12	8.91E-13	1.02E-10	7.98E-15	1.32E-13	9.48E-15	1.50E-14	-3.64E-07
195	Methane, dichloro-, HCC-30	Water	µPt	-3.79E-07	1.08E-12	3.66E-12	1.20E-12	7.91E-11	1.14E-14	1.69E-13	6.34E-14	1.92E-14	-3.79E-07
196	Rimsulfuron	Soil	µPt	-4.43E-07	7.91E-10	2.77E-09	8.23E-10	3.92E-10	6.84E-12	1.14E-10	3.44E-14	1.34E-11	-4.48E-07
197	Flumetsulam	Soil	µPt	-4.50E-07	5.38E-11	1.86E-10	5.73E-11	1.87E-10	4.69E-13	7.29E-12	1.69E-14	8.97E-13	-4.50E-07
198	Dimethylamine	Water	µPt	-4.59E-07	2.70E-11	5.04E-12	1.83E-12	1.20E-10	1.26E-14	1.90E-13	8.66E-14	2.81E-14	-4.59E-07
199	Occupation, grassland, not used	Raw	µPt	-4.60E-07	1.42E-08	5.05E-08	2.57E-07	7.75E-09	3.30E-10	3.12E-09	2.38E-11	8.89E-10	-7.94E-07
200	Dicamba	Soil	µPt	-4.60E-07	2.31E-10	8.41E-10	2.43E-10	2.13E-10	2.11E-12	3.25E-11	1.17E-13	3.98E-12	-4.62E-07
201	Bromacil	Soil	µPt	-4.65E-07	5.56E-09	1.95E-08	5.72E-09	0.00E+00	4.80E-11	8.24E-10	0.00E+00	9.49E-11	-4.97E-07
202	Acetone	Air	µPt	-4.89E-07	7.59E-12	3.26E-11	1.57E-11	1.69E-10	9.02E-14	3.03E-10	3.44E-12	2.49E-13	-4.90E-07
203	Ethofumesate	Soil	µPt	-5.02E-07	4.86E-09	1.72E-08	4.94E-09	3.78E-11	4.31E-11	7.25E-10	3.24E-15	8.29E-11	-5.30E-07
204	Isoxaflutole	Soil	µPt	-5.31E-07	3.31E-10	1.14E-09	3.52E-10	5.24E-10	2.88E-12	4.48E-11	4.60E-14	5.51E-12	-5.34E-07
205	Vinclozolin	Soil	µPt	-5.32E-07	1.52E-12	5.53E-12	1.70E-12	3.71E-08	1.51E-14	2.30E-13	3.05E-12	2.73E-14	-5.69E-07
206	Propiconazole	Soil	µPt	-5.73E-07	5.78E-11	2.12E-10	6.18E-11	1.46E-10	5.53E-13	8.80E-12	3.98E-13	1.02E-12	-5.74E-07
207	Simazine	Soil	µPt	-5.79E-07	3.60E-10	1.24E-09	3.83E-10	5.71E-10	3.13E-12	4.87E-11	5.01E-14	6.00E-12	-5.81E-07
208	Ethene	Water	µPt	-6.12E-07	1.42E-10	4.97E-10	1.72E-09	2.38E-09	1.71E-10	1.25E-09	2.75E-11	7.54E-12	-6.18E-07
209	Benzo(a)pyrene	Air	µPt	-6.31E-07	5.45E-09	2.32E-08	8.83E-09	6.43E-08	8.33E-11	1.40E-09	2.35E-09	1.28E-10	-7.36E-07
210	Propiconazole	Air	µPt	-6.83E-07	2.36E-13	8.27E-13	2.36E-13	1.91E-10	2.55E-15	3.67E-14	1.78E-14	3.97E-15	-6.83E-07
211	Chromium VI	Soil	µPt	-6.95E-07	3.18E-08	1.92E-08	4.65E-08	9.31E-08	1.11E-09	1.70E-08	2.52E-10	2.21E-10	-9.04E-07
212	Parathion	Soil	µPt	-7.03E-07	1.18E-09	4.52E-09	1.30E-09	3.72E-08	4.86E-11	3.74E-10	7.61E-12	2.10E-11	-7.48E-07
213	Flumetsulam	Air	µPt	-7.09E-07	2.45E-13	8.59E-13	2.45E-13	1.98E-10	2.65E-15	3.81E-14	1.85E-14	4.13E-15	-7.10E-07
214	Mepiquat chloride	Soil	µPt	-7.16E-07	1.89E-09	6.66E-09	1.97E-09	2.93E-11	1.67E-11	2.81E-10	9.94E-13	3.24E-11	-7.27E-07
215	m-Xylene	Water	µPt	-7.64E-07	2.72E-10	1.70E-09	6.94E-08	6.66E-08	1.56E-12	7.06E-09	1.50E-10	2.02E-10	-9.09E-07
216	Ethene	Air	µPt	-7.99E-07	4.12E-11	3.07E-10	2.75E-11	2.30E-10	8.56E-12	5.47E-11	1.48E-11	8.96E-13	-8.00E-07
217	Butene	Water	µPt	-1.05E-06	2.97E-12	1.11E-11	7.91E-12	2.19E-10	5.85E-14	5.75E-13	1.65E-13	8.45E-14	-1.05E-06
218	Phorate	Soil	µPt	-1.24E-06	1.49E-08	5.23E-08	1.53E-08	0.00E+00	1.28E-10	2.20E-09	0.00E+00	2.54E-10	-1.33E-06
219	Acetaldehyde	Water	µPt	-1.26E-06	3.02E-11	3.54E-11	7.86E-11	5.75E-10	4.80E-12	3.56E-11	1.40E-12	8.53E-13	-1.26E-06
220	Ethephon	Soil	µPt	-1.30E-06	7.27E-09	2.65E-08	7.54E-09	3.54E-10	6.94E-11	1.11E-09	5.55E-11	1.27E-10	-1.35E-06
221	Ethane, 1,2-dichloro-	Water	µPt	-1.55E-06	5.64E-10	3.52E-10	8.21E-11	4.93E-08	5.70E-13	7.08E-12	3.44E-12	8.09E-10	-1.60E-06
222	Oxamyl	Soil	µPt	-1.68E-06	2.01E-08	7.05E-08	2.07E-08	0.00E+00	1.73E-10	2.97E-09	0.00E+00	3.42E-10	-1.79E-06
223	Hydramethylnon	Soil	µPt	-1.79E-06	2.14E-08	7.54E-08	2.21E-08	0.00E+00	1.85E-10	3.18E-09	0.00E+00	3.66E-10	-1.92E-06
224	Phenol	Air	µPt	-1.80E-06	6.79E-11	2.96E-10	1.13E-10	5.08E-10	2.25E-12	1.53E-11	1.03E-11	1.41E-12	-1.80E-06
225	Azinphos-methyl	Soil	µPt	-1.88E-06	2.25E-08	7.91E-08	2.32E-08	0.00E+00	1.94E-10	3.33E-09	0.00E+00	3.84E-10	-2.01E-06
226	Flufenacet	Soil	µPt	-1.92E-06	2.00E-10	7.11E-10	2.16E-10	4.68E-10	1.78E-12	2.99E-11	4.38E-14	3.48E-12	-1.92E-06
227	Benzene, ethyl-	Water	µPt	-1.98E-06	4.18E-09	2.13E-08	1.66E-07	2.18E-07	1.89E-08	1.44E-07	1.77E-09	6.23E-10	-2.55E-06
228	Cymoxanil	Soil	µPt	-2.14E-06	2.56E-08	9.01E-08	2.64E-08	0.00E+00	2.21E-10	3.80E-09	0.00E+00	4.37E-10	-2.29E-06
229	Flufenacet	Air	µPt	-2.29E-06	7.90E-13	2.77E-12	7.92E-13	6.41E-10	8.55E-15	1.23E-13	5.97E-14	1.33E-14	-2.29E-06
230	Xylene	Water	µPt	-2.55E-06	6.87E-09	3.60E-08	4.55E-07	5.20E-07	2.74E-08	2.30E-07	3.02E-09	1.53E-09	-3.83E-06
231	Occupation, pasture and meadow, extensive	Raw	µPt	-2.81E-06	2.02E-08	1.80E-07	2.63E-07	9.85E-12	1.50E-09	8.49E-09	2.32E-14	1.17E-09	-3.28E-06
232	Acetaldehyde	Air	µPt	-2.84E-06	4.45E-11	2.71E-10	6.42E-10	1.96E-09	5.41E-10	1.70E-09	2.06E-11	3.20E-12	-2.85E-06
233	Acephate	Air	µPt	-3.41E-06	1.18E-12	4.13E-12	1.18E-12	9.54E-10	1.27E-14	1.83E-13	8.89E-14	1.98E-14	-3.41E-06
234	Pirimicarb	Soil	µPt	-3.51E-06	4.18E-08	1.47E-07	4.30E-08	1.53E-11	3.62E-10	6.20E-09	3.35E-12	7.13E-10	-3.75E-06
235	Acephate	Soil	µPt	-3.56E-06	5.63E-09	1.98E-08	5.80E-09	9.29E-10	4.94E-11	8.38E-10	3.08E-12	9.62E-11	-3.60E-06
236	Thiodicarb	Air	µPt	-3.59E-06	1.24E-12	4.34E-12	1.24E-12	1.00E-09	1.34E-14	1.93E-13	9.36E-14	2.09E-14	-3.59E-06
237	Tebuconazole	Soil	µPt	-3.65E-06	2.54E-11	1.13E-10	2.78E-11	2.54E-07	3.76E-13	4.42E-12	2.21E-11	4.98E-13	-3.90E-06
238	Bentazone	Soil	µPt	-3.66E-06	4.49E-12	2.86E-11	5.17E-12	5.72E-10	1.76E-13	1.28E-12	2.45E-13	1.07E-13	-3.66E-06
239	Acetic acid	Water	µPt	-3.76E-06	1.88E-10	1.32E-10	8.02E-11	1.53E-09	4.89E-12	3.56E-11	1.30E-12	7.40E-13	-3.76E-06
240	Iprodione	Soil	µPt	-3.89E-06	4.93E-09	1.73E-08	5.29E-09	2.42E-07	4.22E-11	7.22E-10	1.99E-11	8.66E-11	-4.16E-06
241	Parathion, methyl	Soil	µPt	-3.89E-06	1.34E-12	4.71E-12	1.34E-12	1.09E-09	1.45E-14	2.09E-13	1.01E-13	2.26E-14	-3.89E-06
242	Alachlor	Air	µPt	-4.03E-06	1.39E-12	4.88E-12	1.39E-12	1.13E-09	1.50E-14	2.17E-13	1.05E-13	2.35E-14	-4.03E-06
243	Imazamox	Air	µPt	-4.09E-06	1.41E-12	4.95E-12	1.41E-12	1.14E-09	1.52E-14	2.20E-13	1.07E-13	2.38E-14	-4.09E-06
244	Occupation, urban/industrial fallow	Raw	µPt	-4.20E-06	3.84E-08	3.91E-07	5.43E-08	5.56E-12	3.45E-09	1.98E-08	1.51E-14	1.27E-09	-4.71E-06
245	Methanol	Air	µPt	-4.52E-06	6.30E-11	3.09E-10	1.60E-06	8.36E-07	2.95E-12	2.74E-09	2.73E-11	3.94E-09	-6.96E-06
246	Alachlor	Soil	µPt	-4.62E-06	3.42E-10	1.86E-09	5.06E-10	1.52E-09	5.10E-12	3.37E-11	2.31E-12	7.45E-12	-4.63E-06
247	Azoxystrobin	Soil	µPt	-4.86E-06	1.14E-09	4.12E-09	1.19E-09	1.62E-09	1.06E-11	1.72E-10	5.86E-12	2.30E-11	-4.87E-06
248	Cypermethrin	Soil	µPt	-5.02E-06	4.84E-09	1.72E-08	5.14E-09	2.82E-06	6.82E-11	8.13E-10	2.81E-10	6.46E-10	-7.87E-06
249	Parathion, methyl	Air	µPt	-5.07E-06	1.75E-12	6.14E-12	1.75E-12	1.42E-09	1.89E-14	2.73E-13	1.32E-13	2.95E-14	-5.08E-06
250	Cyhalothrin, gamma-	Soil	µPt	-5.66E-06	1.95E-12	6.86E-12	1.96E-12	1.58E-09	2.11E-14	3.04E-13	1.48E-13	3.29E-14	-5.66E-06
251	Azoxystrobin	Air	µPt	-5.71E-06	1.97E-12	6.91E-12	1.97E-12	1.60E-09	2.13E-14	3.07E-13	1.49E-13	3.32E-14	-5.71E-06
252	Occupation, traffic area, road network	Raw	µPt	-5.90E-06	1.04E-07	4.57E-07	2.34E-07	1.55E-07	6.05E-09	6.28E-08	5.65E-10	2.30E-09	-6.92E-06
253	Thiazole, 2-(thiocyanatemethylthio)benzo-	Soil	µPt	-5.94E-06	7.10E-08	2.50E-07	7.31E-08	0.00E+00	6.13E-10	1.05E-08	0.00E+00	1.21E-09	-6.35E-06
254	Dicrotophos	Soil	µPt	-6.12E-06	5.90E-08	2.08E-07	6.09E-08	1.20E-09	5.21E-10	8.79E-09	4.06E-11	1.01E-09	-6.46E-06
255	Permethrin	Air	µPt	-6.21E-06	2.14E-12	7.52E-12	2.15E-12	1.74E-09	2.32E-14	3.34E-13	1.62E-13	3.61E-14	-6.21E-06
256	Propene	Water	µPt	-6.41E-06	3.10E-08	1.63E-09	3.53E-09	4.58E-08	1.25E-10	8.94E-10	3.40E-11	7.01E-10	-6.50E-06
257	Thifensulfuron-methyl	Soil	µPt	-6.74E-06	6.34E-11	2.45E-10	6.42E-11	1.89E-09	6.89E-13	9.98E-12	1.31E-12	1.13E-12	-6.75E-06
258	2,4-D	Air	µPt	-6.83E-06	2.36E-12	8.27E-12	2.36E-12	1.91E-09	2.55E-14	3.67E-13	1.78E-13	3.97E-14	-6.84E-06
259	Clomazone	Soil	µPt	-6.90E-06	1.97E-11	7.17E-11	2.21E-11	4.81E-07	1.96E-13	2.98E-12	3.96E-11	3.54E-13	-7.39E-06
260	Thiodicarb	Soil	µPt	-7.90E-06	2.73E-12	9.57E-12	2.73E-12	2.21E-09	2.95E-14	4.25E-13	2.06E-13	4.60E-14	-7.91E-06
261	Dimethenamid	Soil	µPt	-7.97E-06	6.77E-09	2.70E-08	7.80E-09	6.78E-09	6.95E-11	8.78E-10	1.14E-11	1.22E-10	-8.02E-06
262	Terbacil	Soil	µPt	-8.07E-06	9.65E-08	3.39E-07	9.93E-08	0.00E+00	8.33E-10	1.43E-08	0.00E+00	1.65E-09	-8.62E-06
263	Acrolein	Air	µPt	-8.10E-06	4.81E-09	5.91E-08	2.72E-07	5.33E-07	2.48E-07	3.69E-09	2.87E-09	9.53E-10	-9.23E-06
264	Toluene	Water	µPt	-8.45E-06	1.02E-08	5.44E-08	9.21E-07	9.94E-07	3.52E-08	3.29E-07	4.61E-09	2.97E-09	-1.08E-05
265	PAH, polycyclic aromatic hydrocarbons	Water	µPt	-9.73E-06	1.78E-08	8.22E-08	1.66E-07	4.26E-07	8.48E-08	5.85E-07	6.77E-09	1.12E-09	-1.11E-05
266	Fenamiphos	Soil	µPt	-1.00E-05	1.20E-07	4.21E-07	1.23E-07	0.00E+00	1.03E-09	1.78E-08	0.00E+00	2.04E-09	-1.07E-05
267	Acetochlor	Soil	µPt	-1.07E-05	6.67E-09	2.31E-08	7.10E-09	1.06E-08	5.80E-11	9.03E-10	9.28E-13	1.11E-10	-1.08E-05
268	Diazinon	Soil	µPt	-1.13E-05	1.35E-07	4.76E-07	1.39E-07	0.00E+00	1.17E-09	2.01E-08	0.00E+00	2.31E-09	-1.21E-05
269	Imazethapyr	Soil	µPt	-1.15E-05	7.13E-12	2.51E-11	7.18E-12	1.62E-09	7.08E-14	1.09E-12	1.69E-13	1.21E-13	-1.15E-05
270	Pendimethalin	Air	µPt	-1.17E-05	4.10E-12	1.44E-11	4.10E-12	3.26E-09	4.41E-14	6.38E-13	3.04E-13	6.91E-14	-1.17E-05
271	Cypermethrin	Air	µPt	-1.21E-05	4.18E-12	1.47E-11	4.19E-12	3.39E-09	4.52E-14	6.51E-13	3.16E-13	7.05E-14	-1.21E-05
272	Carbaryl	Soil	µPt	-1.22E-05	1.96E-10	6.89E-10	2.01E-10	8.27E-08	1.71E-12	2.90E-11	6.84E-12	3.34E-12	-1.23E-05
273	Cyfluthrin	Air	µPt	-1.40E-05	4.81E-12	1.69E-11	4.82E-12	3.90E-09	5.21E-14	7.50E-13	3.64E-13	8.12E-14	-1.40E-05
274	Isoproturon	Soil	µPt	-1.55E-05	1.42E-08	6.68E-08	1.57E-08	3.32E-09	2.43E-10	2.64E-09	7.29E-10	2.86E-10	-1.56E-05
275	Antimony	Soil	µPt	-1.69E-05	1.76E-07	9.84E-08	4.83E-07	9.27E-07	4.77E-07	6.36E-09	2.96E-09	1.61E-09	-1.90E-05
276	Occupation, urban, discontinuously built	Raw	µPt	-1.96E-05	2.82E-07	1.45E-06	5.14E-07	3.43E-08	7.34E-09	4.98E-08	3.49E-12	8.74E-09	-2.19E-05
277	Thiram	Soil	µPt	-2.06E-05	1.01E-08	3.47E-08	1.12E-08	8.66E-07	4.52E-10	2.80E-09	6.51E-10	8.63E-09	-2.15E-05
278	Carbaryl	Air	µPt	-2.14E-05	7.91E-12	2.78E-11	7.93E-12	5.98E-09	8.45E-14	1.23E-12	5.58E-13	1.34E-13	-2.14E-05
279	Sulfur trioxide	Air	µPt	-2.16E-05	2.91E-10	1.03E-09	3.14E-10	2.02E-08	2.62E-12	4.30E-11	5.85E-12	6.16E-12	-2.16E-05
280	Fipronil	Soil	µPt	-2.27E-05	2.13E-07	7.51E-07	2.20E-07	4.95E-09	1.88E-09	3.17E-08	1.46E-10	3.64E-09	-2.39E-05
281	Metamitron	Soil	µPt	-2.45E-05	2.35E-07	8.32E-07	2.39E-07	1.89E-09	2.09E-09	3.51E-08	1.62E-13	4.01E-09	-2.58E-05
282	Barium	Soil	µPt	-2.52E-05	9.56E-08	1.63E-07	7.97E-07	1.53E-06	7.89E-07	1.50E-08	4.95E-09	2.66E-09	-2.86E-05
283	PAH, polycyclic aromatic hydrocarbons	Air	µPt	-2.65E-05	3.33E-09	1.57E-08	3.42E-08	1.38E-07	5.59E-10	2.44E-08	1.46E-09	2.39E-10	-2.67E-05
284	Chlorothalonil	Soil	µPt	-2.67E-05	2.58E-07	9.32E-07	3.64E-07	3.65E-07	2.30E-09	3.76E-08	6.07E-09	4.97E-09	-2.87E-05
285	Benzene	Water	µPt	-2.80E-05	3.34E-09	1.73E-08	3.45E-07	3.64E-07	7.08E-09	8.22E-08	1.64E-09	1.07E-09	-2.88E-05
286	Lambda-cyhalothrin	Soil	µPt	-2.94E-05	6.56E-10	2.31E-09	6.77E-10	8.35E-08	5.74E-12	9.76E-11	7.31E-12	1.12E-11	-2.95E-05
287	Propachlor	Soil	µPt	-3.29E-05	3.93E-07	1.38E-06	4.05E-07	0.00E+00	3.40E-09	5.83E-08	0.00E+00	6.71E-09	-3.52E-05
288	Trifluralin	Air	µPt	-3.84E-05	1.32E-11	4.65E-11	1.33E-11	1.07E-08	1.43E-13	2.06E-12	1.00E-12	2.23E-13	-3.84E-05
289	Atrazine	Air	µPt	-4.17E-05	1.77E-11	6.24E-11	1.78E-11	1.17E-08	1.85E-13	2.74E-12	1.09E-12	3.00E-13	-4.17E-05
290	Dimethoate	Soil	µPt	-4.42E-05	4.84E-07	1.72E-06	4.99E-07	4.15E-09	4.27E-09	7.22E-08	9.11E-10	8.31E-09	-4.70E-05
291	Diuron	Soil	µPt	-4.78E-05	5.57E-07	1.96E-06	5.74E-07	1.19E-09	4.82E-09	8.27E-08	4.05E-11	9.51E-09	-5.10E-05
292	Selenium	Water	µPt	-5.19E-05	1.34E-06	1.45E-06	2.41E-06	6.00E-06	3.19E-08	4.45E-07	1.83E-06	1.44E-08	-6.54E-05
293	Occupation, arable, non-irrigated	Raw	µPt	-6.03E-05	3.97E-07	1.55E-06	4.62E-07	1.06E-07	1.96E-08	1.42E-07	2.06E-09	7.23E-09	-6.30E-05
294	Captan	Soil	µPt	-6.79E-05	8.12E-07	2.85E-06	8.35E-07	0.00E+00	7.01E-09	1.20E-07	0.00E+00	1.38E-08	-7.25E-05
295	Arsenic	Water	µPt	-7.91E-05	1.86E-06	7.18E-07	1.63E-05	3.14E-05	7.86E-09	1.66E-06	1.10E-05	2.76E-07	-1.42E-04
296	Selenium	Soil	µPt	-8.43E-05	2.98E-08	5.73E-07	2.81E-06	5.39E-06	2.78E-06	3.71E-08	1.73E-08	9.35E-09	-9.60E-05
297	Pendimethalin	Soil	µPt	-9.31E-05	2.90E-10	1.03E-09	2.98E-10	1.31E-08	2.63E-12	4.34E-11	1.59E-12	4.96E-12	-9.31E-05
298	Chlorpyrifos	Air	µPt	-1.17E-04	4.03E-11	1.42E-10	4.04E-11	3.27E-08	4.36E-13	6.29E-12	3.05E-12	6.81E-13	-1.17E-04
299	Paraquat	Soil	µPt	-1.29E-04	8.20E-09	2.88E-08	8.50E-09	5.03E-08	7.78E-11	1.23E-09	1.77E-11	2.70E-10	-1.29E-04
300	Paraquat	Air	µPt	-1.40E-04	4.82E-11	1.69E-10	4.83E-11	3.91E-08	5.21E-13	7.51E-12	3.64E-12	8.13E-13	-1.40E-04
301	Occupation, arable, greenhouse	Raw	µPt	-1.48E-04	1.76E-06	6.20E-06	1.82E-06	0.00E+00	1.52E-08	2.62E-07	0.00E+00	3.01E-08	-1.58E-04
302	Trifluralin	Soil	µPt	-1.53E-04	3.69E-10	1.30E-09	3.88E-10	3.92E-07	3.39E-12	5.55E-11	3.28E-11	6.33E-12	-1.54E-04
303	Carbofuran	Soil	µPt	-1.58E-04	7.81E-08	2.70E-07	8.65E-08	6.87E-06	3.32E-09	2.10E-08	4.76E-09	6.25E-08	-1.65E-04
304	Metolachlor	Air	µPt	-1.61E-04	5.64E-11	1.98E-10	5.65E-11	4.50E-08	6.08E-13	8.78E-12	4.19E-12	9.51E-13	-1.61E-04
305	Sulfentrazone	Air	µPt	-1.69E-04	5.82E-11	2.04E-10	5.83E-11	4.72E-08	6.30E-13	9.08E-12	4.40E-12	9.82E-13	-1.69E-04
306	Antimony	Water	µPt	-1.90E-04	6.69E-06	9.10E-07	4.73E-06	7.10E-06	6.40E-09	5.05E-07	5.67E-07	2.07E-08	-2.10E-04
307	Selenium	Air	µPt	-2.08E-04	2.80E-06	1.20E-05	9.02E-06	4.50E-05	3.28E-07	6.28E-06	1.55E-06	9.61E-08	-2.85E-04
308	Formaldehyde	Air	µPt	-2.09E-04	8.03E-09	5.02E-08	6.91E-08	2.37E-07	3.24E-08	1.80E-07	3.38E-09	4.56E-10	-2.09E-04
309	Mancozeb	Soil	µPt	-2.46E-04	2.79E-06	9.86E-06	3.13E-06	9.59E-07	2.42E-08	4.11E-07	1.60E-08	4.91E-08	-2.63E-04
310	Lead	Water	µPt	-2.56E-04	3.97E-07	1.89E-06	1.58E-05	1.83E-05	4.96E-08	2.62E-06	8.83E-06	5.42E-08	-3.04E-04
311	Barium	Air	µPt	-2.57E-04	4.31E-07	3.67E-06	7.99E-06	1.96E-05	7.12E-06	1.67E-07	3.02E-07	3.69E-08	-2.96E-04
312	Metribuzin	Air	µPt	-3.19E-04	1.10E-10	3.87E-10	1.10E-10	8.93E-08	1.19E-12	1.72E-11	8.32E-12	1.86E-12	-3.19E-04
313	Atrazine	Soil	µPt	-3.26E-04	4.32E-07	1.76E-06	8.53E-07	4.58E-06	3.73E-09	4.09E-08	1.48E-07	1.28E-08	-3.34E-04
314	Chlorpyrifos	Soil	µPt	-4.02E-04	2.46E-08	8.65E-08	2.53E-08	6.02E-08	2.17E-10	3.65E-09	2.19E-11	4.20E-10	-4.02E-04
315	Cyhalothrin, gamma-	Air	µPt	-4.15E-04	1.43E-10	5.03E-10	1.43E-10	1.16E-07	1.55E-12	2.23E-11	1.08E-11	2.41E-12	-4.15E-04
316	Imazamox	Soil	µPt	-4.61E-04	2.86E-10	1.01E-09	2.87E-10	6.44E-08	2.84E-12	4.37E-11	6.72E-12	4.84E-12	-4.61E-04
317	Benzene, 1,2-dichloro-	Water	µPt	-4.82E-04	4.87E-09	1.11E-08	2.21E-08	2.53E-07	2.11E-10	1.08E-09	4.66E-09	1.18E-10	-4.82E-04
318	Cadmium	Water	µPt	-5.56E-04	1.89E-07	7.05E-07	1.72E-05	1.76E-05	2.39E-08	2.33E-06	1.45E-05	5.37E-08	-6.09E-04
319	Occupation, forest, extensive	Raw	µPt	-5.84E-04	8.79E-06	6.04E-05	1.58E-05	3.08E-05	3.38E-07	1.72E-06	7.63E-07	2.26E-07	-7.03E-04
320	Benzene, chloro-	Water	µPt	-6.05E-04	6.47E-09	1.73E-08	3.92E-08	3.32E-07	3.44E-10	1.61E-09	8.69E-09	1.88E-10	-6.05E-04
321	Chromium VI	Air	µPt	-6.55E-04	7.08E-06	3.53E-05	2.75E-05	1.05E-04	1.46E-07	1.12E-05	3.85E-06	2.57E-07	-8.45E-04
322	Chromium	Water	µPt	-8.73E-04	3.73E-07	3.18E-06	4.20E-05	4.17E-05	6.33E-08	5.40E-06	3.19E-07	1.29E-07	-9.66E-04
323	Aldicarb	Soil	µPt	-9.76E-04	9.45E-06	3.33E-05	9.74E-06	1.87E-07	8.33E-08	1.41E-06	6.36E-09	1.62E-07	-1.03E-03
324	Hydrocarbons, aromatic	Water	µPt	-1.07E-03	1.81E-06	8.94E-06	1.82E-05	4.66E-05	9.32E-06	6.44E-05	7.35E-07	1.22E-07	-1.22E-03
325	Carbendazim	Soil	µPt	-1.28E-03	5.02E-09	1.91E-08	5.62E-09	8.90E-05	9.35E-11	9.22E-10	7.45E-09	1.00E-09	-1.37E-03
326	Cobalt	Air	µPt	-1.47E-03	2.21E-05	9.24E-05	1.94E-04	4.30E-04	5.07E-06	6.82E-04	1.05E-05	1.30E-06	-2.91E-03
327	Occupation, permanent crops, irrigated, intensive	Raw	µPt	-1.83E-03	2.28E-05	9.45E-05	2.66E-05	3.29E-06	3.86E-07	4.06E-06	4.22E-08	4.26E-07	-1.98E-03
328	Nickel	Water	µPt	-1.86E-03	1.00E-06	5.18E-06	4.25E-05	4.85E-05	6.86E-08	1.64E-05	1.77E-04	1.42E-07	-2.15E-03
329	Occupation, pasture and meadow, intensive	Raw	µPt	-1.93E-03	3.42E-05	1.21E-04	3.48E-05	1.55E-11	3.00E-07	5.05E-06	3.64E-14	5.83E-07	-2.13E-03
330	Occupation, permanent crops, non-irrigated, intensive	Raw	µPt	-1.96E-03	2.34E-05	8.24E-05	2.41E-05	7.38E-17	2.02E-07	3.47E-06	1.74E-19	4.00E-07	-2.10E-03
331	Acetic acid	Air	µPt	-2.24E-03	4.42E-08	2.28E-07	4.84E-07	2.36E-06	1.41E-09	2.00E-06	2.02E-08	3.60E-09	-2.24E-03
332	Mercury	Water	µPt	-2.83E-03	2.65E-07	4.69E-07	8.49E-07	3.58E-06	2.56E-09	1.12E-06	3.45E-05	6.06E-09	-2.87E-03
333	Occupation, arable, irrigated, intensive	Raw	µPt	-3.52E-03	2.12E-05	7.85E-05	2.29E-05	6.41E-07	1.95E-07	3.05E-06	1.29E-08	3.74E-07	-3.64E-03
334	Cadmium	Air	µPt	-4.37E-03	7.35E-05	1.13E-04	4.47E-04	6.56E-04	2.35E-05	3.46E-04	1.09E-05	1.90E-06	-6.04E-03
335	Glyphosate	Air	µPt	-5.05E-03	1.74E-09	6.12E-09	1.75E-09	1.41E-06	1.88E-11	2.72E-10	1.32E-10	2.94E-11	-5.05E-03
336	Zinc	Water	µPt	-5.33E-03	3.80E-06	1.85E-05	1.51E-04	2.11E-04	1.04E-05	8.96E-05	1.65E-03	5.65E-07	-7.47E-03
337	Arsenic	Soil	µPt	-6.49E-03	2.39E-05	1.00E-04	6.53E-05	3.42E-04	1.72E-05	2.02E-06	1.01E-03	8.04E-07	-8.05E-03
338	Chromium	Air	µPt	-7.46E-03	1.09E-04	3.54E-04	6.90E-04	1.23E-03	1.34E-05	4.26E-04	3.31E-05	3.70E-06	-1.03E-02
339	Arsenic	Air	µPt	-8.08E-03	1.27E-04	3.51E-04	6.06E-04	1.12E-03	1.37E-05	2.70E-04	3.46E-05	3.37E-06	-1.06E-02
340	Occupation, traffic area, rail/road embankment	Raw	µPt	-9.23E-03	1.26E-04	6.38E-04	1.28E-04	6.64E-04	2.01E-06	8.20E-06	2.61E-05	2.63E-06	-1.08E-02
341	2,4-D	Soil	µPt	-1.03E-02	7.10E-09	2.54E-08	7.95E-09	1.45E-06	7.10E-11	1.05E-09	4.52E-10	1.73E-10	-1.03E-02
342	Aldrin	Soil	µPt	-1.16E-02	3.37E-05	1.38E-04	7.69E-05	4.73E-04	2.60E-07	2.71E-06	1.62E-05	1.14E-06	-1.24E-02
343	Occupation, permanent crop	Raw	µPt	-1.18E-02	5.77E-06	1.99E-05	6.42E-06	4.97E-04	2.60E-07	1.61E-06	3.74E-07	4.95E-06	-1.23E-02
344	Sulfentrazone	Soil	µPt	-1.56E-02	9.58E-09	3.37E-08	9.63E-09	2.18E-06	9.53E-11	1.46E-09	2.28E-10	1.62E-10	-1.56E-02
345	Lead	Air	µPt	-1.64E-02	7.80E-05	4.42E-04	8.14E-04	1.81E-03	2.74E-04	4.13E-04	3.85E-05	5.07E-06	-2.02E-02
346	Metribuzin	Soil	µPt	-1.66E-02	6.14E-08	2.20E-07	7.79E-08	2.40E-06	5.54E-10	9.05E-09	1.16E-09	1.13E-09	-1.66E-02
347	Endosulfan	Soil	µPt	-1.80E-02	1.14E-08	4.02E-08	1.15E-08	2.50E-06	1.13E-10	1.74E-09	2.61E-10	1.94E-10	-1.80E-02
348	Mercury	Air	µPt	-1.94E-02	2.83E-04	9.41E-04	9.23E-04	3.59E-03	2.06E-05	2.36E-04	1.28E-04	8.29E-06	-2.55E-02
349	Antimony	Air	µPt	-2.15E-02	1.38E-05	1.47E-04	7.14E-04	1.37E-03	7.04E-04	9.45E-06	4.54E-06	2.38E-06	-2.44E-02
350	Occupation, mineral extraction site	Raw	µPt	-2.69E-02	1.80E-04	6.85E-04	3.50E-04	3.22E-03	1.73E-06	2.94E-05	8.05E-05	2.05E-05	-3.15E-02
351	Copper	Water	µPt	-2.93E-02	1.09E-05	6.94E-05	5.42E-04	6.88E-04	8.58E-07	8.62E-05	6.94E-03	1.84E-06	-3.76E-02
352	Linuron	Soil	µPt	-3.42E-02	1.96E-07	7.42E-07	3.16E-07	5.94E-06	1.63E-09	2.30E-08	4.37E-08	4.88E-09	-3.42E-02
353	Occupation, dump site	Raw	µPt	-5.20E-02	7.32E-04	3.25E-03	2.19E-03	1.21E-02	8.28E-06	9.27E-05	4.32E-04	2.56E-05	-7.08E-02
354	Sulfur dioxide	Air	µPt	-8.36E-02	1.07E-03	5.01E-03	2.88E-02	3.96E-02	1.53E-04	8.28E-03	1.17E-03	1.14E-04	-1.68E-01
355	Nickel	Air	µPt	-8.75E-02	4.38E-04	2.24E-03	3.40E-03	7.65E-03	1.67E-04	1.40E-02	2.16E-04	2.21E-05	-1.16E-01
356	Occupation, forest, intensive	Raw	µPt	-1.74E-01	2.03E-03	1.05E-02	2.50E-03	1.30E-02	3.05E-05	1.37E-04	5.02E-04	4.79E-05	-2.02E-01
357	Metolachlor	Soil	µPt	-1.87E-01	3.15E-08	1.19E-07	3.61E-08	2.56E-05	4.52E-10	4.77E-09	3.05E-09	5.75E-10	-1.87E-01
358	Mercury	Soil	µPt	-1.99E-01	1.12E-06	5.49E-06	2.43E-06	9.23E-04	6.04E-07	4.20E-06	7.80E-03	1.24E-07	-2.08E-01
359	Occupation, construction site	Raw	µPt	-2.04E-01	1.36E-04	7.49E-05	9.26E-06	1.37E-02	8.78E-08	8.44E-07	1.77E-07	2.28E-04	-2.19E-01
360	Occupation, industrial area	Raw	µPt	-3.36E-01	4.80E-04	2.81E-04	1.29E-04	1.53E-03	9.94E-07	9.42E-06	2.84E-05	1.86E-06	-3.38E-01
361	Zinc	Air	µPt	-3.96E-01	1.56E-03	6.02E-03	1.48E-02	3.81E-02	7.87E-03	2.49E-03	4.55E-04	1.20E-04	-4.67E-01
362	Glyphosate	Soil	µPt	-4.50E-01	7.60E-07	2.71E-06	8.34E-07	6.59E-05	7.57E-09	1.13E-07	2.99E-08	2.83E-08	-4.50E-01
363	Ammonia	Air	µPt	-6.19E-01	8.92E-05	3.75E-04	4.71E-04	3.22E-03	1.06E-05	3.99E-05	3.88E-03	3.43E-06	-6.27E-01
364	Copper	Air	µPt	-6.58E-01	5.31E-04	5.64E-03	2.48E-02	4.42E-02	1.98E-02	5.27E-03	2.58E-04	8.69E-05	-7.58E-01
365	Lead	Soil	µPt	-6.98E-01	1.79E-05	1.16E-04	2.69E-04	9.72E-04	2.48E-04	3.05E-05	1.23E-02	1.31E-06	-7.12E-01
366	Aluminium	Air	µPt	-8.57E-01	4.92E-03	3.53E-02	5.26E-02	9.28E-02	2.66E-04	1.44E-03	4.02E-03	3.17E-04	-1.05E+00
367	Cadmium	Soil	µPt	-1.03E+00	1.84E-05	1.01E-04	6.96E-05	1.83E-04	4.67E-05	6.24E-06	1.56E-03	6.06E-07	-1.03E+00
368	Nitrogen oxides	Air	µPt	-1.27E+00	3.39E-03	1.60E-02	3.51E-02	8.91E-02	4.10E-03	2.21E-02	4.47E-03	1.99E-04	-1.45E+00
369	Chromium	Soil	µPt	-2.78E+00	8.81E-05	4.99E-04	2.12E-04	2.64E-03	1.00E-04	8.28E-06	2.87E-02	2.89E-06	-2.82E+00
370	Occupation, arable, irrigated	Raw	µPt	-1.79E+01	6.18E-06	2.17E-05	6.19E-06	5.01E-03	6.69E-08	9.63E-07	4.67E-07	1.04E-07	-1.79E+01
371	Occupation, arable	Raw	µPt	-1.73E+02	2.58E-04	9.07E-04	2.64E-04	4.83E-02	2.40E-06	3.88E-05	4.63E-06	4.39E-06	-1.73E+02
372	Occupation, arable, non-irrigated, intensive	Raw	µPt	-2.30E+02	2.91E-04	1.07E-03	3.83E-04	9.31E-02	2.72E-06	3.96E-05	3.87E-05	6.07E-06	-2.30E+02
	Total		µPt	-2.31E+02
Climate change
No	Substance	Compartment	Unit	Total	Water	Potassium hydroxide	Methanol	Used vegetable cooking oil, purified	Transport	Electricity	Wastewater, from residence (Treatment)	Used vegetable cooking oil (residual) (Treatment)	Soybean oil, refined (Avoided)
1	Methane, bromochlorodifluoro-, Halon 1211	Air	µPt	3.81E-05	2.84E-07	2.08E-06	2.95E-05	3.45E-05	4.61E-09	1.88E-07	6.92E-08	9.45E-08	-2.87E-05
2	Methane, bromo-, Halon 1001	Air	µPt	1.08E-12	3.89E-15	2.30E-14	8.87E-13	7.90E-13	2.13E-17	4.66E-15	2.31E-15	2.57E-15	-6.34E-13
3	Methane, dichlorofluoro-, HCFC-21	Air	µPt	-3.69E-09	7.47E-11	6.08E-10	1.41E-10	1.31E-12	1.85E-12	4.34E-12	4.55E-14	2.08E-12	-4.52E-09
4	Methane	Air	µPt	-3.08E-08	5.24E-10	1.73E-09	1.02E-09	3.62E-09	5.00E-12	6.17E-11	1.38E-10	1.49E-11	-3.79E-08
5	Methane, trichlorofluoro-, CFC-11	Air	µPt	-1.45E-07	2.97E-09	2.41E-08	5.59E-09	3.39E-11	7.20E-11	1.63E-10	1.17E-12	8.23E-11	-1.78E-07
6	Ethane, 1,1,1-trichloro-, HCFC-140	Air	µPt	-6.12E-07	1.10E-08	3.96E-08	2.82E-08	2.01E-07	7.35E-11	1.53E-09	6.85E-09	3.78E-10	-9.01E-07
7	Ethane, 2-chloro-1,1,1,2-tetrafluoro-, HCFC-124	Air	µPt	-7.04E-07	1.16E-08	5.51E-08	3.90E-08	7.02E-10	2.90E-10	2.08E-09	2.67E-11	3.86E-10	-8.13E-07
8	Methane, monochloro-, R-40	Air	µPt	-1.93E-06	3.46E-08	1.25E-07	8.88E-08	6.33E-07	2.32E-10	4.82E-09	2.16E-08	1.19E-09	-2.84E-06
9	Ethane, 1,1,2-trichloro-1,2,2-trifluoro-, CFC-113	Air	µPt	-1.00E-05	1.65E-07	7.85E-07	5.55E-07	9.98E-09	4.13E-09	2.97E-08	3.80E-10	5.49E-09	-1.16E-05
10	Methane, dichloro-, HCC-30	Air	µPt	-1.62E-05	1.33E-08	4.26E-08	2.96E-08	2.14E-07	8.11E-11	1.61E-09	7.32E-09	4.14E-10	-1.66E-05
11	Ethane, 1,1-difluoro-, HFC-152a	Air	µPt	-5.55E-05	2.30E-06	1.61E-06	4.24E-07	3.86E-07	2.67E-09	2.86E-08	3.27E-09	5.12E-09	-6.02E-05
12	Ethane, hexafluoro-, HFC-116	Air	µPt	-6.66E-05	7.65E-07	2.39E-06	4.41E-06	7.01E-06	1.11E-08	1.22E-07	1.64E-07	2.77E-08	-8.15E-05
13	Methane, chlorodifluoro-, HCFC-22	Air	µPt	-8.69E-05	5.48E-06	3.90E-05	1.40E-04	1.70E-04	9.86E-08	1.10E-06	8.12E-07	5.35E-07	-4.43E-04
14	Chloroform	Air	µPt	-1.35E-04	2.94E-08	1.76E-07	6.26E-08	3.92E-07	4.96E-10	2.91E-09	7.45E-09	8.88E-10	-1.35E-04
15	Ethane, 1,1,1,2-tetrafluoro-, HFC-134a	Air	µPt	-1.68E-04	1.11E-06	4.53E-05	1.77E-06	6.16E-06	2.00E-08	1.73E-07	4.32E-08	1.05E-07	-2.23E-04
16	Methane, trifluoro-, HFC-23	Air	µPt	-1.81E-04	3.66E-06	2.97E-05	6.89E-06	6.44E-08	9.04E-08	2.12E-07	2.23E-09	1.02E-07	-2.21E-04
17	Methane, tetrafluoro-, CFC-14	Air	µPt	-4.09E-04	4.75E-06	1.23E-05	2.90E-05	4.75E-05	4.18E-08	6.32E-07	1.11E-06	1.73E-07	-5.04E-04
18	Methane, bromotrifluoro-, Halon 1301	Air	µPt	-6.60E-04	2.20E-06	1.16E-05	1.83E-04	1.94E-04	7.76E-06	6.47E-05	1.01E-06	5.87E-07	-1.12E-03
19	Carbon dioxide	Air	µPt	-8.68E-04	3.51E-05	1.28E-04	7.91E-05	6.46E-04	1.71E-07	2.54E-06	7.41E-06	1.19E-06	-1.77E-03
20	Methane, dichlorodifluoro-, CFC-12	Air	µPt	-9.09E-04	1.95E-06	1.50E-05	1.63E-05	1.02E-06	4.72E-08	1.22E-07	1.95E-09	8.32E-08	-9.44E-04
21	Methane, tetrachloro-, CFC-10	Air	µPt	-1.10E-03	2.42E-06	1.51E-06	1.87E-06	1.23E-05	7.35E-09	5.25E-08	5.08E-06	2.80E-08	-1.13E-03
22	Ethane, 1,2-dichloro-1,1,2,2-tetrafluoro-, CFC-114	Air	µPt	-3.35E-03	9.67E-05	3.49E-04	1.47E-04	1.02E-03	9.49E-07	3.15E-05	2.97E-05	2.04E-06	-5.02E-03
23	Sulfur hexafluoride	Air	µPt	-5.99E-02	2.40E-03	8.64E-03	5.07E-03	3.47E-02	1.66E-05	4.03E-02	1.08E-03	6.83E-05	-1.52E-01
24	Carbon monoxide, fossil	Air	µPt	-1.40E-01	3.55E-04	1.67E-03	5.42E-03	1.26E-02	4.30E-04	1.33E-03	9.38E-05	2.78E-05	-1.62E-01
25	Methane, fossil	Air	µPt	-2.56E-01	1.27E-02	6.18E-02	4.54E-01	5.89E-01	9.97E-04	3.77E-02	6.83E-03	1.61E-03	-1.42E+00
26	Methane, biogenic	Air	µPt	-3.80E-01	1.51E-04	3.27E-04	1.95E-04	2.16E-03	9.41E-07	1.93E-05	2.40E-03	2.76E-06	-3.85E-01
27	Dinitrogen monoxide	Air	µPt	-2.51E+01	2.06E-03	9.70E-03	1.48E-02	7.31E-02	5.41E-04	1.66E-02	1.66E-02	1.10E-04	-2.53E+01
28	Carbon dioxide, fossil	Air	µPt	-3.75E+01	3.63E-01	1.78E+00	3.22E+00	1.25E+01	1.83E-01	2.70E+00	1.82E-01	2.27E-02	-5.84E+01
29	Carbon dioxide, land transformation	Air	µPt	-1.62E+02	8.84E-04	3.28E-03	1.76E-03	3.55E-02	6.71E-06	4.00E-04	3.80E-04	3.83E-05	-1.62E+02
	Total		µPt	-2.26E+02
Resources
No	Substance	Compartment	Unit	Total	Water	Potassium hydroxide	Methanol	Used vegetable cooking oil, purified	Transport	Electricity	Wastewater, from residence (Treatment)	Used vegetable cooking oil (residual) (Treatment)	Soybean oil, refined (Avoided)
1	Gas, natural/m3	Raw	µPt	2.35E+01	8.49E-02	5.55E-01	1.69E+01	1.69E+01	6.50E-03	1.72E+00	3.41E-02	5.01E-02	-1.28E+01
2	Copper, 0.59% in sulfide, Cu 0.22% and Mo 8.2E-3% in crude ore	Raw	µPt	4.36E-03	3.90E-06	5.72E-06	2.94E-03	1.53E-03	5.79E-08	1.35E-07	8.27E-08	7.23E-06	-1.21E-04
3	Copper, 0.52% in sulfide, Cu 0.27% and Mo 8.2E-3% in crude ore	Raw	µPt	3.75E-03	5.21E-06	1.07E-05	2.56E-03	1.34E-03	6.75E-08	1.76E-07	6.98E-08	6.33E-06	-1.68E-04
4	Copper, 0.97% in sulfide, Cu 0.36% and Mo 4.1E-2% in crude ore	Raw	µPt	2.67E-03	1.42E-06	5.19E-07	1.77E-03	9.26E-04	2.62E-08	5.12E-08	5.13E-08	4.36E-06	-4.10E-05
5	Copper, 1.18% in sulfide, Cu 0.39% and Mo 8.2E-3% in crude ore	Raw	µPt	2.61E-03	2.51E-06	3.97E-06	1.76E-03	9.16E-04	3.63E-08	8.62E-08	4.93E-08	4.33E-06	-7.83E-05
6	Copper, Cu 0.38%, Au 9.7E-4%, Ag 9.7E-4%, Zn 0.63%, Pb 0.014%, in ore	Raw	µPt	6.96E-04	6.57E-06	2.08E-05	6.05E-04	3.13E-04	7.16E-08	2.43E-07	1.42E-08	1.55E-06	-2.51E-04
7	Molybdenum	Raw	µPt	2.98E-04	1.59E-07	5.80E-08	1.98E-04	1.04E-04	2.93E-09	5.73E-09	5.73E-09	4.88E-07	-4.58E-06
8	Molybdenum, 0.016% in sulfide, Mo 8.2E-3% and Cu 0.27% in crude ore	Raw	µPt	2.89E-04	4.01E-07	8.21E-07	1.97E-04	1.03E-04	5.19E-09	1.35E-08	5.37E-09	4.87E-07	-1.29E-05
9	Molybdenum, 0.022% in sulfide, Mo 8.2E-3% and Cu 0.22% in crude ore	Raw	µPt	2.58E-04	2.30E-07	3.38E-07	1.73E-04	9.05E-05	3.42E-09	7.96E-09	4.89E-09	4.27E-07	-7.14E-06
10	Molybdenum, 0.025% in sulfide, Mo 8.2E-3% and Cu 0.39% in crude ore	Raw	µPt	2.42E-04	2.33E-07	3.69E-07	1.63E-04	8.52E-05	3.37E-09	8.01E-09	4.58E-09	4.02E-07	-7.27E-06
11	Copper, 2.19% in sulfide, Cu 1.83% and Mo 8.2E-3% in crude ore	Raw	µPt	3.64E-05	4.50E-07	9.57E-07	3.10E-05	1.69E-05	3.31E-09	1.09E-08	5.19E-10	7.91E-08	-1.30E-05
12	Copper, Cu 3.2E+0%, Pt 2.5E-4%, Pd 7.3E-4%, Rh 2.0E-5%, Ni 2.3E+0% in ore	Raw	µPt	3.08E-05	4.65E-08	1.90E-07	3.11E-05	1.64E-05	3.34E-08	2.78E-07	1.06E-08	7.72E-08	-1.73E-05
13	Nickel, Ni 2.3E+0%, Pt 2.5E-4%, Pd 7.3E-4%, Rh 2.0E-5%, Cu 3.2E+0% in ore	Raw	µPt	2.65E-05	4.00E-08	1.63E-07	2.67E-05	1.42E-05	2.87E-08	2.39E-07	9.12E-09	6.64E-08	-1.49E-05
14	Molybdenum, 0.010% in sulfide, Mo 8.2E-3% and Cu 1.83% in crude ore	Raw	µPt	2.29E-05	2.84E-07	6.03E-07	1.95E-05	1.06E-05	2.09E-09	6.87E-09	3.27E-10	4.98E-08	-8.20E-06
15	Copper, 1.42% in sulfide, Cu 0.81% and Mo 8.2E-3% in crude ore	Raw	µPt	1.89E-05	1.64E-07	4.80E-07	1.56E-05	8.08E-06	1.66E-09	5.37E-09	2.48E-10	3.98E-08	-5.56E-06
16	Molybdenum, 0.022% in sulfide, Mo 8.2E-3% and Cu 0.36% in crude ore	Raw	µPt	1.67E-05	2.23E-07	4.42E-07	1.43E-05	7.91E-06	1.53E-09	5.05E-09	2.43E-10	3.65E-08	-6.25E-06
17	Lead, Pb 0.014%, Au 9.7E-4%, Ag 9.7E-4%, Zn 0.63%, Cu 0.38%, in ore	Raw	µPt	5.81E-06	5.48E-08	1.73E-07	5.05E-06	2.61E-06	5.98E-10	2.03E-09	1.19E-10	1.30E-08	-2.09E-06
18	Molybdenum, 0.014% in sulfide, Mo 8.2E-3% and Cu 0.81% in crude ore	Raw	µPt	3.88E-06	3.37E-08	9.89E-08	3.22E-06	1.66E-06	3.41E-10	1.11E-09	5.12E-11	8.21E-09	-1.14E-06
19	Zinc, Zn 0.63%, Au 9.7E-4%, Ag 9.7E-4%, Cu 0.38%, Pb 0.014%, in ore	Raw	µPt	2.67E-06	2.51E-08	7.95E-08	2.31E-06	1.20E-06	2.74E-10	9.30E-10	5.44E-11	5.95E-09	-9.60E-07
20	Lead, Pb 3.6E-1%, in mixed ore	Raw	µPt	-1.93E-07	3.22E-09	6.06E-09	2.02E-08	1.97E-07	1.22E-10	9.05E-10	7.59E-10	2.81E-10	-4.21E-07
21	Zinc, Zn 3.1%, in mixed ore	Raw	µPt	-5.86E-07	9.76E-09	1.84E-08	6.13E-08	5.97E-07	3.71E-10	2.75E-09	2.30E-09	8.54E-10	-1.28E-06
22	Copper, Cu 0.2%, in mixed ore	Raw	µPt	-1.03E-06	1.71E-08	3.22E-08	1.07E-07	1.05E-06	6.49E-10	4.81E-09	4.03E-09	1.50E-09	-2.24E-06
23	Cinnabar	Raw	µPt	-4.76E-06	1.36E-07	6.75E-09	1.38E-08	1.31E-07	5.79E-11	4.05E-10	3.28E-08	2.44E-10	-5.08E-06
24	Chromium	Raw	µPt	-1.19E-05	5.62E-07	8.41E-07	4.14E-06	3.76E-06	2.81E-09	3.30E-08	5.30E-08	1.59E-08	-2.13E-05
25	Copper, Cu 5.2E-2%, Pt 4.8E-4%, Pd 2.0E-4%, Rh 2.4E-5%, Ni 3.7E-2% in ore	Raw	µPt	-1.63E-05	1.54E-07	6.55E-07	2.23E-05	1.31E-05	2.04E-07	1.44E-06	4.28E-08	5.90E-08	-5.42E-05
26	Manganese	Raw	µPt	-1.78E-05	6.08E-07	3.65E-08	3.88E-08	1.47E-07	1.07E-10	1.03E-09	3.36E-09	5.21E-10	-1.86E-05
27	Nickel, Ni 3.7E-2%, Pt 4.8E-4%, Pd 2.0E-4%, Rh 2.4E-5%, Cu 5.2E-2% in ore	Raw	µPt	-2.80E-05	2.65E-07	1.13E-06	3.84E-05	2.24E-05	3.50E-07	2.48E-06	7.35E-08	1.01E-07	-9.33E-05
28	Copper, 1.13% in sulfide, Cu 0.76% and Ni 0.76% in crude ore	Raw	µPt	-2.21E-04	2.96E-06	1.60E-06	1.38E-04	1.32E-04	3.32E-09	2.47E-07	2.93E-07	6.53E-07	-4.97E-04
29	Tin	Raw	µPt	-3.04E-04	7.10E-06	4.78E-05	1.14E-05	7.58E-08	1.42E-07	3.13E-07	1.54E-09	1.65E-07	-3.71E-04
30	Iron	Raw	µPt	-4.77E-04	1.07E-05	2.22E-05	9.23E-06	3.93E-06	5.12E-08	7.94E-07	1.71E-07	1.33E-07	-5.24E-04
31	Nickel, 1.13% in sulfide, Ni 0.76% and Cu 0.76% in crude ore	Raw	µPt	-5.49E-04	7.34E-06	3.96E-06	3.42E-04	3.27E-04	8.23E-09	6.12E-07	7.27E-07	1.62E-06	-1.23E-03
32	Nickel, 1.98% in silicates, 1.04% in crude ore	Raw	µPt	-1.05E-03	5.65E-05	6.37E-05	3.53E-04	3.26E-04	2.24E-07	2.62E-06	4.81E-06	1.34E-06	-1.86E-03
33	Lead	Raw	µPt	-1.62E-03	1.42E-05	1.47E-05	4.90E-05	2.63E-04	3.65E-08	5.68E-07	1.05E-06	1.34E-06	-1.96E-03
34	Zinc	Raw	µPt	-1.62E-03	1.42E-05	1.47E-05	4.91E-05	2.63E-04	3.65E-08	5.69E-07	1.05E-06	1.34E-06	-1.96E-03
35	Copper, 0.99% in sulfide, Cu 0.36% and Mo 8.2E-3% in crude ore	Raw	µPt	-3.05E-03	2.81E-05	1.20E-05	2.44E-04	6.46E-04	3.40E-08	1.85E-07	2.26E-06	3.33E-06	-3.99E-03
36	Aluminium	Raw	µPt	-5.80E-03	4.01E-04	8.09E-06	1.97E-04	1.20E-04	3.88E-08	5.50E-07	4.71E-05	5.26E-07	-6.58E-03
37	Peat	Raw	µPt	-2.50E-02	1.09E-03	3.78E-03	9.32E-04	6.47E-03	8.46E-06	3.40E-05	2.15E-04	1.67E-05	-3.76E-02
38	Gas, mine, off-gas, process, coal mining/m3	Raw	µPt	-1.75E-01	2.61E-03	1.19E-02	5.38E-03	3.87E-02	3.14E-05	3.39E-04	1.41E-03	8.08E-05	-2.36E-01
39	Coal, brown	Raw	µPt	-2.19E+00	4.75E-02	1.78E-01	8.81E-02	5.75E-01	3.46E-04	1.04E-02	1.92E-02	1.21E-03	-3.11E+00
40	Uranium	Raw	µPt	-3.39E+00	9.51E-02	3.39E-01	1.45E-01	1.00E+00	9.10E-04	2.89E-02	2.96E-02	2.01E-03	-5.04E+00
41	Coal, hard	Raw	µPt	-9.12E+00	1.29E-01	5.89E-01	2.76E-01	1.97E+00	1.62E-03	1.82E-02	7.20E-02	4.10E-03	-1.22E+01
42	Oil, crude	Raw	µPt	-2.11E+01	3.73E-02	1.71E-01	3.36E-01	8.83E-01	1.77E-01	1.22E+00	1.40E-02	2.31E-03	-2.39E+01
	Total		µPt	-1.25E+01
