# Supplementary material for: Data on environmental analysis of natural antioxidant production from walnut husk by a solar photovoltaic-driven system as a replacement for potentially carcinogenic synthetic antioxidants
Source: Data Brief. 2019 Dec 4;28:104933. doi: 10.1016/j.dib.2019.104933 (PMC6921098; doi:10.1016/j.dib.2019.104933)
Supplement: Weighting- PG production.csv [file mmc18.csv]

Inventory Data for 250 mg PG production based on weighting
Human health
No	Substance	Compartment	Unit	Total	Propanol (Used)	Propanol (Recovered)	Sulfuric acid (Used)	Sulfuric acid (Output)	Quinones (Produced)	Water	Diethyl ether (Used)	Diethyl ether (Recovered)	Sodium hydrogen carbonate	Sodium sulfate	Galic acid	Electricity (To generate heat)	Electricity (For product extraction and solvent recovery)
1	Sulfur dioxide	Air	µPt	2.68E+00	8.31E-02	-7.53E-02	1.72E-03	-1.72E-03	-1.36E-02	9.06E-07	1.07E-02	-1.07E-02	5.02E-03	1.58E-02	2.63E+00	6.18E-03	2.74E-02
2	Nitrogen oxides	Air	µPt	2.12E+00	7.55E-02	-6.83E-02	4.92E-04	-4.92E-04	-1.48E-02	8.77E-07	8.45E-03	-8.45E-03	2.49E-03	1.14E-02	2.09E+00	4.90E-03	2.18E-02
3	Hydrocarbons, aromatic	Air	µPt	1.73E+00	3.16E-02	-2.87E-02	8.30E-06	-8.30E-06	-1.76E-02	2.23E-07	6.21E-03	-6.21E-03	0.00E+00	1.88E-03	1.72E+00	4.04E-03	1.79E-02
4	Particulates, < 2.5 um	Air	µPt	1.39E+00	2.19E-01	-1.98E-01	3.08E-04	-3.08E-04	-5.15E-02	5.43E-06	2.04E-02	-2.04E-02	0.00E+00	3.95E-02	1.36E+00	3.21E-03	1.42E-02
5	Barium	Water	µPt	1.00E-01	7.76E-04	-7.03E-04	3.79E-06	-3.79E-06	-1.11E-04	1.16E-08	6.50E-05	-6.50E-05	3.03E-04	1.07E-04	9.84E-02	2.31E-04	1.03E-03
6	Dioxin, 2,3,7,8 Tetrachlorodibenzo-p-	Air	µPt	2.87E-02	2.14E-03	-1.94E-03	2.87E-05	-2.87E-05	-2.61E-04	5.49E-07	2.31E-04	-2.31E-04	1.17E-05	1.55E-03	2.68E-02	6.30E-05	2.80E-04
7	Hydrocarbons, aromatic	Water	µPt	2.01E-02	5.54E-04	-5.02E-04	6.37E-06	-6.37E-06	-2.41E-05	1.48E-09	2.76E-05	-2.76E-05	0.00E+00	3.78E-05	1.97E-02	4.64E-05	2.06E-04
8	Arsenic	Air	µPt	1.95E-02	1.52E-03	-1.38E-03	1.03E-05	-1.03E-05	-1.02E-04	2.03E-08	9.36E-05	-9.36E-05	2.46E-05	2.10E-04	1.90E-02	4.45E-05	1.98E-04
9	Arsenic	Water	µPt	1.66E-02	3.78E-04	-3.42E-04	6.49E-05	-6.49E-05	-1.94E-04	4.67E-08	2.93E-04	-2.93E-04	4.33E-05	1.05E-04	1.64E-02	3.84E-05	1.71E-04
10	PAH, polycyclic aromatic hydrocarbons	Air	µPt	1.01E-02	1.93E-04	-1.74E-04	5.41E-07	-5.41E-07	-2.07E-04	3.74E-09	1.80E-05	-1.80E-05	1.58E-07	3.48E-05	1.01E-02	2.38E-05	1.06E-04
11	Carbon-14	Air	µPt	8.25E-03	4.64E-04	-4.20E-04	2.58E-06	-2.58E-06	-5.21E-05	5.61E-09	3.31E-05	-3.31E-05	0.00E+00	4.47E-05	8.11E-03	1.90E-05	8.46E-05
12	NMVOC, non-methane volatile organic compounds, unspecified origin	Air	µPt	4.60E-03	2.59E-04	-2.34E-04	9.02E-07	-9.02E-07	-1.87E-04	8.27E-10	4.30E-05	-4.30E-05	4.87E-07	1.30E-05	4.69E-03	1.10E-05	4.90E-05
13	Zinc	Water	µPt	2.92E-03	7.38E-05	-6.68E-05	9.85E-07	-9.85E-07	-4.63E-06	3.26E-10	5.22E-06	-5.22E-06	1.52E-06	6.14E-06	2.88E-03	6.76E-06	3.00E-05
14	Molybdenum	Air	µPt	2.71E-03	1.14E-04	-1.03E-04	1.94E-06	-1.94E-06	-2.89E-05	5.79E-10	1.88E-05	-1.88E-05	0.00E+00	3.41E-05	2.66E-03	6.25E-06	2.78E-05
15	Ammonia	Air	µPt	1.46E-03	4.99E-04	-4.51E-04	6.36E-06	-6.36E-06	-8.31E-05	6.45E-09	6.88E-05	-6.88E-05	3.07E-07	1.51E-04	1.33E-03	3.09E-06	1.37E-05
16	Methane, bromotrifluoro-, Halon 1301	Air	µPt	1.34E-03	3.27E-05	-2.96E-05	3.55E-07	-3.55E-07	-1.66E-06	1.28E-10	1.74E-06	-1.74E-06	0.00E+00	2.45E-06	1.32E-03	3.10E-06	1.38E-05
17	Arsenic	Soil	µPt	1.03E-03	1.71E-03	-1.55E-03	1.17E-06	-1.17E-06	-1.57E-04	2.91E-08	1.16E-04	-1.16E-04	0.00E+00	2.56E-04	7.65E-04	1.79E-06	7.96E-06
18	Zinc	Soil	µPt	8.41E-04	7.98E-04	-7.22E-04	3.94E-06	-3.94E-06	-8.50E-05	4.24E-09	6.14E-05	-6.14E-05	0.00E+00	2.08E-04	6.35E-04	1.48E-06	6.56E-06
19	Formaldehyde	Air	µPt	7.02E-04	8.47E-06	-7.67E-06	2.93E-08	-2.93E-08	-1.16E-06	7.00E-11	6.82E-07	-6.82E-07	1.67E-07	3.56E-06	6.90E-04	1.62E-06	7.20E-06
20	Zinc	Air	µPt	6.79E-04	4.79E-05	-4.34E-05	7.64E-06	-7.64E-06	-1.03E-05	7.10E-10	2.56E-05	-2.56E-05	6.10E-10	1.77E-04	5.02E-04	1.15E-06	5.10E-06
21	Cadmium	Air	µPt	4.81E-04	8.99E-06	-8.14E-06	1.26E-07	-1.26E-07	-7.05E-07	2.14E-10	7.74E-07	-7.74E-07	3.09E-07	1.46E-06	4.73E-04	1.11E-06	4.93E-06
22	Nickel	Air	µPt	4.78E-04	4.07E-06	-3.69E-06	2.41E-08	-2.41E-08	-2.52E-06	3.94E-11	2.95E-07	-2.95E-07	3.25E-08	6.60E-07	4.73E-04	1.11E-06	4.94E-06
23	Chromium	Air	µPt	3.23E-04	1.61E-05	-1.45E-05	1.45E-07	-1.45E-07	-1.90E-05	2.06E-10	1.20E-06	-1.20E-06	1.71E-07	2.41E-06	3.33E-04	7.83E-07	3.48E-06
24	Aluminium	Water	µPt	2.42E-04	2.81E-06	-2.55E-06	2.36E-09	-2.36E-09	-8.40E-07	6.01E-11	2.97E-07	-2.97E-07	8.79E-07	3.78E-07	2.38E-04	5.59E-07	2.49E-06
25	1-Propanol	Air	µPt	2.29E-04	2.42E-03	-2.19E-03	1.27E-12	-1.27E-12	-7.41E-11	2.43E-15	1.72E-11	-1.72E-11	0.00E+00	1.96E-11	1.03E-10	2.37E-13	1.05E-12
26	Pentane	Air	µPt	2.21E-04	4.02E-06	-3.64E-06	3.62E-08	-3.62E-08	-3.17E-07	2.37E-11	2.39E-07	-2.39E-07	0.00E+00	4.54E-07	2.18E-04	5.11E-07	2.27E-06
27	Selenium	Air	µPt	2.02E-04	1.54E-05	-1.40E-05	2.11E-08	-2.11E-08	-1.72E-06	2.41E-10	1.07E-06	-1.07E-06	1.24E-06	2.14E-06	1.96E-04	4.61E-07	2.05E-06
28	Cadmium	Water	µPt	1.96E-04	2.02E-06	-1.83E-06	1.24E-07	-1.24E-07	-2.78E-07	3.92E-11	5.37E-07	-5.37E-07	4.03E-07	4.85E-07	1.93E-04	4.52E-07	2.01E-06
29	PAH, polycyclic aromatic hydrocarbons	Water	µPt	1.82E-04	5.05E-06	-4.57E-06	5.79E-08	-5.79E-08	-2.86E-07	1.44E-11	2.52E-07	-2.52E-07	0.00E+00	3.45E-07	1.79E-04	4.21E-07	1.87E-06
30	Propanal	Air	µPt	1.68E-04	1.78E-03	-1.61E-03	8.32E-13	-8.32E-13	-5.00E-11	5.14E-15	3.78E-11	-3.78E-11	1.01E-09	1.03E-09	2.53E-10	5.92E-13	2.63E-12
31	Antimony	Air	µPt	1.63E-04	7.26E-05	-6.57E-05	1.84E-06	-1.84E-06	-2.57E-05	4.79E-10	1.66E-05	-1.66E-05	1.53E-08	2.80E-05	1.52E-04	3.49E-07	1.55E-06
32	Butane	Air	µPt	1.61E-04	2.83E-06	-2.56E-06	2.59E-08	-2.59E-08	-2.38E-07	1.61E-11	1.71E-07	-1.71E-07	0.00E+00	2.37E-07	1.59E-04	3.74E-07	1.66E-06
33	Hexane	Air	µPt	1.44E-04	2.05E-06	-1.86E-06	1.74E-08	-1.74E-08	-2.00E-07	1.45E-11	1.31E-07	-1.31E-07	1.07E-10	1.85E-07	1.42E-04	3.34E-07	1.48E-06
34	Ethane	Air	µPt	1.36E-04	1.61E-06	-1.46E-06	7.62E-09	-7.62E-09	-8.72E-07	2.23E-11	1.33E-07	-1.33E-07	0.00E+00	2.16E-07	1.35E-04	3.17E-07	1.41E-06
35	Propane	Air	µPt	1.16E-04	2.03E-06	-1.84E-06	1.62E-08	-1.62E-08	-1.89E-07	1.16E-11	1.26E-07	-1.26E-07	0.00E+00	2.09E-07	1.15E-04	2.69E-07	1.20E-06
36	Aldrin	Soil	µPt	9.09E-05	1.48E-04	-1.34E-04	8.32E-08	-8.32E-08	-1.50E-05	2.93E-09	1.09E-05	-1.09E-05	0.00E+00	1.78E-05	7.32E-05	1.72E-07	7.63E-07
37	Hydrogen sulfide	Air	µPt	8.01E-05	4.49E-07	-4.07E-07	8.05E-10	-8.05E-10	-1.13E-07	7.18E-12	4.58E-08	-4.58E-08	2.97E-16	8.95E-07	7.83E-05	1.84E-07	8.18E-07
38	Mercury	Air	µPt	5.52E-05	9.09E-06	-8.23E-06	6.78E-08	-6.78E-08	-9.81E-07	1.51E-10	2.72E-06	-2.72E-06	2.22E-06	2.22E-06	5.02E-05	1.18E-07	5.23E-07
39	Sulfur monoxide	Air	µPt	5.40E-05	0.00E+00	0.00E+00	0.00E+00	0.00E+00	0.00E+00	0.00E+00	0.00E+00	0.00E+00	5.40E-05	0.00E+00	0.00E+00	0.00E+00	0.00E+00
40	Hydrocarbons, aliphatic, alkanes, unspecified	Air	µPt	5.18E-05	1.15E-06	-1.04E-06	1.27E-09	-1.27E-09	-1.37E-06	9.63E-12	6.44E-08	-6.44E-08	0.00E+00	1.56E-07	5.22E-05	1.23E-07	5.45E-07
41	Nickel	Water	µPt	4.83E-05	3.67E-07	-3.32E-07	1.30E-09	-1.30E-09	-7.94E-08	8.18E-12	4.91E-08	-4.91E-08	3.39E-08	1.07E-07	4.76E-05	1.12E-07	4.97E-07
42	Radon-222	Air	µPt	4.67E-05	1.38E-05	-1.25E-05	1.01E-08	-1.01E-08	-2.36E-06	2.42E-10	1.19E-06	-1.19E-06	0.00E+00	1.54E-06	4.56E-05	1.07E-07	4.76E-07
43	Cesium-137	Water	µPt	4.49E-05	1.68E-05	-1.52E-05	1.24E-08	-1.24E-08	-2.87E-06	3.38E-10	1.50E-06	-1.50E-06	0.00E+00	2.03E-06	4.36E-05	1.02E-07	4.55E-07
44	Selenium	Water	µPt	4.07E-05	7.46E-06	-6.75E-06	5.01E-08	-5.01E-08	-2.58E-06	2.96E-10	1.17E-06	-1.17E-06	2.41E-07	5.22E-07	4.13E-05	9.69E-08	4.30E-07
45	Lead	Water	µPt	3.69E-05	6.18E-07	-5.59E-07	2.06E-08	-2.06E-08	-9.37E-08	1.17E-11	1.59E-07	-1.59E-07	6.24E-08	3.50E-07	3.61E-05	8.47E-08	3.76E-07
46	Ethene	Air	µPt	3.49E-05	2.34E-04	-2.12E-04	5.26E-09	-5.26E-09	-4.48E-07	2.24E-11	5.61E-05	-5.61E-05	0.00E+00	9.09E-07	1.21E-05	2.85E-08	1.27E-07
47	Xylene	Air	µPt	3.06E-05	3.35E-06	-3.03E-06	1.10E-08	-1.10E-08	-5.03E-07	5.75E-11	2.78E-07	-2.78E-07	1.89E-10	4.50E-07	3.00E-05	7.04E-08	3.13E-07
48	Cadmium	Soil	µPt	2.91E-05	3.53E-05	-3.19E-05	3.06E-08	-3.06E-08	-2.25E-06	2.29E-10	1.70E-06	-1.70E-06	0.00E+00	8.13E-06	1.96E-05	4.60E-08	2.04E-07
49	Ethanol	Air	µPt	2.80E-05	8.96E-08	-8.11E-08	4.64E-11	-4.64E-11	-1.01E-08	5.65E-12	9.10E-06	-9.10E-06	0.00E+00	1.19E-08	2.76E-05	6.49E-08	2.89E-07
50	Toluene	Air	µPt	2.76E-05	1.84E-06	-1.67E-06	8.73E-09	-8.73E-09	-3.12E-07	2.28E-11	1.37E-07	-1.37E-07	5.66E-10	4.43E-07	2.70E-05	6.33E-08	2.81E-07
51	Heptane	Air	µPt	2.70E-05	7.50E-07	-6.79E-07	8.64E-09	-8.64E-09	-5.25E-08	2.01E-12	3.78E-08	-3.78E-08	0.00E+00	5.41E-08	2.66E-05	6.24E-08	2.77E-07
52	Acetaldehyde	Air	µPt	2.69E-05	1.80E-07	-1.63E-07	1.76E-09	-1.76E-09	-3.59E-08	1.72E-12	2.69E-08	-2.69E-08	1.53E-09	6.64E-08	2.65E-05	6.22E-08	2.77E-07
53	Molybdenum	Soil	µPt	2.54E-05	3.10E-05	-2.81E-05	4.19E-08	-4.19E-08	-1.99E-06	1.80E-10	1.62E-06	-1.62E-06	0.00E+00	1.47E-05	9.64E-06	2.25E-08	9.99E-08
54	Mercury	Water	µPt	1.96E-05	5.22E-07	-4.72E-07	5.93E-09	-5.93E-09	-6.12E-08	1.11E-11	7.25E-07	-7.25E-07	4.09E-09	4.06E-07	1.90E-05	4.46E-08	1.98E-07
55	Copper	Air	µPt	1.95E-05	7.90E-07	-7.16E-07	1.49E-08	-1.49E-08	-2.57E-07	4.73E-12	1.32E-07	-1.32E-07	2.01E-11	2.32E-07	1.92E-05	4.50E-08	2.00E-07
56	Lead	Air	µPt	1.81E-05	1.09E-06	-9.89E-07	2.97E-08	-2.97E-08	-9.86E-08	8.85E-12	1.40E-07	-1.40E-07	4.18E-08	1.83E-07	1.76E-05	4.13E-08	1.83E-07
57	Acetic acid	Air	µPt	1.72E-05	6.43E-08	-5.82E-08	6.82E-11	-6.82E-11	-9.95E-09	9.82E-13	4.79E-09	-4.79E-09	0.00E+00	2.08E-08	1.70E-05	3.99E-08	1.77E-07
58	Chromium	Water	µPt	1.66E-05	3.65E-07	-3.30E-07	6.06E-10	-6.06E-10	-1.88E-06	2.91E-12	1.98E-08	-1.98E-08	1.44E-08	6.06E-08	1.81E-05	4.26E-08	1.89E-07
59	Ethane, 1,2-dichloro-1,1,2,2-tetrafluoro-, CFC-114	Air	µPt	1.60E-05	4.51E-06	-4.08E-06	3.23E-09	-3.23E-09	-7.87E-07	7.84E-11	3.89E-07	-3.89E-07	0.00E+00	5.02E-07	1.56E-05	3.67E-08	1.63E-07
60	Aluminium	Soil	µPt	1.57E-05	2.58E-05	-2.34E-05	1.24E-08	-1.24E-08	-1.40E-06	1.44E-10	1.15E-06	-1.15E-06	0.00E+00	7.75E-06	6.85E-06	1.60E-08	7.13E-08
61	Aluminium	Air	µPt	1.50E-05	2.05E-05	-1.86E-05	2.29E-07	-2.29E-07	-2.08E-06	1.07E-10	1.38E-06	-1.38E-06	0.00E+00	2.95E-06	1.20E-05	2.72E-08	1.21E-07
62	Methane, bromochlorodifluoro-, Halon 1211	Air	µPt	1.33E-05	2.87E-06	-2.60E-06	2.15E-09	-2.15E-09	-7.91E-07	3.00E-11	2.78E-07	-2.78E-07	0.00E+00	3.26E-07	1.33E-05	3.12E-08	1.39E-07
63	Methanol	Air	µPt	9.93E-06	4.87E-08	-4.40E-08	8.07E-11	-8.07E-11	-1.78E-08	5.60E-13	2.87E-09	-2.87E-09	0.00E+00	2.16E-08	9.80E-06	2.30E-08	1.02E-07
64	Molybdenum	Water	µPt	8.84E-06	1.56E-06	-1.41E-06	1.24E-08	-1.24E-08	-4.12E-07	2.69E-11	2.22E-07	-2.22E-07	1.39E-08	1.44E-07	8.84E-06	2.07E-08	9.21E-08
65	Chromium VI	Air	µPt	8.23E-06	1.45E-06	-1.31E-06	3.73E-09	-3.73E-09	-9.38E-08	1.40E-11	7.54E-08	-7.54E-08	5.18E-08	2.03E-07	7.83E-06	1.84E-08	8.17E-08
66	Methane, tetrachloro-, CFC-10	Air	µPt	6.24E-06	3.41E-06	-3.08E-06	3.63E-09	-3.63E-09	-2.36E-07	3.60E-11	1.07E-05	-1.07E-05	1.37E-12	5.80E-06	3.53E-07	8.14E-10	3.62E-09
67	Butene	Air	µPt	6.00E-06	1.66E-07	-1.50E-07	1.91E-09	-1.91E-09	-6.90E-09	4.44E-13	8.28E-09	-8.28E-09	0.00E+00	1.13E-08	5.91E-06	1.39E-08	6.17E-08
68	Copper	Water	µPt	5.97E-06	2.53E-07	-2.29E-07	1.13E-09	-1.13E-09	-2.09E-08	2.03E-12	5.51E-08	-5.51E-08	1.30E-08	3.97E-08	5.84E-06	1.37E-08	6.10E-08
69	Barium	Air	µPt	5.62E-06	5.03E-06	-4.55E-06	3.52E-08	-3.52E-08	-7.01E-07	3.43E-11	4.67E-07	-4.67E-07	0.00E+00	1.02E-06	4.77E-06	1.11E-08	4.92E-08
70	Acetone	Air	µPt	3.81E-06	1.84E-08	-1.66E-08	1.01E-11	-1.01E-11	-7.89E-08	2.38E-13	1.40E-09	-1.40E-09	0.00E+00	2.70E-09	3.83E-06	9.00E-09	4.00E-08
71	Benzene, ethyl-	Air	µPt	3.71E-06	1.15E-07	-1.05E-07	1.19E-09	-1.19E-09	-2.91E-08	3.66E-13	5.94E-09	-5.94E-09	2.24E-10	9.64E-09	3.67E-06	8.63E-09	3.83E-08
72	Toluene	Water	µPt	3.08E-06	6.72E-08	-6.08E-08	7.24E-10	-7.24E-10	-3.49E-09	2.66E-13	3.58E-09	-3.58E-09	2.18E-09	5.06E-09	3.03E-06	7.12E-09	3.16E-08
73	Cobalt-60	Water	µPt	2.64E-06	7.14E-07	-6.47E-07	5.17E-10	-5.17E-10	-1.18E-07	1.46E-11	6.34E-08	-6.34E-08	0.00E+00	8.66E-08	2.57E-06	6.05E-09	2.69E-08
74	Acrolein	Air	µPt	2.50E-06	1.14E-06	-1.03E-06	2.56E-08	-2.56E-08	-4.08E-07	8.31E-12	2.44E-07	-2.44E-07	2.55E-08	4.19E-07	2.33E-06	5.36E-09	2.38E-08
75	Radium-226	Water	µPt	2.00E-06	2.25E-07	-2.03E-07	4.49E-10	-4.49E-10	-3.51E-08	3.73E-12	1.88E-08	-1.88E-08	0.00E+00	2.43E-08	1.96E-06	4.61E-09	2.05E-08
76	Lead	Soil	µPt	1.55E-06	4.18E-07	-3.78E-07	2.33E-09	-2.33E-09	-4.61E-08	2.94E-12	3.30E-08	-3.30E-08	0.00E+00	1.02E-07	1.43E-06	3.36E-09	1.49E-08
77	Copper	Soil	µPt	1.47E-06	1.50E-06	-1.36E-06	2.58E-09	-2.58E-09	-1.23E-07	1.04E-11	8.79E-08	-8.79E-08	0.00E+00	3.52E-07	1.08E-06	2.53E-09	1.12E-08
78	Nickel	Soil	µPt	1.29E-06	8.48E-07	-7.67E-07	1.26E-09	-1.26E-09	-4.61E-08	5.08E-12	4.02E-08	-4.02E-08	0.00E+00	2.06E-07	1.04E-06	2.44E-09	1.08E-08
79	Iodine-129	Air	µPt	1.25E-06	4.67E-07	-4.22E-07	3.44E-10	-3.44E-10	-8.02E-08	9.41E-12	4.19E-08	-4.19E-08	0.00E+00	5.66E-08	1.21E-06	2.85E-09	1.27E-08
80	Selenium	Soil	µPt	1.21E-06	5.34E-07	-4.83E-07	1.37E-08	-1.37E-08	-1.91E-07	2.15E-12	1.24E-07	-1.24E-07	0.00E+00	2.08E-07	1.13E-06	2.60E-09	1.16E-08
81	VOC, volatile organic compounds	Air	µPt	1.09E-06	0.00E+00	0.00E+00	0.00E+00	0.00E+00	0.00E+00	0.00E+00	0.00E+00	0.00E+00	1.09E-06	0.00E+00	0.00E+00	0.00E+00	0.00E+00
82	Linuron	Soil	µPt	1.05E-06	9.96E-07	-9.02E-07	6.09E-10	-6.09E-10	-1.32E-07	1.77E-11	7.75E-08	-7.75E-08	0.00E+00	1.18E-07	9.60E-07	2.25E-09	1.00E-08
83	Chlorpyrifos	Soil	µPt	1.01E-06	5.75E-07	-5.21E-07	3.95E-10	-3.95E-10	-1.05E-07	8.23E-12	4.81E-08	-4.81E-08	0.00E+00	7.30E-08	9.78E-07	2.30E-09	1.02E-08
84	Hydrogen-3, Tritium	Air	µPt	1.01E-06	8.51E-08	-7.70E-08	3.36E-10	-3.36E-10	-1.18E-08	1.03E-12	6.39E-09	-6.39E-09	0.00E+00	8.15E-09	9.94E-07	2.34E-09	1.04E-08
85	Beryllium	Water	µPt	1.01E-06	6.42E-09	-5.81E-09	1.85E-11	-1.85E-11	-4.23E-09	1.33E-13	7.54E-10	-7.54E-10	2.83E-09	1.34E-09	9.97E-07	2.34E-09	1.04E-08
86	Isoprene	Air	µPt	8.39E-07	1.14E-10	-1.03E-10	8.45E-14	-8.45E-14	-1.69E-11	1.53E-15	8.65E-12	-8.65E-12	8.39E-07	2.45E-11	1.82E-10	4.28E-13	1.90E-12
87	Uranium-234	Air	µPt	8.32E-07	3.41E-07	-3.08E-07	3.20E-10	-3.20E-10	-5.64E-08	1.02E-11	3.73E-08	-3.73E-08	0.00E+00	4.81E-08	7.98E-07	1.87E-09	8.32E-09
88	Beryllium	Air	µPt	7.98E-07	2.40E-07	-2.18E-07	9.27E-11	-9.27E-11	-9.29E-09	8.12E-13	7.87E-09	-7.87E-09	5.67E-09	3.26E-08	7.37E-07	1.73E-09	7.70E-09
89	Dimethoate	Soil	µPt	6.98E-07	4.10E-07	-3.71E-07	2.72E-10	-2.72E-10	-7.31E-08	5.70E-12	3.37E-08	-3.37E-08	0.00E+00	4.24E-08	6.81E-07	1.60E-09	7.11E-09
90	Barium	Soil	µPt	5.04E-07	1.66E-07	-1.50E-07	4.17E-09	-4.17E-09	-7.97E-08	6.54E-12	3.76E-08	-3.76E-08	0.00E+00	6.33E-08	4.99E-07	1.15E-09	5.13E-09
91	Benzene, ethyl-	Water	µPt	4.53E-07	1.16E-08	-1.05E-08	1.31E-10	-1.31E-10	-5.15E-10	3.54E-14	5.90E-10	-5.90E-10	1.11E-10	8.15E-10	4.46E-07	1.05E-09	4.65E-09
92	Hydrogen-3, Tritium	Water	µPt	4.34E-07	2.32E-07	-2.10E-07	1.68E-10	-1.68E-10	-3.70E-08	5.23E-12	2.10E-08	-2.10E-08	0.00E+00	2.97E-08	4.14E-07	9.71E-10	4.32E-09
93	Methane	Air	µPt	3.94E-07	4.44E-13	-4.02E-13	5.18E-15	-5.18E-15	-5.95E-14	7.99E-18	5.01E-14	-5.01E-14	3.94E-07	5.04E-13	4.63E-13	1.07E-15	4.74E-15
94	Mercury	Soil	µPt	3.18E-07	3.14E-08	-2.84E-08	1.10E-10	-1.10E-10	-2.13E-09	1.88E-13	1.93E-09	-1.93E-09	0.00E+00	6.01E-09	3.07E-07	7.21E-10	3.20E-09
95	PAH, polycyclic aromatic hydrocarbons	Soil	µPt	2.58E-07	1.14E-07	-1.03E-07	2.93E-09	-2.93E-09	-4.08E-08	4.58E-13	2.64E-08	-2.64E-08	0.00E+00	4.44E-08	2.41E-07	5.54E-10	2.46E-09
96	Polonium-210	Air	µPt	2.56E-07	2.67E-07	-2.42E-07	2.01E-10	-2.01E-10	-2.56E-08	3.76E-12	1.65E-08	-1.65E-08	0.00E+00	3.75E-08	2.16E-07	5.08E-10	2.26E-09
97	Aldicarb	Soil	µPt	2.43E-07	1.37E-07	-1.24E-07	9.35E-11	-9.35E-11	-2.51E-08	1.97E-12	1.15E-08	-1.15E-08	0.00E+00	1.76E-08	2.34E-07	5.50E-10	2.44E-09
98	Uranium-238	Air	µPt	2.25E-07	1.95E-07	-1.77E-07	1.51E-10	-1.51E-10	-2.04E-08	3.13E-12	1.32E-08	-1.32E-08	0.00E+00	2.74E-08	1.97E-07	4.62E-10	2.05E-09
99	Atrazine	Soil	µPt	2.07E-07	2.92E-07	-2.65E-07	1.76E-10	-1.76E-10	-3.02E-08	5.01E-12	2.05E-08	-2.05E-08	0.00E+00	3.14E-08	1.76E-07	4.12E-10	1.83E-09
100	Methane, dichlorodifluoro-, CFC-12	Air	µPt	1.92E-07	8.71E-07	-7.89E-07	1.20E-10	-1.20E-10	-3.12E-08	2.05E-12	2.90E-08	-2.90E-08	1.64E-11	3.09E-08	1.08E-07	2.54E-10	1.13E-09
101	Xylene	Water	µPt	1.70E-07	4.04E-09	-3.65E-09	4.46E-11	-4.46E-11	-1.93E-10	1.40E-14	2.10E-10	-2.10E-10	8.39E-11	2.93E-10	1.68E-07	3.94E-10	1.75E-09
102	Chromium	Soil	µPt	1.64E-07	2.91E-07	-2.64E-07	2.07E-10	-2.07E-10	-1.67E-08	1.73E-12	1.34E-08	-1.34E-08	0.00E+00	6.88E-08	8.33E-08	1.95E-10	8.66E-10
103	Propylene oxide	Water	µPt	1.59E-07	1.95E-08	-1.76E-08	1.46E-10	-1.46E-10	-6.86E-10	4.63E-13	1.00E-09	-1.00E-09	0.00E+00	1.04E-09	1.55E-07	3.64E-10	1.62E-09
104	Acephate	Soil	µPt	1.48E-07	8.37E-08	-7.58E-08	5.70E-11	-5.70E-11	-1.54E-08	1.20E-12	7.02E-09	-7.02E-09	0.00E+00	1.03E-08	1.43E-07	3.36E-10	1.49E-09
105	Lead-210	Air	µPt	1.45E-07	1.49E-07	-1.35E-07	1.13E-10	-1.13E-10	-1.44E-08	2.14E-12	9.29E-09	-9.29E-09	0.00E+00	2.10E-08	1.22E-07	2.87E-10	1.28E-09
106	Ethane, 1,2-dichloro-	Water	µPt	1.41E-07	1.03E-08	-9.29E-09	8.75E-11	-8.75E-11	-1.89E-09	4.17E-12	9.45E-09	-9.45E-09	0.00E+00	1.23E-07	1.91E-08	4.44E-11	1.98E-10
107	Thorium-230	Air	µPt	1.40E-07	6.30E-08	-5.70E-08	6.54E-11	-6.54E-11	-1.05E-08	2.67E-12	8.70E-09	-8.70E-09	0.00E+00	1.03E-08	1.33E-07	3.11E-10	1.38E-09
108	Antimony	Soil	µPt	1.39E-07	6.19E-08	-5.60E-08	1.58E-09	-1.58E-09	-2.20E-08	1.49E-11	1.43E-08	-1.43E-08	0.00E+00	2.39E-08	1.30E-07	2.99E-10	1.33E-09
109	Methane, bromo-, Halon 1001	Air	µPt	1.15E-07	1.07E-12	-9.70E-13	1.41E-15	-1.41E-15	-2.05E-13	2.63E-17	1.13E-13	-1.13E-13	1.15E-07	1.96E-13	9.39E-12	2.21E-14	9.80E-14
110	Cesium-134	Water	µPt	1.14E-07	7.22E-08	-6.53E-08	5.19E-11	-5.19E-11	-1.15E-08	1.56E-12	6.45E-09	-6.45E-09	0.00E+00	9.02E-09	1.09E-07	2.55E-10	1.13E-09
111	Methane, monochloro-, R-40	Air	µPt	1.14E-07	7.16E-08	-6.48E-08	8.31E-11	-8.31E-11	-1.11E-08	2.10E-12	7.07E-09	-7.07E-09	1.74E-08	1.10E-08	8.88E-08	2.08E-10	9.25E-10
112	Ethane, 1,2-dichloro-	Air	µPt	1.04E-07	1.98E-07	-1.80E-07	5.68E-11	-5.68E-11	-7.60E-09	6.14E-12	7.51E-09	-7.51E-09	4.36E-10	2.35E-08	6.77E-08	1.59E-10	7.06E-10
113	Uranium-238	Water	µPt	9.80E-08	3.47E-08	-3.14E-08	3.06E-11	-3.06E-11	-5.81E-09	2.01E-12	6.33E-09	-6.33E-09	0.00E+00	5.93E-09	9.35E-08	2.19E-10	9.75E-10
114	Diuron	Soil	µPt	7.09E-08	4.05E-08	-3.67E-08	2.73E-11	-2.73E-11	-7.48E-09	5.84E-13	3.41E-09	-3.41E-09	0.00E+00	4.23E-09	6.95E-08	1.63E-10	7.25E-10
115	m-Xylene	Air	µPt	6.92E-08	8.38E-08	-7.59E-08	4.64E-10	-4.64E-10	-9.57E-09	4.17E-13	6.77E-09	-6.77E-09	0.00E+00	1.77E-08	5.24E-08	1.21E-10	5.39E-10
116	Trifluralin	Soil	µPt	6.76E-08	3.85E-08	-3.49E-08	2.66E-11	-2.66E-11	-6.91E-09	5.44E-13	3.18E-09	-3.18E-09	0.00E+00	4.98E-09	6.51E-08	1.53E-10	6.79E-10
117	Propylene oxide	Air	µPt	6.02E-08	7.62E-09	-6.89E-09	5.48E-11	-5.48E-11	-3.17E-10	1.78E-13	4.04E-10	-4.04E-10	0.00E+00	4.28E-10	5.87E-08	1.38E-10	6.12E-10
118	Ethane, 1,1,2-trichloro-1,2,2-trifluoro-, CFC-113	Air	µPt	5.67E-08	5.93E-08	-5.37E-08	3.20E-11	-3.20E-11	-5.34E-09	7.50E-13	3.46E-09	-3.46E-09	0.00E+00	5.29E-09	5.05E-08	1.18E-10	5.27E-10
119	Benzene, hexachloro-	Air	µPt	5.17E-08	5.98E-08	-5.41E-08	5.18E-10	-5.18E-10	-1.37E-08	6.25E-12	5.19E-09	-5.19E-09	0.00E+00	1.18E-08	4.72E-08	1.09E-10	4.84E-10
120	Ethyne	Air	µPt	4.57E-08	9.41E-08	-8.52E-08	2.77E-11	-2.77E-11	-2.27E-09	6.38E-14	2.39E-09	-2.39E-09	0.00E+00	1.26E-08	2.61E-08	6.13E-11	2.72E-10
121	Uranium-235	Water	µPt	4.45E-08	1.35E-08	-1.22E-08	9.55E-12	-9.55E-12	-2.31E-09	2.37E-13	1.16E-09	-1.16E-09	0.00E+00	1.50E-09	4.35E-08	1.02E-10	4.54E-10
122	Radium-226	Air	µPt	4.21E-08	2.93E-08	-2.66E-08	2.22E-11	-2.22E-11	-3.29E-09	4.66E-13	2.03E-09	-2.03E-09	0.00E+00	4.00E-09	3.81E-08	8.94E-11	3.98E-10
123	Uranium-234	Water	µPt	4.17E-08	1.26E-08	-1.14E-08	8.93E-12	-8.93E-12	-2.16E-09	2.22E-13	1.08E-09	-1.08E-09	0.00E+00	1.41E-09	4.07E-08	9.56E-11	4.25E-10
124	Aldehydes, unspecified	Air	µPt	3.53E-08	1.26E-08	-1.14E-08	1.40E-11	-1.40E-11	-1.72E-09	3.59E-13	1.08E-09	-1.08E-09	8.08E-09	2.47E-09	2.50E-08	5.86E-11	2.61E-10
125	Antimony-124	Water	µPt	3.43E-08	4.22E-08	-3.82E-08	3.04E-11	-3.04E-11	-6.20E-09	1.08E-12	3.89E-09	-3.89E-09	0.00E+00	5.80E-09	3.03E-08	7.12E-11	3.16E-10
126	Ethane, 1,1,1-trichloro-, HCFC-140	Air	µPt	2.58E-08	1.62E-08	-1.47E-08	1.88E-11	-1.88E-11	-2.51E-09	4.74E-13	1.60E-09	-1.60E-09	3.93E-09	2.48E-09	2.01E-08	4.72E-11	2.10E-10
127	Chromium III	Water	µPt	2.15E-08	0.00E+00	0.00E+00	0.00E+00	0.00E+00	0.00E+00	0.00E+00	0.00E+00	0.00E+00	2.15E-08	0.00E+00	0.00E+00	0.00E+00	0.00E+00
128	Acephate	Air	µPt	1.75E-08	9.57E-09	-8.67E-09	7.18E-12	-7.18E-12	-1.60E-09	1.31E-13	7.53E-10	-7.53E-10	0.00E+00	2.03E-09	1.59E-08	3.74E-11	1.66E-10
129	2,4-D	Soil	µPt	1.66E-08	1.03E-08	-9.35E-09	7.12E-12	-7.12E-12	-1.66E-09	1.51E-13	8.16E-10	-8.16E-10	0.00E+00	1.66E-09	1.54E-08	3.62E-11	1.61E-10
130	o-Xylene	Air	µPt	1.52E-08	6.68E-09	-6.05E-09	1.73E-10	-1.73E-10	-2.41E-09	2.67E-14	1.56E-09	-1.56E-09	0.00E+00	2.58E-09	1.43E-08	3.28E-11	1.46E-10
131	Sulfur trioxide	Air	µPt	1.42E-08	8.41E-09	-7.61E-09	5.88E-12	-5.88E-12	-1.48E-09	1.22E-13	6.95E-10	-6.95E-10	0.00E+00	1.01E-09	1.37E-08	3.21E-11	1.43E-10
132	Ethene, chloro-	Air	µPt	1.40E-08	4.45E-08	-4.03E-08	8.25E-12	-8.25E-12	-1.59E-09	1.25E-12	1.49E-09	-1.49E-09	0.00E+00	2.01E-09	9.21E-09	2.16E-11	9.61E-11
133	Chloroform	Air	µPt	1.28E-08	3.05E-08	-2.76E-08	8.38E-12	-8.38E-12	-1.59E-09	1.91E-13	1.32E-09	-1.32E-09	5.87E-10	1.82E-09	9.02E-09	2.12E-11	9.41E-11
134	Captan	Soil	µPt	1.28E-08	7.34E-09	-6.64E-09	4.95E-12	-4.95E-12	-1.36E-09	1.06E-13	6.18E-10	-6.18E-10	0.00E+00	7.45E-10	1.26E-08	2.96E-11	1.31E-10
135	Carbon disulfide	Air	µPt	1.23E-08	4.33E-09	-3.92E-09	2.44E-09	-2.44E-09	-1.19E-09	1.52E-13	7.20E-09	-7.20E-09	2.32E-11	1.79E-09	1.12E-08	1.60E-11	7.12E-11
136	Xenon-133	Air	µPt	1.18E-08	2.24E-09	-2.03E-09	1.61E-12	-1.61E-12	-3.71E-10	4.59E-14	1.99E-10	-1.99E-10	0.00E+00	2.72E-10	1.15E-08	2.71E-11	1.21E-10
137	Metolachlor	Soil	µPt	1.18E-08	8.66E-09	-7.84E-09	6.88E-12	-6.88E-12	-9.69E-10	9.44E-14	5.36E-10	-5.36E-10	0.00E+00	2.10E-09	9.68E-09	2.27E-11	1.01E-10
138	Fenamiphos	Soil	µPt	1.15E-08	6.60E-09	-5.97E-09	4.45E-12	-4.45E-12	-1.22E-09	9.53E-14	5.56E-10	-5.56E-10	0.00E+00	6.70E-10	1.13E-08	2.66E-11	1.18E-10
139	Ethylene oxide	Air	µPt	1.15E-08	7.73E-10	-7.00E-10	1.74E-11	-1.74E-11	-1.34E-10	2.41E-13	9.10E-11	-9.10E-11	0.00E+00	2.49E-09	8.98E-09	2.10E-11	9.35E-11
140	Benzene, chloro-	Water	µPt	1.10E-08	3.48E-09	-3.15E-09	7.01E-12	-7.01E-12	-4.26E-10	6.12E-14	5.30E-09	-5.30E-09	0.00E+00	3.39E-09	7.56E-09	1.77E-11	7.88E-11
141	Chlorothalonil	Soil	µPt	1.08E-08	7.09E-09	-6.41E-09	1.74E-11	-1.74E-11	-1.22E-09	9.94E-14	5.98E-10	-5.98E-10	0.00E+00	7.43E-10	1.05E-08	2.46E-11	1.09E-10
142	Terbacil	Soil	µPt	8.55E-09	4.89E-09	-4.42E-09	3.29E-12	-3.29E-12	-9.03E-10	7.06E-14	4.12E-10	-4.12E-10	0.00E+00	4.96E-10	8.38E-09	1.97E-11	8.75E-11
143	Nitrobenzene	Water	µPt	8.03E-09	4.76E-09	-4.31E-09	3.33E-12	-3.33E-12	-8.41E-10	6.97E-14	3.95E-10	-3.95E-10	0.00E+00	5.72E-10	7.75E-09	1.82E-11	8.08E-11
144	Endosulfan	Soil	µPt	7.65E-09	4.29E-09	-3.88E-09	3.03E-12	-3.03E-12	-7.45E-10	5.97E-14	3.46E-10	-3.46E-10	0.00E+00	6.98E-10	7.20E-09	1.69E-11	7.51E-11
145	Carbofuran	Soil	µPt	6.93E-09	3.60E-09	-3.26E-09	3.28E-12	-3.28E-12	-1.87E-10	3.90E-14	2.05E-10	-2.05E-10	0.00E+00	1.58E-09	5.14E-09	1.21E-11	5.36E-11
146	Lambda-cyhalothrin	Soil	µPt	6.88E-09	3.96E-09	-3.59E-09	2.72E-12	-2.72E-12	-7.22E-10	5.65E-14	3.31E-10	-3.31E-10	0.00E+00	4.23E-10	6.72E-09	1.58E-11	7.01E-11
147	Uranium-235	Air	µPt	6.51E-09	1.97E-09	-1.78E-09	1.40E-12	-1.40E-12	-3.38E-10	3.46E-14	1.69E-10	-1.69E-10	0.00E+00	2.20E-10	6.36E-09	1.49E-11	6.64E-11
148	Cobalt-58	Water	µPt	6.32E-09	1.00E-09	-9.06E-10	7.16E-13	-7.16E-13	-1.66E-10	2.05E-14	8.89E-11	-8.89E-11	0.00E+00	1.21E-10	6.19E-09	1.45E-11	6.46E-11
149	Dicrotophos	Soil	µPt	6.04E-09	3.41E-09	-3.09E-09	2.33E-12	-2.33E-12	-6.25E-10	4.89E-14	2.86E-10	-2.86E-10	0.00E+00	4.39E-10	5.82E-09	1.37E-11	6.08E-11
150	Benzene, pentachloronitro-	Soil	µPt	5.76E-09	3.29E-09	-2.98E-09	2.22E-12	-2.22E-12	-6.09E-10	4.76E-14	2.78E-10	-2.78E-10	0.00E+00	3.34E-10	5.65E-09	1.33E-11	5.90E-11
151	Propachlor	Soil	µPt	5.70E-09	3.26E-09	-2.95E-09	2.20E-12	-2.20E-12	-6.02E-10	4.70E-14	2.75E-10	-2.75E-10	0.00E+00	3.31E-10	5.59E-09	1.31E-11	5.83E-11
152	Silver-110	Water	µPt	5.36E-09	5.87E-09	-5.32E-09	4.31E-12	-4.31E-12	-9.77E-10	1.17E-13	5.18E-10	-5.18E-10	0.00E+00	7.00E-10	5.01E-09	1.18E-11	5.23E-11
153	2,4-D	Air	µPt	5.31E-09	2.91E-09	-2.63E-09	2.18E-12	-2.18E-12	-4.86E-10	3.99E-14	2.28E-10	-2.28E-10	0.00E+00	6.17E-10	4.84E-09	1.14E-11	5.05E-11
154	Chlorpyrifos	Air	µPt	4.86E-09	2.66E-09	-2.41E-09	1.99E-12	-1.99E-12	-4.44E-10	3.65E-14	2.09E-10	-2.09E-10	0.00E+00	5.64E-10	4.43E-09	1.04E-11	4.62E-11
155	t-Butyl methyl ether	Air	µPt	4.13E-09	2.52E-10	-2.28E-10	2.89E-12	-2.89E-12	-5.54E-11	1.94E-15	7.92E-11	-7.92E-11	1.83E-11	2.94E-10	3.80E-09	8.92E-12	3.96E-11
156	Iodine-131	Water	µPt	4.10E-09	5.03E-09	-4.55E-09	3.62E-12	-3.62E-12	-7.39E-10	1.28E-13	4.63E-10	-4.63E-10	0.00E+00	6.91E-10	3.63E-09	8.51E-12	3.78E-11
157	Atrazine	Air	µPt	3.55E-09	1.97E-09	-1.78E-09	1.44E-12	-1.44E-12	-3.34E-10	2.71E-14	1.56E-10	-1.56E-10	0.00E+00	3.78E-10	3.28E-09	7.70E-12	3.42E-11
158	Cypermethrin	Soil	µPt	3.52E-09	2.00E-09	-1.81E-09	1.47E-12	-1.47E-12	-2.84E-10	2.58E-14	1.49E-10	-1.49E-10	0.00E+00	4.19E-10	3.16E-09	7.42E-12	3.30E-11
159	Hydrocarbons, chlorinated	Air	µPt	3.12E-09	1.01E-08	-9.17E-09	2.46E-12	-2.46E-12	-5.01E-10	5.72E-11	4.36E-10	-4.36E-10	0.00E+00	3.84E-10	2.19E-09	5.14E-12	2.28E-11
160	Methane, dichloro-, HCC-30	Air	µPt	2.57E-09	1.63E-09	-1.48E-09	1.98E-12	-1.98E-12	-2.44E-10	5.17E-14	1.57E-10	-1.57E-10	4.87E-10	2.39E-10	1.91E-09	4.47E-12	1.99E-11
161	Styrene	Air	µPt	2.52E-09	1.73E-09	-1.57E-09	3.95E-11	-3.95E-11	-1.72E-09	8.43E-15	3.70E-10	-3.70E-10	1.45E-11	6.13E-10	3.41E-09	7.84E-12	3.49E-11
162	Phthalate, dioctyl-	Air	µPt	2.03E-09	0.00E+00	0.00E+00	0.00E+00	0.00E+00	0.00E+00	0.00E+00	0.00E+00	0.00E+00	2.03E-09	0.00E+00	0.00E+00	0.00E+00	0.00E+00
163	Amitraz	Soil	µPt	2.02E-09	1.16E-09	-1.05E-09	7.79E-13	-7.79E-13	-2.14E-10	1.67E-14	9.75E-11	-9.75E-11	0.00E+00	1.17E-10	1.98E-09	4.66E-12	2.07E-11
164	Cyhalothrin, gamma-	Air	µPt	1.78E-09	9.74E-10	-8.82E-10	7.30E-13	-7.30E-13	-1.63E-10	1.34E-14	7.66E-11	-7.66E-11	0.00E+00	2.07E-10	1.62E-09	3.81E-12	1.69E-11
165	Trifluralin	Air	µPt	1.76E-09	9.65E-10	-8.74E-10	7.24E-13	-7.24E-13	-1.61E-10	1.33E-14	7.59E-11	-7.59E-11	0.00E+00	2.05E-10	1.61E-09	3.78E-12	1.68E-11
166	Methyl ethyl ketone	Air	µPt	1.72E-09	7.21E-10	-6.53E-10	1.28E-12	-1.28E-12	-1.34E-10	8.88E-15	4.31E-11	-4.31E-11	4.92E-10	1.92E-10	1.09E-09	2.56E-12	1.14E-11
167	Pendimethalin	Soil	µPt	1.64E-09	9.46E-10	-8.57E-10	6.49E-13	-6.49E-13	-1.69E-10	1.33E-14	7.78E-11	-7.78E-11	0.00E+00	1.13E-10	1.59E-09	3.72E-12	1.66E-11
168	Iodine-131	Air	µPt	1.64E-09	3.76E-09	-3.41E-09	2.50E-12	-2.50E-12	-7.01E-10	4.59E-14	3.06E-10	-3.06E-10	0.00E+00	3.53E-10	1.61E-09	3.77E-12	1.68E-11
169	Glyphosate	Soil	µPt	1.14E-09	6.98E-10	-6.32E-10	4.80E-13	-4.80E-13	-1.15E-10	1.01E-14	5.58E-11	-5.58E-11	0.00E+00	1.01E-10	1.08E-09	2.53E-12	1.12E-11
170	Ethane, 2-chloro-1,1,1,2-tetrafluoro-, HCFC-124	Air	µPt	1.13E-09	1.18E-09	-1.07E-09	6.38E-13	-6.38E-13	-1.07E-10	1.50E-14	6.90E-11	-6.90E-11	0.00E+00	1.06E-10	1.01E-09	2.36E-12	1.05E-11
171	Formaldehyde	Water	µPt	1.10E-09	2.56E-10	-2.32E-10	1.23E-12	-1.23E-12	-1.14E-10	7.74E-16	1.03E-11	-1.03E-11	0.00E+00	4.43E-10	7.41E-10	1.73E-12	7.71E-12
172	Ametryn	Soil	µPt	1.04E-09	5.92E-10	-5.36E-10	3.99E-13	-3.99E-13	-1.09E-10	8.55E-15	4.99E-11	-4.99E-11	0.00E+00	6.01E-11	1.02E-09	2.39E-12	1.06E-11
173	Methane, trichlorofluoro-, CFC-11	Air	µPt	9.56E-10	4.56E-09	-4.12E-09	5.31E-13	-5.31E-13	-1.47E-10	9.79E-15	1.51E-10	-1.51E-10	0.00E+00	1.97E-10	4.68E-10	1.10E-12	4.88E-12
174	Acetochlor	Soil	µPt	9.23E-10	6.50E-10	-5.88E-10	7.36E-13	-7.36E-13	-1.00E-10	8.97E-15	4.86E-11	-4.86E-11	0.00E+00	5.75E-11	8.92E-10	2.09E-12	9.31E-12
175	Carbon monoxide	Air	µPt	9.19E-10	0.00E+00	0.00E+00	0.00E+00	0.00E+00	0.00E+00	0.00E+00	0.00E+00	0.00E+00	9.19E-10	0.00E+00	0.00E+00	0.00E+00	0.00E+00
176	Ethene, chloro-	Water	µPt	9.02E-10	2.27E-09	-2.05E-09	5.73E-13	-5.73E-13	-1.18E-10	3.83E-11	1.13E-10	-1.13E-10	0.00E+00	9.90E-11	6.60E-10	1.55E-12	6.88E-12
177	2-Propanol	Air	µPt	7.74E-10	4.56E-10	-4.13E-10	3.33E-13	-3.33E-13	-7.37E-11	5.47E-15	3.34E-11	-3.34E-11	0.00E+00	9.69E-11	6.99E-10	1.64E-12	7.29E-12
178	Phorate	Soil	µPt	7.28E-10	4.16E-10	-3.77E-10	2.81E-13	-2.81E-13	-7.70E-11	6.01E-15	3.51E-11	-3.51E-11	0.00E+00	4.23E-11	7.15E-10	1.68E-12	7.46E-12
179	Manganese-54	Water	µPt	7.22E-10	2.87E-10	-2.59E-10	2.09E-13	-2.09E-13	-4.76E-11	5.76E-15	2.53E-11	-2.53E-11	0.00E+00	3.43E-11	6.99E-10	1.64E-12	7.30E-12
180	Benzene, 1,2-dichloro-	Water	µPt	7.14E-10	2.17E-10	-1.97E-10	4.83E-13	-4.83E-13	-3.02E-11	4.64E-15	2.87E-10	-2.87E-10	0.00E+00	2.08E-10	5.09E-10	1.19E-12	5.31E-12
181	Ethyl acetate	Air	µPt	6.87E-10	3.58E-10	-3.24E-10	7.16E-13	-7.16E-13	-7.52E-11	4.99E-15	2.29E-11	-2.29E-11	0.00E+00	8.96E-11	6.31E-10	1.48E-12	6.57E-12
182	Furan	Air	µPt	5.55E-10	3.11E-10	-2.82E-10	2.31E-13	-2.31E-13	-4.63E-11	4.20E-15	2.36E-11	-2.36E-11	3.21E-17	6.69E-11	4.98E-10	1.17E-12	5.20E-12
183	Ethylene oxide	Water	µPt	5.23E-10	1.12E-10	-1.01E-10	6.32E-12	-6.32E-12	-9.09E-12	1.16E-13	2.36E-11	-2.36E-11	0.00E+00	4.26E-10	9.38E-11	1.94E-13	8.62E-13
184	Metolachlor	Air	µPt	4.88E-10	2.67E-10	-2.42E-10	2.00E-13	-2.00E-13	-4.47E-11	3.67E-15	2.10E-11	-2.10E-11	0.00E+00	5.63E-11	4.45E-10	1.05E-12	4.65E-12
185	Chrysene	Air	µPt	4.67E-10	2.53E-13	-2.29E-13	6.87E-15	-6.87E-15	-1.49E-13	1.32E-17	9.62E-14	-9.62E-14	4.67E-10	5.84E-14	1.20E-13	2.53E-16	1.12E-15
186	Benzo(a)anthracene	Air	µPt	4.46E-10	2.79E-12	-2.52E-12	7.50E-14	-7.50E-14	-1.63E-12	1.44E-16	1.05E-12	-1.05E-12	4.45E-10	6.39E-13	1.31E-12	2.77E-15	1.23E-14
187	Carbaryl	Air	µPt	4.45E-10	2.45E-10	-2.22E-10	1.82E-13	-1.82E-13	-4.11E-11	3.37E-15	1.93E-11	-1.93E-11	0.00E+00	5.02E-11	4.08E-10	9.57E-13	4.26E-12
188	2-Chloroacetophenone	Air	µPt	4.25E-10	0.00E+00	0.00E+00	0.00E+00	0.00E+00	0.00E+00	0.00E+00	0.00E+00	0.00E+00	4.25E-10	0.00E+00	0.00E+00	0.00E+00	0.00E+00
189	Acetone	Water	µPt	4.13E-10	1.66E-11	-1.50E-11	3.47E-15	-3.47E-15	-9.28E-13	1.17E-16	7.13E-13	-7.13E-13	1.11E-12	8.46E-13	4.06E-10	9.53E-13	4.24E-12
190	Formic acid	Air	µPt	4.04E-10	2.27E-10	-2.05E-10	1.68E-13	-1.68E-13	-3.37E-11	3.06E-15	1.72E-11	-1.72E-11	0.00E+00	4.88E-11	3.63E-10	8.52E-13	3.79E-12
191	Tribufos	Soil	µPt	3.49E-10	1.97E-10	-1.79E-10	1.35E-13	-1.35E-13	-3.61E-11	2.83E-15	1.65E-11	-1.65E-11	0.00E+00	2.54E-11	3.37E-10	7.91E-13	3.51E-12
192	Allyl chloride	Water	µPt	3.41E-10	2.60E-13	-2.35E-13	2.04E-13	-2.04E-13	-1.54E-14	1.39E-16	6.48E-13	-6.48E-13	0.00E+00	3.41E-10	4.69E-13	2.46E-16	1.09E-15
193	Carbaryl	Soil	µPt	3.25E-10	1.87E-10	-1.69E-10	1.27E-13	-1.27E-13	-3.43E-11	2.68E-15	1.57E-11	-1.57E-11	0.00E+00	1.94E-11	3.19E-10	7.48E-13	3.32E-12
194	Acetonitrile	Air	µPt	3.22E-10	1.81E-10	-1.64E-10	1.34E-13	-1.34E-13	-2.69E-11	2.44E-15	1.37E-11	-1.37E-11	0.00E+00	3.89E-11	2.89E-10	6.79E-13	3.02E-12
195	Paraquat	Air	µPt	2.62E-10	1.43E-10	-1.30E-10	1.08E-13	-1.08E-13	-2.40E-11	1.97E-15	1.13E-11	-1.13E-11	0.00E+00	3.04E-11	2.39E-10	5.61E-13	2.49E-12
196	Ethephon	Soil	µPt	2.56E-10	1.60E-10	-1.45E-10	1.06E-13	-1.06E-13	-2.57E-11	2.00E-15	1.22E-11	-1.22E-11	0.00E+00	2.03E-11	2.43E-10	5.71E-13	2.54E-12
197	Ethene, tetrachloro-	Air	µPt	2.41E-10	1.46E-10	-1.33E-10	1.57E-13	-1.57E-13	-2.27E-11	3.87E-15	1.39E-11	-1.39E-11	3.55E-11	2.09E-11	1.91E-10	4.48E-13	1.99E-12
198	Acetaldehyde	Water	µPt	2.38E-10	2.24E-10	-2.03E-10	1.83E-12	-1.83E-12	-2.26E-11	3.37E-16	5.74E-12	-5.74E-12	0.00E+00	3.79E-11	1.99E-10	4.59E-13	2.04E-12
199	Dicamba	Air	µPt	2.13E-10	1.25E-10	-1.13E-10	8.23E-14	-8.23E-14	-2.21E-11	1.73E-15	1.02E-11	-1.02E-11	0.00E+00	1.44E-11	2.06E-10	4.84E-13	2.15E-12
200	Prochloraz	Soil	µPt	2.04E-10	2.50E-10	-2.26E-10	1.16E-13	-1.16E-13	-1.35E-11	9.57E-16	1.00E-11	-1.00E-11	0.00E+00	3.50E-11	1.57E-10	3.68E-13	1.64E-12
201	Krypton-85m	Air	µPt	2.01E-10	4.58E-11	-4.15E-11	3.31E-14	-3.31E-14	-7.57E-12	9.40E-16	4.06E-12	-4.06E-12	0.00E+00	5.55E-12	1.96E-10	4.61E-13	2.05E-12
202	Cobalt-60	Air	µPt	1.94E-10	6.01E-11	-5.44E-11	4.37E-14	-4.37E-14	-9.91E-12	1.23E-15	5.33E-12	-5.33E-12	0.00E+00	7.28E-12	1.89E-10	4.43E-13	1.97E-12
203	Prometryn	Soil	µPt	1.93E-10	1.09E-10	-9.86E-11	7.43E-14	-7.43E-14	-1.99E-11	1.56E-15	9.12E-12	-9.12E-12	0.00E+00	1.40E-11	1.86E-10	4.37E-13	1.94E-12
204	Benfluralin	Soil	µPt	1.70E-10	9.70E-11	-8.78E-11	6.54E-14	-6.54E-14	-1.79E-11	1.40E-15	8.18E-12	-8.18E-12	0.00E+00	9.85E-12	1.67E-10	3.91E-13	1.74E-12
205	Bromoxynil	Soil	µPt	1.69E-10	1.00E-10	-9.07E-11	7.62E-14	-7.62E-14	-1.79E-11	1.41E-15	8.24E-12	-8.24E-12	0.00E+00	9.88E-12	1.65E-10	3.88E-13	1.72E-12
206	Phenol, 2,4-dichloro-	Air	µPt	1.53E-10	1.18E-10	-1.07E-10	6.74E-14	-6.74E-14	-1.60E-11	9.60E-14	8.39E-12	-8.39E-12	0.00E+00	1.39E-11	1.42E-10	3.34E-13	1.49E-12
207	Lactofen	Air	µPt	1.45E-10	7.92E-11	-7.17E-11	5.94E-14	-5.94E-14	-1.32E-11	1.09E-15	6.23E-12	-6.23E-12	0.00E+00	1.68E-11	1.32E-10	3.10E-13	1.38E-12
208	Bifenthrin	Soil	µPt	1.38E-10	9.69E-11	-8.77E-11	1.10E-13	-1.10E-13	-1.50E-11	1.34E-15	7.25E-12	-7.25E-12	0.00E+00	8.58E-12	1.33E-10	3.12E-13	1.39E-12
209	2-Methyl-4-chlorophenoxyacetic acid	Soil	µPt	1.37E-10	8.29E-11	-7.50E-11	7.08E-14	-7.08E-14	-1.44E-11	1.11E-15	6.69E-12	-6.69E-12	0.00E+00	8.49E-12	1.34E-10	3.14E-13	1.39E-12
210	Aniline	Air	µPt	1.32E-10	7.81E-11	-7.07E-11	5.49E-14	-5.49E-14	-1.38E-11	1.14E-15	6.48E-12	-6.48E-12	0.00E+00	9.45E-12	1.28E-10	2.99E-13	1.33E-12
211	Glufosinate ammonium	Soil	µPt	1.21E-10	6.92E-11	-6.27E-11	4.67E-14	-4.67E-14	-1.28E-11	1.00E-15	5.84E-12	-5.84E-12	0.00E+00	7.03E-12	1.19E-10	2.79E-13	1.24E-12
212	Metribuzin	Soil	µPt	9.78E-11	6.07E-11	-5.50E-11	1.13E-13	-1.13E-13	-1.06E-11	8.57E-16	5.10E-12	-5.10E-12	0.00E+00	6.92E-12	9.45E-11	2.22E-13	9.85E-13
213	1-Butanol	Water	µPt	8.45E-11	2.75E-12	-2.49E-12	3.45E-14	-3.45E-14	-6.69E-13	2.46E-17	1.76E-13	-1.76E-13	0.00E+00	1.34E-11	7.07E-11	1.66E-13	7.37E-13
214	Oxamyl	Soil	µPt	7.99E-11	4.57E-11	-4.13E-11	3.08E-14	-3.08E-14	-8.44E-12	6.59E-16	3.85E-12	-3.85E-12	0.00E+00	4.64E-12	7.83E-11	1.84E-13	8.18E-13
215	Alachlor	Air	µPt	7.43E-11	4.07E-11	-3.68E-11	3.05E-14	-3.05E-14	-6.80E-12	5.59E-16	3.20E-12	-3.20E-12	0.00E+00	8.63E-12	6.78E-11	1.59E-13	7.07E-13
216	Pendimethalin	Air	µPt	7.13E-11	3.91E-11	-3.54E-11	2.92E-14	-2.92E-14	-6.54E-12	5.37E-16	3.07E-12	-3.07E-12	0.00E+00	8.21E-12	6.51E-11	1.53E-13	6.79E-13
217	Alachlor	Soil	µPt	6.83E-11	1.59E-10	-1.44E-10	6.69E-14	-6.69E-14	-9.02E-12	7.18E-16	6.64E-12	-6.64E-12	0.00E+00	6.80E-12	5.48E-11	1.29E-13	5.71E-13
218	Ethanol	Water	µPt	5.66E-11	3.70E-12	-3.35E-12	2.33E-14	-2.33E-14	-7.33E-13	4.51E-17	1.07E-07	-1.07E-07	0.00E+00	8.78E-12	4.76E-11	1.12E-13	4.96E-13
219	Acenaphthene	Water	µPt	5.64E-11	1.56E-12	-1.41E-12	1.79E-14	-1.79E-14	-6.44E-14	4.16E-18	7.77E-14	-7.77E-14	0.00E+00	1.06E-13	5.55E-11	1.30E-13	5.79E-13
220	Aniline	Water	µPt	5.44E-11	3.21E-11	-2.91E-11	2.26E-14	-2.26E-14	-5.69E-12	4.69E-16	2.66E-12	-2.66E-12	0.00E+00	3.89E-12	5.25E-11	1.23E-13	5.47E-13
221	Dipropylthiocarbamic acid S-ethyl ester	Soil	µPt	5.40E-11	3.09E-11	-2.80E-11	2.08E-14	-2.08E-14	-5.71E-12	4.46E-16	2.60E-12	-2.60E-12	0.00E+00	3.14E-12	5.30E-11	1.24E-13	5.53E-13
222	Indeno(1,2,3-cd)pyrene	Air	µPt	5.35E-11	9.59E-14	-8.68E-14	2.58E-15	-2.58E-15	-5.61E-14	4.96E-18	3.62E-14	-3.62E-14	5.35E-11	2.20E-14	4.52E-14	9.53E-17	4.23E-16
223	Simazine	Soil	µPt	5.30E-11	3.73E-11	-3.38E-11	4.23E-14	-4.23E-14	-5.77E-12	5.16E-16	2.80E-12	-2.80E-12	0.00E+00	3.31E-12	5.13E-11	1.20E-13	5.35E-13
224	Cesium-137	Air	µPt	4.90E-11	4.31E-11	-3.90E-11	3.16E-14	-3.16E-14	-7.11E-12	8.76E-16	3.81E-12	-3.81E-12	0.00E+00	5.19E-12	4.63E-11	1.09E-13	4.83E-13
225	Malathion	Soil	µPt	4.84E-11	2.73E-11	-2.47E-11	1.94E-14	-1.94E-14	-4.49E-12	3.79E-16	2.19E-12	-2.19E-12	0.00E+00	4.17E-12	4.56E-11	1.07E-13	4.76E-13
226	Bentazone	Air	µPt	4.77E-11	2.61E-11	-2.37E-11	1.96E-14	-1.96E-14	-4.37E-12	3.59E-16	2.06E-12	-2.06E-12	0.00E+00	5.54E-12	4.35E-11	1.02E-13	4.54E-13
227	Metribuzin	Air	µPt	4.73E-11	2.59E-11	-2.34E-11	1.94E-14	-1.94E-14	-4.33E-12	3.55E-16	2.04E-12	-2.04E-12	0.00E+00	5.49E-12	4.31E-11	1.01E-13	4.50E-13
228	Hydramethylnon	Soil	µPt	4.62E-11	2.64E-11	-2.39E-11	1.78E-14	-1.78E-14	-4.88E-12	3.81E-16	2.23E-12	-2.23E-12	0.00E+00	2.68E-12	4.53E-11	1.06E-13	4.73E-13
229	Glyphosate	Air	µPt	4.54E-11	2.49E-11	-2.25E-11	1.86E-14	-1.86E-14	-4.16E-12	3.41E-16	1.96E-12	-1.96E-12	0.00E+00	5.27E-12	4.14E-11	9.72E-14	4.32E-13
230	Benzyl chloride	Air	µPt	4.53E-11	0.00E+00	0.00E+00	0.00E+00	0.00E+00	0.00E+00	0.00E+00	0.00E+00	0.00E+00	4.53E-11	0.00E+00	0.00E+00	0.00E+00	0.00E+00
231	Cypermethrin	Air	µPt	4.39E-11	2.41E-11	-2.18E-11	1.80E-14	-1.80E-14	-4.02E-12	3.30E-16	1.89E-12	-1.89E-12	0.00E+00	5.10E-12	4.01E-11	9.41E-14	4.18E-13
232	Iprodione	Soil	µPt	4.29E-11	2.50E-11	-2.26E-11	1.69E-14	-1.69E-14	-4.58E-12	3.74E-16	2.12E-12	-2.12E-12	0.00E+00	2.58E-12	4.20E-11	9.86E-14	4.38E-13
233	Parathion, methyl	Air	µPt	4.25E-11	2.33E-11	-2.11E-11	1.74E-14	-1.74E-14	-3.89E-12	3.19E-16	1.83E-12	-1.83E-12	0.00E+00	4.94E-12	3.87E-11	9.10E-14	4.04E-13
234	Acetamide	Air	µPt	4.17E-11	2.29E-11	-2.07E-11	1.71E-14	-1.71E-14	-3.82E-12	3.14E-16	1.80E-12	-1.80E-12	0.00E+00	4.85E-12	3.81E-11	8.94E-14	3.97E-13
235	Bromoform	Air	µPt	4.13E-11	0.00E+00	0.00E+00	0.00E+00	0.00E+00	0.00E+00	0.00E+00	0.00E+00	0.00E+00	4.13E-11	0.00E+00	0.00E+00	0.00E+00	0.00E+00
236	Methanol	Water	µPt	3.47E-11	3.99E-12	-3.61E-12	2.54E-14	-2.54E-14	-1.59E-12	1.16E-16	2.41E-13	-2.41E-13	0.00E+00	6.71E-12	2.89E-11	6.77E-14	3.01E-13
237	Acifluorfen	Air	µPt	3.11E-11	1.70E-11	-1.54E-11	1.28E-14	-1.28E-14	-2.85E-12	2.34E-16	1.34E-12	-1.34E-12	0.00E+00	3.61E-12	2.84E-11	6.66E-14	2.96E-13
238	Benomyl	Soil	µPt	2.90E-11	1.50E-11	-1.36E-11	1.38E-14	-1.38E-14	-7.17E-13	1.61E-16	8.44E-13	-8.44E-13	0.00E+00	6.74E-12	2.13E-11	5.00E-14	2.22E-13
239	Ammonia	Water	µPt	2.62E-11	0.00E+00	0.00E+00	0.00E+00	0.00E+00	0.00E+00	0.00E+00	0.00E+00	0.00E+00	2.62E-11	0.00E+00	0.00E+00	0.00E+00	0.00E+00
240	Methane, dichlorofluoro-, HCFC-21	Air	µPt	2.44E-11	1.13E-10	-1.02E-10	1.34E-14	-1.34E-14	-3.67E-12	2.44E-16	3.76E-12	-3.76E-12	0.00E+00	4.89E-12	1.23E-11	2.88E-14	1.28E-13
241	t-Butyl methyl ether	Water	µPt	2.44E-11	1.63E-12	-1.48E-12	1.99E-12	-1.99E-12	-3.07E-13	8.47E-17	6.03E-12	-6.03E-12	0.00E+00	5.73E-12	1.86E-11	3.53E-14	1.57E-13
242	Permethrin	Air	µPt	2.30E-11	1.26E-11	-1.14E-11	9.45E-15	-9.45E-15	-2.11E-12	1.73E-16	9.91E-13	-9.91E-13	0.00E+00	2.67E-12	2.10E-11	4.93E-14	2.19E-13
243	Cyhalothrin, gamma-	Soil	µPt	2.30E-11	1.26E-11	-1.14E-11	9.43E-15	-9.43E-15	-2.10E-12	1.73E-16	9.88E-13	-9.88E-13	0.00E+00	2.67E-12	2.09E-11	4.92E-14	2.19E-13
244	Ethane, 1,1,1,2-tetrafluoro-, HFC-134a	Air	µPt	2.17E-11	2.57E-11	-2.33E-11	9.86E-15	-9.86E-15	-2.01E-12	2.51E-16	1.35E-12	-1.35E-12	0.00E+00	1.94E-12	1.91E-11	4.48E-14	1.99E-13
245	Pentane, 3-methyl-	Air	µPt	2.01E-11	1.11E-11	-1.00E-11	8.96E-14	-8.96E-14	-1.51E-12	1.79E-16	1.06E-12	-1.06E-12	0.00E+00	8.81E-12	1.16E-11	2.69E-14	1.20E-13
246	Krypton-85	Air	µPt	2.00E-11	4.23E-11	-3.83E-11	2.88E-14	-2.88E-14	-7.87E-12	5.59E-16	3.50E-12	-3.50E-12	0.00E+00	4.12E-12	1.95E-11	4.56E-14	2.03E-13
247	Chloroform	Water	µPt	1.94E-11	2.39E-11	-2.16E-11	9.41E-15	-9.41E-15	-2.16E-12	1.88E-16	1.29E-12	-1.29E-12	0.00E+00	1.78E-12	1.73E-11	4.07E-14	1.81E-13
248	Cyfluthrin	Soil	µPt	1.84E-11	1.05E-11	-9.52E-12	7.29E-15	-7.29E-15	-1.92E-12	1.51E-16	8.80E-13	-8.80E-13	0.00E+00	1.24E-12	1.79E-11	4.20E-14	1.87E-13
249	Methane, dichloro-, HCC-30	Water	µPt	1.66E-11	1.62E-11	-1.47E-11	1.16E-14	-1.16E-14	-1.18E-11	2.54E-16	1.19E-12	-1.19E-12	0.00E+00	1.85E-12	2.47E-11	5.80E-14	2.58E-13
250	Butadiene	Air	µPt	1.64E-11	5.44E-12	-4.93E-12	3.80E-15	-3.80E-15	-9.76E-13	7.88E-17	4.53E-13	-4.53E-13	7.27E-12	5.63E-13	8.96E-12	2.10E-14	9.35E-14
251	Dicamba	Soil	µPt	1.64E-11	1.19E-11	-1.07E-11	8.71E-15	-8.71E-15	-1.78E-12	1.44E-16	8.64E-13	-8.64E-13	0.00E+00	1.02E-12	1.59E-11	3.73E-14	1.66E-13
252	Fluoranthene	Air	µPt	1.61E-11	1.03E-13	-9.32E-14	2.77E-15	-2.77E-15	-6.02E-14	5.32E-18	3.89E-14	-3.89E-14	1.60E-11	2.36E-14	4.85E-14	1.02E-16	4.55E-16
253	Ethane, chloro-	Air	µPt	1.56E-11	0.00E+00	0.00E+00	0.00E+00	0.00E+00	0.00E+00	0.00E+00	0.00E+00	0.00E+00	1.56E-11	0.00E+00	0.00E+00	0.00E+00	0.00E+00
254	2-Methyl-4-chlorophenoxyacetic acid	Air	µPt	1.47E-11	8.49E-12	-7.69E-12	5.50E-15	-5.50E-15	-1.55E-12	1.20E-16	7.08E-13	-7.08E-13	0.00E+00	8.51E-13	1.44E-11	3.38E-14	1.50E-13
255	Paraquat	Soil	µPt	1.46E-11	8.42E-12	-7.62E-12	6.32E-15	-6.32E-15	-1.46E-12	1.19E-16	6.86E-13	-6.86E-13	0.00E+00	1.13E-12	1.39E-11	3.27E-14	1.45E-13
256	Ethane, 1,2-dibromo-	Air	µPt	1.34E-11	0.00E+00	0.00E+00	0.00E+00	0.00E+00	0.00E+00	0.00E+00	0.00E+00	0.00E+00	1.34E-11	0.00E+00	0.00E+00	0.00E+00	0.00E+00
257	Benzaldehyde	Air	µPt	1.11E-11	5.13E-12	-4.64E-12	1.14E-13	-1.14E-13	-1.62E-12	2.19E-17	1.05E-12	-1.05E-12	0.00E+00	2.61E-12	9.51E-12	2.19E-14	9.72E-14
258	Flusilazole	Soil	µPt	1.07E-11	9.81E-12	-8.88E-12	6.94E-15	-6.94E-15	-9.14E-13	6.82E-17	5.24E-13	-5.24E-13	0.00E+00	1.26E-12	9.27E-12	2.18E-14	9.67E-14
259	Carbon disulfide	Water	µPt	1.05E-11	6.53E-12	-5.91E-12	7.77E-15	-7.77E-15	-1.09E-12	1.05E-16	5.49E-13	-5.49E-13	0.00E+00	1.62E-12	9.22E-12	2.16E-14	9.61E-14
260	Mecoprop	Soil	µPt	1.02E-11	6.08E-12	-5.51E-12	3.84E-15	-3.84E-15	-1.07E-12	8.34E-17	4.95E-13	-4.95E-13	0.00E+00	5.93E-13	1.00E-11	2.35E-14	1.05E-13
261	Propiconazole	Air	µPt	9.79E-12	5.36E-12	-4.85E-12	4.02E-15	-4.02E-15	-8.96E-13	7.36E-17	4.22E-13	-4.22E-13	0.00E+00	1.14E-12	8.93E-12	2.10E-14	9.32E-14
262	Pyrene	Air	µPt	9.32E-12	9.38E-14	-8.49E-14	2.53E-15	-2.53E-15	-5.48E-14	4.85E-18	3.54E-14	-3.54E-14	9.30E-12	2.15E-14	4.42E-14	9.32E-17	4.14E-16
263	Metalaxil	Soil	µPt	9.10E-12	5.18E-12	-4.69E-12	3.54E-15	-3.54E-15	-9.34E-13	7.42E-17	4.32E-13	-4.32E-13	0.00E+00	5.88E-13	8.84E-12	2.08E-14	9.23E-14
264	Phosmet	Soil	µPt	8.02E-12	4.58E-12	-4.15E-12	3.09E-15	-3.09E-15	-8.47E-13	6.62E-17	3.86E-13	-3.86E-13	0.00E+00	4.65E-13	7.87E-12	1.85E-14	8.21E-14
265	1-Butanol	Air	µPt	7.77E-12	1.50E-11	-1.36E-11	3.33E-15	-3.33E-15	-1.30E-12	7.49E-17	4.05E-13	-4.05E-13	0.00E+00	6.51E-13	6.91E-12	1.62E-14	7.21E-14
266	Phenol, 2,4-dimethyl-	Water	µPt	7.70E-12	0.00E+00	0.00E+00	0.00E+00	0.00E+00	0.00E+00	0.00E+00	0.00E+00	0.00E+00	7.70E-12	0.00E+00	0.00E+00	0.00E+00	0.00E+00
267	Toluene, 2-chloro-	Water	µPt	7.55E-12	4.53E-12	-4.10E-12	3.15E-15	-3.15E-15	-7.93E-13	6.63E-17	3.74E-13	-3.74E-13	0.00E+00	5.46E-13	7.28E-12	1.71E-14	7.59E-14
268	Bromoxynil	Air	µPt	7.29E-12	4.22E-12	-3.82E-12	2.75E-15	-2.75E-15	-7.70E-13	5.99E-17	3.52E-13	-3.52E-13	0.00E+00	4.23E-13	7.15E-12	1.68E-14	7.46E-14
269	Naphthalene	Air	µPt	7.16E-12	0.00E+00	0.00E+00	0.00E+00	0.00E+00	0.00E+00	0.00E+00	0.00E+00	0.00E+00	7.16E-12	0.00E+00	0.00E+00	0.00E+00	0.00E+00
270	Toluene, 2,4-dinitro-	Air	µPt	6.85E-12	0.00E+00	0.00E+00	0.00E+00	0.00E+00	0.00E+00	0.00E+00	0.00E+00	0.00E+00	6.85E-12	0.00E+00	0.00E+00	0.00E+00	0.00E+00
271	Acrylic acid	Air	µPt	6.69E-12	7.02E-12	-6.36E-12	2.78E-15	-2.78E-15	-3.90E-13	2.48E-17	2.68E-13	-2.68E-13	0.00E+00	2.79E-13	6.06E-12	1.42E-14	6.32E-14
272	Naphthalene	Water	µPt	6.25E-12	0.00E+00	0.00E+00	0.00E+00	0.00E+00	0.00E+00	0.00E+00	0.00E+00	0.00E+00	6.25E-12	0.00E+00	0.00E+00	0.00E+00	0.00E+00
273	Tribenuron-methyl	Soil	µPt	5.89E-12	3.47E-12	-3.14E-12	3.68E-15	-3.68E-15	-6.25E-13	4.84E-17	2.89E-13	-2.89E-13	0.00E+00	3.49E-13	5.76E-12	1.35E-14	6.01E-14
274	Oryzalin	Soil	µPt	5.88E-12	3.36E-12	-3.04E-12	2.27E-15	-2.27E-15	-6.21E-13	4.85E-17	2.83E-13	-2.83E-13	0.00E+00	3.41E-13	5.77E-12	1.35E-14	6.02E-14
275	Isophorone	Air	µPt	5.66E-12	0.00E+00	0.00E+00	0.00E+00	0.00E+00	0.00E+00	0.00E+00	0.00E+00	0.00E+00	5.66E-12	0.00E+00	0.00E+00	0.00E+00	0.00E+00
276	Nitrobenzene	Air	µPt	5.56E-12	3.30E-12	-2.99E-12	2.31E-15	-2.31E-15	-5.83E-13	4.83E-17	2.74E-13	-2.74E-13	0.00E+00	3.97E-13	5.37E-12	1.26E-14	5.60E-14
277	Butyric acid, 4-(2,4-dichlorophenoxy)-	Soil	µPt	5.16E-12	3.05E-12	-2.76E-12	1.97E-15	-1.97E-15	-5.46E-13	4.25E-17	2.51E-13	-2.51E-13	0.00E+00	3.01E-13	5.05E-12	1.19E-14	5.27E-14
278	1-Pentene	Air	µPt	4.65E-12	2.25E-12	-2.04E-12	1.40E-14	-1.40E-14	-3.72E-13	3.38E-17	2.17E-13	-2.17E-13	0.00E+00	1.41E-12	3.36E-12	7.83E-15	3.48E-14
279	Cyfluthrin	Air	µPt	4.47E-12	2.45E-12	-2.22E-12	1.84E-15	-1.84E-15	-4.09E-13	3.36E-17	1.92E-13	-1.92E-13	0.00E+00	5.19E-13	4.08E-12	9.57E-15	4.25E-14
280	Chlorimuron-ethyl	Soil	µPt	4.37E-12	2.45E-12	-2.22E-12	1.73E-15	-1.73E-15	-4.24E-13	3.40E-17	1.97E-13	-1.97E-13	0.00E+00	4.03E-13	4.11E-12	9.64E-15	4.29E-14
281	Atrazine	Water	µPt	4.08E-12	2.42E-12	-2.19E-12	1.56E-15	-1.56E-15	-4.32E-13	3.36E-17	1.99E-13	-1.99E-13	0.00E+00	2.38E-13	3.99E-12	9.38E-15	4.17E-14
282	Pronamide	Soil	µPt	3.98E-12	4.26E-12	-3.86E-12	1.60E-15	-1.60E-15	-2.21E-13	1.14E-17	1.55E-13	-1.55E-13	0.00E+00	1.52E-13	3.60E-12	8.46E-15	3.76E-14
283	4-Methyl-2-pentanone	Air	µPt	3.73E-12	2.65E-14	-2.40E-14	2.20E-15	-2.20E-15	-2.08E-15	3.54E-19	7.70E-15	-7.70E-15	0.00E+00	3.71E-12	2.13E-14	4.08E-17	1.81E-16
284	Bentazone	Soil	µPt	3.66E-12	3.68E-12	-3.33E-12	1.62E-15	-1.62E-15	-2.41E-13	1.56E-17	1.55E-13	-1.55E-13	0.00E+00	3.06E-13	3.20E-12	7.52E-15	3.34E-14
285	Hydrazine, methyl-	Air	µPt	3.64E-12	0.00E+00	0.00E+00	0.00E+00	0.00E+00	0.00E+00	0.00E+00	0.00E+00	0.00E+00	3.64E-12	0.00E+00	0.00E+00	0.00E+00	0.00E+00
286	Ethane, 1,1-difluoro-, HFC-152a	Air	µPt	3.26E-12	9.95E-13	-9.01E-13	2.04E-15	-2.04E-15	-1.13E-13	3.61E-16	6.22E-14	-6.22E-14	0.00E+00	9.39E-13	2.31E-12	5.41E-15	2.41E-14
287	Benzo(g,h,i)perylene	Air	µPt	3.15E-12	4.22E-15	-3.82E-15	1.14E-16	-1.14E-16	-2.48E-15	2.19E-19	1.60E-15	-1.60E-15	3.15E-12	9.73E-16	2.00E-15	4.22E-18	1.87E-17
288	Parathion, methyl	Soil	µPt	3.07E-12	1.68E-12	-1.52E-12	1.26E-15	-1.26E-15	-2.81E-13	2.31E-17	1.32E-13	-1.32E-13	0.00E+00	3.57E-13	2.80E-12	6.58E-15	2.92E-14
289	2-Methyl-1-propanol	Air	µPt	2.98E-12	1.98E-12	-1.79E-12	1.51E-15	-1.51E-15	-3.24E-13	3.04E-17	1.60E-13	-1.60E-13	0.00E+00	2.40E-13	2.84E-12	6.67E-15	2.97E-14
290	Dimethylamine	Water	µPt	2.80E-12	2.05E-12	-1.85E-12	1.23E-15	-1.23E-15	-3.06E-13	1.27E-15	1.56E-13	-1.56E-13	0.00E+00	2.27E-13	2.65E-12	6.22E-15	2.76E-14
291	Triallate	Soil	µPt	2.79E-12	1.66E-12	-1.50E-12	1.05E-15	-1.05E-15	-2.93E-13	2.27E-17	1.35E-13	-1.35E-13	0.00E+00	1.61E-13	2.73E-12	6.41E-15	2.85E-14
292	Phenanthrene	Air	µPt	2.42E-12	5.69E-14	-5.15E-14	1.53E-15	-1.53E-15	-3.33E-14	2.94E-18	2.15E-14	-2.15E-14	2.41E-12	1.31E-14	2.68E-14	5.66E-17	2.51E-16
293	Iodine-133	Air	µPt	2.30E-12	3.46E-13	-3.13E-13	2.47E-16	-2.47E-16	-5.70E-14	7.18E-18	3.08E-14	-3.08E-14	0.00E+00	4.22E-14	2.25E-12	5.29E-15	2.35E-14
294	Benzene, pentachloro-	Air	µPt	2.08E-12	1.42E-12	-1.29E-12	5.01E-15	-5.01E-15	-1.08E-12	5.16E-17	1.61E-13	-1.61E-13	0.00E+00	2.79E-13	2.71E-12	6.34E-15	2.82E-14
295	Propiconazole	Soil	µPt	2.06E-12	1.32E-12	-1.20E-12	1.27E-15	-1.27E-15	-2.13E-13	1.64E-17	1.01E-13	-1.01E-13	0.00E+00	1.41E-13	1.99E-12	4.66E-15	2.07E-14
296	Acenaphthene	Air	µPt	2.02E-12	8.25E-14	-7.47E-14	9.07E-17	-9.07E-17	-1.35E-14	2.29E-18	8.18E-15	-8.18E-15	2.07E-14	1.24E-14	1.97E-12	4.63E-15	2.06E-14
297	Acetamide	Soil	µPt	1.97E-12	1.12E-12	-1.02E-12	7.94E-16	-7.94E-16	-2.04E-13	1.61E-17	9.35E-14	-9.35E-14	0.00E+00	1.42E-13	1.90E-12	4.46E-15	1.98E-14
298	Cesium-134	Air	µPt	1.94E-12	2.19E-12	-1.99E-12	1.61E-15	-1.61E-15	-3.62E-13	4.46E-17	1.94E-13	-1.94E-13	0.00E+00	2.64E-13	1.80E-12	4.23E-15	1.88E-14
299	Acenaphthylene	Water	µPt	1.92E-12	5.30E-14	-4.80E-14	6.09E-16	-6.09E-16	-2.19E-15	1.42E-19	2.64E-15	-2.64E-15	0.00E+00	3.61E-15	1.89E-12	4.44E-15	1.97E-14
300	Quizalofop ethyl ester	Air	µPt	1.67E-12	9.13E-13	-8.26E-13	6.85E-16	-6.85E-16	-1.53E-13	1.25E-17	7.18E-14	-7.18E-14	0.00E+00	1.94E-13	1.52E-12	3.57E-15	1.59E-14
301	Butyric acid, 4-(2,4-dichlorophenoxy)-	Air	µPt	1.63E-12	9.66E-13	-8.74E-13	6.16E-16	-6.16E-16	-1.73E-13	1.34E-17	7.94E-14	-7.94E-14	0.00E+00	9.52E-14	1.60E-12	3.75E-15	1.67E-14
302	Propargite	Soil	µPt	1.46E-12	8.32E-13	-7.53E-13	5.61E-16	-5.61E-16	-1.54E-13	1.20E-17	7.02E-14	-7.02E-14	0.00E+00	8.45E-14	1.43E-12	3.35E-15	1.49E-14
303	MCPB	Soil	µPt	1.45E-12	1.06E-12	-9.64E-13	5.72E-16	-5.72E-16	-1.36E-13	1.00E-17	6.72E-14	-6.72E-14	0.00E+00	7.74E-14	1.39E-12	3.26E-15	1.45E-14
304	Sethoxydim	Soil	µPt	1.44E-12	8.45E-13	-7.65E-13	6.35E-16	-6.35E-16	-1.52E-13	1.19E-17	6.99E-14	-6.99E-14	0.00E+00	8.89E-14	1.41E-12	3.31E-15	1.47E-14
305	Dibenz(a,h)anthracene	Air	µPt	1.38E-12	6.39E-12	-5.79E-12	1.72E-13	-1.72E-13	-3.74E-12	3.31E-16	2.41E-12	-2.41E-12	0.00E+00	1.47E-12	3.01E-12	6.35E-15	2.82E-14
306	Xenon-133m	Air	µPt	1.27E-12	1.64E-12	-1.49E-12	1.18E-15	-1.18E-15	-2.80E-13	3.03E-17	1.43E-13	-1.43E-13	0.00E+00	1.88E-13	1.19E-12	2.80E-15	1.25E-14
307	Maneb	Soil	µPt	1.23E-12	7.02E-13	-6.35E-13	4.73E-16	-4.73E-16	-1.30E-13	1.01E-17	5.92E-14	-5.92E-14	0.00E+00	7.13E-14	1.20E-12	2.83E-15	1.26E-14
308	Permethrin	Soil	µPt	1.20E-12	7.21E-13	-6.53E-13	5.73E-16	-5.73E-16	-1.27E-13	1.03E-17	5.89E-14	-5.89E-14	0.00E+00	7.15E-14	1.17E-12	2.75E-15	1.22E-14
309	o-Cresol	Water	µPt	1.12E-12	0.00E+00	0.00E+00	0.00E+00	0.00E+00	0.00E+00	0.00E+00	0.00E+00	0.00E+00	1.12E-12	0.00E+00	0.00E+00	0.00E+00	0.00E+00
310	2-Methyl-4-chlorophenoxyacetic acid	Water	µPt	1.04E-12	6.00E-13	-5.43E-13	3.87E-16	-3.87E-16	-1.09E-13	8.51E-18	5.00E-14	-5.00E-14	0.00E+00	6.01E-14	1.02E-12	2.39E-15	1.06E-14
311	Cobalt-58	Air	µPt	1.01E-12	2.16E-13	-1.95E-13	1.56E-16	-1.56E-16	-3.56E-14	4.45E-18	1.92E-14	-1.92E-14	0.00E+00	2.62E-14	9.88E-13	2.32E-15	1.03E-14
312	Cyclohexane	Air	µPt	9.15E-13	5.74E-13	-5.20E-13	2.90E-15	-2.90E-15	-6.83E-14	1.28E-17	6.36E-14	-6.36E-14	0.00E+00	3.02E-13	6.19E-13	1.44E-15	6.41E-15
313	Hydrogen peroxide	Air	µPt	7.96E-13	3.80E-12	-3.44E-12	5.35E-16	-5.35E-16	-1.36E-13	8.99E-18	1.27E-13	-1.27E-13	0.00E+00	1.42E-13	4.24E-13	9.94E-16	4.42E-15
314	Thiram	Soil	µPt	7.13E-13	3.69E-13	-3.34E-13	3.39E-16	-3.39E-16	-1.76E-14	3.95E-18	2.07E-14	-2.07E-14	0.00E+00	1.65E-13	5.23E-13	1.23E-15	5.46E-15
315	Flutolanil	Soil	µPt	7.11E-13	4.06E-13	-3.68E-13	2.74E-16	-2.74E-16	-7.51E-14	5.87E-18	3.42E-14	-3.42E-14	0.00E+00	4.13E-14	6.97E-13	1.64E-15	7.28E-15
316	Acetonitrile	Water	µPt	5.91E-13	3.95E-13	-3.58E-13	2.62E-16	-2.62E-16	-6.39E-14	6.14E-18	3.19E-14	-3.19E-14	0.00E+00	5.00E-14	5.60E-13	1.32E-15	5.85E-15
317	Vinyl acetate	Air	µPt	5.13E-13	0.00E+00	0.00E+00	0.00E+00	0.00E+00	0.00E+00	0.00E+00	0.00E+00	0.00E+00	5.13E-13	0.00E+00	0.00E+00	0.00E+00	0.00E+00
318	Vinclozolin	Soil	µPt	4.57E-13	2.87E-13	-2.60E-13	2.73E-16	-2.73E-16	-4.73E-14	3.80E-18	2.26E-14	-2.26E-14	0.00E+00	3.17E-14	4.39E-13	1.03E-15	4.58E-15
319	Diethylene glycol	Air	µPt	3.87E-13	2.93E-13	-2.65E-13	2.12E-16	-2.12E-16	-2.49E-14	3.80E-18	1.73E-14	-1.73E-14	0.00E+00	2.17E-14	3.58E-13	8.40E-16	3.73E-15
320	Metsulfuron-methyl	Soil	µPt	3.65E-13	1.97E-13	-1.79E-13	1.76E-16	-1.76E-16	-1.09E-14	2.08E-18	1.12E-14	-1.12E-14	0.00E+00	8.11E-14	2.73E-13	6.41E-16	2.85E-15
321	MCPB	Air	µPt	3.55E-13	2.05E-13	-1.86E-13	1.32E-16	-1.32E-16	-3.75E-14	2.92E-18	1.71E-14	-1.71E-14	0.00E+00	2.06E-14	3.48E-13	8.17E-16	3.63E-15
322	Triasulfuron	Soil	µPt	3.04E-13	1.80E-13	-1.63E-13	1.14E-16	-1.14E-16	-3.19E-14	2.47E-18	1.47E-14	-1.47E-14	0.00E+00	1.76E-14	2.97E-13	6.98E-16	3.10E-15
323	Acetophenone	Air	µPt	2.53E-13	0.00E+00	0.00E+00	0.00E+00	0.00E+00	0.00E+00	0.00E+00	0.00E+00	0.00E+00	2.53E-13	0.00E+00	0.00E+00	0.00E+00	0.00E+00
324	Phenanthrene	Water	µPt	2.27E-13	0.00E+00	0.00E+00	0.00E+00	0.00E+00	0.00E+00	0.00E+00	0.00E+00	0.00E+00	2.27E-13	0.00E+00	0.00E+00	0.00E+00	0.00E+00
325	Benzo(k)fluoranthene	Air	µPt	2.20E-13	1.02E-12	-9.21E-13	2.74E-14	-2.74E-14	-5.95E-13	5.26E-17	3.84E-13	-3.84E-13	0.00E+00	2.33E-13	4.79E-13	1.01E-15	4.49E-15
326	Benzo(b)fluoranthene	Air	µPt	1.72E-13	7.99E-13	-7.23E-13	2.15E-14	-2.15E-14	-4.67E-13	4.13E-17	3.02E-13	-3.02E-13	0.00E+00	1.83E-13	3.76E-13	7.94E-16	3.53E-15
327	Fluorene	Air	µPt	1.68E-13	7.65E-16	-6.92E-16	2.06E-17	-2.06E-17	-4.47E-16	3.95E-20	2.89E-16	-2.89E-16	1.68E-13	1.75E-16	3.60E-16	7.60E-19	3.38E-18
328	Thifensulfuron-methyl	Soil	µPt	1.27E-13	9.20E-14	-8.33E-14	5.31E-17	-5.31E-17	-1.23E-14	9.44E-19	6.15E-15	-6.15E-15	0.00E+00	1.06E-14	1.19E-13	2.79E-16	1.24E-15
329	Napropamide	Soil	µPt	1.15E-13	8.41E-14	-7.62E-14	5.91E-17	-5.91E-17	-1.09E-14	8.03E-19	5.37E-15	-5.37E-15	0.00E+00	6.39E-15	1.10E-13	2.58E-16	1.15E-15
330	Rotenone	Soil	µPt	1.11E-13	6.35E-14	-5.74E-14	4.28E-17	-4.28E-17	-1.17E-14	9.16E-19	5.35E-15	-5.35E-15	0.00E+00	6.44E-15	1.09E-13	2.56E-16	1.14E-15
331	Mepiquat chloride	Soil	µPt	1.09E-13	6.22E-14	-5.63E-14	4.94E-17	-4.94E-17	-1.14E-14	8.87E-19	5.21E-15	-5.21E-15	0.00E+00	7.59E-15	1.06E-13	2.48E-16	1.10E-15
332	Biphenyl	Water	µPt	9.87E-14	0.00E+00	0.00E+00	0.00E+00	0.00E+00	0.00E+00	0.00E+00	0.00E+00	0.00E+00	9.87E-14	0.00E+00	0.00E+00	0.00E+00	0.00E+00
333	Phosphoric acid	Air	µPt	9.72E-14	7.35E-14	-6.66E-14	5.33E-17	-5.33E-17	-6.27E-15	9.56E-19	4.34E-15	-4.34E-15	0.00E+00	5.45E-15	8.99E-14	2.11E-16	9.38E-16
334	Benzene, chloro-	Air	µPt	8.32E-14	0.00E+00	0.00E+00	0.00E+00	0.00E+00	0.00E+00	0.00E+00	0.00E+00	0.00E+00	8.32E-14	0.00E+00	0.00E+00	0.00E+00	0.00E+00
335	Maleic hydrazide	Soil	µPt	8.29E-14	4.74E-14	-4.29E-14	3.19E-17	-3.19E-17	-8.76E-15	6.84E-19	3.99E-15	-3.99E-15	0.00E+00	4.81E-15	8.13E-14	1.91E-16	8.48E-16
336	Dichlorprop	Air	µPt	8.22E-14	4.76E-14	-4.31E-14	3.07E-17	-3.07E-17	-8.68E-15	6.75E-19	3.97E-15	-3.97E-15	0.00E+00	4.77E-15	8.06E-14	1.89E-16	8.41E-16
337	Ethyl acetate	Water	µPt	7.86E-14	3.71E-14	-3.36E-14	3.24E-17	-3.24E-17	-6.63E-15	5.58E-19	3.07E-15	-3.07E-15	0.00E+00	7.00E-15	7.38E-14	1.73E-16	7.70E-16
338	Imazethapyr	Soil	µPt	7.36E-14	4.13E-14	-3.74E-14	2.95E-17	-2.95E-17	-7.16E-15	5.75E-19	3.33E-15	-3.33E-15	0.00E+00	6.77E-15	6.92E-14	1.62E-16	7.22E-16
339	Imazethapyr	Air	µPt	7.26E-14	3.98E-14	-3.60E-14	2.98E-17	-2.98E-17	-6.65E-15	5.46E-19	3.13E-15	-3.13E-15	0.00E+00	8.44E-15	6.62E-14	1.55E-16	6.91E-16
340	Methyl formate	Air	µPt	7.18E-14	4.74E-14	-4.29E-14	3.70E-17	-3.70E-17	-7.57E-15	6.72E-19	3.72E-15	-3.72E-15	0.00E+00	5.48E-15	6.85E-14	1.61E-16	7.15E-16
341	Diethyl ether	Air	µPt	5.70E-14	7.24E-14	-6.56E-14	4.01E-17	-4.01E-17	-7.24E-15	1.25E-18	5.12E-15	-5.12E-15	0.00E+00	6.82E-15	4.99E-14	1.17E-16	5.21E-16
342	Methyl acetate	Air	µPt	5.63E-14	3.81E-14	-3.45E-14	2.51E-17	-2.51E-17	-6.16E-15	5.95E-19	3.08E-15	-3.08E-15	0.00E+00	4.57E-15	5.36E-14	1.26E-16	5.59E-16
343	Toluene, 2-chloro-	Air	µPt	5.16E-14	3.13E-14	-2.84E-14	2.17E-17	-2.17E-17	-5.45E-15	4.62E-19	2.58E-15	-2.58E-15	0.00E+00	3.78E-15	4.97E-14	1.17E-16	5.19E-16
344	Chlorimuron-ethyl	Air	µPt	4.34E-14	2.38E-14	-2.15E-14	1.78E-17	-1.78E-17	-3.97E-15	3.26E-19	1.87E-15	-1.87E-15	0.00E+00	5.04E-15	3.96E-14	9.29E-17	4.13E-16
345	Plutonium-alpha	Air	µPt	3.45E-14	1.29E-14	-1.17E-14	9.50E-18	-9.50E-18	-2.21E-15	2.60E-19	1.16E-15	-1.16E-15	0.00E+00	1.56E-15	3.35E-14	7.86E-17	3.49E-16
346	Benzene, 1,2-dichloro-	Air	µPt	3.41E-14	2.23E-14	-2.02E-14	1.53E-17	-1.53E-17	-3.68E-15	3.42E-19	1.81E-15	-1.81E-15	0.00E+00	2.71E-15	3.25E-14	7.63E-17	3.39E-16
347	MCPB	Water	µPt	3.28E-14	1.90E-14	-1.72E-14	1.22E-17	-1.22E-17	-3.46E-15	2.69E-19	1.58E-15	-1.58E-15	0.00E+00	1.90E-15	3.21E-14	7.54E-17	3.35E-16
348	Acifluorfen	Soil	µPt	3.12E-14	1.71E-14	-1.55E-14	1.28E-17	-1.28E-17	-2.86E-15	2.35E-19	1.34E-15	-1.34E-15	0.00E+00	3.63E-15	2.85E-14	6.69E-17	2.97E-16
349	2-Methyl-1-propanol	Water	µPt	2.85E-14	1.89E-14	-1.71E-14	1.44E-17	-1.44E-17	-3.09E-15	2.90E-19	1.53E-15	-1.53E-15	0.00E+00	2.29E-15	2.71E-14	6.37E-17	2.83E-16
350	Chlorsulfuron	Soil	µPt	2.67E-14	1.58E-14	-1.43E-14	1.00E-17	-1.00E-17	-2.80E-15	2.17E-19	1.29E-15	-1.29E-15	0.00E+00	1.54E-15	2.61E-14	6.12E-17	2.72E-16
351	Chloridazon	Soil	µPt	2.42E-14	1.44E-14	-1.30E-14	9.07E-18	-9.07E-18	-2.54E-15	1.97E-19	1.17E-15	-1.17E-15	0.00E+00	1.40E-15	2.37E-14	5.56E-17	2.47E-16
352	2-Butene, 2-methyl-	Air	µPt	2.29E-14	1.42E-14	-1.29E-14	1.24E-16	-1.24E-16	-2.69E-15	3.89E-19	3.56E-15	-3.56E-15	0.00E+00	8.47E-15	1.56E-14	3.62E-17	1.61E-16
353	Imazaquin	Air	µPt	2.24E-14	1.23E-14	-1.11E-14	9.20E-18	-9.20E-18	-2.05E-15	1.69E-19	9.65E-16	-9.65E-16	0.00E+00	2.60E-15	2.04E-14	4.80E-17	2.13E-16
354	Biphenyl	Air	µPt	1.94E-14	0.00E+00	0.00E+00	0.00E+00	0.00E+00	0.00E+00	0.00E+00	0.00E+00	0.00E+00	1.94E-14	0.00E+00	0.00E+00	0.00E+00	0.00E+00
355	Anthracene	Air	µPt	1.83E-14	0.00E+00	0.00E+00	0.00E+00	0.00E+00	0.00E+00	0.00E+00	0.00E+00	0.00E+00	1.83E-14	0.00E+00	0.00E+00	0.00E+00	0.00E+00
356	Glyphosate	Water	µPt	1.54E-14	8.98E-15	-8.13E-15	5.92E-18	-5.92E-18	-1.60E-15	1.25E-19	7.37E-16	-7.37E-16	0.00E+00	1.03E-15	1.50E-14	3.52E-17	1.56E-16
357	Plutonium-238	Air	µPt	1.21E-14	4.54E-15	-4.11E-15	3.35E-18	-3.35E-18	-7.79E-16	9.15E-20	4.07E-16	-4.07E-16	0.00E+00	5.50E-16	1.18E-14	2.77E-17	1.23E-16
358	Lactofen	Soil	µPt	5.30E-15	2.90E-15	-2.63E-15	2.18E-18	-2.18E-18	-4.85E-16	3.98E-20	2.28E-16	-2.28E-16	0.00E+00	6.15E-16	4.83E-15	1.13E-17	5.04E-17
359	Bromoxynil	Water	µPt	5.06E-15	2.93E-15	-2.65E-15	1.89E-18	-1.89E-18	-5.35E-16	4.16E-20	2.44E-16	-2.44E-16	0.00E+00	2.94E-16	4.96E-15	1.17E-17	5.18E-17
360	Acenaphthylene	Air	µPt	5.01E-15	5.08E-16	-4.60E-16	1.37E-17	-1.37E-17	-2.97E-16	2.63E-20	1.92E-16	-1.92E-16	4.90E-15	1.16E-16	2.39E-16	5.05E-19	2.24E-18
361	Ethephon	Air	µPt	4.03E-15	2.39E-15	-2.17E-15	1.51E-18	-1.51E-18	-4.23E-16	3.28E-20	1.95E-16	-1.95E-16	0.00E+00	2.33E-16	3.94E-15	9.26E-18	4.11E-17
362	Endothall	Soil	µPt	3.92E-15	2.28E-15	-2.07E-15	1.67E-18	-1.67E-18	-4.12E-16	3.24E-20	1.90E-16	-1.90E-16	0.00E+00	2.36E-16	3.83E-15	8.99E-18	3.99E-17
363	Sethoxydim	Air	µPt	3.48E-15	1.90E-15	-1.72E-15	1.43E-18	-1.43E-18	-3.18E-16	2.61E-20	1.50E-16	-1.50E-16	0.00E+00	4.04E-16	3.17E-15	7.44E-18	3.31E-17
364	Dicamba	Water	µPt	3.38E-15	2.00E-15	-1.81E-15	1.29E-18	-1.29E-18	-3.57E-16	2.78E-20	1.64E-16	-1.64E-16	0.00E+00	1.97E-16	3.30E-15	7.76E-18	3.45E-17
365	Phenol, pentachloro-	Soil	µPt	2.76E-15	8.76E-15	-7.93E-15	6.35E-18	-6.35E-18	-8.45E-15	1.25E-19	4.72E-16	-4.72E-16	0.00E+00	6.40E-16	9.62E-15	2.26E-17	1.00E-16
366	Metolachlor	Water	µPt	2.75E-15	1.63E-15	-1.47E-15	1.05E-18	-1.05E-18	-2.90E-16	2.26E-20	1.33E-16	-1.33E-16	0.00E+00	1.65E-16	2.69E-15	6.31E-18	2.80E-17
367	Dimethylamine	Air	µPt	2.03E-15	1.09E-14	-9.84E-15	1.30E-18	-1.30E-18	-3.93E-16	5.41E-17	4.10E-16	-4.10E-16	0.00E+00	3.35E-16	9.89E-16	2.32E-18	1.03E-17
368	Methyl methacrylate	Air	µPt	1.28E-15	0.00E+00	0.00E+00	0.00E+00	0.00E+00	0.00E+00	0.00E+00	0.00E+00	0.00E+00	1.28E-15	0.00E+00	0.00E+00	0.00E+00	0.00E+00
369	Imazaquin	Soil	µPt	1.03E-15	5.65E-16	-5.12E-16	4.24E-19	-4.24E-19	-9.45E-17	7.76E-21	4.44E-17	-4.44E-17	0.00E+00	1.20E-16	9.41E-16	2.21E-18	9.82E-18
370	Methomyl	Soil	µPt	6.09E-16	3.61E-16	-3.27E-16	2.28E-19	-2.28E-19	-6.38E-17	4.95E-21	2.94E-17	-2.94E-17	0.00E+00	3.52E-17	5.95E-16	1.40E-18	6.21E-18
371	Methyl ethyl ketone	Water	µPt	5.14E-16	0.00E+00	0.00E+00	0.00E+00	0.00E+00	0.00E+00	0.00E+00	0.00E+00	0.00E+00	5.14E-16	0.00E+00	0.00E+00	0.00E+00	0.00E+00
372	Methomyl	Air	µPt	3.79E-16	2.25E-16	-2.04E-16	1.42E-19	-1.42E-19	-3.98E-17	3.09E-21	1.83E-17	-1.83E-17	0.00E+00	2.20E-17	3.71E-16	8.71E-19	3.87E-18
373	Quizalofop ethyl ester	Soil	µPt	2.19E-16	1.36E-16	-1.23E-16	1.27E-19	-1.27E-19	-2.24E-17	1.80E-21	1.07E-17	-1.07E-17	0.00E+00	1.62E-17	2.09E-16	4.91E-19	2.18E-18
374	Lambda-cyhalothrin	Air	µPt	1.15E-16	6.82E-17	-6.17E-17	4.31E-20	-4.31E-20	-1.20E-17	9.35E-22	5.55E-18	-5.55E-18	0.00E+00	6.64E-18	1.12E-16	2.64E-19	1.17E-18
375	Carbaryl	Water	µPt	5.14E-17	3.05E-17	-2.76E-17	1.96E-20	-1.96E-20	-5.44E-18	4.24E-22	2.50E-18	-2.50E-18	0.00E+00	3.00E-18	5.03E-17	1.18E-19	5.25E-19
376	Bentazone	Water	µPt	1.42E-17	7.97E-18	-7.22E-18	5.64E-21	-5.64E-21	-1.38E-18	1.11E-22	6.42E-19	-6.42E-19	0.00E+00	1.31E-18	1.34E-17	3.14E-20	1.40E-19
377	Pendimethalin	Water	µPt	1.41E-17	8.37E-18	-7.58E-18	5.40E-21	-5.40E-21	-1.50E-18	1.16E-22	6.88E-19	-6.88E-19	0.00E+00	8.24E-19	1.38E-17	3.25E-20	1.44E-19
378	Phenmedipham	Soil	µPt	2.08E-18	1.20E-18	-1.09E-18	7.96E-22	-7.96E-22	-2.19E-19	1.70E-23	1.00E-19	-1.00E-19	0.00E+00	1.20E-19	2.04E-18	4.79E-21	2.13E-20
379	Asulam	Soil	µPt	6.63E-19	4.04E-19	-3.65E-19	2.52E-22	-2.52E-22	-6.93E-20	5.36E-24	3.21E-20	-3.21E-20	0.00E+00	3.83E-20	6.47E-19	1.52E-21	6.75E-21
380	Propiconazole	Water	µPt	1.57E-20	9.27E-21	-8.39E-21	1.04E-23	-1.04E-23	-1.68E-21	1.30E-25	7.74E-22	-7.74E-22	0.00E+00	9.32E-22	1.54E-20	3.62E-23	1.61E-22
381	Methomyl	Water	µPt	1.54E-20	9.17E-21	-8.30E-21	5.79E-24	-5.79E-24	-1.62E-21	1.26E-25	7.46E-22	-7.46E-22	0.00E+00	8.94E-22	1.51E-20	3.55E-23	1.58E-22
382	Ethephon	Water	µPt	1.21E-20	7.18E-21	-6.50E-21	4.53E-24	-4.53E-24	-1.27E-21	9.84E-26	5.84E-22	-5.84E-22	0.00E+00	6.99E-22	1.18E-20	2.78E-23	1.23E-22
383	Lambda-cyhalothrin	Water	µPt	5.94E-24	3.53E-24	-3.19E-24	2.23E-27	-2.23E-27	-6.23E-25	4.84E-29	2.87E-25	-2.87E-25	0.00E+00	3.44E-25	5.81E-24	1.36E-26	6.07E-26
384	Chromium VI	Soil	µPt	-4.06E-11	4.08E-12	-3.69E-12	1.78E-14	-1.78E-14	-9.66E-11	2.73E-16	2.09E-13	-2.09E-13	0.00E+00	8.50E-13	5.40E-11	1.27E-13	5.64E-13
385	Hydrogen sulfide	Water	µPt	-8.02E-09	9.35E-10	-8.46E-10	5.06E-13	-5.06E-13	-9.12E-09	7.38E-15	7.98E-11	-7.98E-11	0.00E+00	2.53E-10	7.46E-10	1.75E-12	7.78E-12
386	Phenol	Water	µPt	-1.64E-08	6.09E-10	-5.52E-10	4.89E-12	-4.89E-12	-3.40E-08	1.51E-15	5.82E-11	-5.82E-11	4.58E-13	3.31E-11	1.73E-08	4.07E-11	1.81E-10
387	Hydrogen peroxide	Water	µPt	-2.12E-08	1.36E-11	-1.23E-11	8.09E-14	-8.09E-14	-2.13E-08	6.93E-17	7.24E-13	-7.24E-13	0.00E+00	1.28E-10	2.40E-12	5.29E-15	2.35E-14
388	Chromium VI	Water	µPt	-2.17E-07	2.94E-07	-2.66E-07	3.75E-10	-3.75E-10	-3.60E-07	1.94E-11	6.16E-08	-6.16E-08	3.58E-11	5.96E-08	5.45E-08	1.27E-10	5.62E-10
389	Phenol	Air	µPt	-6.81E-07	7.17E-11	-6.49E-11	5.36E-14	-5.36E-14	-6.81E-07	5.18E-16	3.31E-12	-3.31E-12	4.31E-13	1.17E-11	6.13E-11	1.44E-13	6.39E-13
390	Methane, chlorodifluoro-, HCFC-22	Air	µPt	-7.65E-07	8.68E-07	-7.86E-07	1.79E-10	-1.79E-10	-1.37E-06	3.27E-12	4.08E-08	-4.08E-08	0.00E+00	5.22E-08	4.69E-07	1.10E-09	4.90E-09
391	Cumene	Water	µPt	-8.23E-06	1.22E-09	-1.10E-09	7.62E-12	-7.62E-12	-8.25E-06	7.62E-15	6.37E-11	-6.37E-11	0.00E+00	2.90E-09	1.50E-08	3.53E-11	1.57E-10
392	Antimony	Water	µPt	-8.94E-06	1.91E-04	-1.73E-04	2.16E-07	-2.16E-07	-9.58E-05	2.88E-09	4.06E-05	-4.06E-05	1.99E-07	2.95E-06	6.48E-05	1.51E-07	6.72E-07
393	Phenol, pentachloro-	Air	µPt	-1.08E-05	8.82E-07	-7.98E-07	4.70E-10	-4.70E-10	-1.19E-05	8.78E-12	9.20E-08	-9.20E-08	0.00E+00	1.20E-07	9.15E-07	2.15E-09	9.55E-09
394	Propene	Air	µPt	-3.42E-05	1.83E-06	-1.66E-06	4.14E-09	-4.14E-09	-4.66E-05	2.65E-12	1.16E-07	-1.16E-07	5.85E-10	2.05E-07	1.19E-05	2.79E-08	1.24E-07
395	Cumene	Air	µPt	-5.86E-05	8.72E-09	-7.89E-09	5.43E-11	-5.43E-11	-5.87E-05	5.54E-14	4.57E-10	-4.57E-10	9.18E-12	2.06E-08	1.07E-07	2.51E-10	1.12E-09
396	Benzene	Water	µPt	-3.19E-04	7.79E-07	-7.05E-07	7.52E-09	-7.52E-09	-3.58E-04	4.15E-12	6.27E-08	-6.27E-08	4.18E-08	2.53E-07	3.78E-05	8.88E-08	3.95E-07
397	Benzene	Air	µPt	-5.51E-04	4.79E-05	-4.33E-05	1.29E-07	-1.29E-07	-9.56E-04	4.53E-10	3.64E-06	-3.64E-06	3.17E-06	7.33E-06	3.85E-04	9.04E-07	4.02E-06
398	Benzo(a)pyrene	Air	µPt	-5.30E-03	4.60E-04	-4.17E-04	2.59E-07	-2.59E-07	-6.00E-03	4.56E-09	4.72E-05	-4.72E-05	7.07E-09	6.32E-05	5.79E-04	1.36E-06	6.04E-06
	Total		µPt	8.13E+00
Ecosystem quality
No	Substance	Compartment	Unit	Total	Propanol (Used)	Propanol (Recovered)	Sulfuric acid (Used)	Sulfuric acid (Output)	Quinones (Produced)	Water	Diethyl ether (Used)	Diethyl ether (Recovered)	Sodium hydrogen carbonate	Sodium sulfate	Galic acid	Electricity (To generate heat)	Electricity (For product extraction and solvent recovery)
1	Nitrogen oxides	Air	nPt	7.03E+01	2.50E+00	-2.27E+00	1.63E-02	-1.63E-02	-4.89E-01	2.91E-05	2.80E-01	-2.80E-01	8.27E-02	3.80E-01	6.92E+01	1.62E-01	7.22E-01
2	Nickel	Air	nPt	4.44E+01	3.79E-01	-3.43E-01	2.24E-03	-2.24E-03	-2.34E-01	3.66E-06	2.74E-02	-2.74E-02	3.02E-03	6.13E-02	4.40E+01	1.03E-01	4.59E-01
3	Sulfur dioxide	Air	nPt	2.64E+01	8.20E-01	-7.42E-01	1.70E-02	-1.70E-02	-1.34E-01	8.94E-06	1.05E-01	-1.05E-01	4.95E-02	1.56E-01	2.60E+01	6.09E-02	2.71E-01
4	Copper	Air	nPt	1.68E+01	6.81E-01	-6.16E-01	1.28E-02	-1.28E-02	-2.21E-01	4.08E-06	1.13E-01	-1.13E-01	1.73E-05	2.00E-01	1.65E+01	3.88E-02	1.72E-01
5	Zinc	Air	nPt	1.09E+01	7.65E-01	-6.93E-01	1.22E-01	-1.22E-01	-1.65E-01	1.13E-05	4.09E-01	-4.09E-01	9.74E-06	2.82E+00	8.02E+00	1.83E-02	8.15E-02
6	Zinc	Soil	nPt	6.35E+00	3.52E+00	-3.19E+00	4.33E-02	-4.33E-02	-6.85E-01	1.71E-05	4.63E-01	-4.63E-01	0.00E+00	1.07E+00	5.56E+00	1.29E-02	5.73E-02
7	Aluminium	Air	nPt	5.84E+00	8.00E+00	-7.25E+00	8.94E-02	-8.94E-02	-8.10E-01	4.16E-05	5.39E-01	-5.39E-01	0.00E+00	1.15E+00	4.68E+00	1.06E-02	4.72E-02
8	Aluminium	Water	nPt	3.94E+00	4.58E-02	-4.15E-02	3.84E-05	-3.84E-05	-1.37E-02	9.79E-07	4.83E-03	-4.83E-03	1.43E-02	6.15E-03	3.87E+00	9.10E-03	4.05E-02
9	Occupation, forest, intensive	Raw	nPt	2.87E+00	1.78E+00	-1.61E+00	1.87E-03	-1.87E-03	-9.99E-02	1.14E-05	8.11E-02	-8.11E-02	0.00E+00	2.37E+00	4.31E-01	1.01E-03	4.47E-03
10	Cobalt	Air	nPt	2.17E+00	1.46E-02	-1.32E-02	6.79E-04	-6.79E-04	-1.43E-03	1.88E-07	2.71E-03	-2.71E-03	2.06E-04	2.30E-03	2.14E+00	5.02E-03	2.23E-02
11	Aluminium	Soil	nPt	1.87E+00	3.05E+00	-2.76E+00	1.62E-03	-1.62E-03	-1.67E-01	1.70E-05	1.37E-01	-1.37E-01	0.00E+00	9.16E-01	8.20E-01	1.92E-03	8.54E-03
12	Barium	Water	nPt	1.50E+00	1.16E-02	-1.05E-02	5.67E-05	-5.67E-05	-1.66E-03	1.73E-07	9.73E-04	-9.73E-04	4.54E-03	1.60E-03	1.47E+00	3.46E-03	1.54E-02
13	Lead	Air	nPt	1.33E+00	8.04E-02	-7.27E-02	2.18E-03	-2.18E-03	-7.25E-03	6.51E-07	1.03E-02	-1.03E-02	3.07E-03	1.35E-02	1.30E+00	3.04E-03	1.35E-02
14	Chromium	Air	nPt	1.29E+00	6.43E-02	-5.82E-02	5.82E-04	-5.82E-04	-7.62E-02	8.23E-07	4.80E-03	-4.80E-03	6.86E-04	9.67E-03	1.33E+00	3.13E-03	1.39E-02
15	Cadmium	Air	nPt	1.10E+00	2.06E-02	-1.86E-02	2.88E-04	-2.88E-04	-1.62E-03	4.90E-07	1.77E-03	-1.77E-03	7.08E-04	3.35E-03	1.08E+00	2.54E-03	1.13E-02
16	Arsenic	Air	nPt	8.69E-01	6.78E-02	-6.14E-02	4.60E-04	-4.60E-04	-4.54E-03	9.05E-07	4.18E-03	-4.18E-03	1.10E-03	9.36E-03	8.46E-01	1.99E-03	8.83E-03
17	Mercury	Air	nPt	8.14E-01	1.34E-01	-1.21E-01	9.99E-04	-9.99E-04	-1.45E-02	2.23E-06	4.01E-02	-4.01E-02	3.27E-02	3.27E-02	7.40E-01	1.74E-03	7.71E-03
18	Copper	Soil	nPt	4.73E-01	2.90E-01	-2.63E-01	1.34E-03	-1.34E-03	-3.31E-02	1.91E-06	2.28E-02	-2.28E-02	0.00E+00	7.62E-02	3.97E-01	9.27E-04	4.12E-03
19	Occupation, dump site	Raw	nPt	2.91E-01	4.53E-01	-4.10E-01	1.04E-03	-1.04E-03	-1.13E-01	6.69E-06	3.10E-02	-3.10E-02	0.00E+00	6.54E-02	2.92E-01	6.82E-04	3.03E-03
20	Zinc	Water	nPt	2.85E-01	7.20E-03	-6.52E-03	9.61E-05	-9.61E-05	-4.52E-04	3.18E-08	5.10E-04	-5.10E-04	1.48E-04	6.00E-04	2.81E-01	6.59E-04	2.93E-03
21	Copper	Water	nPt	2.76E-01	1.17E-02	-1.06E-02	5.24E-05	-5.24E-05	-9.68E-04	9.39E-08	2.54E-03	-2.54E-03	6.00E-04	1.83E-03	2.70E-01	6.34E-04	2.82E-03
22	Hydrocarbons, aromatic	Water	nPt	2.05E-01	5.67E-03	-5.13E-03	6.51E-05	-6.51E-05	-2.47E-04	1.51E-08	2.83E-04	-2.83E-04	0.00E+00	3.86E-04	2.02E-01	4.74E-04	2.11E-03
23	Occupation, traffic area, rail/road embankment	Raw	nPt	1.67E-01	1.09E-01	-9.88E-02	1.08E-04	-1.08E-04	-6.05E-03	6.32E-07	4.76E-03	-4.76E-03	0.00E+00	1.37E-01	2.59E-02	6.03E-05	2.68E-04
24	Nickel	Soil	nPt	1.45E-01	3.93E-02	-3.56E-02	1.46E-04	-1.46E-04	-2.90E-03	2.23E-07	2.36E-03	-2.36E-03	0.00E+00	9.54E-03	1.33E-01	3.12E-04	1.39E-03
25	Ammonia	Air	nPt	1.39E-01	4.74E-02	-4.29E-02	6.05E-04	-6.05E-04	-7.90E-03	6.13E-07	6.54E-03	-6.54E-03	2.92E-05	1.43E-02	1.26E-01	2.94E-04	1.30E-03
26	Occupation, arable, non-irrigated, intensive	Raw	nPt	1.34E-01	9.94E-02	-9.00E-02	7.15E-05	-7.15E-05	-1.47E-02	1.55E-06	7.73E-03	-7.73E-03	0.00E+00	1.32E-02	1.24E-01	2.91E-04	1.29E-03
27	Occupation, arable	Raw	nPt	1.28E-01	7.20E-02	-6.52E-02	5.13E-05	-5.13E-05	-1.28E-02	1.02E-06	5.92E-03	-5.92E-03	0.00E+00	1.06E-02	1.22E-01	2.85E-04	1.27E-03
28	Occupation, arable, non-irrigated, extensive	Raw	nPt	1.14E-01	6.62E-02	-5.99E-02	4.31E-05	-4.31E-05	-1.19E-02	9.27E-07	5.47E-03	-5.47E-03	0.00E+00	6.63E-03	1.11E-01	2.62E-04	1.16E-03
29	Lead	Soil	nPt	1.01E-01	1.72E-02	-1.56E-02	1.58E-04	-1.58E-04	-2.48E-03	1.07E-07	1.74E-03	-1.74E-03	0.00E+00	4.36E-03	9.60E-02	2.25E-04	9.99E-04
30	Occupation, mineral extraction site	Raw	nPt	9.23E-02	8.04E-02	-7.28E-02	8.71E-05	-8.71E-05	-2.05E-02	1.41E-06	5.90E-03	-5.90E-03	0.00E+00	1.18E-02	9.22E-02	2.16E-04	9.61E-04
31	Nickel	Water	nPt	5.21E-02	3.96E-04	-3.59E-04	1.40E-06	-1.40E-06	-8.56E-05	8.83E-09	5.30E-05	-5.30E-05	3.65E-05	1.15E-04	5.13E-02	1.21E-04	5.36E-04
32	Chromium	Soil	nPt	4.94E-02	8.47E-02	-7.66E-02	8.52E-05	-8.52E-05	-5.16E-03	5.00E-07	4.07E-03	-4.07E-03	0.00E+00	2.02E-02	2.61E-02	6.10E-05	2.71E-04
33	Chromium VI	Air	nPt	3.69E-02	6.49E-03	-5.87E-03	1.67E-05	-1.67E-05	-4.21E-04	6.27E-08	3.38E-04	-3.38E-04	2.32E-04	9.11E-04	3.51E-02	8.24E-05	3.66E-04
34	Antimony	Air	nPt	3.25E-02	1.45E-02	-1.31E-02	3.67E-04	-3.67E-04	-5.11E-03	9.54E-08	3.31E-03	-3.31E-03	3.05E-06	5.57E-03	3.03E-02	6.96E-05	3.09E-04
35	Occupation, industrial area	Raw	nPt	3.03E-02	4.17E-02	-3.77E-02	3.00E-05	-3.00E-05	-8.47E-03	3.06E-06	2.37E-03	-2.37E-03	0.00E+00	4.89E-03	2.96E-02	6.93E-05	3.08E-04
36	Cadmium	Soil	nPt	2.40E-02	1.62E-02	-1.47E-02	3.43E-05	-3.43E-05	-1.24E-03	1.02E-07	9.09E-04	-9.09E-04	0.00E+00	3.80E-03	1.96E-02	4.59E-05	2.04E-04
37	Selenium	Air	nPt	2.02E-02	1.55E-03	-1.40E-03	2.12E-06	-2.12E-06	-1.73E-04	2.42E-08	1.07E-04	-1.07E-04	1.24E-04	2.15E-04	1.97E-02	4.62E-05	2.05E-04
38	Occupation, pasture and meadow, intensive	Raw	nPt	1.62E-02	9.60E-03	-8.69E-03	6.11E-06	-6.11E-06	-1.71E-03	1.33E-07	7.87E-04	-7.87E-04	0.00E+00	9.43E-04	1.58E-02	3.72E-05	1.65E-04
39	Chromium	Water	nPt	1.55E-02	3.40E-04	-3.08E-04	5.65E-07	-5.65E-07	-1.75E-03	2.71E-09	1.84E-05	-1.84E-05	1.35E-05	5.65E-05	1.69E-02	3.97E-05	1.77E-04
40	Mercury	Soil	nPt	1.35E-02	1.05E-03	-9.51E-04	4.56E-06	-4.56E-06	-6.82E-05	5.94E-09	6.34E-05	-6.34E-05	0.00E+00	1.87E-04	1.31E-02	3.09E-05	1.37E-04
41	Occupation, permanent crops, irrigated, intensive	Raw	nPt	1.35E-02	1.06E-02	-9.59E-03	5.62E-06	-5.62E-06	-1.17E-03	8.93E-08	6.29E-04	-6.29E-04	0.00E+00	7.50E-04	1.27E-02	2.99E-05	1.33E-04
42	Hydrocarbons, aromatic	Air	nPt	1.30E-02	2.39E-04	-2.16E-04	6.27E-08	-6.27E-08	-1.33E-04	1.68E-09	4.69E-05	-4.69E-05	0.00E+00	1.42E-05	1.30E-02	3.05E-05	1.35E-04
43	Occupation, forest, extensive	Raw	nPt	1.22E-02	1.09E-02	-9.84E-03	6.66E-06	-6.66E-06	-5.63E-04	3.96E-08	4.25E-04	-4.25E-04	0.00E+00	6.28E-03	5.41E-03	1.27E-05	5.64E-05
44	Occupation, permanent crops, non-irrigated, intensive	Raw	nPt	1.11E-02	6.36E-03	-5.75E-03	4.28E-06	-4.28E-06	-1.17E-03	9.17E-08	5.35E-04	-5.35E-04	0.00E+00	6.45E-04	1.09E-02	2.56E-05	1.14E-04
45	Aldrin	Soil	nPt	1.06E-02	1.72E-02	-1.55E-02	9.68E-06	-9.68E-06	-1.74E-03	3.41E-07	1.27E-03	-1.27E-03	0.00E+00	2.07E-03	8.52E-03	2.00E-05	8.87E-05
46	Occupation, arable, irrigated, intensive	Raw	nPt	9.88E-03	6.97E-03	-6.31E-03	4.09E-06	-4.09E-06	-1.07E-03	8.35E-08	5.14E-04	-5.14E-04	0.00E+00	6.08E-04	9.55E-03	2.24E-05	9.97E-05
47	Cobalt	Soil	nPt	9.78E-03	5.01E-03	-4.54E-03	1.91E-05	-1.91E-05	-4.48E-04	2.61E-08	3.33E-04	-3.33E-04	0.00E+00	1.26E-03	8.38E-03	1.96E-05	8.72E-05
48	Arsenic	Soil	nPt	8.44E-03	1.32E-02	-1.20E-02	1.56E-05	-1.56E-05	-1.29E-03	2.22E-07	9.40E-04	-9.40E-04	0.00E+00	2.04E-03	6.36E-03	1.49E-05	6.61E-05
49	Lead	Water	nPt	8.41E-03	1.41E-04	-1.27E-04	4.69E-06	-4.69E-06	-2.14E-05	2.67E-09	3.63E-05	-3.63E-05	1.42E-05	7.97E-05	8.22E-03	1.93E-05	8.58E-05
50	Cobalt	Water	nPt	7.90E-03	9.91E-04	-8.97E-04	8.52E-07	-8.52E-07	-4.04E-04	2.44E-08	2.08E-04	-2.08E-04	1.34E-05	4.28E-05	8.05E-03	1.89E-05	8.41E-05
51	Cadmium	Water	nPt	7.42E-03	7.67E-05	-6.94E-05	4.71E-06	-4.71E-06	-1.05E-05	1.49E-09	2.03E-05	-2.03E-05	1.53E-05	1.84E-05	7.30E-03	1.71E-05	7.62E-05
52	Occupation, permanent crop	Raw	nPt	6.86E-03	3.55E-03	-3.22E-03	3.27E-06	-3.27E-06	-1.70E-04	3.81E-08	2.00E-04	-2.00E-04	0.00E+00	1.59E-03	5.04E-03	1.18E-05	5.26E-05
53	Acetic acid	Air	nPt	6.37E-03	2.38E-05	-2.15E-05	2.52E-08	-2.52E-08	-3.68E-06	3.63E-10	1.77E-06	-1.77E-06	0.00E+00	7.70E-06	6.28E-03	1.48E-05	6.56E-05
54	Arsenic	Water	nPt	5.30E-03	1.20E-04	-1.09E-04	2.07E-05	-2.07E-05	-6.19E-05	1.49E-08	9.32E-05	-9.32E-05	1.38E-05	3.35E-05	5.24E-03	1.22E-05	5.43E-05
55	Aldicarb	Soil	nPt	4.57E-03	2.58E-03	-2.34E-03	1.76E-06	-1.76E-06	-4.73E-04	3.70E-08	2.16E-04	-2.16E-04	0.00E+00	3.31E-04	4.41E-03	1.04E-05	4.60E-05
56	Occupation, construction site	Raw	nPt	4.20E-03	4.86E-04	-4.40E-04	4.85E-06	-4.85E-06	-3.43E-04	1.16E-06	2.89E-03	-2.89E-03	0.00E+00	1.81E-03	2.65E-03	6.21E-06	2.76E-05
57	Mercury	Water	nPt	3.62E-03	9.62E-05	-8.71E-05	1.09E-06	-1.09E-06	-1.13E-05	2.05E-09	1.34E-04	-1.34E-04	7.54E-07	7.48E-05	3.50E-03	8.22E-06	3.66E-05
58	Occupation, arable, irrigated	Raw	nPt	3.31E-03	1.81E-03	-1.64E-03	1.36E-06	-1.36E-06	-3.03E-04	2.49E-08	1.43E-04	-1.43E-04	0.00E+00	3.85E-04	3.02E-03	7.09E-06	3.15E-05
59	PAH, polycyclic aromatic hydrocarbons	Water	nPt	1.86E-03	5.16E-05	-4.67E-05	5.92E-07	-5.92E-07	-2.92E-06	1.47E-10	2.58E-06	-2.58E-06	0.00E+00	3.53E-06	1.83E-03	4.30E-06	1.91E-05
60	Selenium	Water	nPt	1.38E-03	2.52E-04	-2.28E-04	1.69E-06	-1.69E-06	-8.72E-05	9.99E-09	3.96E-05	-3.96E-05	8.14E-06	1.76E-05	1.40E-03	3.27E-06	1.45E-05
61	Mancozeb	Soil	nPt	1.32E-03	7.80E-04	-7.06E-04	9.01E-07	-9.01E-07	-1.42E-04	1.12E-08	6.58E-05	-6.58E-05	0.00E+00	7.99E-05	1.29E-03	3.03E-06	1.34E-05
62	Toluene	Water	nPt	1.05E-03	2.29E-05	-2.07E-05	2.46E-07	-2.46E-07	-1.19E-06	9.06E-11	1.22E-06	-1.22E-06	7.41E-07	1.72E-06	1.03E-03	2.42E-06	1.08E-05
63	Ethene	Water	nPt	1.01E-03	1.06E-02	-9.58E-03	1.91E-09	-1.91E-09	-6.21E-08	8.95E-13	9.52E-09	-9.52E-09	0.00E+00	7.46E-07	3.93E-06	9.22E-09	4.10E-08
64	Occupation, arable, greenhouse	Raw	nPt	8.36E-04	4.78E-04	-4.32E-04	3.22E-07	-3.22E-07	-8.83E-05	6.90E-09	4.03E-05	-4.03E-05	0.00E+00	4.85E-05	8.20E-04	1.92E-06	8.56E-06
65	Xylene	Water	nPt	7.32E-04	1.73E-05	-1.57E-05	1.92E-07	-1.92E-07	-8.30E-07	6.01E-11	9.02E-07	-9.02E-07	3.60E-07	1.26E-06	7.20E-04	1.69E-06	7.52E-06
66	Barium	Air	nPt	6.26E-04	5.60E-04	-5.07E-04	3.92E-06	-3.92E-06	-7.81E-05	3.82E-09	5.20E-05	-5.20E-05	0.00E+00	1.13E-04	5.31E-04	1.23E-06	5.48E-06
67	Formaldehyde	Air	nPt	5.73E-04	6.91E-06	-6.26E-06	2.39E-08	-2.39E-08	-9.46E-07	5.71E-11	5.57E-07	-5.57E-07	1.36E-07	2.91E-06	5.63E-04	1.32E-06	5.88E-06
68	Sulfur monoxide	Air	nPt	5.33E-04	0.00E+00	0.00E+00	0.00E+00	0.00E+00	0.00E+00	0.00E+00	0.00E+00	0.00E+00	5.33E-04	0.00E+00	0.00E+00	0.00E+00	0.00E+00
69	Benzene, ethyl-	Water	nPt	4.58E-04	1.17E-05	-1.06E-05	1.32E-07	-1.32E-07	-5.22E-07	3.58E-11	5.97E-07	-5.97E-07	1.12E-07	8.24E-07	4.51E-04	1.06E-06	4.71E-06
70	Occupation, arable, non-irrigated	Raw	nPt	4.56E-04	1.70E-04	-1.54E-04	1.86E-07	-1.86E-07	-2.42E-05	1.80E-09	1.24E-05	-1.24E-05	0.00E+00	1.29E-05	4.45E-04	1.05E-06	4.65E-06
71	Captan	Soil	nPt	3.84E-04	2.20E-04	-1.99E-04	1.48E-07	-1.48E-07	-4.06E-05	3.17E-09	1.85E-05	-1.85E-05	0.00E+00	2.23E-05	3.77E-04	8.85E-07	3.93E-06
72	Glyphosate	Soil	nPt	3.76E-04	2.30E-04	-2.08E-04	1.58E-07	-1.58E-07	-3.77E-05	3.32E-09	1.84E-05	-1.84E-05	0.00E+00	3.33E-05	3.54E-04	8.32E-07	3.70E-06
73	Diuron	Soil	nPt	2.65E-04	1.51E-04	-1.37E-04	1.02E-07	-1.02E-07	-2.79E-05	2.18E-09	1.27E-05	-1.27E-05	0.00E+00	1.58E-05	2.59E-04	6.08E-07	2.70E-06
74	Dimethoate	Soil	nPt	2.32E-04	1.36E-04	-1.23E-04	9.04E-08	-9.04E-08	-2.43E-05	1.90E-09	1.12E-05	-1.12E-05	0.00E+00	1.41E-05	2.26E-04	5.31E-07	2.36E-06
75	Propachlor	Soil	nPt	1.86E-04	1.06E-04	-9.64E-05	7.18E-08	-7.18E-08	-1.97E-05	1.54E-09	8.98E-06	-8.98E-06	0.00E+00	1.08E-05	1.83E-04	4.29E-07	1.91E-06
76	Occupation, urban, discontinuously built	Raw	nPt	1.80E-04	2.21E-04	-2.00E-04	1.02E-07	-1.02E-07	-1.67E-05	2.45E-09	1.18E-05	-1.18E-05	0.00E+00	1.79E-05	1.56E-04	3.67E-07	1.63E-06
77	Atrazine	Soil	nPt	1.51E-04	2.13E-04	-1.93E-04	1.29E-07	-1.29E-07	-2.20E-05	3.66E-09	1.50E-05	-1.50E-05	0.00E+00	2.29E-05	1.28E-04	3.01E-07	1.34E-06
78	Selenium	Soil	nPt	1.27E-04	5.61E-05	-5.08E-05	1.44E-06	-1.44E-06	-2.01E-05	2.26E-10	1.30E-05	-1.30E-05	0.00E+00	2.19E-05	1.19E-04	2.73E-07	1.21E-06
79	Chlorothalonil	Soil	nPt	1.22E-04	7.97E-05	-7.22E-05	1.96E-07	-1.96E-07	-1.37E-05	1.12E-09	6.73E-06	-6.73E-06	0.00E+00	8.37E-06	1.18E-04	2.76E-07	1.23E-06
80	Metamitron	Soil	nPt	1.12E-04	6.50E-05	-5.88E-05	4.29E-08	-4.29E-08	-1.18E-05	9.18E-10	5.40E-06	-5.40E-06	0.00E+00	6.49E-06	1.10E-04	2.58E-07	1.15E-06
81	Fipronil	Soil	nPt	1.03E-04	5.83E-05	-5.27E-05	3.98E-08	-3.98E-08	-1.07E-05	8.35E-10	4.88E-06	-4.88E-06	0.00E+00	7.50E-06	9.95E-05	2.34E-07	1.04E-06
82	Occupation, traffic area, road network	Raw	nPt	9.02E-05	8.16E-05	-7.39E-05	7.02E-08	-7.02E-08	-1.21E-04	7.82E-10	3.45E-06	-3.45E-06	0.00E+00	4.49E-06	1.97E-04	4.62E-07	2.05E-06
83	Carbofuran	Soil	nPt	8.90E-05	4.62E-05	-4.18E-05	4.21E-08	-4.21E-08	-2.40E-06	5.01E-10	2.64E-06	-2.64E-06	0.00E+00	2.02E-05	6.60E-05	1.55E-07	6.88E-07
84	Linuron	Soil	nPt	7.91E-05	7.49E-05	-6.78E-05	4.58E-08	-4.58E-08	-9.96E-06	1.33E-09	5.83E-06	-5.83E-06	0.00E+00	8.88E-06	7.21E-05	1.69E-07	7.52E-07
85	PAH, polycyclic aromatic hydrocarbons	Air	nPt	7.64E-05	1.45E-06	-1.32E-06	4.08E-09	-4.08E-09	-1.56E-06	2.83E-11	1.36E-07	-1.36E-07	1.20E-09	2.63E-07	7.65E-05	1.80E-07	7.99E-07
86	Occupation, urban/industrial fallow	Raw	nPt	6.87E-05	7.32E-05	-6.63E-05	2.77E-08	-2.77E-08	-3.83E-06	2.01E-10	2.67E-06	-2.67E-06	0.00E+00	2.64E-06	6.21E-05	1.46E-07	6.48E-07
87	Diazinon	Soil	nPt	6.41E-05	3.66E-05	-3.32E-05	2.47E-08	-2.47E-08	-6.77E-06	5.29E-10	3.09E-06	-3.09E-06	0.00E+00	3.72E-06	6.29E-05	1.48E-07	6.56E-07
88	Fenamiphos	Soil	nPt	5.67E-05	3.24E-05	-2.94E-05	2.19E-08	-2.19E-08	-6.00E-06	4.68E-10	2.73E-06	-2.73E-06	0.00E+00	3.29E-06	5.57E-05	1.31E-07	5.81E-07
89	Barium	Soil	nPt	4.82E-05	1.63E-05	-1.48E-05	4.10E-07	-4.10E-07	-7.85E-06	5.88E-10	3.70E-06	-3.70E-06	0.00E+00	6.23E-06	4.77E-05	1.10E-07	4.90E-07
90	Terbacil	Soil	nPt	4.57E-05	2.61E-05	-2.36E-05	1.76E-08	-1.76E-08	-4.83E-06	3.77E-10	2.20E-06	-2.20E-06	0.00E+00	2.65E-06	4.48E-05	1.05E-07	4.68E-07
91	Chromium III	Water	nPt	3.40E-05	0.00E+00	0.00E+00	0.00E+00	0.00E+00	0.00E+00	0.00E+00	0.00E+00	0.00E+00	3.40E-05	0.00E+00	0.00E+00	0.00E+00	0.00E+00
92	Thiazole, 2-(thiocyanatemethylthio)benzo-	Soil	nPt	3.36E-05	1.92E-05	-1.74E-05	1.30E-08	-1.30E-08	-3.56E-06	2.78E-10	1.62E-06	-1.62E-06	0.00E+00	1.95E-06	3.30E-05	7.75E-08	3.44E-07
93	Occupation, pasture and meadow, extensive	Raw	nPt	2.95E-05	3.40E-05	-3.08E-05	1.35E-08	-1.35E-08	-1.88E-06	1.06E-10	1.23E-06	-1.23E-06	0.00E+00	1.23E-06	2.66E-05	6.25E-08	2.78E-07
94	Metribuzin	Soil	nPt	2.94E-05	1.83E-05	-1.65E-05	3.39E-08	-3.39E-08	-3.19E-06	2.57E-10	1.53E-06	-1.53E-06	0.00E+00	2.08E-06	2.84E-05	6.66E-08	2.96E-07
95	Dicrotophos	Soil	nPt	2.86E-05	1.61E-05	-1.46E-05	1.10E-08	-1.10E-08	-2.96E-06	2.31E-10	1.35E-06	-1.35E-06	0.00E+00	2.08E-06	2.76E-05	6.47E-08	2.88E-07
96	m-Xylene	Water	nPt	2.25E-05	1.22E-07	-1.11E-07	9.80E-11	-9.80E-11	-2.49E-08	2.73E-12	1.27E-08	-1.27E-08	6.05E-08	2.20E-08	2.21E-05	5.20E-08	2.31E-07
97	Antimony	Soil	nPt	2.18E-05	9.65E-06	-8.74E-06	2.47E-07	-2.47E-07	-3.45E-06	1.06E-09	2.23E-06	-2.23E-06	0.00E+00	3.75E-06	2.04E-05	4.68E-08	2.08E-07
98	Propane	Air	nPt	2.07E-05	3.61E-07	-3.27E-07	2.88E-09	-2.88E-09	-3.37E-08	2.07E-12	2.25E-08	-2.25E-08	0.00E+00	3.72E-08	2.04E-05	4.80E-08	2.13E-07
99	Pirimicarb	Soil	nPt	1.98E-05	1.14E-05	-1.03E-05	7.64E-09	-7.64E-09	-2.09E-06	1.63E-10	9.55E-07	-9.55E-07	0.00E+00	1.15E-06	1.94E-05	4.56E-08	2.03E-07
100	Metolachlor	Soil	nPt	1.82E-05	1.34E-05	-1.21E-05	1.06E-08	-1.06E-08	-1.50E-06	1.46E-10	8.28E-07	-8.28E-07	0.00E+00	3.25E-06	1.49E-05	3.51E-08	1.56E-07
101	Acrolein	Air	nPt	1.27E-05	5.78E-06	-5.24E-06	1.30E-07	-1.30E-07	-2.07E-06	4.21E-11	1.24E-06	-1.24E-06	1.29E-07	2.13E-06	1.18E-05	2.72E-08	1.21E-07
102	o-Xylene	Water	nPt	1.23E-05	6.61E-08	-5.98E-08	5.31E-11	-5.31E-11	-1.36E-08	1.48E-12	6.91E-09	-6.91E-09	0.00E+00	1.19E-08	1.21E-05	2.84E-08	1.26E-07
103	Cymoxanil	Soil	nPt	1.21E-05	6.94E-06	-6.28E-06	4.68E-09	-4.68E-09	-1.28E-06	1.00E-10	5.85E-07	-5.85E-07	0.00E+00	7.04E-07	1.19E-05	2.80E-08	1.24E-07
104	Thiram	Soil	nPt	1.20E-05	6.19E-06	-5.60E-06	5.69E-09	-5.69E-09	-2.95E-07	6.63E-11	3.48E-07	-3.48E-07	0.00E+00	2.77E-06	8.78E-06	2.06E-08	9.15E-08
105	Chlorpyrifos	Soil	nPt	1.19E-05	6.73E-06	-6.10E-06	4.63E-09	-4.63E-09	-1.23E-06	9.64E-11	5.63E-07	-5.63E-07	0.00E+00	8.55E-07	1.15E-05	2.69E-08	1.20E-07
106	Azinphos-methyl	Soil	nPt	1.07E-05	6.09E-06	-5.51E-06	4.11E-09	-4.11E-09	-1.13E-06	8.80E-11	5.13E-07	-5.13E-07	0.00E+00	6.18E-07	1.05E-05	2.45E-08	1.09E-07
107	Propanal	Air	nPt	1.02E-05	1.08E-04	-9.79E-05	5.06E-14	-5.06E-14	-3.04E-12	3.12E-16	2.30E-12	-2.30E-12	6.12E-11	6.29E-11	1.54E-11	3.60E-14	1.60E-13
108	Hydramethylnon	Soil	nPt	1.02E-05	5.81E-06	-5.26E-06	3.91E-09	-3.91E-09	-1.07E-06	8.39E-11	4.89E-07	-4.89E-07	0.00E+00	5.90E-07	9.97E-06	2.34E-08	1.04E-07
109	Oxamyl	Soil	nPt	9.50E-06	5.43E-06	-4.92E-06	3.66E-09	-3.66E-09	-1.00E-06	7.85E-11	4.58E-07	-4.58E-07	0.00E+00	5.52E-07	9.32E-06	2.19E-08	9.73E-08
110	Isoproturon	Soil	nPt	9.50E-06	8.88E-06	-8.04E-06	5.82E-09	-5.82E-09	-7.83E-07	5.72E-11	4.56E-07	-4.56E-07	0.00E+00	1.04E-06	8.29E-06	1.95E-08	8.65E-08
111	Methanol	Air	nPt	8.71E-06	4.26E-08	-3.86E-08	7.08E-11	-7.08E-11	-1.56E-08	4.91E-13	2.52E-09	-2.52E-09	0.00E+00	1.90E-08	8.59E-06	2.02E-08	8.97E-08
112	Butane	Air	nPt	7.84E-06	1.37E-07	-1.24E-07	1.26E-09	-1.26E-09	-1.15E-08	7.81E-13	8.30E-09	-8.30E-09	0.00E+00	1.15E-08	7.73E-06	1.82E-08	8.07E-08
113	Benzene, chloro-	Water	nPt	7.31E-06	2.32E-06	-2.10E-06	4.68E-09	-4.68E-09	-2.84E-07	4.09E-11	3.54E-06	-3.54E-06	0.00E+00	2.26E-06	5.05E-06	1.18E-08	5.26E-08
114	Phorate	Soil	nPt	7.04E-06	4.03E-06	-3.64E-06	2.71E-09	-2.71E-09	-7.44E-07	5.81E-11	3.39E-07	-3.39E-07	0.00E+00	4.09E-07	6.91E-06	1.62E-08	7.21E-08
115	Endosulfan	Soil	nPt	5.81E-06	3.26E-06	-2.95E-06	2.30E-09	-2.30E-09	-5.66E-07	4.53E-11	2.63E-07	-2.63E-07	0.00E+00	5.30E-07	5.47E-06	1.28E-08	5.70E-08
116	Acetaldehyde	Air	nPt	5.41E-06	3.63E-08	-3.29E-08	3.54E-10	-3.54E-10	-7.22E-09	3.47E-13	5.42E-09	-5.42E-09	3.09E-10	1.34E-08	5.34E-06	1.25E-08	5.57E-08
117	Sulfentrazone	Soil	nPt	4.88E-06	2.74E-06	-2.48E-06	1.94E-09	-1.94E-09	-4.74E-07	3.80E-11	2.20E-07	-2.20E-07	0.00E+00	4.50E-07	4.59E-06	1.08E-08	4.79E-08
118	Benzene, 1,2-dichloro-	Water	nPt	4.74E-06	1.45E-06	-1.31E-06	3.21E-09	-3.21E-09	-2.01E-07	3.08E-11	1.90E-06	-1.90E-06	0.00E+00	1.38E-06	3.38E-06	7.94E-09	3.53E-08
119	Paraquat	Soil	nPt	4.03E-06	2.33E-06	-2.11E-06	1.75E-09	-1.75E-09	-4.05E-07	3.29E-11	1.90E-07	-1.90E-07	0.00E+00	3.13E-07	3.85E-06	9.04E-09	4.02E-08
120	Pentane	Air	nPt	4.01E-06	7.29E-08	-6.60E-08	6.58E-10	-6.58E-10	-5.75E-09	4.29E-13	4.33E-09	-4.33E-09	0.00E+00	8.23E-09	3.95E-06	9.28E-09	4.12E-08
121	Ethephon	Soil	nPt	3.65E-06	2.28E-06	-2.06E-06	1.51E-09	-1.51E-09	-3.67E-07	2.86E-11	1.74E-07	-1.74E-07	0.00E+00	2.89E-07	3.47E-06	8.15E-09	3.62E-08
122	2,4-D	Soil	nPt	3.53E-06	2.19E-06	-1.99E-06	1.51E-09	-1.51E-09	-3.52E-07	3.22E-11	1.73E-07	-1.73E-07	0.00E+00	3.53E-07	3.28E-06	7.70E-09	3.42E-08
123	Carbendazim	Soil	nPt	3.38E-06	2.21E-06	-2.00E-06	1.87E-09	-1.87E-09	-2.35E-07	2.33E-11	1.41E-07	-1.41E-07	0.00E+00	4.83E-07	2.89E-06	6.79E-09	3.02E-08
124	Dimethenamid	Soil	nPt	2.95E-06	3.03E-06	-2.74E-06	2.07E-09	-2.07E-09	-3.33E-07	2.78E-11	1.81E-07	-1.81E-07	0.00E+00	2.04E-07	2.75E-06	6.46E-09	2.87E-08
125	Acetochlor	Soil	nPt	2.93E-06	2.06E-06	-1.87E-06	2.34E-09	-2.34E-09	-3.18E-07	2.85E-11	1.54E-07	-1.54E-07	0.00E+00	1.83E-07	2.83E-06	6.65E-09	2.95E-08
126	Cypermethrin	Soil	nPt	2.84E-06	1.61E-06	-1.46E-06	1.19E-09	-1.19E-09	-2.29E-07	2.08E-11	1.20E-07	-1.20E-07	0.00E+00	3.38E-07	2.55E-06	5.98E-09	2.66E-08
127	Acephate	Soil	nPt	2.71E-06	1.54E-06	-1.39E-06	1.04E-09	-1.04E-09	-2.82E-07	2.21E-11	1.29E-07	-1.29E-07	0.00E+00	1.88E-07	2.63E-06	6.16E-09	2.74E-08
128	Bromacil	Soil	nPt	2.63E-06	1.51E-06	-1.36E-06	1.01E-09	-1.01E-09	-2.78E-07	2.17E-11	1.27E-07	-1.27E-07	0.00E+00	1.53E-07	2.58E-06	6.06E-09	2.70E-08
129	Ethofumesate	Soil	nPt	2.32E-06	1.34E-06	-1.22E-06	8.87E-10	-8.87E-10	-2.44E-07	1.90E-11	1.12E-07	-1.12E-07	0.00E+00	1.34E-07	2.27E-06	5.34E-09	2.37E-08
130	Iprodione	Soil	nPt	2.31E-06	1.35E-06	-1.22E-06	9.12E-10	-9.12E-10	-2.47E-07	2.02E-11	1.14E-07	-1.14E-07	0.00E+00	1.39E-07	2.26E-06	5.32E-09	2.36E-08
131	Acenaphthene	Water	nPt	2.12E-06	5.85E-08	-5.29E-08	6.72E-10	-6.72E-10	-2.42E-09	1.56E-13	2.92E-09	-2.92E-09	0.00E+00	3.98E-09	2.08E-06	4.89E-09	2.17E-08
132	Ethanol	Air	nPt	1.93E-06	6.19E-09	-5.60E-09	3.21E-12	-3.21E-12	-6.96E-10	3.91E-13	6.29E-07	-6.29E-07	0.00E+00	8.21E-10	1.91E-06	4.49E-09	1.99E-08
133	Methane, bromotrifluoro-, Halon 1301	Air	nPt	1.77E-06	4.32E-08	-3.91E-08	4.68E-10	-4.68E-10	-2.19E-09	1.70E-13	2.29E-09	-2.29E-09	0.00E+00	3.23E-09	1.74E-06	4.09E-09	1.82E-08
134	Fentin hydroxide	Soil	nPt	1.62E-06	9.27E-07	-8.39E-07	6.25E-10	-6.25E-10	-1.71E-07	1.34E-11	7.81E-08	-7.81E-08	0.00E+00	9.41E-08	1.59E-06	3.74E-09	1.66E-08
135	Ametryn	Soil	nPt	1.57E-06	8.98E-07	-8.13E-07	6.05E-10	-6.05E-10	-1.66E-07	1.30E-11	7.57E-08	-7.57E-08	0.00E+00	9.12E-08	1.54E-06	3.62E-09	1.61E-08
136	Carbetamide	Soil	nPt	1.35E-06	1.01E-06	-9.17E-07	6.72E-10	-6.72E-10	-1.25E-07	9.04E-12	6.22E-08	-6.22E-08	0.00E+00	7.17E-08	1.29E-06	3.02E-09	1.34E-08
137	Metalaxyl-M	Soil	nPt	1.28E-06	7.32E-07	-6.63E-07	4.93E-10	-4.93E-10	-1.35E-07	1.06E-11	6.17E-08	-6.17E-08	0.00E+00	7.43E-08	1.26E-06	2.95E-09	1.31E-08
138	Occupation, grassland, not used	Raw	nPt	1.21E-06	7.69E-06	-6.96E-06	5.98E-09	-5.98E-09	-9.99E-06	1.16E-10	4.15E-07	-4.15E-07	0.00E+00	5.79E-07	9.77E-06	2.29E-08	1.02E-07
139	Parathion	Soil	nPt	1.20E-06	4.71E-07	-4.27E-07	4.21E-10	-4.21E-10	-6.90E-08	5.16E-12	3.46E-08	-3.46E-08	0.00E+00	3.88E-08	1.17E-06	2.75E-09	1.22E-08
140	Ethoprop	Soil	nPt	1.18E-06	6.74E-07	-6.10E-07	4.54E-10	-4.54E-10	-1.25E-07	9.73E-12	5.68E-08	-5.68E-08	0.00E+00	6.84E-08	1.16E-06	2.71E-09	1.21E-08
141	Glufosinate ammonium	Soil	nPt	1.12E-06	6.40E-07	-5.80E-07	4.32E-10	-4.32E-10	-1.18E-07	9.25E-12	5.40E-08	-5.40E-08	0.00E+00	6.50E-08	1.10E-06	2.58E-09	1.15E-08
142	Ammonia	Water	nPt	1.08E-06	0.00E+00	0.00E+00	0.00E+00	0.00E+00	0.00E+00	0.00E+00	0.00E+00	0.00E+00	1.08E-06	0.00E+00	0.00E+00	0.00E+00	0.00E+00
143	Acetone	Air	nPt	9.43E-07	4.55E-09	-4.12E-09	2.49E-12	-2.49E-12	-1.96E-08	5.89E-14	3.46E-10	-3.46E-10	0.00E+00	6.69E-10	9.50E-07	2.23E-09	9.92E-09
144	Glyphosate	Air	nPt	9.33E-07	5.11E-07	-4.63E-07	3.83E-10	-3.83E-10	-8.54E-08	7.02E-12	4.02E-08	-4.02E-08	0.00E+00	1.08E-07	8.51E-07	2.00E-09	8.88E-09
145	Mepiquat chloride	Soil	nPt	9.10E-07	5.19E-07	-4.70E-07	4.13E-10	-4.13E-10	-9.48E-08	7.40E-12	4.35E-08	-4.35E-08	0.00E+00	6.34E-08	8.81E-07	2.07E-09	9.20E-09
146	Prometryn	Soil	nPt	8.51E-07	4.81E-07	-4.35E-07	3.28E-10	-3.28E-10	-8.81E-08	6.90E-12	4.03E-08	-4.03E-08	0.00E+00	6.19E-08	8.21E-07	1.93E-09	8.57E-09
147	Oryzalin	Soil	nPt	7.88E-07	4.51E-07	-4.08E-07	3.04E-10	-3.04E-10	-8.33E-08	6.51E-12	3.80E-08	-3.80E-08	0.00E+00	4.58E-08	7.73E-07	1.82E-09	8.07E-09
148	Azoxystrobin	Soil	nPt	5.60E-07	3.43E-07	-3.11E-07	2.48E-10	-2.48E-10	-5.75E-08	4.49E-12	2.70E-08	-2.70E-08	0.00E+00	3.72E-08	5.41E-07	1.27E-09	5.64E-09
149	Cyprodinil	Soil	nPt	5.40E-07	3.12E-07	-2.83E-07	2.16E-10	-2.16E-10	-5.70E-08	4.45E-12	2.61E-08	-2.61E-08	0.00E+00	3.16E-08	5.29E-07	1.24E-09	5.52E-09
150	Difenoconazole	Soil	nPt	5.29E-07	3.05E-07	-2.76E-07	2.06E-10	-2.06E-10	-5.61E-08	4.45E-12	2.57E-08	-2.57E-08	0.00E+00	3.11E-08	5.19E-07	1.22E-09	5.42E-09
151	Malathion	Soil	nPt	5.10E-07	2.87E-07	-2.60E-07	2.04E-10	-2.04E-10	-4.73E-08	3.99E-12	2.30E-08	-2.30E-08	0.00E+00	4.39E-08	4.80E-07	1.13E-09	5.01E-09
152	Ethene	Air	nPt	4.93E-07	3.31E-06	-2.99E-06	7.44E-11	-7.44E-11	-6.32E-09	3.16E-13	7.92E-07	-7.92E-07	0.00E+00	1.28E-08	1.71E-07	4.02E-10	1.79E-09
153	Benzene, pentachloronitro-	Soil	nPt	4.83E-07	2.76E-07	-2.50E-07	1.86E-10	-1.86E-10	-5.11E-08	3.99E-12	2.33E-08	-2.33E-08	0.00E+00	2.80E-08	4.74E-07	1.11E-09	4.95E-09
154	Toluene	Air	nPt	3.72E-07	2.48E-08	-2.24E-08	1.17E-10	-1.17E-10	-4.20E-09	3.07E-13	1.85E-09	-1.85E-09	7.61E-12	5.96E-09	3.63E-07	8.52E-10	3.79E-09
155	Rimsulfuron	Soil	nPt	3.66E-07	2.24E-07	-2.02E-07	1.86E-10	-1.86E-10	-3.90E-08	3.18E-12	1.81E-08	-1.81E-08	0.00E+00	2.17E-08	3.58E-07	8.39E-10	3.73E-09
156	Formaldehyde	Water	nPt	3.23E-07	7.50E-08	-6.79E-08	3.61E-10	-3.61E-10	-3.34E-08	2.27E-13	3.01E-09	-3.01E-09	0.00E+00	1.30E-07	2.17E-07	5.08E-10	2.26E-09
157	Lambda-cyhalothrin	Soil	nPt	3.13E-07	1.80E-07	-1.63E-07	1.24E-10	-1.24E-10	-3.29E-08	2.57E-12	1.50E-08	-1.50E-08	0.00E+00	1.93E-08	3.06E-07	7.18E-10	3.19E-09
158	Chloridazon	Soil	nPt	2.63E-07	1.56E-07	-1.41E-07	9.87E-11	-9.87E-11	-2.76E-08	2.14E-12	1.27E-08	-1.27E-08	0.00E+00	1.52E-08	2.57E-07	6.04E-10	2.69E-09
159	Ioxynil	Soil	nPt	2.14E-07	1.25E-07	-1.14E-07	8.38E-11	-8.38E-11	-2.24E-08	1.75E-12	1.03E-08	-1.03E-08	0.00E+00	1.29E-08	2.09E-07	4.91E-10	2.18E-09
160	Trifluralin	Soil	nPt	1.81E-07	1.03E-07	-9.32E-08	7.12E-11	-7.12E-11	-1.85E-08	1.45E-12	8.49E-09	-8.49E-09	0.00E+00	1.33E-08	1.74E-07	4.08E-10	1.82E-09
161	Dimethomorph	Soil	nPt	1.76E-07	1.01E-07	-9.12E-08	6.79E-11	-6.79E-11	-1.86E-08	1.45E-12	8.49E-09	-8.49E-09	0.00E+00	1.02E-08	1.73E-07	4.06E-10	1.80E-09
162	Ethane, 1,2-dichloro-	Water	nPt	1.66E-07	1.20E-08	-1.09E-08	1.03E-10	-1.03E-10	-2.22E-09	4.89E-12	1.11E-08	-1.11E-08	0.00E+00	1.44E-07	2.24E-08	5.21E-11	2.32E-10
163	Maleic hydrazide	Soil	nPt	1.65E-07	9.46E-08	-8.56E-08	6.37E-11	-6.37E-11	-1.75E-08	1.37E-12	7.97E-09	-7.97E-09	0.00E+00	9.60E-09	1.62E-07	3.81E-10	1.69E-09
164	Maneb	Soil	nPt	1.60E-07	9.13E-08	-8.27E-08	6.16E-11	-6.16E-11	-1.69E-08	1.32E-12	7.70E-09	-7.70E-09	0.00E+00	9.27E-09	1.57E-07	3.68E-10	1.64E-09
165	Simazine	Soil	nPt	1.58E-07	1.11E-07	-1.01E-07	1.26E-10	-1.26E-10	-1.72E-08	1.54E-12	8.33E-09	-8.33E-09	0.00E+00	9.85E-09	1.53E-07	3.59E-10	1.59E-09
166	Imazamox	Soil	nPt	1.46E-07	8.16E-08	-7.39E-08	5.77E-11	-5.77E-11	-1.42E-08	1.13E-12	6.57E-09	-6.57E-09	0.00E+00	1.34E-08	1.37E-07	3.22E-10	1.43E-09
167	Isoxaflutole	Soil	nPt	1.45E-07	1.02E-07	-9.25E-08	1.16E-10	-1.16E-10	-1.58E-08	1.41E-12	7.65E-09	-7.65E-09	0.00E+00	9.04E-09	1.40E-07	3.29E-10	1.46E-09
168	Pendimethalin	Soil	nPt	1.41E-07	8.12E-08	-7.35E-08	5.57E-11	-5.57E-11	-1.45E-08	1.14E-12	6.68E-09	-6.68E-09	0.00E+00	9.73E-09	1.36E-07	3.20E-10	1.42E-09
169	Phosmet	Soil	nPt	1.40E-07	7.99E-08	-7.23E-08	5.38E-11	-5.38E-11	-1.48E-08	1.15E-12	6.73E-09	-6.73E-09	0.00E+00	8.11E-09	1.37E-07	3.22E-10	1.43E-09
170	Sulfur trioxide	Air	nPt	1.40E-07	8.28E-08	-7.50E-08	5.80E-11	-5.80E-11	-1.46E-08	1.20E-12	6.84E-09	-6.84E-09	0.00E+00	9.97E-09	1.35E-07	3.16E-10	1.41E-09
171	Acetaldehyde	Water	nPt	1.35E-07	1.28E-07	-1.16E-07	1.04E-09	-1.04E-09	-1.29E-08	1.92E-13	3.27E-09	-3.27E-09	0.00E+00	2.16E-08	1.13E-07	2.62E-10	1.16E-09
172	Acetic acid	Water	nPt	1.34E-07	2.32E-08	-2.10E-08	6.68E-11	-6.68E-11	-2.06E-09	1.24E-12	1.10E-09	-1.10E-09	0.00E+00	2.08E-08	1.12E-07	2.62E-10	1.16E-09
173	Alachlor	Soil	nPt	1.32E-07	3.06E-07	-2.77E-07	1.29E-10	-1.29E-10	-1.74E-08	1.38E-12	1.28E-08	-1.28E-08	0.00E+00	1.31E-08	1.06E-07	2.48E-10	1.10E-09
174	Fludioxonil	Soil	nPt	1.29E-07	7.47E-08	-6.76E-08	5.00E-11	-5.00E-11	-1.36E-08	1.07E-12	6.24E-09	-6.24E-09	0.00E+00	7.51E-09	1.26E-07	2.97E-10	1.32E-09
175	Xylene	Air	nPt	1.09E-07	1.19E-08	-1.08E-08	3.90E-11	-3.90E-11	-1.79E-09	2.04E-13	9.90E-10	-9.90E-10	6.74E-13	1.60E-09	1.07E-07	2.50E-10	1.11E-09
176	Dicamba	Soil	nPt	1.05E-07	7.60E-08	-6.88E-08	5.58E-11	-5.58E-11	-1.14E-08	9.25E-13	5.54E-09	-5.54E-09	0.00E+00	6.51E-09	1.02E-07	2.39E-10	1.06E-09
177	Flufenacet	Soil	nPt	9.58E-08	5.63E-08	-5.10E-08	6.33E-11	-6.33E-11	-1.02E-08	7.89E-13	4.70E-09	-4.70E-09	0.00E+00	5.68E-09	9.37E-08	2.20E-10	9.78E-10
178	Bromoxynil	Soil	nPt	9.39E-08	5.57E-08	-5.05E-08	4.24E-11	-4.24E-11	-9.95E-09	7.85E-13	4.58E-09	-4.58E-09	0.00E+00	5.50E-09	9.19E-08	2.16E-10	9.59E-10
179	Carbaryl	Soil	nPt	9.30E-08	5.35E-08	-4.84E-08	3.62E-11	-3.62E-11	-9.80E-09	7.66E-13	4.48E-09	-4.48E-09	0.00E+00	5.54E-09	9.10E-08	2.14E-10	9.50E-10
180	Pyrithiobac sodium salt	Soil	nPt	8.62E-08	4.87E-08	-4.41E-08	3.32E-11	-3.32E-11	-8.92E-09	6.98E-13	4.08E-09	-4.08E-09	0.00E+00	6.27E-09	8.32E-08	1.95E-10	8.68E-10
181	Terbufos	Soil	nPt	8.33E-08	8.33E-08	-7.55E-08	6.93E-11	-6.93E-11	-9.42E-09	8.22E-13	5.07E-09	-5.07E-09	0.00E+00	5.76E-09	7.81E-08	1.83E-10	8.14E-10
182	Cyfluthrin	Soil	nPt	8.20E-08	4.68E-08	-4.24E-08	3.24E-11	-3.24E-11	-8.56E-09	6.72E-13	3.92E-09	-3.92E-09	0.00E+00	5.51E-09	7.96E-08	1.87E-10	8.31E-10
183	Naphthalene	Water	nPt	7.99E-08	0.00E+00	0.00E+00	0.00E+00	0.00E+00	0.00E+00	0.00E+00	0.00E+00	0.00E+00	7.99E-08	0.00E+00	0.00E+00	0.00E+00	0.00E+00
184	Cyhalothrin, gamma-	Air	nPt	7.67E-08	4.20E-08	-3.80E-08	3.15E-11	-3.15E-11	-7.02E-09	5.76E-13	3.30E-09	-3.30E-09	0.00E+00	8.91E-09	6.99E-08	1.64E-10	7.30E-10
185	Methoxyfenozide	Soil	nPt	6.45E-08	3.69E-08	-3.34E-08	2.49E-11	-2.49E-11	-6.82E-09	5.33E-13	3.11E-09	-3.11E-09	0.00E+00	3.75E-09	6.33E-08	1.49E-10	6.61E-10
186	Benzene, ethyl-	Air	nPt	6.18E-08	1.92E-09	-1.74E-09	1.99E-11	-1.99E-11	-4.84E-10	6.08E-15	9.89E-11	-9.89E-11	3.73E-12	1.60E-10	6.11E-08	1.44E-10	6.38E-10
187	Trinexapac-ethyl	Soil	nPt	6.09E-08	4.43E-08	-4.01E-08	4.01E-11	-4.01E-11	-5.95E-09	4.54E-13	2.99E-09	-2.99E-09	0.00E+00	5.12E-09	5.68E-08	1.33E-10	5.92E-10
188	Thidiazuron	Soil	nPt	6.08E-08	3.44E-08	-3.11E-08	2.34E-11	-2.34E-11	-6.29E-09	4.93E-13	2.88E-09	-2.88E-09	0.00E+00	4.42E-09	5.87E-08	1.38E-10	6.12E-10
189	Fluroxypyr	Soil	nPt	5.91E-08	3.76E-08	-3.41E-08	2.45E-11	-2.45E-11	-6.04E-09	4.67E-13	2.86E-09	-2.86E-09	0.00E+00	3.89E-09	5.69E-08	1.34E-10	5.94E-10
190	Metribuzin	Air	nPt	5.90E-08	3.23E-08	-2.92E-08	2.42E-11	-2.42E-11	-5.40E-09	4.43E-13	2.54E-09	-2.54E-09	0.00E+00	6.85E-09	5.38E-08	1.26E-10	5.61E-10
191	Trichlorfon	Soil	nPt	5.00E-08	2.86E-08	-2.59E-08	1.93E-11	-1.93E-11	-5.28E-09	4.13E-13	2.41E-09	-2.41E-09	0.00E+00	2.90E-09	4.90E-08	1.15E-10	5.12E-10
192	Ethane, 1,2-dichloro-	Air	nPt	4.96E-08	9.49E-08	-8.59E-08	2.72E-11	-2.72E-11	-3.63E-09	2.94E-12	3.59E-09	-3.59E-09	2.09E-10	1.12E-08	3.24E-08	7.60E-11	3.38E-10
193	Metalaxil	Soil	nPt	4.59E-08	2.61E-08	-2.36E-08	1.78E-11	-1.78E-11	-4.71E-09	3.74E-13	2.18E-09	-2.18E-09	0.00E+00	2.96E-09	4.46E-08	1.05E-10	4.65E-10
194	Methane, bromo-, Halon 1001	Air	nPt	4.47E-08	4.17E-13	-3.77E-13	5.48E-16	-5.48E-16	-7.97E-14	1.02E-17	4.40E-14	-4.40E-14	4.47E-08	7.60E-14	3.65E-12	8.57E-15	3.81E-14
195	Benomyl	Soil	nPt	3.98E-08	2.06E-08	-1.87E-08	1.90E-11	-1.90E-11	-9.83E-10	2.21E-13	1.16E-09	-1.16E-09	0.00E+00	9.24E-09	2.92E-08	6.86E-11	3.05E-10
196	Thifensulfuron-methyl	Soil	nPt	3.35E-08	2.42E-08	-2.19E-08	1.40E-11	-1.40E-11	-3.24E-09	2.48E-13	1.62E-09	-1.62E-09	0.00E+00	2.80E-09	3.13E-08	7.34E-11	3.26E-10
197	Methane, tetrachloro-, CFC-10	Air	nPt	3.22E-08	1.75E-08	-1.59E-08	1.87E-11	-1.87E-11	-1.22E-09	1.85E-13	5.49E-08	-5.49E-08	7.04E-15	2.99E-08	1.82E-09	4.19E-12	1.86E-11
198	Sulfentrazone	Air	nPt	3.12E-08	1.71E-08	-1.55E-08	1.28E-11	-1.28E-11	-2.85E-09	2.35E-13	1.34E-09	-1.34E-09	0.00E+00	3.62E-09	2.84E-08	6.68E-11	2.97E-10
199	Methane, tetrafluoro-, CFC-14	Air	nPt	3.08E-08	2.84E-08	-2.57E-08	1.04E-09	-1.04E-09	-1.05E-08	6.16E-13	4.66E-09	-4.66E-09	0.00E+00	4.14E-09	3.41E-08	7.58E-11	3.37E-10
200	Metolachlor	Air	nPt	3.01E-08	1.65E-08	-1.50E-08	1.24E-11	-1.24E-11	-2.76E-09	2.27E-13	1.30E-09	-1.30E-09	0.00E+00	3.48E-09	2.75E-08	6.46E-11	2.87E-10
201	Propiconazole	Soil	nPt	2.87E-08	1.84E-08	-1.66E-08	1.76E-11	-1.76E-11	-2.95E-09	2.28E-13	1.41E-09	-1.41E-09	0.00E+00	1.96E-09	2.76E-08	6.47E-11	2.88E-10
202	Ethane, 1,1,2-trichloro-1,2,2-trifluoro-, CFC-113	Air	nPt	2.73E-08	2.85E-08	-2.58E-08	1.54E-11	-1.54E-11	-2.57E-09	3.61E-13	1.66E-09	-1.66E-09	0.00E+00	2.55E-09	2.43E-08	5.70E-11	2.53E-10
203	Paraquat	Air	nPt	2.58E-08	1.41E-08	-1.28E-08	1.06E-11	-1.06E-11	-2.36E-09	1.94E-13	1.11E-09	-1.11E-09	0.00E+00	3.00E-09	2.35E-08	5.53E-11	2.46E-10
204	Benfluralin	Soil	nPt	2.46E-08	1.41E-08	-1.27E-08	9.48E-12	-9.48E-12	-2.60E-09	2.03E-13	1.19E-09	-1.19E-09	0.00E+00	1.43E-09	2.41E-08	5.67E-11	2.52E-10
205	Flumetsulam	Soil	nPt	2.36E-08	1.66E-08	-1.51E-08	1.88E-11	-1.88E-11	-2.57E-09	2.30E-13	1.25E-09	-1.25E-09	0.00E+00	1.48E-09	2.29E-08	5.37E-11	2.38E-10
206	Chlorpyrifos	Air	nPt	2.16E-08	1.18E-08	-1.07E-08	8.87E-12	-8.87E-12	-1.98E-09	1.62E-13	9.30E-10	-9.30E-10	0.00E+00	2.51E-09	1.97E-08	4.63E-11	2.06E-10
207	Dipropylthiocarbamic acid S-ethyl ester	Soil	nPt	2.04E-08	1.17E-08	-1.06E-08	7.86E-12	-7.86E-12	-2.16E-09	1.68E-13	9.83E-10	-9.83E-10	0.00E+00	1.18E-09	2.00E-08	4.70E-11	2.09E-10
208	Pymetrozine	Soil	nPt	1.69E-08	9.68E-09	-8.76E-09	6.53E-12	-6.53E-12	-1.79E-09	1.40E-13	8.16E-10	-8.16E-10	0.00E+00	9.83E-10	1.66E-08	3.90E-11	1.73E-10
209	Tebuconazole	Soil	nPt	1.58E-08	1.43E-08	-1.30E-08	9.08E-12	-9.08E-12	-1.36E-09	1.03E-13	7.72E-10	-7.72E-10	0.00E+00	1.78E-09	1.39E-08	3.25E-11	1.45E-10
210	Ethyne	Air	nPt	1.34E-08	2.76E-08	-2.50E-08	8.13E-12	-8.13E-12	-6.65E-10	1.87E-14	7.02E-10	-7.02E-10	0.00E+00	3.70E-09	7.66E-09	1.80E-11	7.99E-11
211	Phenanthrene	Water	nPt	1.26E-08	0.00E+00	0.00E+00	0.00E+00	0.00E+00	0.00E+00	0.00E+00	0.00E+00	0.00E+00	1.26E-08	0.00E+00	0.00E+00	0.00E+00	0.00E+00
212	PAH, polycyclic aromatic hydrocarbons	Soil	nPt	1.20E-08	5.30E-09	-4.79E-09	1.36E-10	-1.36E-10	-1.90E-09	2.13E-14	1.23E-09	-1.23E-09	0.00E+00	2.07E-09	1.12E-08	2.58E-11	1.15E-10
213	Dioxin, 2,3,7,8 Tetrachlorodibenzo-p-	Air	nPt	1.11E-08	8.29E-10	-7.50E-10	1.11E-11	-1.11E-11	-1.01E-10	2.12E-13	8.96E-11	-8.96E-11	4.53E-12	6.01E-10	1.04E-08	2.44E-11	1.08E-10
214	Butene	Air	nPt	1.06E-08	2.94E-10	-2.66E-10	3.38E-12	-3.38E-12	-1.22E-11	7.86E-16	1.47E-11	-1.47E-11	0.00E+00	2.00E-11	1.05E-08	2.46E-11	1.09E-10
215	Propargite	Soil	nPt	1.02E-08	5.84E-09	-5.29E-09	3.94E-12	-3.94E-12	-1.08E-09	8.44E-14	4.92E-10	-4.92E-10	0.00E+00	5.93E-10	1.00E-08	2.35E-11	1.05E-10
216	Tefluthrin	Soil	nPt	1.01E-08	7.07E-09	-6.40E-09	7.93E-12	-7.93E-12	-1.09E-09	9.76E-14	5.30E-10	-5.30E-10	0.00E+00	6.27E-10	9.75E-09	2.29E-11	1.02E-10
217	Clomazone	Soil	nPt	9.71E-09	6.10E-09	-5.52E-09	5.81E-12	-5.81E-12	-1.01E-09	8.08E-14	4.80E-10	-4.80E-10	0.00E+00	6.73E-10	9.34E-09	2.19E-11	9.75E-11
218	Hexane	Air	nPt	9.35E-09	1.33E-10	-1.20E-10	1.13E-12	-1.13E-12	-1.30E-11	9.43E-16	8.48E-12	-8.48E-12	6.97E-15	1.20E-11	9.22E-09	2.17E-11	9.63E-11
219	Atrazine	Air	nPt	9.29E-09	5.15E-09	-4.67E-09	3.77E-12	-3.77E-12	-8.72E-10	7.10E-14	4.09E-10	-4.09E-10	0.00E+00	9.87E-10	8.57E-09	2.01E-11	8.95E-11
220	Acenaphthylene	Water	nPt	8.27E-09	2.28E-10	-2.07E-10	2.62E-12	-2.62E-12	-9.44E-12	6.11E-16	1.14E-11	-1.14E-11	0.00E+00	1.56E-11	8.14E-09	1.91E-11	8.49E-11
221	Pyrethrin	Soil	nPt	8.10E-09	4.63E-09	-4.19E-09	3.12E-12	-3.12E-12	-8.56E-10	6.68E-14	3.90E-10	-3.90E-10	0.00E+00	4.70E-10	7.94E-09	1.86E-11	8.29E-11
222	Methane, bromochlorodifluoro-, Halon 1211	Air	nPt	7.59E-09	1.64E-09	-1.49E-09	1.23E-12	-1.23E-12	-4.53E-10	1.72E-14	1.59E-10	-1.59E-10	0.00E+00	1.87E-10	7.60E-09	1.79E-11	7.94E-11
223	Ethane, 1,1,1,2-tetrafluoro-, HFC-134a	Air	nPt	7.50E-09	8.89E-09	-8.05E-09	3.40E-12	-3.40E-12	-6.93E-10	8.65E-14	4.66E-10	-4.66E-10	0.00E+00	6.70E-10	6.60E-09	1.55E-11	6.88E-11
224	Oxydemeton methyl	Soil	nPt	7.28E-09	9.93E-09	-8.99E-09	4.46E-12	-4.46E-12	-4.21E-10	2.86E-14	3.58E-10	-3.58E-10	0.00E+00	1.43E-09	5.26E-09	1.23E-11	5.49E-11
225	Trifluralin	Air	nPt	7.09E-09	3.88E-09	-3.52E-09	2.91E-12	-2.91E-12	-6.49E-10	5.33E-14	3.05E-10	-3.05E-10	0.00E+00	8.24E-10	6.47E-09	1.52E-11	6.75E-11
226	Methane, dichloro-, HCC-30	Air	nPt	6.49E-09	4.12E-09	-3.73E-09	5.01E-12	-5.01E-12	-6.18E-10	1.31E-13	3.96E-10	-3.96E-10	1.23E-09	6.05E-10	4.82E-09	1.13E-11	5.02E-11
227	Kresoxim-methyl	Soil	nPt	6.47E-09	7.92E-09	-7.17E-09	3.79E-12	-3.79E-12	-4.30E-10	3.04E-14	3.17E-10	-3.17E-10	0.00E+00	1.11E-09	4.98E-09	1.17E-11	5.19E-11
228	Chloroform	Air	nPt	5.84E-09	1.38E-08	-1.25E-08	3.81E-12	-3.81E-12	-7.21E-10	8.67E-14	6.00E-10	-6.00E-10	2.67E-10	8.26E-10	4.10E-09	9.62E-12	4.28E-11
229	Napropamide	Soil	nPt	5.81E-09	4.25E-09	-3.85E-09	2.99E-12	-2.99E-12	-5.49E-10	4.06E-14	2.72E-10	-2.72E-10	0.00E+00	3.23E-10	5.57E-09	1.31E-11	5.81E-11
230	Ethanol	Water	nPt	5.79E-09	3.78E-10	-3.43E-10	2.38E-12	-2.38E-12	-7.50E-11	4.61E-15	1.10E-05	-1.10E-05	0.00E+00	8.98E-10	4.87E-09	1.14E-11	5.08E-11
231	Prochloraz	Soil	nPt	5.63E-09	6.88E-09	-6.23E-09	3.20E-12	-3.20E-12	-3.73E-10	2.64E-14	2.76E-10	-2.76E-10	0.00E+00	9.66E-10	4.33E-09	1.02E-11	4.51E-11
232	Amitraz	Soil	nPt	5.59E-09	3.20E-09	-2.89E-09	2.16E-12	-2.16E-12	-5.91E-10	4.62E-14	2.69E-10	-2.69E-10	0.00E+00	3.25E-10	5.49E-09	1.29E-11	5.73E-11
233	Acetone	Water	nPt	5.14E-09	2.06E-10	-1.87E-10	4.30E-14	-4.30E-14	-1.15E-11	1.45E-15	8.85E-12	-8.85E-12	1.37E-11	1.05E-11	5.04E-09	1.18E-11	5.26E-11
234	2-Methyl-4-chlorophenoxyacetic acid	Soil	nPt	4.71E-09	2.84E-09	-2.57E-09	2.43E-12	-2.43E-12	-4.93E-10	3.82E-14	2.29E-10	-2.29E-10	0.00E+00	2.91E-10	4.58E-09	1.08E-11	4.78E-11
235	Triasulfuron	Soil	nPt	4.60E-09	2.73E-09	-2.47E-09	1.73E-12	-1.73E-12	-4.83E-10	3.75E-14	2.22E-10	-2.22E-10	0.00E+00	2.66E-10	4.50E-09	1.06E-11	4.70E-11
236	Bentazone	Soil	nPt	4.60E-09	4.62E-09	-4.18E-09	2.04E-12	-2.04E-12	-3.04E-10	1.96E-14	1.95E-10	-1.95E-10	0.00E+00	3.84E-10	4.03E-09	9.45E-12	4.20E-11
237	Sulfosulfuron	Soil	nPt	4.57E-09	2.72E-09	-2.46E-09	1.72E-12	-1.72E-12	-4.80E-10	3.72E-14	2.21E-10	-2.21E-10	0.00E+00	2.65E-10	4.48E-09	1.05E-11	4.67E-11
238	Carbaryl	Air	nPt	4.20E-09	2.31E-09	-2.09E-09	1.72E-12	-1.72E-12	-3.88E-10	3.18E-14	1.82E-10	-1.82E-10	0.00E+00	4.74E-10	3.85E-09	9.04E-12	4.02E-11
239	Flutolanil	Soil	nPt	4.04E-09	2.31E-09	-2.09E-09	1.56E-12	-1.56E-12	-4.27E-10	3.33E-14	1.94E-10	-1.94E-10	0.00E+00	2.34E-10	3.96E-09	9.30E-12	4.13E-11
240	Imazethapyr	Soil	nPt	3.63E-09	2.04E-09	-1.85E-09	1.46E-12	-1.46E-12	-3.53E-10	2.83E-14	1.64E-10	-1.64E-10	0.00E+00	3.34E-10	3.41E-09	8.01E-12	3.56E-11
241	t-Butyl methyl ether	Air	nPt	3.62E-09	2.21E-10	-2.00E-10	2.53E-12	-2.53E-12	-4.85E-11	1.70E-15	6.93E-11	-6.93E-11	1.60E-11	2.57E-10	3.33E-09	7.81E-12	3.47E-11
242	Methanol	Water	nPt	2.97E-09	3.41E-10	-3.09E-10	2.17E-12	-2.17E-12	-1.37E-10	9.91E-15	2.06E-11	-2.06E-11	0.00E+00	5.75E-10	2.47E-09	5.80E-12	2.58E-11
243	Diclofop-methyl	Soil	nPt	2.81E-09	1.65E-09	-1.50E-09	1.79E-12	-1.79E-12	-2.99E-10	2.31E-14	1.38E-10	-1.38E-10	0.00E+00	1.66E-10	2.75E-09	6.46E-12	2.87E-11
244	Tribufos	Soil	nPt	2.77E-09	1.57E-09	-1.42E-09	1.07E-12	-1.07E-12	-2.87E-10	2.25E-14	1.31E-10	-1.31E-10	0.00E+00	2.02E-10	2.68E-09	6.28E-12	2.79E-11
245	Cyfluthrin	Air	nPt	2.58E-09	1.41E-09	-1.28E-09	1.06E-12	-1.06E-12	-2.36E-10	1.94E-14	1.11E-10	-1.11E-10	0.00E+00	3.00E-10	2.35E-09	5.52E-12	2.45E-11
246	Indeno(1,2,3-cd)pyrene	Air	nPt	2.31E-09	4.14E-12	-3.75E-12	1.12E-13	-1.12E-13	-2.42E-12	2.14E-16	1.56E-12	-1.56E-12	2.31E-09	9.50E-13	1.95E-12	4.11E-15	1.83E-14
247	Cypermethrin	Air	nPt	2.24E-09	1.23E-09	-1.11E-09	9.19E-13	-9.19E-13	-2.05E-10	1.68E-14	9.64E-11	-9.64E-11	0.00E+00	2.60E-10	2.04E-09	4.79E-12	2.13E-11
248	Pendimethalin	Air	nPt	2.19E-09	1.20E-09	-1.09E-09	8.98E-13	-8.98E-13	-2.01E-10	1.65E-14	9.44E-11	-9.44E-11	0.00E+00	2.52E-10	2.00E-09	4.69E-12	2.09E-11
249	Bifenthrin	Soil	nPt	2.05E-09	1.45E-09	-1.31E-09	1.64E-12	-1.64E-12	-2.23E-10	2.00E-14	1.08E-10	-1.08E-10	0.00E+00	1.28E-10	1.99E-09	4.66E-12	2.07E-11
250	Cyproconazole	Soil	nPt	1.88E-09	1.97E-09	-1.78E-09	1.06E-12	-1.06E-12	-1.45E-10	1.06E-14	9.19E-11	-9.19E-11	0.00E+00	2.63E-10	1.55E-09	3.65E-12	1.62E-11
251	Atrazine	Water	nPt	1.87E-09	1.11E-09	-1.00E-09	7.13E-13	-7.13E-13	-1.98E-10	1.54E-14	9.09E-11	-9.09E-11	0.00E+00	1.09E-10	1.83E-09	4.29E-12	1.91E-11
252	Bifenox	Soil	nPt	1.80E-09	1.06E-09	-9.59E-10	1.05E-12	-1.05E-12	-1.90E-10	1.47E-14	8.78E-11	-8.78E-11	0.00E+00	1.06E-10	1.76E-09	4.12E-12	1.83E-11
253	t-Butyl methyl ether	Water	nPt	1.63E-09	1.09E-10	-9.90E-11	1.33E-10	-1.33E-10	-2.05E-11	5.67E-15	4.03E-10	-4.03E-10	0.00E+00	3.83E-10	1.24E-09	2.36E-12	1.05E-11
254	Thiodicarb	Soil	nPt	1.46E-09	7.99E-10	-7.23E-10	5.99E-13	-5.99E-13	-1.34E-10	1.10E-14	6.28E-11	-6.28E-11	0.00E+00	1.70E-10	1.33E-09	3.13E-12	1.39E-11
255	Ethene, chloro-	Water	nPt	1.41E-09	3.55E-09	-3.21E-09	8.98E-13	-8.98E-13	-1.85E-10	6.00E-11	1.77E-10	-1.77E-10	0.00E+00	1.55E-10	1.03E-09	2.42E-12	1.08E-11
256	Benzo(g,h,i)perylene	Air	nPt	1.38E-09	1.85E-12	-1.68E-12	5.01E-14	-5.01E-14	-1.09E-12	9.62E-17	7.03E-13	-7.03E-13	1.38E-09	4.27E-13	8.76E-13	1.85E-15	8.22E-15
257	2,4-D	Air	nPt	1.26E-09	6.91E-10	-6.25E-10	5.18E-13	-5.18E-13	-1.15E-10	9.49E-15	5.43E-11	-5.43E-11	0.00E+00	1.47E-10	1.15E-09	2.70E-12	1.20E-11
258	Permethrin	Soil	nPt	1.22E-09	7.33E-10	-6.63E-10	5.82E-13	-5.82E-13	-1.29E-10	1.05E-14	5.99E-11	-5.99E-11	0.00E+00	7.27E-11	1.19E-09	2.80E-12	1.24E-11
259	m-Xylene	Air	nPt	1.22E-09	1.48E-09	-1.34E-09	8.16E-12	-8.16E-12	-1.68E-10	7.34E-15	1.19E-10	-1.19E-10	0.00E+00	3.12E-10	9.23E-10	2.13E-12	9.48E-12
260	Ethane, 1,1-difluoro-, HFC-152a	Air	nPt	1.20E-09	3.67E-10	-3.32E-10	7.52E-13	-7.52E-13	-4.19E-11	1.33E-13	2.30E-11	-2.30E-11	0.00E+00	3.46E-10	8.51E-10	2.00E-12	8.88E-12
261	Butyric acid, 4-(2,4-dichlorophenoxy)-	Soil	nPt	1.20E-09	7.10E-10	-6.43E-10	4.58E-13	-4.58E-13	-1.27E-10	9.88E-15	5.84E-11	-5.84E-11	0.00E+00	7.00E-11	1.18E-09	2.76E-12	1.23E-11
262	Permethrin	Air	nPt	1.15E-09	6.28E-10	-5.69E-10	4.71E-13	-4.71E-13	-1.05E-10	8.63E-15	4.94E-11	-4.94E-11	0.00E+00	1.33E-10	1.05E-09	2.46E-12	1.09E-11
263	Ethane, 1,1,1-trichloro-, HCFC-140	Air	nPt	1.10E-09	6.94E-10	-6.28E-10	8.05E-13	-8.05E-13	-1.07E-10	2.03E-14	6.85E-11	-6.85E-11	1.68E-10	1.06E-10	8.60E-10	2.02E-12	8.97E-12
264	Chrysene	Air	nPt	1.08E-09	5.88E-13	-5.33E-13	1.59E-14	-1.59E-14	-3.46E-13	3.06E-17	2.23E-13	-2.23E-13	1.08E-09	1.36E-13	2.79E-13	5.88E-16	2.61E-15
265	Azoxystrobin	Air	nPt	1.05E-09	5.77E-10	-5.23E-10	4.33E-13	-4.33E-13	-9.65E-11	7.93E-15	4.54E-11	-4.54E-11	0.00E+00	1.23E-10	9.62E-10	2.26E-12	1.00E-11
266	Fenbuconazole	Soil	nPt	1.05E-09	1.44E-09	-1.30E-09	6.45E-13	-6.45E-13	-6.08E-11	4.13E-15	5.18E-11	-5.18E-11	0.00E+00	2.07E-10	7.61E-10	1.79E-12	7.94E-12
267	Cyhalothrin, gamma-	Soil	nPt	1.05E-09	5.73E-10	-5.18E-10	4.29E-13	-4.29E-13	-9.57E-11	7.86E-15	4.50E-11	-4.50E-11	0.00E+00	1.22E-10	9.54E-10	2.24E-12	9.95E-12
268	Parathion, methyl	Air	nPt	9.37E-10	5.13E-10	-4.64E-10	3.85E-13	-3.85E-13	-8.58E-11	7.05E-15	4.03E-11	-4.03E-11	0.00E+00	1.09E-10	8.55E-10	2.01E-12	8.92E-12
269	Polychlorinated biphenyls	Air	nPt	9.12E-10	8.60E-10	-7.78E-10	9.96E-13	-9.96E-13	-1.24E-10	1.97E-14	5.93E-11	-5.93E-11	0.00E+00	8.94E-11	8.54E-10	2.00E-12	8.90E-12
270	Acenaphthene	Air	nPt	8.47E-10	3.45E-11	-3.13E-11	3.80E-14	-3.80E-14	-5.66E-12	9.59E-16	3.42E-12	-3.42E-12	8.67E-12	5.19E-12	8.25E-10	1.94E-12	8.62E-12
271	Polychlorinated biphenyls	Water	nPt	8.46E-10	1.13E-09	-1.02E-09	1.18E-12	-1.18E-12	-1.41E-10	2.67E-14	9.72E-11	-9.72E-11	0.00E+00	1.71E-10	7.00E-10	1.64E-12	7.29E-12
272	Imazamox	Air	nPt	7.55E-10	4.13E-10	-3.74E-10	3.10E-13	-3.10E-13	-6.91E-11	5.67E-15	3.25E-11	-3.25E-11	0.00E+00	8.77E-11	6.88E-10	1.62E-12	7.18E-12
273	Vinclozolin	Soil	nPt	7.48E-10	4.70E-10	-4.26E-10	4.48E-13	-4.48E-13	-7.75E-11	6.22E-15	3.70E-11	-3.70E-11	0.00E+00	5.19E-11	7.20E-10	1.69E-12	7.51E-12
274	Alachlor	Air	nPt	7.45E-10	4.08E-10	-3.69E-10	3.06E-13	-3.06E-13	-6.82E-11	5.60E-15	3.21E-11	-3.21E-11	0.00E+00	8.65E-11	6.79E-10	1.59E-12	7.09E-12
275	Parathion, methyl	Soil	nPt	7.19E-10	3.94E-10	-3.56E-10	2.95E-13	-2.95E-13	-6.58E-11	5.40E-15	3.09E-11	-3.09E-11	0.00E+00	8.35E-11	6.56E-10	1.54E-12	6.84E-12
276	Methane, dichlorodifluoro-, CFC-12	Air	nPt	6.89E-10	3.13E-09	-2.83E-09	4.31E-13	-4.31E-13	-1.12E-10	7.37E-15	1.04E-10	-1.04E-10	5.89E-14	1.11E-10	3.88E-10	9.11E-13	4.05E-12
277	Thiodicarb	Air	nPt	6.63E-10	3.63E-10	-3.29E-10	2.72E-13	-2.72E-13	-6.07E-11	4.98E-15	2.85E-11	-2.85E-11	0.00E+00	7.70E-11	6.04E-10	1.42E-12	6.31E-12
278	Acephate	Air	nPt	6.30E-10	3.45E-10	-3.12E-10	2.59E-13	-2.59E-13	-5.77E-11	4.74E-15	2.71E-11	-2.71E-11	0.00E+00	7.32E-11	5.75E-10	1.35E-12	6.00E-12
279	Dimethylamine	Water	nPt	6.30E-10	4.61E-10	-4.17E-10	2.77E-13	-2.77E-13	-6.88E-11	2.87E-13	3.50E-11	-3.50E-11	0.00E+00	5.11E-11	5.96E-10	1.40E-12	6.22E-12
280	Bromuconazole	Soil	nPt	5.82E-10	3.46E-10	-3.13E-10	2.18E-13	-2.18E-13	-6.11E-11	4.74E-15	2.81E-11	-2.81E-11	0.00E+00	3.37E-11	5.69E-10	1.34E-12	5.94E-12
281	Prosulfuron	Soil	nPt	5.49E-10	1.22E-09	-1.11E-09	5.28E-13	-5.28E-13	-7.18E-11	5.73E-15	5.19E-11	-5.19E-11	0.00E+00	5.33E-11	4.46E-10	1.05E-12	4.65E-12
282	Ethene, tetrachloro-	Air	nPt	5.13E-10	3.12E-10	-2.82E-10	3.34E-13	-3.34E-13	-4.83E-11	8.24E-15	2.95E-11	-2.95E-11	7.56E-11	4.46E-11	4.07E-10	9.54E-13	4.24E-12
283	Benzo(a)anthracene	Air	nPt	5.10E-10	3.18E-12	-2.88E-12	8.58E-14	-8.58E-14	-1.86E-12	1.65E-16	1.20E-12	-1.20E-12	5.09E-10	7.30E-13	1.50E-12	3.16E-15	1.41E-14
284	Triadimenol	Soil	nPt	4.47E-10	5.61E-10	-5.08E-10	2.59E-13	-2.59E-13	-2.88E-11	2.02E-15	2.19E-11	-2.19E-11	0.00E+00	7.92E-11	3.40E-10	7.97E-13	3.54E-12
285	Endothall	Soil	nPt	4.34E-10	2.53E-10	-2.29E-10	1.85E-13	-1.85E-13	-4.57E-11	3.59E-15	2.10E-11	-2.10E-11	0.00E+00	2.61E-11	4.24E-10	9.96E-13	4.43E-12
286	Dicamba	Air	nPt	4.26E-10	2.49E-10	-2.26E-10	1.65E-13	-1.65E-13	-4.41E-11	3.46E-15	2.04E-11	-2.04E-11	0.00E+00	2.87E-11	4.12E-10	9.68E-13	4.30E-12
287	Flufenacet	Air	nPt	4.23E-10	2.32E-10	-2.10E-10	1.74E-13	-1.74E-13	-3.87E-11	3.18E-15	1.82E-11	-1.82E-11	0.00E+00	4.92E-11	3.86E-10	9.06E-13	4.03E-12
288	Chloroform	Water	nPt	4.18E-10	5.14E-10	-4.65E-10	2.02E-13	-2.02E-13	-4.63E-11	4.04E-15	2.77E-11	-2.77E-11	0.00E+00	3.83E-11	3.72E-10	8.74E-13	3.88E-12
289	Pyrene	Air	nPt	3.74E-10	3.76E-12	-3.40E-12	1.01E-13	-1.01E-13	-2.20E-12	1.94E-16	1.42E-12	-1.42E-12	3.73E-10	8.62E-13	1.77E-12	3.74E-15	1.66E-14
290	Sethoxydim	Soil	nPt	3.62E-10	2.12E-10	-1.92E-10	1.59E-13	-1.59E-13	-3.80E-11	2.99E-15	1.75E-11	-1.75E-11	0.00E+00	2.23E-11	3.53E-10	8.29E-13	3.68E-12
291	Deltamethrin	Soil	nPt	3.57E-10	2.27E-10	-2.05E-10	2.14E-13	-2.14E-13	-3.68E-11	2.88E-15	1.75E-11	-1.75E-11	0.00E+00	2.44E-11	3.43E-10	8.05E-13	3.58E-12
292	Methane, dichloro-, HCC-30	Water	nPt	3.56E-10	3.48E-10	-3.15E-10	2.48E-13	-2.48E-13	-2.53E-10	5.44E-15	2.54E-11	-2.54E-11	0.00E+00	3.97E-11	5.29E-10	1.24E-12	5.52E-12
293	Dimethenamid	Air	nPt	3.28E-10	1.94E-10	-1.76E-10	1.25E-13	-1.25E-13	-3.47E-11	2.70E-15	1.60E-11	-1.60E-11	0.00E+00	1.91E-11	3.21E-10	7.53E-13	3.35E-12
294	Phenanthrene	Air	nPt	3.00E-10	7.04E-12	-6.37E-12	1.90E-13	-1.90E-13	-4.12E-12	3.64E-16	2.66E-12	-2.66E-12	2.98E-10	1.62E-12	3.32E-12	7.00E-15	3.11E-14
295	Ethalfluralin	Soil	nPt	2.99E-10	1.88E-10	-1.70E-10	1.79E-13	-1.79E-13	-3.10E-11	2.48E-15	1.48E-11	-1.48E-11	0.00E+00	2.07E-11	2.87E-10	6.75E-13	3.00E-12
296	Ethene, chloro-	Air	nPt	2.86E-10	9.12E-10	-8.26E-10	1.69E-13	-1.69E-13	-3.27E-11	2.55E-14	3.06E-11	-3.06E-11	0.00E+00	4.11E-11	1.89E-10	4.43E-13	1.97E-12
297	Mecoprop	Soil	nPt	2.69E-10	1.60E-10	-1.45E-10	1.01E-13	-1.01E-13	-2.82E-11	2.19E-15	1.30E-11	-1.30E-11	0.00E+00	1.56E-11	2.63E-10	6.18E-13	2.74E-12
298	o-Xylene	Air	nPt	2.64E-10	1.16E-10	-1.05E-10	3.00E-12	-3.00E-12	-4.18E-11	4.62E-16	2.70E-11	-2.70E-11	0.00E+00	4.47E-11	2.47E-10	5.68E-13	2.52E-12
299	Imazapyr	Soil	nPt	2.20E-10	1.55E-10	-1.40E-10	1.76E-13	-1.76E-13	-2.39E-11	2.14E-15	1.16E-11	-1.16E-11	0.00E+00	1.37E-11	2.13E-10	4.99E-13	2.22E-12
300	Chlorsulfuron	Soil	nPt	2.20E-10	1.30E-10	-1.18E-10	8.24E-14	-8.24E-14	-2.30E-11	1.79E-15	1.06E-11	-1.06E-11	0.00E+00	1.27E-11	2.15E-10	5.05E-13	2.24E-12
301	Methyl ethyl ketone	Air	nPt	2.11E-10	8.82E-11	-7.99E-11	1.56E-13	-1.56E-13	-1.64E-11	1.09E-15	5.27E-12	-5.27E-12	6.02E-11	2.35E-11	1.33E-10	3.13E-13	1.39E-12
302	Ethyl acetate	Air	nPt	1.86E-10	9.66E-11	-8.74E-11	1.93E-13	-1.93E-13	-2.03E-11	1.35E-15	6.18E-12	-6.18E-12	0.00E+00	2.42E-11	1.70E-10	3.99E-13	1.78E-12
303	Heptane	Air	nPt	1.39E-10	3.86E-12	-3.49E-12	4.44E-14	-4.44E-14	-2.70E-13	1.04E-17	1.95E-13	-1.95E-13	0.00E+00	2.78E-13	1.37E-10	3.21E-13	1.43E-12
304	Phthalate, dioctyl-	Air	nPt	1.34E-10	0.00E+00	0.00E+00	0.00E+00	0.00E+00	0.00E+00	0.00E+00	0.00E+00	0.00E+00	1.34E-10	0.00E+00	0.00E+00	0.00E+00	0.00E+00
305	Flumetsulam	Air	nPt	1.31E-10	7.17E-11	-6.49E-11	5.38E-14	-5.38E-14	-1.20E-11	9.85E-16	5.64E-12	-5.64E-12	0.00E+00	1.52E-11	1.19E-10	2.80E-13	1.25E-12
306	Propiconazole	Air	nPt	1.26E-10	6.91E-11	-6.25E-11	5.18E-14	-5.18E-14	-1.15E-11	9.48E-16	5.43E-12	-5.43E-12	0.00E+00	1.47E-11	1.15E-10	2.70E-13	1.20E-12
307	Pronamide	Soil	nPt	9.92E-11	1.06E-10	-9.60E-11	3.99E-14	-3.99E-14	-5.51E-12	2.83E-16	3.85E-12	-3.85E-12	0.00E+00	3.79E-12	8.97E-11	2.11E-13	9.36E-13
308	Fenoxaprop ethyl ester	Soil	nPt	8.98E-11	5.29E-11	-4.78E-11	5.75E-14	-5.75E-14	-9.55E-12	7.39E-16	4.41E-12	-4.41E-12	0.00E+00	5.30E-12	8.79E-11	2.06E-13	9.17E-13
309	Benzene, hexachloro-	Air	nPt	8.95E-11	1.04E-10	-9.37E-11	8.98E-13	-8.98E-13	-2.37E-11	1.08E-14	8.98E-12	-8.98E-12	0.00E+00	2.05E-11	8.18E-11	1.88E-13	8.38E-13
310	Methomyl	Soil	nPt	7.69E-11	4.56E-11	-4.13E-11	2.88E-14	-2.88E-14	-8.06E-12	6.26E-16	3.71E-12	-3.71E-12	0.00E+00	4.45E-12	7.52E-11	1.77E-13	7.85E-13
311	Ethyl acetate	Water	nPt	6.56E-11	3.09E-11	-2.80E-11	2.70E-14	-2.70E-14	-5.53E-12	4.66E-16	2.56E-12	-2.56E-12	0.00E+00	5.84E-12	6.16E-11	1.45E-13	6.42E-13
312	Styrene	Air	nPt	6.40E-11	4.39E-11	-3.97E-11	1.00E-12	-1.00E-12	-4.38E-11	2.14E-16	9.40E-12	-9.40E-12	3.69E-13	1.56E-11	8.65E-11	1.99E-13	8.85E-13
313	Phenmedipham	Soil	nPt	6.35E-11	3.68E-11	-3.33E-11	2.43E-14	-2.43E-14	-6.68E-12	5.20E-16	3.05E-12	-3.05E-12	0.00E+00	3.67E-12	6.22E-11	1.46E-13	6.49E-13
314	Ethane, 2-chloro-1,1,1,2-tetrafluoro-, HCFC-124	Air	nPt	6.02E-11	6.30E-11	-5.70E-11	3.40E-14	-3.40E-14	-5.68E-12	7.98E-16	3.67E-12	-3.67E-12	0.00E+00	5.63E-12	5.36E-11	1.26E-13	5.59E-13
315	Imazethapyr	Air	nPt	5.90E-11	3.23E-11	-2.93E-11	2.42E-14	-2.42E-14	-5.40E-12	4.44E-16	2.54E-12	-2.54E-12	0.00E+00	6.86E-12	5.38E-11	1.26E-13	5.62E-13
316	Anthracene	Air	nPt	5.41E-11	0.00E+00	0.00E+00	0.00E+00	0.00E+00	0.00E+00	0.00E+00	0.00E+00	0.00E+00	5.41E-11	0.00E+00	0.00E+00	0.00E+00	0.00E+00
317	Benzene, chloro-	Air	nPt	5.17E-11	0.00E+00	0.00E+00	0.00E+00	0.00E+00	0.00E+00	0.00E+00	0.00E+00	0.00E+00	5.17E-11	0.00E+00	0.00E+00	0.00E+00	0.00E+00
318	Benzene, 1,2-dichloro-	Air	nPt	4.63E-11	3.03E-11	-2.74E-11	2.08E-14	-2.08E-14	-5.00E-12	4.65E-16	2.46E-12	-2.46E-12	0.00E+00	3.68E-12	4.42E-11	1.04E-13	4.61E-13
319	Propanal	Water	nPt	4.60E-11	3.03E-11	-2.74E-11	2.54E-14	-2.54E-14	-5.00E-12	4.62E-16	2.46E-12	-2.46E-12	0.00E+00	3.65E-12	4.39E-11	1.03E-13	4.58E-13
320	2-Methyl-4-chlorophenoxyacetic acid	Water	nPt	4.58E-11	2.65E-11	-2.40E-11	1.71E-14	-1.71E-14	-4.84E-12	3.76E-16	2.21E-12	-2.21E-12	0.00E+00	2.66E-12	4.49E-11	1.05E-13	4.69E-13
321	Bromoxynil	Air	nPt	4.56E-11	2.64E-11	-2.39E-11	1.72E-14	-1.72E-14	-4.81E-12	3.74E-16	2.20E-12	-2.20E-12	0.00E+00	2.64E-12	4.47E-11	1.05E-13	4.66E-13
322	Quizalofop ethyl ester	Soil	nPt	4.31E-11	2.67E-11	-2.42E-11	2.50E-14	-2.50E-14	-4.42E-12	3.55E-16	2.10E-12	-2.10E-12	0.00E+00	3.20E-12	4.13E-11	9.69E-14	4.31E-13
323	Fluoranthene	Air	nPt	4.29E-11	2.75E-13	-2.49E-13	7.41E-15	-7.41E-15	-1.61E-13	1.42E-17	1.04E-13	-1.04E-13	4.29E-11	6.31E-14	1.30E-13	2.73E-16	1.22E-15
324	Triallate	Soil	nPt	4.27E-11	2.53E-11	-2.29E-11	1.60E-14	-1.60E-14	-4.48E-12	3.47E-16	2.06E-12	-2.06E-12	0.00E+00	2.47E-12	4.18E-11	9.80E-14	4.36E-13
325	Naphthalene	Air	nPt	3.99E-11	0.00E+00	0.00E+00	0.00E+00	0.00E+00	0.00E+00	0.00E+00	0.00E+00	0.00E+00	3.99E-11	0.00E+00	0.00E+00	0.00E+00	0.00E+00
326	Metolachlor	Water	nPt	3.57E-11	2.11E-11	-1.91E-11	1.37E-14	-1.37E-14	-3.76E-12	2.94E-16	1.73E-12	-1.73E-12	0.00E+00	2.15E-12	3.49E-11	8.19E-14	3.64E-13
327	Triethylene glycol	Water	nPt	3.37E-11	2.28E-12	-2.07E-12	5.95E-13	-5.95E-13	-5.34E-13	5.94E-17	1.95E-12	-1.95E-12	0.00E+00	1.74E-12	3.19E-11	7.24E-14	3.22E-13
328	Acetophenone	Air	nPt	3.21E-11	0.00E+00	0.00E+00	0.00E+00	0.00E+00	0.00E+00	0.00E+00	0.00E+00	0.00E+00	3.21E-11	0.00E+00	0.00E+00	0.00E+00	0.00E+00
329	Bentazone	Air	nPt	3.20E-11	1.75E-11	-1.59E-11	1.32E-14	-1.32E-14	-2.93E-12	2.41E-16	1.38E-12	-1.38E-12	0.00E+00	3.72E-12	2.92E-11	6.86E-14	3.05E-13
330	Benzene, pentachloro-	Air	nPt	2.03E-11	1.39E-11	-1.26E-11	4.90E-14	-4.90E-14	-1.05E-11	5.04E-16	1.58E-12	-1.58E-12	0.00E+00	2.72E-12	2.64E-11	6.19E-14	2.75E-13
331	Bromoxynil	Water	nPt	2.02E-11	1.17E-11	-1.06E-11	7.54E-15	-7.54E-15	-2.14E-12	1.66E-16	9.77E-13	-9.77E-13	0.00E+00	1.17E-12	1.98E-11	4.66E-14	2.07E-13
332	Tefluthrin	Air	nPt	1.63E-11	9.65E-12	-8.74E-12	6.22E-15	-6.22E-15	-1.72E-12	1.34E-16	7.93E-13	-7.93E-13	0.00E+00	9.50E-13	1.59E-11	3.74E-14	1.66E-13
333	Fluorene	Air	nPt	1.28E-11	5.81E-14	-5.26E-14	1.56E-15	-1.56E-15	-3.40E-14	3.00E-18	2.19E-14	-2.19E-14	1.28E-11	1.33E-14	2.74E-14	5.77E-17	2.56E-16
334	Quizalofop ethyl ester	Air	nPt	1.19E-11	6.52E-12	-5.91E-12	4.89E-15	-4.89E-15	-1.09E-12	8.96E-17	5.13E-13	-5.13E-13	0.00E+00	1.38E-12	1.09E-11	2.55E-14	1.13E-13
335	Glyphosate	Water	nPt	9.88E-12	5.75E-12	-5.20E-12	3.79E-15	-3.79E-15	-1.02E-12	8.03E-17	4.71E-13	-4.71E-13	0.00E+00	6.59E-13	9.58E-12	2.25E-14	9.99E-14
336	Methane, trichlorofluoro-, CFC-11	Air	nPt	9.81E-12	4.68E-11	-4.23E-11	5.45E-15	-5.45E-15	-1.51E-12	1.01E-16	1.55E-12	-1.55E-12	0.00E+00	2.02E-12	4.81E-12	1.13E-14	5.01E-14
337	Dimethenamid	Water	nPt	5.21E-12	3.09E-12	-2.80E-12	1.99E-15	-1.99E-15	-5.51E-13	4.30E-17	2.54E-13	-2.54E-13	0.00E+00	3.04E-13	5.10E-12	1.20E-14	5.32E-14
338	Butyric acid, 4-(2,4-dichlorophenoxy)-	Air	nPt	5.13E-12	3.03E-12	-2.75E-12	1.94E-15	-1.94E-15	-5.43E-13	4.22E-17	2.49E-13	-2.49E-13	0.00E+00	2.99E-13	5.02E-12	1.18E-14	5.24E-14
339	Benzo(k)fluoranthene	Air	nPt	2.64E-12	1.22E-11	-1.11E-11	3.29E-13	-3.29E-13	-7.15E-12	6.32E-16	4.62E-12	-4.62E-12	0.00E+00	2.80E-12	5.76E-12	1.22E-14	5.40E-14
340	Sethoxydim	Air	nPt	2.55E-12	1.39E-12	-1.26E-12	1.05E-15	-1.05E-15	-2.33E-13	1.92E-17	1.10E-13	-1.10E-13	0.00E+00	2.96E-13	2.32E-12	5.46E-15	2.42E-14
341	Methomyl	Air	nPt	1.85E-12	1.10E-12	-9.94E-13	6.94E-16	-6.94E-16	-1.94E-13	1.51E-17	8.94E-14	-8.94E-14	0.00E+00	1.07E-13	1.81E-12	4.25E-15	1.89E-14
342	Dibenz(a,h)anthracene	Air	nPt	1.83E-12	8.49E-12	-7.69E-12	2.29E-13	-2.29E-13	-4.97E-12	4.39E-16	3.21E-12	-3.21E-12	0.00E+00	1.95E-12	4.00E-12	8.44E-15	3.75E-14
343	Dimethylamine	Air	nPt	1.50E-12	8.03E-12	-7.27E-12	9.59E-16	-9.59E-16	-2.90E-13	3.99E-14	3.02E-13	-3.02E-13	0.00E+00	2.47E-13	7.30E-13	1.71E-15	7.61E-15
344	Pendimethalin	Water	nPt	1.43E-12	8.48E-13	-7.68E-13	5.47E-16	-5.47E-16	-1.51E-13	1.18E-17	6.97E-14	-6.97E-14	0.00E+00	8.35E-14	1.40E-12	3.29E-15	1.46E-14
345	2-Methyl-4-chlorophenoxyacetic acid	Air	nPt	1.32E-12	7.66E-13	-6.93E-13	4.96E-16	-4.96E-16	-1.40E-13	1.09E-17	6.39E-14	-6.39E-14	0.00E+00	7.67E-14	1.30E-12	3.05E-15	1.35E-14
346	Asulam	Soil	nPt	1.29E-12	7.83E-13	-7.09E-13	4.88E-16	-4.88E-16	-1.34E-13	1.04E-17	6.23E-14	-6.23E-14	0.00E+00	7.43E-14	1.26E-12	2.95E-15	1.31E-14
347	Dicamba	Water	nPt	9.00E-13	5.34E-13	-4.83E-13	3.44E-16	-3.44E-16	-9.53E-14	7.42E-18	4.38E-14	-4.38E-14	0.00E+00	5.25E-14	8.81E-13	2.07E-15	9.19E-15
348	Methane, dichlorofluoro-, HCFC-21	Air	nPt	8.06E-13	3.74E-12	-3.39E-12	4.43E-16	-4.43E-16	-1.21E-13	8.06E-18	1.24E-13	-1.24E-13	0.00E+00	1.62E-13	4.06E-13	9.52E-16	4.23E-15
349	Benzo(b)fluoranthene	Air	nPt	3.60E-13	1.67E-12	-1.51E-12	4.50E-14	-4.50E-14	-9.76E-13	8.63E-17	6.30E-13	-6.30E-13	0.00E+00	3.83E-13	7.86E-13	1.66E-15	7.37E-15
350	Methyl ethyl ketone	Water	nPt	2.90E-13	0.00E+00	0.00E+00	0.00E+00	0.00E+00	0.00E+00	0.00E+00	0.00E+00	0.00E+00	2.90E-13	0.00E+00	0.00E+00	0.00E+00	0.00E+00
351	Phenol, pentachloro-	Soil	nPt	2.42E-13	7.68E-13	-6.96E-13	5.57E-16	-5.57E-16	-7.42E-13	1.10E-17	4.14E-14	-4.14E-14	0.00E+00	5.62E-14	8.44E-13	1.98E-15	8.80E-15
352	Flumiclorac-pentyl	Air	nPt	1.50E-13	8.21E-14	-7.43E-14	6.15E-17	-6.15E-17	-1.37E-14	1.13E-18	6.45E-15	-6.45E-15	0.00E+00	1.74E-14	1.37E-13	3.21E-16	1.43E-15
353	Acenaphthylene	Air	nPt	5.46E-14	5.54E-15	-5.01E-15	1.49E-16	-1.49E-16	-3.24E-15	2.86E-19	2.09E-15	-2.09E-15	5.35E-14	1.27E-15	2.61E-15	5.50E-18	2.45E-17
354	Butadiene	Air	nPt	5.46E-14	1.81E-14	-1.64E-14	1.26E-17	-1.26E-17	-3.24E-15	2.61E-19	1.50E-15	-1.50E-15	2.41E-14	1.87E-15	2.97E-14	6.98E-17	3.10E-16
355	2,4-D, dimethylamine salt	Air	nPt	2.67E-14	1.55E-14	-1.40E-14	9.97E-18	-9.97E-18	-2.82E-15	2.20E-19	1.29E-15	-1.29E-15	0.00E+00	1.55E-15	2.62E-14	6.15E-17	2.73E-16
356	Carbaryl	Water	nPt	2.35E-14	1.39E-14	-1.26E-14	8.97E-18	-8.97E-18	-2.49E-15	1.94E-19	1.14E-15	-1.14E-15	0.00E+00	1.37E-15	2.30E-14	5.40E-17	2.40E-16
357	Flumiclorac-pentyl	Soil	nPt	1.99E-14	1.09E-14	-9.87E-15	8.17E-18	-8.17E-18	-1.82E-15	1.50E-19	8.57E-16	-8.57E-16	0.00E+00	2.31E-15	1.82E-14	4.26E-17	1.89E-16
358	Ethane, 1,1,1-trichloro-, HCFC-140	Water	nPt	1.76E-14	1.33E-14	-1.20E-14	9.62E-18	-9.62E-18	-1.13E-15	1.73E-19	7.83E-16	-7.83E-16	0.00E+00	9.84E-16	1.62E-14	3.81E-17	1.69E-16
359	Lambda-cyhalothrin	Air	nPt	4.95E-15	2.94E-15	-2.66E-15	1.86E-18	-1.86E-18	-5.19E-16	4.03E-20	2.39E-16	-2.39E-16	0.00E+00	2.87E-16	4.84E-15	1.14E-17	5.06E-17
360	Ethephon	Air	nPt	2.55E-15	1.51E-15	-1.37E-15	9.56E-19	-9.56E-19	-2.67E-16	2.07E-20	1.23E-16	-1.23E-16	0.00E+00	1.47E-16	2.49E-15	5.85E-18	2.60E-17
361	Bentazone	Water	nPt	1.94E-15	1.09E-15	-9.86E-16	7.71E-19	-7.71E-19	-1.89E-16	1.52E-20	8.78E-17	-8.78E-17	0.00E+00	1.79E-16	1.83E-15	4.29E-18	1.91E-17
362	Methomyl	Water	nPt	4.34E-16	2.58E-16	-2.33E-16	1.63E-19	-1.63E-19	-4.55E-17	3.53E-21	2.10E-17	-2.10E-17	0.00E+00	2.51E-17	4.24E-16	9.96E-19	4.43E-18
363	Tebuconazole	Air	nPt	1.94E-16	1.15E-16	-1.04E-16	7.28E-20	-7.28E-20	-2.04E-17	1.58E-21	9.38E-18	-9.38E-18	0.00E+00	1.12E-17	1.90E-16	4.46E-19	1.98E-18
364	Propiconazole	Water	nPt	1.25E-16	7.38E-17	-6.68E-17	8.31E-20	-8.31E-20	-1.34E-17	1.03E-21	6.17E-18	-6.17E-18	0.00E+00	7.43E-18	1.23E-16	2.88E-19	1.28E-18
365	Tefluthrin	Water	nPt	1.21E-16	8.52E-17	-7.72E-17	9.66E-20	-9.66E-20	-1.32E-17	1.17E-21	6.38E-18	-6.38E-18	0.00E+00	7.55E-18	1.17E-16	2.75E-19	1.22E-18
366	Tebuconazole	Water	nPt	3.75E-18	2.23E-18	-2.02E-18	1.41E-21	-1.41E-21	-3.94E-19	3.05E-23	1.81E-19	-1.81E-19	0.00E+00	2.17E-19	3.67E-18	8.62E-21	3.83E-20
367	Lambda-cyhalothrin	Water	nPt	9.23E-19	5.48E-19	-4.96E-19	3.46E-22	-3.46E-22	-9.69E-20	7.52E-24	4.46E-20	-4.46E-20	0.00E+00	5.34E-20	9.03E-19	2.12E-21	9.43E-21
368	Ethephon	Water	nPt	1.37E-19	8.13E-20	-7.36E-20	5.13E-23	-5.13E-23	-1.44E-20	1.11E-24	6.61E-21	-6.61E-21	0.00E+00	7.92E-21	1.34E-19	3.14E-22	1.40E-21
369	Butene	Water	nPt	-6.99E-10	1.25E-09	-1.13E-09	1.47E-12	-1.47E-12	-2.87E-09	1.68E-14	8.64E-11	-8.64E-11	0.00E+00	2.25E-10	1.80E-09	4.23E-12	1.88E-11
370	Methane, chlorodifluoro-, HCFC-22	Air	nPt	-1.11E-08	1.25E-08	-1.14E-08	2.59E-12	-2.59E-12	-1.99E-08	4.73E-14	5.90E-10	-5.90E-10	0.00E+00	7.54E-10	6.78E-09	1.59E-11	7.08E-11
371	Propene	Air	nPt	-3.34E-08	1.79E-09	-1.62E-09	4.04E-12	-4.04E-12	-4.56E-08	2.59E-15	1.13E-10	-1.13E-10	5.71E-13	2.00E-10	1.16E-08	2.73E-11	1.21E-10
372	Occupation, shrub land, sclerophyllous	Raw	nPt	-1.56E-07	1.57E-08	-1.42E-08	1.14E-10	-1.14E-10	-5.57E-07	7.31E-13	7.40E-10	-7.40E-10	0.00E+00	4.20E-09	3.90E-07	9.15E-10	4.07E-09
373	Benzene	Air	nPt	-5.18E-07	4.50E-08	-4.08E-08	1.22E-10	-1.22E-10	-8.99E-07	4.27E-13	3.42E-09	-3.42E-09	2.98E-09	6.89E-09	3.62E-07	8.50E-10	3.78E-09
374	Occupation, traffic area, rail network	Raw	nPt	-5.68E-06	3.99E-07	-3.61E-07	3.23E-09	-3.23E-09	-1.66E-05	5.05E-11	1.80E-08	-1.80E-08	0.00E+00	1.25E-07	1.06E-05	2.49E-08	1.11E-07
375	Phenol, pentachloro-	Air	nPt	-8.27E-06	6.79E-07	-6.14E-07	3.62E-10	-3.62E-10	-9.14E-06	6.75E-12	7.08E-08	-7.08E-08	0.00E+00	9.23E-08	7.04E-07	1.65E-09	7.35E-09
376	Phenol	Water	nPt	-3.38E-05	1.26E-06	-1.14E-06	1.01E-08	-1.01E-08	-7.02E-05	3.13E-12	1.20E-07	-1.20E-07	9.46E-10	6.84E-08	3.58E-05	8.40E-08	3.73E-07
377	Benzo(a)pyrene	Air	nPt	-4.00E-05	3.47E-06	-3.14E-06	1.96E-09	-1.96E-09	-4.53E-05	3.44E-11	3.56E-07	-3.56E-07	5.34E-11	4.77E-07	4.37E-06	1.03E-08	4.56E-08
378	Chromium VI	Soil	nPt	-4.01E-05	4.02E-06	-3.64E-06	1.76E-08	-1.76E-08	-9.53E-05	2.69E-10	2.06E-07	-2.06E-07	0.00E+00	8.39E-07	5.33E-05	1.25E-07	5.56E-07
379	Antimony	Water	nPt	-2.20E-04	4.70E-03	-4.25E-03	5.30E-06	-5.30E-06	-2.35E-03	7.08E-08	9.98E-04	-9.98E-04	4.88E-06	7.25E-05	1.59E-03	3.72E-06	1.65E-05
380	Chromium VI	Water	nPt	-3.43E-04	4.64E-04	-4.20E-04	5.94E-07	-5.94E-07	-5.69E-04	3.07E-08	9.73E-05	-9.73E-05	5.67E-08	9.43E-05	8.62E-05	2.00E-07	8.89E-07
381	Phenol	Air	nPt	-5.34E-04	5.62E-08	-5.08E-08	4.20E-11	-4.20E-11	-5.34E-04	4.06E-13	2.60E-09	-2.60E-09	3.37E-10	9.16E-09	4.80E-08	1.13E-10	5.01E-10
382	Propene	Water	nPt	-1.10E-03	3.22E-07	-2.91E-07	3.40E-09	-3.40E-09	-1.11E-03	2.41E-10	2.94E-08	-2.94E-08	0.00E+00	5.50E-07	2.81E-06	6.58E-09	2.92E-08
383	Benzene	Water	nPt	-2.18E-03	5.30E-06	-4.80E-06	5.12E-08	-5.12E-08	-2.44E-03	2.83E-11	4.27E-07	-4.27E-07	2.85E-07	1.73E-06	2.58E-04	6.05E-07	2.69E-06
	Total		nPt	2.02E+02
Climate change
No	Substance	Compartment	Unit	Total	Propanol (Used)	Propanol (Recovered)	Sulfuric acid (Used)	Sulfuric acid (Output)	Quinones (Produced)	Water	Diethyl ether (Used)	Diethyl ether (Recovered)	Sodium hydrogen carbonate	Sodium sulfate	Galic acid	Electricity (To generate heat)	Electricity (For product extraction and solvent recovery)
1	Carbon dioxide, fossil	Air	µPt	8.57E+00	2.74E-01	-2.48E-01	4.00E-04	-4.00E-04	-5.93E-02	2.99E-06	2.64E-02	-2.64E-02	1.82E-02	3.12E-02	8.45E+00	1.98E-02	8.82E-02
2	Sulfur hexafluoride	Air	µPt	1.28E-01	7.67E-04	-6.94E-04	7.86E-07	-7.86E-07	-1.25E-04	1.92E-08	7.30E-05	-7.30E-05	0.00E+00	1.06E-04	1.26E-01	2.97E-04	1.32E-03
3	Methane, fossil	Air	µPt	1.18E-01	1.31E-02	-1.19E-02	1.18E-05	-1.18E-05	-4.16E-03	1.12E-07	1.56E-03	-1.56E-03	2.13E-05	1.10E-03	1.18E-01	2.78E-04	1.23E-03
4	Dinitrogen monoxide	Air	µPt	5.30E-02	9.09E-04	-8.22E-04	2.28E-06	-2.28E-06	-1.35E-04	1.63E-08	7.68E-05	-7.68E-05	1.29E-04	1.59E-04	5.21E-02	1.22E-04	5.44E-04
5	Carbon monoxide, fossil	Air	µPt	4.10E-03	5.10E-04	-4.62E-04	1.07E-06	-1.07E-06	-2.42E-04	2.65E-09	4.80E-05	-4.80E-05	1.59E-05	4.65E-05	4.18E-03	9.81E-06	4.36E-05
6	Carbon dioxide, land transformation	Air	µPt	1.30E-03	2.87E-04	-2.60E-04	3.77E-07	-3.77E-07	-4.49E-05	6.94E-09	2.71E-05	-2.71E-05	0.00E+00	4.38E-05	1.25E-03	2.95E-06	1.31E-05
7	Methane, bromotrifluoro-, Halon 1301	Air	µPt	2.06E-04	5.02E-06	-4.55E-06	5.44E-08	-5.44E-08	-2.54E-07	1.97E-11	2.67E-07	-2.67E-07	0.00E+00	3.76E-07	2.03E-04	4.76E-07	2.11E-06
8	Methane	Air	µPt	1.68E-04	1.89E-10	-1.71E-10	2.20E-12	-2.20E-12	-2.53E-11	3.40E-15	2.13E-11	-2.13E-11	1.68E-04	2.14E-10	1.97E-10	4.54E-13	2.02E-12
9	Ethane, 1,2-dichloro-1,1,2,2-tetrafluoro-, CFC-114	Air	µPt	1.01E-04	2.85E-05	-2.58E-05	2.04E-08	-2.04E-08	-4.97E-06	4.95E-10	2.46E-06	-2.46E-06	0.00E+00	3.17E-06	9.87E-05	2.32E-07	1.03E-06
10	Methane, biogenic	Air	µPt	6.52E-05	3.75E-05	-3.39E-05	4.66E-08	-4.66E-08	-8.13E-06	1.30E-09	4.39E-06	-4.39E-06	0.00E+00	8.49E-06	6.05E-05	1.42E-07	6.31E-07
11	Carbon dioxide	Air	µPt	8.91E-06	1.24E-05	-1.13E-05	8.35E-09	-8.35E-09	-1.81E-06	3.65E-10	1.23E-06	-1.23E-06	0.00E+00	1.47E-06	7.97E-06	1.87E-08	8.31E-08
12	Methane, tetrachloro-, CFC-10	Air	µPt	2.96E-06	1.62E-06	-1.46E-06	1.72E-09	-1.72E-09	-1.12E-07	1.71E-11	5.06E-06	-5.06E-06	6.48E-13	2.75E-06	1.67E-07	3.86E-10	1.72E-09
13	Methane, tetrafluoro-, CFC-14	Air	µPt	1.89E-06	1.74E-06	-1.58E-06	6.40E-08	-6.40E-08	-6.45E-07	3.77E-11	2.86E-07	-2.86E-07	0.00E+00	2.54E-07	2.09E-06	4.65E-09	2.07E-08
14	Methane, trifluoro-, HFC-23	Air	µPt	1.32E-06	6.14E-06	-5.56E-06	7.28E-10	-7.28E-10	-1.99E-07	1.32E-11	2.04E-07	-2.04E-07	0.00E+00	2.65E-07	6.67E-07	1.56E-09	6.95E-09
15	Methane, dichlorodifluoro-, CFC-12	Air	µPt	6.80E-07	3.09E-06	-2.80E-06	4.26E-10	-4.26E-10	-1.11E-07	7.28E-12	1.03E-07	-1.03E-07	5.81E-11	1.10E-07	3.84E-07	9.00E-10	4.00E-09
16	Ethane, 1,1,1,2-tetrafluoro-, HFC-134a	Air	µPt	6.16E-07	7.30E-07	-6.60E-07	2.79E-10	-2.79E-10	-5.68E-08	7.10E-12	3.82E-08	-3.82E-08	0.00E+00	5.50E-08	5.41E-07	1.27E-09	5.65E-09
17	Methane, bromochlorodifluoro-, Halon 1211	Air	µPt	5.88E-07	1.27E-07	-1.15E-07	9.54E-11	-9.54E-11	-3.51E-08	1.33E-12	1.23E-08	-1.23E-08	0.00E+00	1.44E-08	5.89E-07	1.38E-09	6.15E-09
18	Ethane, hexafluoro-, HFC-116	Air	µPt	3.79E-07	3.63E-07	-3.28E-07	9.65E-09	-9.65E-09	-1.01E-07	5.94E-12	4.67E-08	-4.67E-08	0.00E+00	4.17E-08	3.99E-07	8.97E-10	3.99E-09
19	Ethane, 1,1-difluoro-, HFC-152a	Air	µPt	1.27E-07	3.87E-08	-3.50E-08	7.93E-11	-7.93E-11	-4.41E-09	1.41E-11	2.42E-09	-2.42E-09	0.00E+00	3.65E-08	8.97E-08	2.11E-10	9.36E-10
20	Ethane, 1,1,2-trichloro-1,2,2-trifluoro-, CFC-113	Air	µPt	1.04E-07	1.09E-07	-9.89E-08	5.89E-11	-5.89E-11	-9.84E-09	1.38E-12	6.36E-09	-6.36E-09	0.00E+00	9.75E-09	9.30E-08	2.18E-10	9.70E-10
21	Methane, monochloro-, R-40	Air	µPt	1.94E-08	1.22E-08	-1.10E-08	1.42E-11	-1.42E-11	-1.89E-09	3.57E-13	1.21E-09	-1.21E-09	2.96E-09	1.87E-09	1.51E-08	3.55E-11	1.58E-10
22	Chloroform	Air	µPt	1.30E-08	3.08E-08	-2.79E-08	8.47E-12	-8.47E-12	-1.60E-09	1.93E-13	1.33E-09	-1.33E-09	5.93E-10	1.84E-09	9.12E-09	2.14E-11	9.50E-11
23	Ethane, 2-chloro-1,1,1,2-tetrafluoro-, HCFC-124	Air	µPt	7.33E-09	7.67E-09	-6.94E-09	4.14E-12	-4.14E-12	-6.91E-10	9.72E-14	4.47E-10	-4.47E-10	0.00E+00	6.85E-10	6.53E-09	1.53E-11	6.81E-11
24	Methane, dichloro-, HCC-30	Air	µPt	6.78E-09	4.31E-09	-3.90E-09	5.24E-12	-5.24E-12	-6.46E-10	1.36E-13	4.14E-10	-4.14E-10	1.29E-09	6.32E-10	5.04E-09	1.18E-11	5.25E-11
25	Ethane, 1,1,1-trichloro-, HCFC-140	Air	µPt	6.16E-09	3.87E-09	-3.50E-09	4.49E-12	-4.49E-12	-5.99E-10	1.13E-13	3.82E-10	-3.82E-10	9.38E-10	5.93E-10	4.80E-09	1.13E-11	5.00E-11
26	Carbon monoxide	Air	µPt	1.41E-09	0.00E+00	0.00E+00	0.00E+00	0.00E+00	0.00E+00	0.00E+00	0.00E+00	0.00E+00	1.41E-09	0.00E+00	0.00E+00	0.00E+00	0.00E+00
27	Methane, trichlorofluoro-, CFC-11	Air	µPt	1.04E-09	4.97E-09	-4.50E-09	5.79E-13	-5.79E-13	-1.61E-10	1.07E-14	1.65E-10	-1.65E-10	0.00E+00	2.15E-10	5.11E-10	1.20E-12	5.33E-12
28	Methane, bromo-, Halon 1001	Air	µPt	1.79E-10	1.67E-15	-1.51E-15	2.19E-18	-2.19E-18	-3.19E-16	4.09E-20	1.76E-16	-1.76E-16	1.79E-10	3.04E-16	1.46E-14	3.43E-17	1.52E-16
29	Methane, dichlorofluoro-, HCFC-21	Air	µPt	2.70E-11	1.25E-10	-1.14E-10	1.49E-14	-1.49E-14	-4.07E-12	2.70E-16	4.17E-12	-4.17E-12	0.00E+00	5.42E-12	1.36E-11	3.19E-14	1.42E-13
30	Methane, chlorodifluoro-, HCFC-22	Air	µPt	-5.64E-06	6.39E-06	-5.79E-06	1.32E-09	-1.32E-09	-1.01E-05	2.41E-11	3.00E-07	-3.00E-07	0.00E+00	3.84E-07	3.46E-06	8.11E-09	3.61E-08
	Total		µPt	8.88E+00
Resoures
No	Substance	Compartment	Unit	Total	Propanol (Used)	Propanol (Recovered)	Sulfuric acid (Used)	Sulfuric acid (Output)	Quinones (Produced)	Water	Diethyl ether (Used)	Diethyl ether (Recovered)	Sodium hydrogen carbonate	Sodium sulfate	Galic acid	Electricity (To generate heat)	Electricity (For product extraction and solvent recovery)
1	Gas, natural/m3	Raw	µPt	5.45E+00	1.07E-01	-9.65E-02	2.37E-04	-2.37E-04	-3.59E-02	6.74E-07	1.78E-02	-1.78E-02	3.14E-03	6.33E-03	5.40E+00	1.27E-02	5.64E-02
2	Oil, crude	Raw	µPt	3.85E+00	2.25E-01	-2.04E-01	1.24E-03	-1.24E-03	-5.20E-02	3.15E-07	3.14E-02	-3.14E-02	2.87E-04	7.51E-03	3.83E+00	8.99E-03	3.99E-02
3	Uranium	Raw	µPt	9.11E-02	3.25E-02	-2.94E-02	1.99E-05	-1.99E-05	-6.93E-03	5.09E-07	3.37E-03	-3.37E-03	0.00E+00	3.14E-03	9.07E-02	2.13E-04	9.46E-04
4	Coal, hard	Raw	µPt	5.60E-02	8.63E-02	-7.81E-02	5.74E-05	-5.74E-05	-2.14E-02	1.12E-06	5.58E-03	-5.58E-03	0.00E+00	1.12E-02	5.72E-02	1.34E-04	5.96E-04
5	Coal, brown	Raw	µPt	3.41E-02	1.54E-02	-1.39E-02	1.25E-05	-1.25E-05	-2.42E-03	3.18E-07	1.35E-03	-1.35E-03	0.00E+00	1.88E-03	3.27E-02	7.69E-05	3.42E-04
6	Coal, 26.4 MJ per kg	Raw	µPt	5.36E-03	0.00E+00	0.00E+00	0.00E+00	0.00E+00	0.00E+00	0.00E+00	0.00E+00	0.00E+00	5.36E-03	0.00E+00	0.00E+00	0.00E+00	0.00E+00
7	Gas, mine, off-gas, process, coal mining/m3	Raw	µPt	1.07E-03	1.68E-03	-1.52E-03	1.14E-06	-1.14E-06	-3.91E-04	2.18E-08	1.02E-04	-1.02E-04	0.00E+00	2.21E-04	1.06E-03	2.50E-06	1.11E-05
8	Peat	Raw	µPt	1.07E-04	2.94E-04	-2.66E-04	1.65E-07	-1.65E-07	-5.57E-05	3.64E-09	2.55E-05	-2.55E-05	0.00E+00	2.71E-05	1.07E-04	2.50E-07	1.11E-06
9	Copper, 0.99% in sulfide, Cu 0.36% and Mo 8.2E-3% in crude ore	Raw	µPt	1.41E-05	1.62E-06	-1.47E-06	5.84E-06	-5.84E-06	-2.42E-07	2.13E-10	1.68E-05	-1.68E-05	0.00E+00	3.12E-06	1.10E-05	1.36E-09	6.06E-09
10	Nickel, 1.98% in silicates, 1.04% in crude ore	Raw	µPt	1.00E-05	8.99E-06	-8.13E-06	3.61E-07	-3.61E-07	-1.42E-06	3.77E-10	1.51E-06	-1.51E-06	0.00E+00	1.62E-06	8.86E-06	1.93E-08	8.58E-08
11	Zinc	Raw	µPt	7.97E-06	1.12E-06	-1.01E-06	2.52E-06	-2.52E-06	-2.15E-07	9.69E-11	7.31E-06	-7.31E-06	0.00E+00	1.77E-06	6.29E-06	4.19E-09	1.86E-08
12	Lead	Raw	µPt	7.95E-06	1.12E-06	-1.02E-06	2.51E-06	-2.51E-06	-2.17E-07	9.68E-11	7.30E-06	-7.30E-06	0.00E+00	1.77E-06	6.27E-06	4.18E-09	1.86E-08
13	Nickel, Ni 3.7E-2%, Pt 4.8E-4%, Pd 2.0E-4%, Rh 2.4E-5%, Cu 5.2E-2% in ore	Raw	µPt	7.90E-06	3.13E-07	-2.83E-07	2.52E-09	-2.52E-09	-1.99E-08	2.03E-12	1.72E-08	-1.72E-08	0.00E+00	2.87E-08	7.76E-06	1.82E-08	8.10E-08
14	Nickel, 1.13% in sulfide, Ni 0.76% and Cu 0.76% in crude ore	Raw	µPt	5.82E-06	2.28E-07	-2.06E-07	1.66E-06	-1.66E-06	-3.41E-08	5.66E-11	4.78E-06	-4.78E-06	0.00E+00	9.25E-07	4.89E-06	4.50E-09	2.00E-08
15	Copper, Cu 5.2E-2%, Pt 4.8E-4%, Pd 2.0E-4%, Rh 2.4E-5%, Ni 3.7E-2% in ore	Raw	µPt	4.60E-06	1.82E-07	-1.65E-07	1.46E-09	-1.46E-09	-1.16E-08	1.18E-12	1.00E-08	-1.00E-08	0.00E+00	1.67E-08	4.52E-06	1.06E-08	4.71E-08
16	Iron	Raw	µPt	2.64E-06	2.49E-06	-2.26E-06	2.29E-09	-2.29E-09	-3.66E-07	7.07E-11	1.76E-07	-1.76E-07	0.00E+00	2.44E-07	2.49E-06	5.84E-09	2.60E-08
17	Copper, 1.13% in sulfide, Cu 0.76% and Ni 0.76% in crude ore	Raw	µPt	2.35E-06	9.19E-08	-8.32E-08	6.70E-07	-6.70E-07	-1.37E-08	2.28E-11	1.93E-06	-1.93E-06	0.00E+00	3.73E-07	1.97E-06	1.82E-09	8.07E-09
18	Tin	Raw	µPt	1.92E-06	9.89E-06	-8.95E-06	1.18E-09	-1.18E-09	-3.22E-07	2.81E-11	3.28E-07	-3.28E-07	0.00E+00	3.05E-07	9.83E-07	2.31E-09	1.02E-08
19	Copper, Cu 0.38%, Au 9.7E-4%, Ag 9.7E-4%, Zn 0.63%, Pb 0.014%, in ore	Raw	µPt	1.16E-06	4.20E-06	-3.80E-06	1.22E-08	-1.22E-08	-1.87E-07	3.57E-11	1.77E-07	-1.77E-07	0.00E+00	1.58E-07	7.83E-07	1.79E-09	7.95E-09
20	Copper, Cu 3.2E+0%, Pt 2.5E-4%, Pd 7.3E-4%, Rh 2.0E-5%, Ni 2.3E+0% in ore	Raw	µPt	8.88E-07	4.40E-08	-3.98E-08	2.60E-10	-2.60E-10	-2.58E-09	2.97E-13	2.08E-09	-2.08E-09	0.00E+00	4.01E-09	8.71E-07	2.05E-09	9.10E-09
21	Nickel, Ni 2.3E+0%, Pt 2.5E-4%, Pd 7.3E-4%, Rh 2.0E-5%, Cu 3.2E+0% in ore	Raw	µPt	7.64E-07	3.79E-08	-3.43E-08	2.24E-10	-2.24E-10	-2.22E-09	2.56E-13	1.79E-09	-1.79E-09	0.00E+00	3.46E-09	7.50E-07	1.76E-09	7.83E-09
22	Copper, 0.52% in sulfide, Cu 0.27% and Mo 8.2E-3% in crude ore	Raw	µPt	7.45E-07	2.14E-06	-1.94E-06	1.70E-09	-1.70E-09	-1.11E-07	3.07E-11	7.88E-08	-7.88E-08	0.00E+00	9.14E-08	5.54E-07	1.29E-09	5.75E-09
23	Copper, 0.59% in sulfide, Cu 0.22% and Mo 8.2E-3% in crude ore	Raw	µPt	5.26E-07	1.12E-06	-1.02E-06	1.20E-09	-1.20E-09	-7.01E-08	2.42E-11	4.38E-08	-4.38E-08	0.00E+00	6.05E-08	4.24E-07	9.91E-10	4.40E-09
24	Copper, 1.18% in sulfide, Cu 0.39% and Mo 8.2E-3% in crude ore	Raw	µPt	3.42E-07	7.84E-07	-7.10E-07	7.80E-10	-7.80E-10	-4.68E-08	1.54E-11	3.01E-08	-3.01E-08	0.00E+00	3.99E-08	2.71E-07	6.34E-10	2.82E-09
25	Copper, 0.97% in sulfide, Cu 0.36% and Mo 4.1E-2% in crude ore	Raw	µPt	1.70E-07	7.82E-08	-7.08E-08	3.86E-10	-3.86E-10	-1.67E-08	9.62E-12	5.48E-09	-5.48E-09	0.00E+00	1.66E-08	1.61E-07	3.77E-10	1.67E-09
26	Molybdenum, 0.016% in sulfide, Mo 8.2E-3% and Cu 0.27% in crude ore	Raw	µPt	5.73E-08	1.65E-07	-1.49E-07	1.31E-10	-1.31E-10	-8.54E-09	2.36E-12	6.06E-09	-6.06E-09	0.00E+00	7.03E-09	4.26E-08	9.96E-11	4.43E-10
27	Copper, 2.19% in sulfide, Cu 1.83% and Mo 8.2E-3% in crude ore	Raw	µPt	5.10E-08	1.95E-07	-1.77E-07	1.34E-10	-1.34E-10	-9.23E-09	2.56E-12	6.93E-09	-6.93E-09	0.00E+00	6.92E-09	3.44E-08	8.03E-11	3.57E-10
28	Molybdenum, 0.010% in sulfide, Mo 8.2E-3% and Cu 1.83% in crude ore	Raw	µPt	3.21E-08	1.23E-07	-1.11E-07	8.44E-11	-8.44E-11	-5.81E-09	1.61E-12	4.37E-09	-4.37E-09	0.00E+00	4.36E-09	2.17E-08	5.06E-11	2.25E-10
29	Molybdenum, 0.025% in sulfide, Mo 8.2E-3% and Cu 0.39% in crude ore	Raw	µPt	3.18E-08	7.29E-08	-6.60E-08	7.25E-11	-7.25E-11	-4.35E-09	1.43E-12	2.80E-09	-2.80E-09	0.00E+00	3.71E-09	2.52E-08	5.90E-11	2.62E-10
30	Molybdenum, 0.022% in sulfide, Mo 8.2E-3% and Cu 0.22% in crude ore	Raw	µPt	3.11E-08	6.64E-08	-6.01E-08	7.08E-11	-7.08E-11	-4.15E-09	1.43E-12	2.59E-09	-2.59E-09	0.00E+00	3.57E-09	2.51E-08	5.86E-11	2.60E-10
31	Cinnabar	Raw	µPt	2.85E-08	1.50E-08	-1.36E-08	1.70E-11	-1.70E-11	-1.48E-09	1.40E-12	5.02E-08	-5.02E-08	0.00E+00	2.72E-08	1.30E-09	2.98E-12	1.32E-11
32	Copper, 1.42% in sulfide, Cu 0.81% and Mo 8.2E-3% in crude ore	Raw	µPt	2.55E-08	9.80E-08	-8.87E-08	5.81E-11	-5.81E-11	-4.31E-09	8.92E-13	3.44E-09	-3.44E-09	0.00E+00	3.38E-09	1.69E-08	3.95E-11	1.76E-10
33	Molybdenum, 0.022% in sulfide, Mo 8.2E-3% and Cu 0.36% in crude ore	Raw	µPt	2.36E-08	9.01E-08	-8.16E-08	6.41E-11	-6.41E-11	-4.34E-09	1.28E-12	3.21E-09	-3.21E-09	0.00E+00	3.22E-09	1.59E-08	3.72E-11	1.65E-10
34	Copper, Cu 0.2%, in mixed ore	Raw	µPt	2.13E-08	4.11E-09	-3.72E-09	2.35E-09	-2.35E-09	-5.21E-10	1.22E-13	6.96E-09	-6.96E-09	0.00E+00	1.94E-09	1.93E-08	3.54E-11	1.57E-10
35	Molybdenum	Raw	µPt	1.91E-08	8.75E-09	-7.92E-09	4.32E-11	-4.32E-11	-1.87E-09	1.08E-12	6.13E-10	-6.13E-10	0.00E+00	1.86E-09	1.80E-08	4.22E-11	1.87E-10
36	Zinc, Zn 3.1%, in mixed ore	Raw	µPt	1.21E-08	2.35E-09	-2.12E-09	1.34E-09	-1.34E-09	-2.98E-10	6.95E-14	3.98E-09	-3.98E-09	0.00E+00	1.11E-09	1.10E-08	2.02E-11	8.99E-11
37	Lead, Pb 0.014%, Au 9.7E-4%, Ag 9.7E-4%, Zn 0.63%, Cu 0.38%, in ore	Raw	µPt	9.70E-09	3.51E-08	-3.17E-08	1.02E-10	-1.02E-10	-1.56E-09	2.98E-13	1.48E-09	-1.48E-09	0.00E+00	1.32E-09	6.54E-09	1.49E-11	6.64E-11
38	Molybdenum, 0.014% in sulfide, Mo 8.2E-3% and Cu 0.81% in crude ore	Raw	µPt	5.25E-09	2.02E-08	-1.83E-08	1.20E-11	-1.20E-11	-8.88E-10	1.84E-13	7.09E-10	-7.09E-10	0.00E+00	6.96E-10	3.48E-09	8.13E-12	3.61E-11
39	Manganese	Raw	µPt	4.58E-09	5.31E-09	-4.81E-09	4.81E-10	-4.81E-10	-1.06E-09	4.91E-12	1.73E-09	-1.73E-09	0.00E+00	1.02E-09	4.08E-09	7.56E-12	3.36E-11
40	Zinc, Zn 0.63%, Au 9.7E-4%, Ag 9.7E-4%, Cu 0.38%, Pb 0.014%, in ore	Raw	µPt	4.45E-09	1.61E-08	-1.46E-08	4.66E-11	-4.66E-11	-7.15E-10	1.37E-13	6.79E-10	-6.79E-10	0.00E+00	6.06E-10	3.00E-09	6.85E-12	3.04E-11
41	Lead, Pb 3.6E-1%, in mixed ore	Raw	µPt	4.00E-09	7.73E-10	-6.99E-10	4.42E-10	-4.42E-10	-9.81E-11	2.29E-14	1.31E-09	-1.31E-09	0.00E+00	3.65E-10	3.62E-09	6.66E-12	2.96E-11
42	Chromium	Raw	µPt	-1.02E-07	1.22E-07	-1.10E-07	4.23E-09	-4.23E-09	-2.46E-07	3.67E-12	1.82E-08	-1.82E-08	0.00E+00	2.09E-08	1.11E-07	2.43E-10	1.08E-09
43	Aluminium	Raw	µPt	-2.81E-06	6.25E-07	-5.66E-07	1.80E-08	-1.80E-08	-4.86E-06	3.11E-09	8.85E-08	-8.85E-08	0.00E+00	2.11E-07	1.76E-06	4.05E-09	1.80E-08
	Total		µPt	9.49E+00
