# Supplementary material for: Data on environmental analysis of natural antioxidant production from walnut husk by a solar photovoltaic-driven system as a replacement for potentially carcinogenic synthetic antioxidants
Source: Data Brief. 2019 Dec 4;28:104933. doi: 10.1016/j.dib.2019.104933 (PMC6921098; doi:10.1016/j.dib.2019.104933)
Supplement: Weighting-WHME production.csv [file mmc19.csv]

Inventory Data for 5000 mg WHME production based on weighting
Human health
No	Substance	Compartment	Unit	Total	Methanol (Used)	Methanol (Recovered)	Energy for extraction and solvent recovery (photovoltaic)	Propyl gallate (Avoided)
1	Benzo(a)pyrene	Air	µPt	5.30E-03	8.87E-03	-8.87E-03	4.96E-07	5.30E-03
2	Benzene	Air	µPt	5.51E-04	2.83E-02	-2.83E-02	4.32E-08	5.51E-04
3	Benzene	Water	µPt	3.19E-04	3.84E-04	-3.84E-04	5.24E-10	3.19E-04
4	Cumene	Air	µPt	5.86E-05	3.82E-07	-3.82E-07	5.95E-12	5.86E-05
5	Propene	Air	µPt	3.42E-05	1.17E-05	-1.17E-05	3.12E-10	3.42E-05
6	Phenol, pentachloro-	Air	µPt	1.08E-05	1.71E-05	-1.71E-05	9.58E-10	1.08E-05
7	Antimony	Water	µPt	9.10E-06	1.46E-03	-1.46E-03	1.61E-07	8.94E-06
8	Cumene	Water	µPt	8.23E-06	5.34E-08	-5.34E-08	8.24E-13	8.23E-06
9	Methane, chlorodifluoro-, HCFC-22	Air	µPt	7.66E-07	1.44E-04	-1.44E-04	4.71E-10	7.65E-07
10	Phenol	Air	µPt	6.81E-07	1.09E-09	-1.09E-09	5.51E-14	6.81E-07
11	Chromium VI	Water	µPt	2.50E-07	7.75E-06	-7.75E-06	3.26E-08	2.17E-07
12	Hydrogen peroxide	Water	µPt	2.12E-08	1.42E-10	-1.42E-10	7.50E-15	2.12E-08
13	Phenol	Water	µPt	1.64E-08	1.98E-06	-1.98E-06	1.26E-13	1.64E-08
14	Hydrogen sulfide	Water	µPt	8.02E-09	1.47E-08	-1.47E-08	8.53E-13	8.02E-09
15	Ethene, chloro-	Water	µPt	8.37E-10	3.82E-07	-3.82E-07	1.74E-09	-9.02E-10
16	Chromium VI	Soil	µPt	4.07E-11	3.57E-10	-3.57E-10	1.67E-14	4.06E-11
17	Dimethylamine	Air	µPt	4.30E-16	3.85E-13	-3.85E-13	2.46E-15	-2.03E-15
18	Lambda-cyhalothrin	Water	µPt	-5.93E-24	9.45E-23	-9.45E-23	7.58E-27	-5.94E-24
19	Ethephon	Water	µPt	-1.21E-20	1.92E-19	-1.92E-19	1.54E-23	-1.21E-20
20	Methomyl	Water	µPt	-1.54E-20	2.46E-19	-2.46E-19	1.97E-23	-1.54E-20
21	Propiconazole	Water	µPt	-1.57E-20	2.70E-19	-2.70E-19	2.02E-23	-1.57E-20
22	Asulam	Soil	µPt	-6.62E-19	1.18E-17	-1.18E-17	8.39E-22	-6.63E-19
23	Phenmedipham	Soil	µPt	-2.08E-18	3.37E-17	-3.37E-17	2.67E-21	-2.08E-18
24	Pendimethalin	Water	µPt	-1.41E-17	2.29E-16	-2.29E-16	1.83E-20	-1.41E-17
25	Bentazone	Water	µPt	-1.42E-17	2.13E-16	-2.13E-16	1.71E-20	-1.42E-17
26	Carbaryl	Water	µPt	-5.14E-17	8.32E-16	-8.32E-16	6.65E-20	-5.14E-17
27	Lambda-cyhalothrin	Air	µPt	-1.15E-16	1.83E-15	-1.83E-15	1.46E-19	-1.15E-16
28	Quizalofop ethyl ester	Soil	µPt	-2.18E-16	3.71E-15	-3.71E-15	2.70E-19	-2.19E-16
29	Methomyl	Air	µPt	-3.79E-16	6.03E-15	-6.03E-15	4.84E-19	-3.79E-16
30	Methyl ethyl ketone	Water	µPt	-5.14E-16	0.00E+00	0.00E+00	0.00E+00	-5.14E-16
31	Methomyl	Soil	µPt	-6.08E-16	9.68E-15	-9.68E-15	7.76E-19	-6.09E-16
32	Imazaquin	Soil	µPt	-1.03E-15	1.46E-14	-1.46E-14	1.18E-18	-1.03E-15
33	Methyl methacrylate	Air	µPt	-1.28E-15	0.00E+00	0.00E+00	0.00E+00	-1.28E-15
34	Phenol, pentachloro-	Soil	µPt	-2.75E-15	2.23E-12	-2.23E-12	9.89E-18	-2.76E-15
35	Metolachlor	Water	µPt	-2.75E-15	4.43E-14	-4.43E-14	3.54E-18	-2.75E-15
36	Dicamba	Water	µPt	-3.37E-15	5.46E-14	-5.46E-14	4.37E-18	-3.38E-15
37	Sethoxydim	Air	µPt	-3.47E-15	4.93E-14	-4.93E-14	3.96E-18	-3.48E-15
38	Endothall	Soil	µPt	-3.91E-15	6.52E-14	-6.52E-14	5.02E-18	-3.92E-15
39	Ethephon	Air	µPt	-4.03E-15	6.41E-14	-6.41E-14	5.14E-18	-4.03E-15
40	Acenaphthylene	Air	µPt	-5.01E-15	1.09E-14	-1.09E-14	4.65E-18	-5.01E-15
41	Bromoxynil	Water	µPt	-5.06E-15	8.10E-14	-8.10E-14	6.53E-18	-5.06E-15
42	Lactofen	Soil	µPt	-5.29E-15	7.52E-14	-7.52E-14	6.04E-18	-5.30E-15
43	Plutonium-238	Air	µPt	-1.21E-14	1.90E-13	-1.90E-13	1.03E-17	-1.21E-14
44	Glyphosate	Water	µPt	-1.54E-14	2.45E-13	-2.45E-13	1.96E-17	-1.54E-14
45	Anthracene	Air	µPt	-1.83E-14	0.00E+00	0.00E+00	0.00E+00	-1.83E-14
46	Biphenyl	Air	µPt	-1.94E-14	0.00E+00	0.00E+00	0.00E+00	-1.94E-14
47	Imazaquin	Air	µPt	-2.24E-14	3.18E-13	-3.18E-13	2.55E-17	-2.24E-14
48	2-Butene, 2-methyl-	Air	µPt	-2.29E-14	6.69E-13	-6.69E-13	5.07E-17	-2.29E-14
49	Chloridazon	Soil	µPt	-2.42E-14	3.85E-13	-3.85E-13	3.09E-17	-2.42E-14
50	Chlorsulfuron	Soil	µPt	-2.66E-14	4.24E-13	-4.24E-13	3.40E-17	-2.67E-14
51	2-Methyl-1-propanol	Water	µPt	-2.84E-14	5.61E-13	-5.61E-13	3.89E-17	-2.85E-14
52	Acifluorfen	Soil	µPt	-3.12E-14	4.43E-13	-4.43E-13	3.56E-17	-3.12E-14
53	MCPB	Water	µPt	-3.27E-14	5.24E-13	-5.24E-13	4.23E-17	-3.28E-14
54	Benzene, 1,2-dichloro-	Air	µPt	-3.40E-14	6.55E-13	-6.55E-13	4.64E-17	-3.41E-14
55	Plutonium-alpha	Air	µPt	-3.44E-14	5.40E-13	-5.40E-13	2.92E-17	-3.45E-14
56	Chlorimuron-ethyl	Air	µPt	-4.33E-14	6.16E-13	-6.16E-13	4.95E-17	-4.34E-14
57	Toluene, 2-chloro-	Air	µPt	-5.16E-14	9.09E-13	-9.09E-13	6.75E-17	-5.16E-14
58	Methyl acetate	Air	µPt	-5.62E-14	1.13E-12	-1.13E-12	7.84E-17	-5.63E-14
59	Diethyl ether	Air	µPt	-5.69E-14	2.11E-12	-2.11E-12	8.17E-17	-5.70E-14
60	Methyl formate	Air	µPt	-7.17E-14	1.41E-12	-1.41E-12	9.36E-17	-7.18E-14
61	Imazethapyr	Air	µPt	-7.25E-14	1.03E-12	-1.03E-12	8.28E-17	-7.26E-14
62	Imazethapyr	Soil	µPt	-7.35E-14	1.10E-12	-1.10E-12	8.83E-17	-7.36E-14
63	Ethyl acetate	Water	µPt	-7.85E-14	1.10E-12	-1.10E-12	8.21E-17	-7.86E-14
64	Dichlorprop	Air	µPt	-8.21E-14	1.32E-12	-1.32E-12	1.06E-16	-8.22E-14
65	Maleic hydrazide	Soil	µPt	-8.28E-14	1.37E-12	-1.37E-12	1.07E-16	-8.29E-14
66	Benzene, chloro-	Air	µPt	-8.32E-14	0.00E+00	0.00E+00	0.00E+00	-8.32E-14
67	Phosphoric acid	Air	µPt	-9.72E-14	2.61E-12	-2.61E-12	6.84E-17	-9.72E-14
68	Biphenyl	Water	µPt	-9.87E-14	0.00E+00	0.00E+00	0.00E+00	-9.87E-14
69	Mepiquat chloride	Soil	µPt	-1.09E-13	1.79E-12	-1.79E-12	1.38E-16	-1.09E-13
70	Rotenone	Soil	µPt	-1.11E-13	1.83E-12	-1.83E-12	1.43E-16	-1.11E-13
71	Napropamide	Soil	µPt	-1.15E-13	3.56E-12	-3.56E-12	1.22E-16	-1.15E-13
72	Thifensulfuron-methyl	Soil	µPt	-1.27E-13	1.85E-12	-1.85E-12	1.49E-16	-1.27E-13
73	Benzo(b)fluoranthene	Air	µPt	-1.65E-13	1.71E-11	-1.71E-11	7.32E-15	-1.72E-13
74	Fluorene	Air	µPt	-1.68E-13	1.64E-14	-1.64E-14	7.00E-18	-1.68E-13
75	Benzo(k)fluoranthene	Air	µPt	-2.10E-13	2.18E-11	-2.18E-11	9.32E-15	-2.20E-13
76	Phenanthrene	Water	µPt	-2.27E-13	0.00E+00	0.00E+00	0.00E+00	-2.27E-13
77	Acetophenone	Air	µPt	-2.53E-13	0.00E+00	0.00E+00	0.00E+00	-2.53E-13
78	Triasulfuron	Soil	µPt	-3.03E-13	4.83E-12	-4.83E-12	3.88E-16	-3.04E-13
79	MCPB	Air	µPt	-3.55E-13	5.68E-12	-5.68E-12	4.58E-16	-3.55E-13
80	Metsulfuron-methyl	Soil	µPt	-3.65E-13	2.83E-12	-2.83E-12	1.92E-16	-3.65E-13
81	Diethylene glycol	Air	µPt	-3.87E-13	1.04E-11	-1.04E-11	2.72E-16	-3.87E-13
82	Vinclozolin	Soil	µPt	-4.56E-13	7.89E-12	-7.89E-12	5.69E-16	-4.57E-13
83	Vinyl acetate	Air	µPt	-5.13E-13	0.00E+00	0.00E+00	0.00E+00	-5.13E-13
84	Acetonitrile	Water	µPt	-5.90E-13	1.16E-11	-1.16E-11	8.12E-16	-5.91E-13
85	Flutolanil	Soil	µPt	-7.10E-13	1.17E-11	-1.17E-11	9.17E-16	-7.11E-13
86	Thiram	Soil	µPt	-7.12E-13	5.06E-12	-5.06E-12	3.39E-16	-7.13E-13
87	Hydrogen peroxide	Air	µPt	-7.94E-13	3.60E-11	-3.60E-11	1.76E-15	-7.96E-13
88	Cyclohexane	Air	µPt	-9.13E-13	2.24E-11	-2.24E-11	1.15E-15	-9.15E-13
89	Cobalt-58	Air	µPt	-1.01E-12	1.04E-11	-1.04E-11	4.72E-16	-1.01E-12
90	2-Methyl-4-chlorophenoxyacetic acid	Water	µPt	-1.04E-12	1.66E-11	-1.66E-11	1.34E-15	-1.04E-12
91	o-Cresol	Water	µPt	-1.12E-12	0.00E+00	0.00E+00	0.00E+00	-1.12E-12
92	Permethrin	Soil	µPt	-1.20E-12	2.03E-11	-2.03E-11	1.57E-15	-1.20E-12
93	Maneb	Soil	µPt	-1.23E-12	2.02E-11	-2.02E-11	1.58E-15	-1.23E-12
94	Xenon-133m	Air	µPt	-1.27E-12	7.61E-11	-7.61E-11	3.58E-15	-1.27E-12
95	Dibenz(a,h)anthracene	Air	µPt	-1.32E-12	1.37E-10	-1.37E-10	5.85E-14	-1.38E-12
96	Sethoxydim	Soil	µPt	-1.44E-12	2.41E-11	-2.41E-11	1.84E-15	-1.44E-12
97	MCPB	Soil	µPt	-1.45E-12	4.36E-11	-4.36E-11	1.54E-15	-1.45E-12
98	Propargite	Soil	µPt	-1.45E-12	2.40E-11	-2.40E-11	1.88E-15	-1.46E-12
99	Butyric acid, 4-(2,4-dichlorophenoxy)-	Air	µPt	-1.63E-12	2.64E-11	-2.64E-11	2.11E-15	-1.63E-12
100	Quizalofop ethyl ester	Air	µPt	-1.67E-12	2.37E-11	-2.37E-11	1.90E-15	-1.67E-12
101	Acenaphthylene	Water	µPt	-1.92E-12	1.30E-12	-1.30E-12	1.19E-17	-1.92E-12
102	Cesium-134	Air	µPt	-1.93E-12	1.15E-10	-1.15E-10	4.74E-15	-1.94E-12
103	Acetamide	Soil	µPt	-1.96E-12	3.20E-11	-3.20E-11	2.49E-15	-1.97E-12
104	Acenaphthene	Air	µPt	-2.02E-12	1.00E-11	-1.00E-11	1.81E-16	-2.02E-12
105	Benzene, pentachloro-	Air	µPt	-2.03E-12	3.75E-11	-3.75E-11	4.26E-14	-2.08E-12
106	Propiconazole	Soil	µPt	-2.06E-12	3.38E-11	-3.38E-11	2.56E-15	-2.06E-12
107	Iodine-133	Air	µPt	-2.30E-12	1.60E-11	-1.60E-11	7.61E-16	-2.30E-12
108	Phenanthrene	Air	µPt	-2.42E-12	1.22E-12	-1.22E-12	5.21E-16	-2.42E-12
109	Dimethylamine	Water	µPt	-2.74E-12	6.17E-11	-6.17E-11	6.04E-14	-2.80E-12
110	Triallate	Soil	µPt	-2.79E-12	4.44E-11	-4.44E-11	3.56E-15	-2.79E-12
111	2-Methyl-1-propanol	Air	µPt	-2.98E-12	5.88E-11	-5.88E-11	4.08E-15	-2.98E-12
112	Parathion, methyl	Soil	µPt	-3.07E-12	4.36E-11	-4.36E-11	3.50E-15	-3.07E-12
113	Benzo(g,h,i)perylene	Air	µPt	-3.15E-12	9.08E-14	-9.08E-14	3.89E-17	-3.15E-12
114	Ethane, 1,1-difluoro-, HFC-152a	Air	µPt	-3.23E-12	8.28E-11	-8.28E-11	2.96E-14	-3.26E-12
115	Hydrazine, methyl-	Air	µPt	-3.64E-12	0.00E+00	0.00E+00	0.00E+00	-3.64E-12
116	Bentazone	Soil	µPt	-3.65E-12	3.12E-11	-3.12E-11	2.30E-15	-3.66E-12
117	4-Methyl-2-pentanone	Air	µPt	-3.73E-12	5.34E-13	-5.34E-13	2.68E-17	-3.73E-12
118	Pronamide	Soil	µPt	-3.98E-12	2.35E-11	-2.35E-11	1.44E-15	-3.98E-12
119	Atrazine	Water	µPt	-4.07E-12	6.60E-11	-6.60E-11	5.28E-15	-4.08E-12
120	Chlorimuron-ethyl	Soil	µPt	-4.37E-12	6.54E-11	-6.54E-11	5.24E-15	-4.37E-12
121	Cyfluthrin	Air	µPt	-4.47E-12	6.34E-11	-6.34E-11	5.10E-15	-4.47E-12
122	1-Pentene	Air	µPt	-4.65E-12	6.98E-11	-6.98E-11	4.66E-15	-4.65E-12
123	Butyric acid, 4-(2,4-dichlorophenoxy)-	Soil	µPt	-5.15E-12	8.35E-11	-8.35E-11	6.67E-15	-5.16E-12
124	Nitrobenzene	Air	µPt	-5.56E-12	9.54E-11	-9.54E-11	7.19E-15	-5.56E-12
125	Isophorone	Air	µPt	-5.66E-12	0.00E+00	0.00E+00	0.00E+00	-5.66E-12
126	Oryzalin	Soil	µPt	-5.87E-12	9.70E-11	-9.70E-11	7.59E-15	-5.88E-12
127	Tribenuron-methyl	Soil	µPt	-5.88E-12	9.99E-11	-9.99E-11	7.54E-15	-5.89E-12
128	Naphthalene	Water	µPt	-6.25E-12	0.00E+00	0.00E+00	0.00E+00	-6.25E-12
129	Acrylic acid	Air	µPt	-6.69E-12	4.91E-11	-4.91E-11	2.81E-15	-6.69E-12
130	Toluene, 2,4-dinitro-	Air	µPt	-6.85E-12	0.00E+00	0.00E+00	0.00E+00	-6.85E-12
131	Naphthalene	Air	µPt	-7.16E-12	0.00E+00	0.00E+00	0.00E+00	-7.16E-12
132	Bromoxynil	Air	µPt	-7.28E-12	1.17E-10	-1.17E-10	9.40E-15	-7.29E-12
133	Toluene, 2-chloro-	Water	µPt	-7.54E-12	1.31E-10	-1.31E-10	9.79E-15	-7.55E-12
134	Phenol, 2,4-dimethyl-	Water	µPt	-7.70E-12	0.00E+00	0.00E+00	0.00E+00	-7.70E-12
135	1-Butanol	Air	µPt	-7.76E-12	1.44E-10	-1.44E-10	1.02E-14	-7.77E-12
136	Phosmet	Soil	µPt	-8.01E-12	1.32E-10	-1.32E-10	1.03E-14	-8.02E-12
137	Metalaxil	Soil	µPt	-9.09E-12	1.47E-10	-1.47E-10	1.15E-14	-9.10E-12
138	Pyrene	Air	µPt	-9.32E-12	2.01E-12	-2.01E-12	8.59E-16	-9.32E-12
139	Propiconazole	Air	µPt	-9.78E-12	1.39E-10	-1.39E-10	1.12E-14	-9.79E-12
140	Mecoprop	Soil	µPt	-1.02E-11	1.63E-10	-1.63E-10	1.31E-14	-1.02E-11
141	Carbon disulfide	Water	µPt	-1.05E-11	2.11E-10	-2.11E-10	1.31E-14	-1.05E-11
142	Flusilazole	Soil	µPt	-1.07E-11	1.42E-10	-1.42E-10	1.09E-14	-1.07E-11
143	Benzaldehyde	Air	µPt	-1.11E-11	1.68E-09	-1.68E-09	2.38E-15	-1.11E-11
144	Ethane, 1,2-dibromo-	Air	µPt	-1.34E-11	0.00E+00	0.00E+00	0.00E+00	-1.34E-11
145	Paraquat	Soil	µPt	-1.45E-11	2.33E-10	-2.33E-10	1.81E-14	-1.46E-11
146	2-Methyl-4-chlorophenoxyacetic acid	Air	µPt	-1.47E-11	2.35E-10	-2.35E-10	1.89E-14	-1.47E-11
147	Ethane, chloro-	Air	µPt	-1.56E-11	0.00E+00	0.00E+00	0.00E+00	-1.56E-11
148	Fluoranthene	Air	µPt	-1.61E-11	2.20E-12	-2.20E-12	9.43E-16	-1.61E-11
149	Dicamba	Soil	µPt	-1.64E-11	2.88E-10	-2.88E-10	2.19E-14	-1.64E-11
150	Butadiene	Air	µPt	-1.64E-11	1.59E-10	-1.59E-10	1.20E-14	-1.64E-11
151	Methane, dichloro-, HCC-30	Water	µPt	-1.66E-11	4.24E-10	-4.24E-10	3.12E-14	-1.66E-11
152	Cyfluthrin	Soil	µPt	-1.84E-11	3.01E-10	-3.01E-10	2.35E-14	-1.84E-11
153	Chloroform	Water	µPt	-1.94E-11	4.16E-10	-4.16E-10	2.62E-14	-1.94E-11
154	Krypton-85	Air	µPt	-1.99E-11	1.20E-09	-1.20E-09	9.43E-14	-2.00E-11
155	Pentane, 3-methyl-	Air	µPt	-2.01E-11	4.46E-10	-4.46E-10	2.04E-14	-2.01E-11
156	Ethane, 1,1,1,2-tetrafluoro-, HFC-134a	Air	µPt	-2.17E-11	4.75E-10	-4.75E-10	2.41E-14	-2.17E-11
157	Cyhalothrin, gamma-	Soil	µPt	-2.29E-11	3.26E-10	-3.26E-10	2.62E-14	-2.30E-11
158	Permethrin	Air	µPt	-2.30E-11	3.27E-10	-3.27E-10	2.62E-14	-2.30E-11
159	Methane, dichlorofluoro-, HCFC-21	Air	µPt	-2.43E-11	9.63E-10	-9.63E-10	4.16E-14	-2.44E-11
160	t-Butyl methyl ether	Water	µPt	-2.44E-11	4.33E-11	-4.33E-11	6.24E-15	-2.44E-11
161	Ammonia	Water	µPt	-2.62E-11	0.00E+00	0.00E+00	0.00E+00	-2.62E-11
162	Benomyl	Soil	µPt	-2.90E-11	2.06E-10	-2.06E-10	1.38E-14	-2.90E-11
163	Acifluorfen	Air	µPt	-3.11E-11	4.41E-10	-4.41E-10	3.54E-14	-3.11E-11
164	Methanol	Water	µPt	-3.47E-11	6.17E-06	-6.17E-06	7.33E-15	-3.47E-11
165	Bromoform	Air	µPt	-4.13E-11	0.00E+00	0.00E+00	0.00E+00	-4.13E-11
166	Acetamide	Air	µPt	-4.17E-11	5.92E-10	-5.92E-10	4.76E-14	-4.17E-11
167	Parathion, methyl	Air	µPt	-4.24E-11	6.03E-10	-6.03E-10	4.84E-14	-4.25E-11
168	Iprodione	Soil	µPt	-4.28E-11	7.45E-10	-7.45E-10	5.64E-14	-4.29E-11
169	Cypermethrin	Air	µPt	-4.39E-11	6.24E-10	-6.24E-10	5.01E-14	-4.39E-11
170	Benzyl chloride	Air	µPt	-4.53E-11	0.00E+00	0.00E+00	0.00E+00	-4.53E-11
171	Glyphosate	Air	µPt	-4.54E-11	6.44E-10	-6.44E-10	5.18E-14	-4.54E-11
172	Hydramethylnon	Soil	µPt	-4.61E-11	7.62E-10	-7.62E-10	5.96E-14	-4.62E-11
173	Metribuzin	Air	µPt	-4.72E-11	6.71E-10	-6.71E-10	5.39E-14	-4.73E-11
174	Bentazone	Air	µPt	-4.77E-11	6.78E-10	-6.78E-10	5.44E-14	-4.77E-11
175	Malathion	Soil	µPt	-4.84E-11	7.26E-10	-7.26E-10	5.62E-14	-4.84E-11
176	Cesium-137	Air	µPt	-4.89E-11	2.25E-09	-2.25E-09	9.30E-14	-4.90E-11
177	Simazine	Soil	µPt	-5.30E-11	9.76E-10	-9.76E-10	7.31E-14	-5.30E-11
178	Indeno(1,2,3-cd)pyrene	Air	µPt	-5.35E-11	2.05E-12	-2.05E-12	8.78E-16	-5.35E-11
179	Dipropylthiocarbamic acid S-ethyl ester	Soil	µPt	-5.40E-11	8.91E-10	-8.91E-10	6.97E-14	-5.40E-11
180	Aniline	Water	µPt	-5.43E-11	9.28E-10	-9.28E-10	7.01E-14	-5.44E-11
181	Acenaphthene	Water	µPt	-5.64E-11	3.81E-11	-3.81E-11	3.50E-16	-5.64E-11
182	Ethanol	Water	µPt	-5.66E-11	2.08E-10	-2.08E-10	5.45E-15	-5.66E-11
183	Alachlor	Soil	µPt	-6.82E-11	1.99E-09	-1.99E-09	1.08E-13	-6.83E-11
184	Pendimethalin	Air	µPt	-7.12E-11	1.01E-09	-1.01E-09	8.14E-14	-7.13E-11
185	Alachlor	Air	µPt	-7.42E-11	1.05E-09	-1.05E-09	8.47E-14	-7.43E-11
186	Oxamyl	Soil	µPt	-7.98E-11	1.32E-09	-1.32E-09	1.03E-13	-7.99E-11
187	1-Butanol	Water	µPt	-8.45E-11	2.37E-10	-2.37E-10	2.35E-15	-8.45E-11
188	Metribuzin	Soil	µPt	-9.77E-11	1.97E-09	-1.97E-09	1.25E-13	-9.78E-11
189	Glufosinate ammonium	Soil	µPt	-1.21E-10	2.00E-09	-2.00E-09	1.56E-13	-1.21E-10
190	Aniline	Air	µPt	-1.32E-10	2.26E-09	-2.26E-09	1.70E-13	-1.32E-10
191	2-Methyl-4-chlorophenoxyacetic acid	Soil	µPt	-1.37E-10	2.24E-09	-2.24E-09	1.74E-13	-1.37E-10
192	Bifenthrin	Soil	µPt	-1.37E-10	2.53E-09	-2.53E-09	1.90E-13	-1.38E-10
193	Lactofen	Air	µPt	-1.45E-10	2.05E-09	-2.05E-09	1.65E-13	-1.45E-10
194	Phenol, 2,4-dichloro-	Air	µPt	-1.49E-10	3.37E-09	-3.37E-09	4.49E-12	-1.53E-10
195	Bromoxynil	Soil	µPt	-1.68E-10	2.76E-09	-2.76E-09	2.19E-13	-1.69E-10
196	Benfluralin	Soil	µPt	-1.70E-10	2.80E-09	-2.80E-09	2.19E-13	-1.70E-10
197	Prometryn	Soil	µPt	-1.92E-10	3.12E-09	-3.12E-09	2.43E-13	-1.93E-10
198	Cobalt-60	Air	µPt	-1.94E-10	3.00E-09	-3.00E-09	1.31E-13	-1.94E-10
199	Krypton-85m	Air	µPt	-2.01E-10	2.22E-09	-2.22E-09	1.00E-13	-2.01E-10
200	Prochloraz	Soil	µPt	-2.04E-10	1.95E-09	-1.95E-09	1.62E-13	-2.04E-10
201	Dicamba	Air	µPt	-2.13E-10	3.38E-09	-3.38E-09	2.70E-13	-2.13E-10
202	Acetaldehyde	Water	µPt	-2.38E-10	1.05E-09	-1.05E-09	2.92E-14	-2.38E-10
203	Ethene, tetrachloro-	Air	µPt	-2.41E-10	1.26E-08	-1.26E-08	3.25E-13	-2.41E-10
204	Ethephon	Soil	µPt	-2.56E-10	4.01E-09	-4.01E-09	3.14E-13	-2.56E-10
205	Paraquat	Air	µPt	-2.62E-10	3.72E-09	-3.72E-09	2.99E-13	-2.62E-10
206	Acetonitrile	Air	µPt	-3.22E-10	4.44E-09	-4.44E-09	3.44E-13	-3.22E-10
207	Carbaryl	Soil	µPt	-3.25E-10	5.34E-09	-5.34E-09	4.19E-13	-3.25E-10
208	Allyl chloride	Water	µPt	-3.41E-10	5.75E-12	-5.75E-12	6.62E-15	-3.41E-10
209	Tribufos	Soil	µPt	-3.49E-10	5.64E-09	-5.64E-09	4.41E-13	-3.49E-10
210	Formic acid	Air	µPt	-4.04E-10	5.57E-09	-5.57E-09	4.31E-13	-4.04E-10
211	Acetone	Water	µPt	-4.13E-10	9.76E-09	-9.76E-09	1.09E-14	-4.13E-10
212	2-Chloroacetophenone	Air	µPt	-4.25E-10	0.00E+00	0.00E+00	0.00E+00	-4.25E-10
213	Carbaryl	Air	µPt	-4.45E-10	6.37E-09	-6.37E-09	5.12E-13	-4.45E-10
214	Benzo(a)anthracene	Air	µPt	-4.46E-10	5.96E-11	-5.96E-11	2.55E-14	-4.46E-10
215	Chrysene	Air	µPt	-4.67E-10	5.45E-12	-5.45E-12	2.33E-15	-4.67E-10
216	Metolachlor	Air	µPt	-4.87E-10	6.93E-09	-6.93E-09	5.57E-13	-4.88E-10
217	Hydrocarbons, chlorinated	Air	µPt	-5.17E-10	8.98E-07	-8.98E-07	2.60E-09	-3.12E-09
218	Ethylene oxide	Water	µPt	-5.17E-10	3.68E-09	-3.68E-09	5.36E-12	-5.23E-10
219	Furan	Air	µPt	-5.54E-10	7.64E-09	-7.64E-09	5.92E-13	-5.55E-10
220	Ethyl acetate	Air	µPt	-6.86E-10	2.87E-08	-2.87E-08	1.41E-12	-6.87E-10
221	Benzene, 1,2-dichloro-	Water	µPt	-7.09E-10	2.52E-08	-2.52E-08	4.37E-12	-7.14E-10
222	Manganese-54	Water	µPt	-7.21E-10	1.42E-08	-1.42E-08	6.23E-13	-7.22E-10
223	Phorate	Soil	µPt	-7.27E-10	1.20E-08	-1.20E-08	9.40E-13	-7.28E-10
224	2-Propanol	Air	µPt	-7.73E-10	1.30E-08	-1.30E-08	9.14E-13	-7.74E-10
225	Carbon monoxide	Air	µPt	-9.19E-10	0.00E+00	0.00E+00	0.00E+00	-9.19E-10
226	Acetochlor	Soil	µPt	-9.21E-10	1.70E-08	-1.70E-08	1.27E-12	-9.23E-10
227	Methane, trichlorofluoro-, CFC-11	Air	µPt	-9.54E-10	3.89E-08	-3.89E-08	1.67E-12	-9.56E-10
228	Ametryn	Soil	µPt	-1.03E-09	1.71E-08	-1.71E-08	1.34E-12	-1.04E-09
229	Formaldehyde	Water	µPt	-1.10E-09	5.18E-04	-5.18E-04	9.80E-14	-1.10E-09
230	Ethane, 2-chloro-1,1,1,2-tetrafluoro-, HCFC-124	Air	µPt	-1.13E-09	4.57E-08	-4.57E-08	1.13E-12	-1.13E-09
231	Glyphosate	Soil	µPt	-1.14E-09	1.93E-08	-1.93E-08	1.44E-12	-1.14E-09
232	Iodine-131	Air	µPt	-1.63E-09	9.51E-08	-9.51E-08	8.32E-12	-1.64E-09
233	Pendimethalin	Soil	µPt	-1.64E-09	2.63E-08	-2.63E-08	2.07E-12	-1.64E-09
234	Methyl ethyl ketone	Air	µPt	-1.72E-09	5.09E-08	-5.09E-08	2.50E-12	-1.72E-09
235	Trifluralin	Air	µPt	-1.76E-09	2.50E-08	-2.50E-08	2.01E-12	-1.76E-09
236	Cyhalothrin, gamma-	Air	µPt	-1.78E-09	2.52E-08	-2.52E-08	2.03E-12	-1.78E-09
237	Amitraz	Soil	µPt	-2.02E-09	3.34E-08	-3.34E-08	2.61E-12	-2.02E-09
238	Phthalate, dioctyl-	Air	µPt	-2.03E-09	0.00E+00	0.00E+00	0.00E+00	-2.03E-09
239	Styrene	Air	µPt	-2.52E-09	5.89E-07	-5.89E-07	8.45E-13	-2.52E-09
240	Methane, dichloro-, HCC-30	Air	µPt	-2.56E-09	8.50E-08	-8.50E-08	3.88E-12	-2.57E-09
241	Cypermethrin	Soil	µPt	-3.52E-09	4.84E-08	-4.84E-08	3.63E-12	-3.52E-09
242	Atrazine	Air	µPt	-3.55E-09	5.16E-08	-5.16E-08	4.14E-12	-3.55E-09
243	Iodine-131	Water	µPt	-4.09E-09	2.35E-07	-2.35E-07	1.10E-11	-4.10E-09
244	t-Butyl methyl ether	Air	µPt	-4.13E-09	5.30E-09	-5.30E-09	2.15E-13	-4.13E-09
245	Chlorpyrifos	Air	µPt	-4.85E-09	6.89E-08	-6.89E-08	5.53E-12	-4.86E-09
246	2,4-D	Air	µPt	-5.30E-09	7.53E-08	-7.53E-08	6.05E-12	-5.31E-09
247	Silver-110	Water	µPt	-5.34E-09	3.00E-07	-3.00E-07	1.27E-11	-5.36E-09
248	Propachlor	Soil	µPt	-5.69E-09	9.40E-08	-9.40E-08	7.35E-12	-5.70E-09
249	Benzene, pentachloronitro-	Soil	µPt	-5.75E-09	9.50E-08	-9.50E-08	7.43E-12	-5.76E-09
250	Dicrotophos	Soil	µPt	-6.03E-09	9.76E-08	-9.76E-08	7.63E-12	-6.04E-09
251	Cobalt-58	Water	µPt	-6.32E-09	4.57E-08	-4.57E-08	2.21E-12	-6.32E-09
252	Uranium-235	Air	µPt	-6.50E-09	7.69E-08	-7.69E-08	4.29E-12	-6.51E-09
253	Lambda-cyhalothrin	Soil	µPt	-6.87E-09	1.13E-07	-1.13E-07	8.82E-12	-6.88E-09
254	Carbofuran	Soil	µPt	-6.93E-09	5.11E-08	-5.11E-08	3.46E-12	-6.93E-09
255	Endosulfan	Soil	µPt	-7.64E-09	1.15E-07	-1.15E-07	9.18E-12	-7.65E-09
256	Nitrobenzene	Water	µPt	-8.02E-09	1.38E-07	-1.38E-07	1.04E-11	-8.03E-09
257	Terbacil	Soil	µPt	-8.54E-09	1.41E-07	-1.41E-07	1.10E-11	-8.55E-09
258	Chlorothalonil	Soil	µPt	-1.08E-08	2.46E-07	-2.46E-07	1.41E-11	-1.08E-08
259	Benzene, chloro-	Water	µPt	-1.09E-08	4.45E-07	-4.45E-07	5.22E-11	-1.10E-08
260	Ethylene oxide	Air	µPt	-1.15E-08	6.07E-08	-6.07E-08	1.16E-11	-1.15E-08
261	Fenamiphos	Soil	µPt	-1.15E-08	1.90E-07	-1.90E-07	1.49E-11	-1.15E-08
262	Metolachlor	Soil	µPt	-1.17E-08	1.78E-07	-1.78E-07	1.24E-11	-1.18E-08
263	Xenon-133	Air	µPt	-1.18E-08	1.06E-07	-1.06E-07	4.92E-12	-1.18E-08
264	Carbon disulfide	Air	µPt	-1.23E-08	4.30E-05	-4.30E-05	1.29E-11	-1.23E-08
265	Captan	Soil	µPt	-1.28E-08	2.12E-07	-2.12E-07	1.66E-11	-1.28E-08
266	Chloroform	Air	µPt	-1.28E-08	4.70E-07	-4.70E-07	2.02E-11	-1.28E-08
267	Ethene, chloro-	Air	µPt	-1.39E-08	2.35E-06	-2.35E-06	7.12E-11	-1.40E-08
268	Sulfur trioxide	Air	µPt	-1.42E-08	2.42E-07	-2.42E-07	1.82E-11	-1.42E-08
269	o-Xylene	Air	µPt	-1.52E-08	2.56E-06	-2.56E-06	2.79E-12	-1.52E-08
270	2,4-D	Soil	µPt	-1.66E-08	2.84E-07	-2.84E-07	2.10E-11	-1.66E-08
271	Acephate	Air	µPt	-1.75E-08	2.48E-07	-2.48E-07	1.99E-11	-1.75E-08
272	Chromium III	Water	µPt	-2.15E-08	0.00E+00	0.00E+00	0.00E+00	-2.15E-08
273	Ethane, 1,1,1-trichloro-, HCFC-140	Air	µPt	-2.58E-08	8.96E-07	-8.96E-07	3.70E-11	-2.58E-08
274	Antimony-124	Water	µPt	-3.42E-08	1.97E-06	-1.97E-06	9.23E-11	-3.43E-08
275	Aldehydes, unspecified	Air	µPt	-3.53E-08	3.93E-06	-3.93E-06	2.94E-11	-3.53E-08
276	Uranium-234	Water	µPt	-4.16E-08	4.93E-07	-4.93E-07	2.75E-11	-4.17E-08
277	Radium-226	Air	µPt	-4.20E-08	8.70E-07	-8.70E-07	4.30E-11	-4.21E-08
278	Uranium-235	Water	µPt	-4.45E-08	5.27E-07	-5.27E-07	2.94E-11	-4.45E-08
279	Ethyne	Air	µPt	-4.57E-08	7.63E-08	-7.63E-08	1.18E-11	-4.57E-08
280	Benzene, hexachloro-	Air	µPt	-5.10E-08	5.31E-06	-5.31E-06	6.60E-10	-5.17E-08
281	Ethane, 1,1,2-trichloro-1,2,2-trifluoro-, CFC-113	Air	µPt	-5.66E-08	2.29E-06	-2.29E-06	5.65E-11	-5.67E-08
282	Propylene oxide	Air	µPt	-6.02E-08	9.88E-08	-9.88E-08	1.49E-11	-6.02E-08
283	Trifluralin	Soil	µPt	-6.76E-08	1.10E-06	-1.10E-06	8.45E-11	-6.76E-08
284	m-Xylene	Air	µPt	-6.91E-08	7.14E-06	-7.14E-06	5.09E-11	-6.92E-08
285	Diuron	Soil	µPt	-7.08E-08	1.17E-06	-1.17E-06	9.13E-11	-7.09E-08
286	Uranium-238	Water	µPt	-9.79E-08	1.36E-06	-1.36E-06	1.51E-10	-9.80E-08
287	Ethane, 1,2-dichloro-	Air	µPt	-1.03E-07	1.06E-05	-1.06E-05	3.47E-10	-1.04E-07
288	Methane, monochloro-, R-40	Air	µPt	-1.14E-07	3.95E-06	-3.95E-06	1.63E-10	-1.14E-07
289	Cesium-134	Water	µPt	-1.14E-07	3.06E-06	-3.06E-06	1.58E-10	-1.14E-07
290	Chromium	Soil	µPt	-1.14E-07	4.28E-06	-4.28E-06	4.97E-08	-1.64E-07
291	Methane, bromo-, Halon 1001	Air	µPt	-1.15E-07	4.33E-09	-4.33E-09	1.99E-15	-1.15E-07
292	Antimony	Soil	µPt	-1.38E-07	2.34E-05	-2.34E-05	1.24E-09	-1.39E-07
293	Thorium-230	Air	µPt	-1.40E-07	3.09E-06	-3.09E-06	2.07E-10	-1.40E-07
294	Ethane, 1,2-dichloro-	Water	µPt	-1.41E-07	5.31E-07	-5.31E-07	2.41E-10	-1.41E-07
295	Lead-210	Air	µPt	-1.44E-07	4.02E-06	-4.02E-06	1.83E-10	-1.45E-07
296	Acephate	Soil	µPt	-1.48E-07	2.40E-06	-2.40E-06	1.88E-10	-1.48E-07
297	Propylene oxide	Water	µPt	-1.59E-07	2.38E-07	-2.38E-07	3.78E-11	-1.59E-07
298	Xylene	Water	µPt	-1.70E-07	8.04E-07	-8.04E-07	1.15E-12	-1.70E-07
299	Mercury	Soil	µPt	-1.89E-07	5.29E-07	-5.29E-07	1.29E-07	-3.18E-07
300	Methane, dichlorodifluoro-, CFC-12	Air	µPt	-1.91E-07	3.48E-05	-3.48E-05	3.36E-10	-1.92E-07
301	Atrazine	Soil	µPt	-2.06E-07	8.87E-06	-8.87E-06	4.37E-10	-2.07E-07
302	Uranium-238	Air	µPt	-2.25E-07	5.62E-06	-5.62E-06	2.70E-10	-2.25E-07
303	Aldicarb	Soil	µPt	-2.42E-07	3.92E-06	-3.92E-06	3.07E-10	-2.43E-07
304	Copper	Soil	µPt	-2.46E-07	4.51E-05	-4.51E-05	1.22E-06	-1.47E-06
305	Polonium-210	Air	µPt	-2.56E-07	7.08E-06	-7.08E-06	3.21E-10	-2.56E-07
306	PAH, polycyclic aromatic hydrocarbons	Soil	µPt	-2.58E-07	4.32E-05	-4.32E-05	4.78E-11	-2.58E-07
307	Methane	Air	µPt	-3.94E-07	1.82E-11	-1.82E-11	8.57E-16	-3.94E-07
308	Hydrogen-3, Tritium	Water	µPt	-4.33E-07	1.01E-05	-1.01E-05	5.14E-10	-4.34E-07
309	Benzene, ethyl-	Water	µPt	-4.53E-07	1.24E-06	-1.24E-06	2.94E-12	-4.53E-07
310	Barium	Soil	µPt	-5.04E-07	6.15E-05	-6.15E-05	5.54E-10	-5.04E-07
311	Dimethoate	Soil	µPt	-6.97E-07	1.14E-05	-1.14E-05	8.93E-10	-6.98E-07
312	Beryllium	Air	µPt	-7.98E-07	2.96E-06	-2.96E-06	7.97E-11	-7.98E-07
313	Uranium-234	Air	µPt	-8.31E-07	1.59E-05	-1.59E-05	9.00E-10	-8.32E-07
314	Isoprene	Air	µPt	-8.39E-07	2.81E-09	-2.81E-09	2.17E-13	-8.39E-07
315	Beryllium	Water	µPt	-1.01E-06	2.37E-05	-2.37E-05	1.09E-11	-1.01E-06
316	Hydrogen-3, Tritium	Air	µPt	-1.01E-06	3.24E-06	-3.24E-06	1.38E-10	-1.01E-06
317	Chlorpyrifos	Soil	µPt	-1.01E-06	1.64E-05	-1.64E-05	1.28E-09	-1.01E-06
318	Linuron	Soil	µPt	-1.05E-06	3.19E-05	-3.19E-05	1.81E-09	-1.05E-06
319	Nickel	Soil	µPt	-1.07E-06	1.79E-05	-1.79E-05	2.23E-07	-1.29E-06
320	VOC, volatile organic compounds	Air	µPt	-1.09E-06	0.00E+00	0.00E+00	0.00E+00	-1.09E-06
321	Selenium	Soil	µPt	-1.21E-06	2.03E-04	-2.03E-04	2.24E-10	-1.21E-06
322	Iodine-129	Air	µPt	-1.25E-06	1.96E-05	-1.96E-05	1.06E-09	-1.25E-06
323	Lead	Soil	µPt	-1.36E-06	3.13E-05	-3.13E-05	1.93E-07	-1.55E-06
324	Radium-226	Water	µPt	-2.00E-06	1.74E-05	-1.74E-05	4.46E-10	-2.00E-06
325	Acrolein	Air	µPt	-2.50E-06	4.07E-04	-4.07E-04	7.55E-10	-2.50E-06
326	Cobalt-60	Water	µPt	-2.64E-06	3.45E-05	-3.45E-05	1.56E-09	-2.64E-06
327	Toluene	Water	µPt	-3.08E-06	2.05E-05	-2.05E-05	2.17E-11	-3.08E-06
328	Benzene, ethyl-	Air	µPt	-3.71E-06	2.61E-06	-2.61E-06	3.32E-11	-3.71E-06
329	Acetone	Air	µPt	-3.81E-06	4.82E-07	-4.82E-07	2.24E-11	-3.81E-06
330	Molybdenum	Soil	µPt	-4.25E-06	6.91E-04	-6.91E-04	2.12E-05	-2.54E-05
331	Aluminium	Soil	µPt	-5.48E-06	2.77E-04	-2.77E-04	1.02E-05	-1.57E-05
332	Barium	Air	µPt	-5.62E-06	5.44E-04	-5.44E-04	3.27E-09	-5.62E-06
333	Copper	Water	µPt	-5.90E-06	8.90E-05	-8.90E-05	7.45E-08	-5.97E-06
334	Butene	Air	µPt	-6.00E-06	3.92E-06	-3.92E-06	3.74E-11	-6.00E-06
335	Methane, tetrachloro-, CFC-10	Air	µPt	-6.24E-06	3.00E-05	-3.00E-05	7.86E-09	-6.24E-06
336	Chromium VI	Air	µPt	-8.23E-06	4.66E-05	-4.66E-05	1.23E-09	-8.23E-06
337	Molybdenum	Water	µPt	-8.81E-06	1.63E-04	-1.63E-04	3.94E-08	-8.84E-06
338	Methanol	Air	µPt	-9.93E-06	1.39E-02	-1.39E-02	5.26E-11	-9.93E-06
339	Methane, bromochlorodifluoro-, Halon 1211	Air	µPt	-1.33E-05	5.05E-03	-5.05E-03	3.99E-09	-1.33E-05
340	Aluminium	Air	µPt	-1.50E-05	1.02E-03	-1.02E-03	1.15E-08	-1.50E-05
341	Ethane, 1,2-dichloro-1,1,2,2-tetrafluoro-, CFC-114	Air	µPt	-1.60E-05	1.77E-04	-1.77E-04	9.94E-09	-1.60E-05
342	Chromium	Water	µPt	-1.66E-05	3.42E-04	-3.42E-04	3.87E-10	-1.66E-05
343	Acetic acid	Air	µPt	-1.72E-05	9.93E-06	-9.93E-06	8.73E-11	-1.72E-05
344	Lead	Air	µPt	-1.81E-05	8.40E-05	-8.40E-05	8.04E-10	-1.81E-05
345	Copper	Air	µPt	-1.95E-05	2.18E-04	-2.18E-04	4.63E-10	-1.95E-05
346	Mercury	Water	µPt	-1.95E-05	3.49E-05	-3.49E-05	9.36E-08	-1.96E-05
347	Acetaldehyde	Air	µPt	-2.69E-05	2.42E-05	-2.42E-05	1.64E-10	-2.69E-05
348	Heptane	Air	µPt	-2.70E-05	1.86E-05	-1.86E-05	1.70E-10	-2.70E-05
349	Cadmium	Soil	µPt	-2.73E-05	5.95E-04	-5.95E-04	1.81E-06	-2.91E-05
350	Toluene	Air	µPt	-2.76E-05	2.72E-03	-2.72E-03	1.89E-09	-2.76E-05
351	Ethanol	Air	µPt	-2.80E-05	2.42E-06	-2.42E-06	4.38E-10	-2.80E-05
352	Xylene	Air	µPt	-3.06E-05	2.67E-03	-2.67E-03	5.19E-09	-3.06E-05
353	Ethene	Air	µPt	-3.49E-05	1.48E-05	-1.48E-05	1.98E-09	-3.49E-05
354	Lead	Water	µPt	-3.69E-05	5.27E-04	-5.27E-04	2.01E-08	-3.69E-05
355	Selenium	Water	µPt	-4.07E-05	5.42E-04	-5.42E-04	4.65E-08	-4.07E-05
356	Cesium-137	Water	µPt	-4.49E-05	7.11E-04	-7.11E-04	3.79E-08	-4.49E-05
357	Radon-222	Air	µPt	-4.66E-05	5.46E-04	-5.46E-04	3.00E-08	-4.67E-05
358	Nickel	Water	µPt	-4.82E-05	2.99E-04	-2.99E-04	8.17E-08	-4.83E-05
359	Hydrocarbons, aliphatic, alkanes, unspecified	Air	µPt	-5.18E-05	7.15E-05	-7.15E-05	1.00E-09	-5.18E-05
360	Sulfur monoxide	Air	µPt	-5.40E-05	0.00E+00	0.00E+00	0.00E+00	-5.40E-05
361	Mercury	Air	µPt	-5.52E-05	4.75E-04	-4.75E-04	1.39E-08	-5.52E-05
362	Hydrogen sulfide	Air	µPt	-8.01E-05	1.41E-03	-1.41E-03	7.13E-10	-8.01E-05
363	Aldrin	Soil	µPt	-9.07E-05	5.02E-03	-5.02E-03	2.30E-07	-9.09E-05
364	Propane	Air	µPt	-1.16E-04	1.13E-03	-1.13E-03	1.09E-09	-1.16E-04
365	Ethane	Air	µPt	-1.36E-04	2.16E-03	-2.16E-03	1.98E-09	-1.36E-04
366	Hexane	Air	µPt	-1.44E-04	2.69E-04	-2.69E-04	1.30E-09	-1.44E-04
367	Butane	Air	µPt	-1.61E-04	4.64E-04	-4.64E-04	1.44E-09	-1.61E-04
368	Antimony	Air	µPt	-1.63E-04	2.72E-02	-2.72E-02	4.60E-08	-1.63E-04
369	Propanal	Air	µPt	-1.68E-04	8.35E-09	-8.35E-09	6.54E-13	-1.68E-04
370	PAH, polycyclic aromatic hydrocarbons	Water	µPt	-1.82E-04	1.24E-04	-1.24E-04	1.21E-09	-1.82E-04
371	Cadmium	Water	µPt	-1.96E-04	3.44E-03	-3.44E-03	1.92E-07	-1.96E-04
372	Selenium	Air	µPt	-2.02E-04	6.82E-04	-6.82E-04	2.16E-08	-2.02E-04
373	Pentane	Air	µPt	-2.21E-04	3.96E-04	-3.96E-04	2.12E-09	-2.21E-04
374	1-Propanol	Air	µPt	-2.29E-04	1.76E-08	-1.76E-08	5.49E-13	-2.29E-04
375	Aluminium	Water	µPt	-2.41E-04	5.63E-03	-5.63E-03	2.43E-07	-2.42E-04
376	Chromium	Air	µPt	-3.23E-04	1.31E-03	-1.31E-03	1.84E-08	-3.23E-04
377	Nickel	Air	µPt	-4.78E-04	2.78E-04	-2.78E-04	3.53E-09	-4.78E-04
378	Cadmium	Air	µPt	-4.81E-04	1.48E-03	-1.48E-03	1.84E-08	-4.81E-04
379	Zinc	Soil	µPt	-6.74E-04	6.02E-02	-6.02E-02	1.67E-04	-8.41E-04
380	Zinc	Air	µPt	-6.79E-04	7.02E-03	-7.02E-03	6.48E-08	-6.79E-04
381	Formaldehyde	Air	µPt	-7.02E-04	6.43E-04	-6.43E-04	7.14E-09	-7.02E-04
382	Arsenic	Soil	µPt	-9.67E-04	5.22E-02	-5.22E-02	6.78E-05	-1.03E-03
383	Methane, bromotrifluoro-, Halon 1301	Air	µPt	-1.34E-03	9.05E-03	-9.05E-03	1.05E-08	-1.34E-03
384	Ammonia	Air	µPt	-1.44E-03	3.76E-02	-3.76E-02	2.07E-05	-1.46E-03
385	Molybdenum	Air	µPt	-2.71E-03	2.83E-02	-2.83E-02	6.01E-08	-2.71E-03
386	Zinc	Water	µPt	-2.92E-03	1.18E-02	-1.18E-02	8.39E-06	-2.92E-03
387	NMVOC, non-methane volatile organic compounds, unspecified origin	Air	µPt	-4.60E-03	6.18E-02	-6.18E-02	7.00E-08	-4.60E-03
388	Carbon-14	Air	µPt	-8.25E-03	2.17E-02	-2.17E-02	6.10E-07	-8.25E-03
389	PAH, polycyclic aromatic hydrocarbons	Air	µPt	-1.01E-02	3.44E-02	-3.44E-02	3.19E-07	-1.01E-02
390	Arsenic	Water	µPt	-1.66E-02	3.89E-01	-3.89E-01	2.00E-05	-1.66E-02
391	Arsenic	Air	µPt	-1.95E-02	1.03E-01	-1.03E-01	1.81E-06	-1.95E-02
392	Hydrocarbons, aromatic	Water	µPt	-2.01E-02	1.35E-02	-1.35E-02	1.25E-07	-2.01E-02
393	Dioxin, 2,3,7,8 Tetrachlorodibenzo-p-	Air	µPt	-2.87E-02	3.08E+00	-3.08E+00	2.63E-05	-2.87E-02
394	Barium	Water	µPt	-1.00E-01	2.10E+00	-2.10E+00	9.01E-07	-1.00E-01
395	Particulates, < 2.5 um	Air	µPt	-1.39E+00	1.22E+01	-1.22E+01	4.29E-04	-1.39E+00
396	Hydrocarbons, aromatic	Air	µPt	-1.73E+00	4.18E+01	-4.18E+01	1.74E-05	-1.73E+00
397	Nitrogen oxides	Air	µPt	-2.12E+00	8.04E+00	-8.04E+00	1.18E-04	-2.12E+00
398	Sulfur dioxide	Air	µPt	-2.68E+00	2.22E+01	-2.22E+01	1.13E-04	-2.68E+00
	Total		µPt	-8.13E+00
Ecosystem quality
No	Substance	Compartment	Unit	Total	Methanol (Used)	Methanol (Recovered)	Energy for extraction and solvent recovery (photovoltaic)	Propyl gallate (Avoided)
1	Benzene	Water	µPt	2.18E-06	2.62E-06	-2.62E-06	3.57E-12	2.18E-06
2	Propene	Water	µPt	1.10E-06	2.68E-08	-2.68E-08	1.54E-11	1.10E-06
3	Phenol	Air	µPt	5.34E-07	8.57E-10	-8.57E-10	4.32E-14	5.34E-07
4	Chromium VI	Water	µPt	3.95E-07	1.23E-05	-1.23E-05	5.15E-08	3.43E-07
5	Antimony	Water	µPt	2.23E-07	3.59E-05	-3.59E-05	3.95E-09	2.20E-07
6	Chromium VI	Soil	µPt	4.01E-08	3.53E-07	-3.53E-07	1.65E-11	4.01E-08
7	Benzo(a)pyrene	Air	µPt	4.00E-08	6.70E-08	-6.70E-08	3.75E-12	4.00E-08
8	Phenol	Water	µPt	3.38E-08	4.09E-06	-4.09E-06	2.60E-13	3.38E-08
9	Phenol, pentachloro-	Air	µPt	8.28E-09	1.31E-08	-1.31E-08	7.37E-13	8.27E-09
10	Occupation, traffic area, rail network	Raw	µPt	5.68E-09	6.42E-09	-6.42E-09	2.99E-12	5.68E-09
11	Benzene	Air	µPt	5.18E-10	2.66E-08	-2.66E-08	4.06E-14	5.18E-10
12	Occupation, shrub land, sclerophyllous	Raw	µPt	1.57E-10	2.35E-10	-2.35E-10	4.59E-14	1.56E-10
13	Propene	Air	µPt	3.34E-11	1.14E-11	-1.14E-11	3.05E-16	3.34E-11
14	Methane, chlorodifluoro-, HCFC-22	Air	µPt	1.11E-11	2.08E-09	-2.08E-09	6.80E-15	1.11E-11
15	Ethene, chloro-	Water	µPt	1.31E-12	5.98E-10	-5.98E-10	2.72E-12	-1.41E-12
16	Butene	Water	µPt	7.02E-13	6.00E-11	-6.00E-11	3.31E-15	6.99E-13
17	Dimethylamine	Air	µPt	3.17E-16	2.84E-13	-2.84E-13	1.81E-15	-1.50E-15
18	Ethephon	Water	µPt	-1.37E-22	2.18E-21	-2.18E-21	1.75E-25	-1.37E-22
19	Lambda-cyhalothrin	Water	µPt	-9.22E-22	1.47E-20	-1.47E-20	1.18E-24	-9.23E-22
20	Tebuconazole	Water	µPt	-3.75E-21	5.97E-20	-5.97E-20	4.79E-24	-3.75E-21
21	Tefluthrin	Water	µPt	-1.21E-19	2.23E-18	-2.23E-18	1.67E-22	-1.21E-19
22	Propiconazole	Water	µPt	-1.25E-19	2.15E-18	-2.15E-18	1.61E-22	-1.25E-19
23	Tebuconazole	Air	µPt	-1.94E-19	3.09E-18	-3.09E-18	2.48E-22	-1.94E-19
24	Methomyl	Water	µPt	-4.33E-19	6.90E-18	-6.90E-18	5.53E-22	-4.34E-19
25	Bentazone	Water	µPt	-1.94E-18	2.91E-17	-2.91E-17	2.33E-21	-1.94E-18
26	Ethephon	Air	µPt	-2.54E-18	4.05E-17	-4.05E-17	3.25E-21	-2.55E-18
27	Lambda-cyhalothrin	Air	µPt	-4.95E-18	7.88E-17	-7.88E-17	6.32E-21	-4.95E-18
28	Ethane, 1,1,1-trichloro-, HCFC-140	Water	µPt	-1.75E-17	4.71E-16	-4.71E-16	1.23E-20	-1.76E-17
29	Flumiclorac-pentyl	Soil	µPt	-1.99E-17	2.82E-16	-2.82E-16	2.27E-20	-1.99E-17
30	Carbaryl	Water	µPt	-2.35E-17	3.80E-16	-3.80E-16	3.04E-20	-2.35E-17
31	2,4-D, dimethylamine salt	Air	µPt	-2.67E-17	4.28E-16	-4.28E-16	3.45E-20	-2.67E-17
32	Butadiene	Air	µPt	-5.45E-17	5.27E-16	-5.27E-16	3.97E-20	-5.46E-17
33	Acenaphthylene	Air	µPt	-5.46E-17	1.19E-16	-1.19E-16	5.07E-20	-5.46E-17
34	Flumiclorac-pentyl	Air	µPt	-1.50E-16	2.13E-15	-2.13E-15	1.71E-19	-1.50E-16
35	Phenol, pentachloro-	Soil	µPt	-2.41E-16	1.96E-13	-1.96E-13	8.68E-19	-2.42E-16
36	Methyl ethyl ketone	Water	µPt	-2.90E-16	0.00E+00	0.00E+00	0.00E+00	-2.90E-16
37	Benzo(b)fluoranthene	Air	µPt	-3.45E-16	3.57E-14	-3.57E-14	1.53E-17	-3.60E-16
38	Methane, dichlorofluoro-, HCFC-21	Air	µPt	-8.04E-16	3.18E-14	-3.18E-14	1.37E-18	-8.06E-16
39	Dicamba	Water	µPt	-8.99E-16	1.46E-14	-1.46E-14	1.16E-18	-9.00E-16
40	Asulam	Soil	µPt	-1.28E-15	2.28E-14	-2.28E-14	1.63E-18	-1.29E-15
41	2-Methyl-4-chlorophenoxyacetic acid	Air	µPt	-1.32E-15	2.12E-14	-2.12E-14	1.71E-18	-1.32E-15
42	Pendimethalin	Water	µPt	-1.43E-15	2.32E-14	-2.32E-14	1.85E-18	-1.43E-15
43	Dibenz(a,h)anthracene	Air	µPt	-1.76E-15	1.82E-13	-1.82E-13	7.78E-17	-1.83E-15
44	Methomyl	Air	µPt	-1.85E-15	2.94E-14	-2.94E-14	2.36E-18	-1.85E-15
45	Benzo(k)fluoranthene	Air	µPt	-2.53E-15	2.62E-13	-2.62E-13	1.12E-16	-2.64E-15
46	Sethoxydim	Air	µPt	-2.55E-15	3.62E-14	-3.62E-14	2.90E-18	-2.55E-15
47	Butyric acid, 4-(2,4-dichlorophenoxy)-	Air	µPt	-5.12E-15	8.29E-14	-8.29E-14	6.63E-18	-5.13E-15
48	Dimethenamid	Water	µPt	-5.20E-15	8.43E-14	-8.43E-14	6.73E-18	-5.21E-15
49	Methane, trichlorofluoro-, CFC-11	Air	µPt	-9.80E-15	3.99E-13	-3.99E-13	1.72E-17	-9.81E-15
50	Glyphosate	Water	µPt	-9.87E-15	1.56E-13	-1.56E-13	1.25E-17	-9.88E-15
51	Quizalofop ethyl ester	Air	µPt	-1.19E-14	1.69E-13	-1.69E-13	1.36E-17	-1.19E-14
52	Fluorene	Air	µPt	-1.28E-14	1.24E-15	-1.24E-15	5.32E-19	-1.28E-14
53	Tefluthrin	Air	µPt	-1.63E-14	2.63E-13	-2.63E-13	2.11E-17	-1.63E-14
54	Benzene, pentachloro-	Air	µPt	-1.99E-14	3.67E-13	-3.67E-13	4.16E-16	-2.03E-14
55	Bromoxynil	Water	µPt	-2.02E-14	3.24E-13	-3.24E-13	2.61E-17	-2.02E-14
56	Bentazone	Air	µPt	-3.20E-14	4.55E-13	-4.55E-13	3.65E-17	-3.20E-14
57	Acetophenone	Air	µPt	-3.21E-14	0.00E+00	0.00E+00	0.00E+00	-3.21E-14
58	Triethylene glycol	Water	µPt	-3.37E-14	1.51E-11	-1.51E-11	4.33E-18	-3.37E-14
59	Metolachlor	Water	µPt	-3.57E-14	5.76E-13	-5.76E-13	4.60E-17	-3.57E-14
60	Naphthalene	Air	µPt	-3.99E-14	0.00E+00	0.00E+00	0.00E+00	-3.99E-14
61	Triallate	Soil	µPt	-4.26E-14	6.79E-13	-6.79E-13	5.45E-17	-4.27E-14
62	Fluoranthene	Air	µPt	-4.29E-14	5.89E-15	-5.89E-15	2.52E-18	-4.29E-14
63	Quizalofop ethyl ester	Soil	µPt	-4.31E-14	7.32E-13	-7.32E-13	5.33E-17	-4.31E-14
64	Bromoxynil	Air	µPt	-4.55E-14	7.29E-13	-7.29E-13	5.87E-17	-4.56E-14
65	2-Methyl-4-chlorophenoxyacetic acid	Water	µPt	-4.58E-14	7.33E-13	-7.33E-13	5.91E-17	-4.58E-14
66	Propanal	Water	µPt	-4.59E-14	9.05E-13	-9.05E-13	6.26E-17	-4.60E-14
67	Benzene, 1,2-dichloro-	Air	µPt	-4.63E-14	8.91E-13	-8.91E-13	6.30E-17	-4.63E-14
68	Benzene, chloro-	Air	µPt	-5.17E-14	0.00E+00	0.00E+00	0.00E+00	-5.17E-14
69	Anthracene	Air	µPt	-5.41E-14	0.00E+00	0.00E+00	0.00E+00	-5.41E-14
70	Imazethapyr	Air	µPt	-5.90E-14	8.38E-13	-8.38E-13	6.73E-17	-5.90E-14
71	Ethane, 2-chloro-1,1,1,2-tetrafluoro-, HCFC-124	Air	µPt	-6.02E-14	2.43E-12	-2.43E-12	6.01E-17	-6.02E-14
72	Phenmedipham	Soil	µPt	-6.34E-14	1.03E-12	-1.03E-12	8.14E-17	-6.35E-14
73	Styrene	Air	µPt	-6.39E-14	1.49E-11	-1.49E-11	2.15E-17	-6.40E-14
74	Ethyl acetate	Water	µPt	-6.55E-14	9.18E-13	-9.18E-13	6.85E-17	-6.56E-14
75	Methomyl	Soil	µPt	-7.68E-14	1.22E-12	-1.22E-12	9.81E-17	-7.69E-14
76	Benzene, hexachloro-	Air	µPt	-8.83E-14	9.19E-12	-9.19E-12	1.14E-15	-8.95E-14
77	Fenoxaprop ethyl ester	Soil	µPt	-8.96E-14	1.53E-12	-1.53E-12	1.15E-16	-8.98E-14
78	Pronamide	Soil	µPt	-9.92E-14	5.84E-13	-5.84E-13	3.58E-17	-9.92E-14
79	Propiconazole	Air	µPt	-1.26E-13	1.79E-12	-1.79E-12	1.44E-16	-1.26E-13
80	Flumetsulam	Air	µPt	-1.31E-13	1.86E-12	-1.86E-12	1.49E-16	-1.31E-13
81	Phthalate, dioctyl-	Air	µPt	-1.34E-13	0.00E+00	0.00E+00	0.00E+00	-1.34E-13
82	Heptane	Air	µPt	-1.39E-13	9.56E-14	-9.56E-14	8.75E-19	-1.39E-13
83	Ethyl acetate	Air	µPt	-1.85E-13	7.74E-12	-7.74E-12	3.80E-16	-1.86E-13
84	Methyl ethyl ketone	Air	µPt	-2.11E-13	6.23E-12	-6.23E-12	3.06E-16	-2.11E-13
85	Chlorsulfuron	Soil	µPt	-2.19E-13	3.49E-12	-3.49E-12	2.80E-16	-2.20E-13
86	Imazapyr	Soil	µPt	-2.20E-13	4.05E-12	-4.05E-12	3.03E-16	-2.20E-13
87	o-Xylene	Air	µPt	-2.64E-13	4.43E-11	-4.43E-11	4.82E-17	-2.64E-13
88	Mecoprop	Soil	µPt	-2.69E-13	4.28E-12	-4.28E-12	3.43E-16	-2.69E-13
89	Ethene, chloro-	Air	µPt	-2.85E-13	4.81E-11	-4.81E-11	1.46E-15	-2.86E-13
90	Ethalfluralin	Soil	µPt	-2.98E-13	5.16E-12	-5.16E-12	3.72E-16	-2.99E-13
91	Phenanthrene	Air	µPt	-3.00E-13	1.51E-13	-1.51E-13	6.45E-17	-3.00E-13
92	Dimethenamid	Air	µPt	-3.27E-13	5.31E-12	-5.31E-12	4.24E-16	-3.28E-13
93	Methane, dichloro-, HCC-30	Water	µPt	-3.55E-13	9.09E-12	-9.09E-12	6.69E-16	-3.56E-13
94	Deltamethrin	Soil	µPt	-3.56E-13	5.94E-12	-5.94E-12	4.43E-16	-3.57E-13
95	Sethoxydim	Soil	µPt	-3.61E-13	6.03E-12	-6.03E-12	4.62E-16	-3.62E-13
96	Pyrene	Air	µPt	-3.74E-13	8.05E-14	-8.05E-14	3.44E-17	-3.74E-13
97	Chloroform	Water	µPt	-4.17E-13	8.95E-12	-8.95E-12	5.63E-16	-4.18E-13
98	Flufenacet	Air	µPt	-4.23E-13	6.01E-12	-6.01E-12	4.82E-16	-4.23E-13
99	Dicamba	Air	µPt	-4.25E-13	6.76E-12	-6.76E-12	5.40E-16	-4.26E-13
100	Endothall	Soil	µPt	-4.33E-13	7.22E-12	-7.22E-12	5.56E-16	-4.34E-13
101	Triadimenol	Soil	µPt	-4.47E-13	4.13E-12	-4.13E-12	3.44E-16	-4.47E-13
102	Benzo(a)anthracene	Air	µPt	-5.10E-13	6.82E-14	-6.82E-14	2.92E-17	-5.10E-13
103	Ethene, tetrachloro-	Air	µPt	-5.13E-13	2.68E-11	-2.68E-11	6.91E-16	-5.13E-13
104	Prosulfuron	Soil	µPt	-5.48E-13	1.56E-11	-1.56E-11	8.64E-16	-5.49E-13
105	Bromuconazole	Soil	µPt	-5.81E-13	9.26E-12	-9.26E-12	7.43E-16	-5.82E-13
106	Dimethylamine	Water	µPt	-6.16E-13	1.39E-11	-1.39E-11	1.36E-14	-6.30E-13
107	Acephate	Air	µPt	-6.29E-13	8.94E-12	-8.94E-12	7.18E-16	-6.30E-13
108	Thiodicarb	Air	µPt	-6.62E-13	9.41E-12	-9.41E-12	7.55E-16	-6.63E-13
109	Methane, dichlorodifluoro-, CFC-12	Air	µPt	-6.88E-13	1.25E-10	-1.25E-10	1.21E-15	-6.89E-13
110	Parathion, methyl	Soil	µPt	-7.18E-13	1.02E-11	-1.02E-11	8.19E-16	-7.19E-13
111	Alachlor	Air	µPt	-7.44E-13	1.06E-11	-1.06E-11	8.49E-16	-7.45E-13
112	Vinclozolin	Soil	µPt	-7.47E-13	1.29E-11	-1.29E-11	9.32E-16	-7.48E-13
113	Imazamox	Air	µPt	-7.54E-13	1.07E-11	-1.07E-11	8.60E-16	-7.55E-13
114	Polychlorinated biphenyls	Water	µPt	-8.44E-13	4.74E-11	-4.74E-11	1.59E-15	-8.46E-13
115	Acenaphthene	Air	µPt	-8.47E-13	4.19E-12	-4.19E-12	7.59E-17	-8.47E-13
116	Polychlorinated biphenyls	Air	µPt	-9.10E-13	2.72E-11	-2.72E-11	1.96E-15	-9.12E-13
117	Parathion, methyl	Air	µPt	-9.36E-13	1.33E-11	-1.33E-11	1.07E-15	-9.37E-13
118	Cyhalothrin, gamma-	Soil	µPt	-1.04E-12	1.48E-11	-1.48E-11	1.19E-15	-1.05E-12
119	Fenbuconazole	Soil	µPt	-1.05E-12	8.56E-12	-8.56E-12	7.21E-16	-1.05E-12
120	Azoxystrobin	Air	µPt	-1.05E-12	1.50E-11	-1.50E-11	1.20E-15	-1.05E-12
121	Chrysene	Air	µPt	-1.08E-12	1.27E-14	-1.27E-14	5.42E-18	-1.08E-12
122	Ethane, 1,1,1-trichloro-, HCFC-140	Air	µPt	-1.10E-12	3.83E-11	-3.83E-11	1.58E-15	-1.10E-12
123	Permethrin	Air	µPt	-1.15E-12	1.63E-11	-1.63E-11	1.31E-15	-1.15E-12
124	Ethane, 1,1-difluoro-, HFC-152a	Air	µPt	-1.19E-12	3.06E-11	-3.06E-11	1.09E-14	-1.20E-12
125	Butyric acid, 4-(2,4-dichlorophenoxy)-	Soil	µPt	-1.20E-12	1.94E-11	-1.94E-11	1.55E-15	-1.20E-12
126	m-Xylene	Air	µPt	-1.22E-12	1.26E-10	-1.26E-10	8.95E-16	-1.22E-12
127	Permethrin	Soil	µPt	-1.22E-12	2.06E-11	-2.06E-11	1.60E-15	-1.22E-12
128	2,4-D	Air	µPt	-1.26E-12	1.79E-11	-1.79E-11	1.44E-15	-1.26E-12
129	Benzo(g,h,i)perylene	Air	µPt	-1.38E-12	3.98E-14	-3.98E-14	1.70E-17	-1.38E-12
130	Thiodicarb	Soil	µPt	-1.46E-12	2.07E-11	-2.07E-11	1.66E-15	-1.46E-12
131	t-Butyl methyl ether	Water	µPt	-1.63E-12	2.90E-12	-2.90E-12	4.17E-16	-1.63E-12
132	Bifenox	Soil	µPt	-1.79E-12	3.02E-11	-3.02E-11	2.30E-15	-1.80E-12
133	Atrazine	Water	µPt	-1.86E-12	3.02E-11	-3.02E-11	2.41E-15	-1.87E-12
134	Cyproconazole	Soil	µPt	-1.88E-12	2.16E-11	-2.16E-11	1.74E-15	-1.88E-12
135	Bifenthrin	Soil	µPt	-2.05E-12	3.78E-11	-3.78E-11	2.83E-15	-2.05E-12
136	Pendimethalin	Air	µPt	-2.19E-12	3.11E-11	-3.11E-11	2.50E-15	-2.19E-12
137	Cypermethrin	Air	µPt	-2.24E-12	3.18E-11	-3.18E-11	2.55E-15	-2.24E-12
138	Indeno(1,2,3-cd)pyrene	Air	µPt	-2.31E-12	8.86E-14	-8.86E-14	3.79E-17	-2.31E-12
139	Cyfluthrin	Air	µPt	-2.58E-12	3.66E-11	-3.66E-11	2.94E-15	-2.58E-12
140	Tribufos	Soil	µPt	-2.77E-12	4.48E-11	-4.48E-11	3.50E-15	-2.77E-12
141	Diclofop-methyl	Soil	µPt	-2.81E-12	4.79E-11	-4.79E-11	3.60E-15	-2.81E-12
142	Methanol	Water	µPt	-2.97E-12	5.28E-07	-5.28E-07	6.28E-16	-2.97E-12
143	t-Butyl methyl ether	Air	µPt	-3.62E-12	4.64E-12	-4.64E-12	1.89E-16	-3.62E-12
144	Imazethapyr	Soil	µPt	-3.63E-12	5.45E-11	-5.45E-11	4.35E-15	-3.63E-12
145	Flutolanil	Soil	µPt	-4.03E-12	6.65E-11	-6.65E-11	5.21E-15	-4.04E-12
146	Carbaryl	Air	µPt	-4.20E-12	6.02E-11	-6.02E-11	4.83E-15	-4.20E-12
147	Sulfosulfuron	Soil	µPt	-4.57E-12	7.28E-11	-7.28E-11	5.84E-15	-4.57E-12
148	Bentazone	Soil	µPt	-4.59E-12	3.93E-11	-3.93E-11	2.89E-15	-4.60E-12
149	Triasulfuron	Soil	µPt	-4.59E-12	7.32E-11	-7.32E-11	5.87E-15	-4.60E-12
150	2-Methyl-4-chlorophenoxyacetic acid	Soil	µPt	-4.70E-12	7.69E-11	-7.69E-11	5.98E-15	-4.71E-12
151	Acetone	Water	µPt	-5.14E-12	1.21E-10	-1.21E-10	1.36E-16	-5.14E-12
152	Amitraz	Soil	µPt	-5.59E-12	9.22E-11	-9.22E-11	7.22E-15	-5.59E-12
153	Prochloraz	Soil	µPt	-5.62E-12	5.37E-11	-5.37E-11	4.46E-15	-5.63E-12
154	Ethanol	Water	µPt	-5.79E-12	2.13E-11	-2.13E-11	5.58E-16	-5.79E-12
155	Napropamide	Soil	µPt	-5.81E-12	1.80E-10	-1.80E-10	6.15E-15	-5.81E-12
156	Chloroform	Air	µPt	-5.83E-12	2.14E-10	-2.14E-10	9.16E-15	-5.84E-12
157	Kresoxim-methyl	Soil	µPt	-6.47E-12	6.22E-11	-6.22E-11	5.13E-15	-6.47E-12
158	Methane, dichloro-, HCC-30	Air	µPt	-6.48E-12	2.15E-10	-2.15E-10	9.81E-15	-6.49E-12
159	Trifluralin	Air	µPt	-7.09E-12	1.01E-10	-1.01E-10	8.09E-15	-7.09E-12
160	Oxydemeton methyl	Soil	µPt	-7.28E-12	5.92E-11	-5.92E-11	4.98E-15	-7.28E-12
161	Ethane, 1,1,1,2-tetrafluoro-, HFC-134a	Air	µPt	-7.49E-12	1.64E-10	-1.64E-10	8.32E-15	-7.50E-12
162	Methane, bromochlorodifluoro-, Halon 1211	Air	µPt	-7.59E-12	2.89E-09	-2.89E-09	2.28E-15	-7.59E-12
163	Pyrethrin	Soil	µPt	-8.09E-12	1.33E-10	-1.33E-10	1.04E-14	-8.10E-12
164	Acenaphthylene	Water	µPt	-8.27E-12	5.58E-12	-5.58E-12	5.14E-17	-8.27E-12
165	Atrazine	Air	µPt	-9.27E-12	1.35E-10	-1.35E-10	1.08E-14	-9.29E-12
166	Hexane	Air	µPt	-9.35E-12	1.74E-11	-1.74E-11	8.43E-17	-9.35E-12
167	Clomazone	Soil	µPt	-9.70E-12	1.68E-10	-1.68E-10	1.21E-14	-9.71E-12
168	Tefluthrin	Soil	µPt	-1.01E-11	1.85E-10	-1.85E-10	1.39E-14	-1.01E-11
169	Propargite	Soil	µPt	-1.02E-11	1.69E-10	-1.69E-10	1.32E-14	-1.02E-11
170	Butene	Air	µPt	-1.06E-11	6.94E-12	-6.94E-12	6.62E-17	-1.06E-11
171	Dioxin, 2,3,7,8 Tetrachlorodibenzo-p-	Air	µPt	-1.11E-11	1.19E-09	-1.19E-09	1.02E-14	-1.11E-11
172	PAH, polycyclic aromatic hydrocarbons	Soil	µPt	-1.20E-11	2.01E-09	-2.01E-09	2.23E-15	-1.20E-11
173	Phenanthrene	Water	µPt	-1.26E-11	0.00E+00	0.00E+00	0.00E+00	-1.26E-11
174	Ethyne	Air	µPt	-1.34E-11	2.24E-11	-2.24E-11	3.47E-15	-1.34E-11
175	Tebuconazole	Soil	µPt	-1.58E-11	2.11E-10	-2.11E-10	1.61E-14	-1.58E-11
176	Pymetrozine	Soil	µPt	-1.69E-11	2.79E-10	-2.79E-10	2.19E-14	-1.69E-11
177	Dipropylthiocarbamic acid S-ethyl ester	Soil	µPt	-2.04E-11	3.36E-10	-3.36E-10	2.63E-14	-2.04E-11
178	Chlorpyrifos	Air	µPt	-2.16E-11	3.07E-10	-3.07E-10	2.46E-14	-2.16E-11
179	Flumetsulam	Soil	µPt	-2.36E-11	4.35E-10	-4.35E-10	3.26E-14	-2.36E-11
180	Benfluralin	Soil	µPt	-2.46E-11	4.06E-10	-4.06E-10	3.18E-14	-2.46E-11
181	Paraquat	Air	µPt	-2.58E-11	3.66E-10	-3.66E-10	2.94E-14	-2.58E-11
182	Ethane, 1,1,2-trichloro-1,2,2-trifluoro-, CFC-113	Air	µPt	-2.72E-11	1.10E-09	-1.10E-09	2.72E-14	-2.73E-11
183	Propiconazole	Soil	µPt	-2.86E-11	4.69E-10	-4.69E-10	3.56E-14	-2.87E-11
184	Metolachlor	Air	µPt	-3.01E-11	4.29E-10	-4.29E-10	3.44E-14	-3.01E-11
185	Methane, tetrafluoro-, CFC-14	Air	µPt	-3.08E-11	3.59E-09	-3.59E-09	5.35E-14	-3.08E-11
186	Sulfentrazone	Air	µPt	-3.12E-11	4.43E-10	-4.43E-10	3.55E-14	-3.12E-11
187	Methane, tetrachloro-, CFC-10	Air	µPt	-3.21E-11	1.54E-10	-1.54E-10	4.05E-14	-3.22E-11
188	Thifensulfuron-methyl	Soil	µPt	-3.35E-11	4.87E-10	-4.87E-10	3.93E-14	-3.35E-11
189	Benomyl	Soil	µPt	-3.98E-11	2.83E-10	-2.83E-10	1.89E-14	-3.98E-11
190	Methane, bromo-, Halon 1001	Air	µPt	-4.47E-11	1.68E-12	-1.68E-12	7.73E-19	-4.47E-11
191	Metalaxil	Soil	µPt	-4.58E-11	7.40E-10	-7.40E-10	5.78E-14	-4.59E-11
192	Ethane, 1,2-dichloro-	Air	µPt	-4.95E-11	5.08E-09	-5.08E-09	1.66E-13	-4.96E-11
193	Trichlorfon	Soil	µPt	-4.99E-11	8.24E-10	-8.24E-10	6.45E-14	-5.00E-11
194	Metribuzin	Air	µPt	-5.89E-11	8.37E-10	-8.37E-10	6.72E-14	-5.90E-11
195	Fluroxypyr	Soil	µPt	-5.90E-11	9.20E-10	-9.20E-10	7.34E-14	-5.91E-11
196	Thidiazuron	Soil	µPt	-6.07E-11	9.83E-10	-9.83E-10	7.68E-14	-6.08E-11
197	Trinexapac-ethyl	Soil	µPt	-6.08E-11	9.47E-10	-9.47E-10	7.15E-14	-6.09E-11
198	Benzene, ethyl-	Air	µPt	-6.18E-11	4.34E-11	-4.34E-11	5.53E-16	-6.18E-11
199	Methoxyfenozide	Soil	µPt	-6.45E-11	1.06E-09	-1.06E-09	8.33E-14	-6.45E-11
200	Cyhalothrin, gamma-	Air	µPt	-7.66E-11	1.09E-09	-1.09E-09	8.74E-14	-7.67E-11
201	Naphthalene	Water	µPt	-7.99E-11	0.00E+00	0.00E+00	0.00E+00	-7.99E-11
202	Cyfluthrin	Soil	µPt	-8.19E-11	1.34E-09	-1.34E-09	1.05E-13	-8.20E-11
203	Terbufos	Soil	µPt	-8.32E-11	1.70E-09	-1.70E-09	1.18E-13	-8.33E-11
204	Pyrithiobac sodium salt	Soil	µPt	-8.61E-11	1.39E-09	-1.39E-09	1.09E-13	-8.62E-11
205	Carbaryl	Soil	µPt	-9.29E-11	1.53E-09	-1.53E-09	1.20E-13	-9.30E-11
206	Bromoxynil	Soil	µPt	-9.38E-11	1.54E-09	-1.54E-09	1.22E-13	-9.39E-11
207	Flufenacet	Soil	µPt	-9.56E-11	1.64E-09	-1.64E-09	1.23E-13	-9.58E-11
208	Dicamba	Soil	µPt	-1.05E-10	1.85E-09	-1.85E-09	1.40E-13	-1.05E-10
209	Xylene	Air	µPt	-1.09E-10	9.48E-09	-9.48E-09	1.85E-14	-1.09E-10
210	Fludioxonil	Soil	µPt	-1.29E-10	2.13E-09	-2.13E-09	1.67E-13	-1.29E-10
211	Alachlor	Soil	µPt	-1.31E-10	3.84E-09	-3.84E-09	2.09E-13	-1.32E-10
212	Acetic acid	Water	µPt	-1.34E-10	6.08E-10	-6.08E-10	9.77E-14	-1.34E-10
213	Acetaldehyde	Water	µPt	-1.35E-10	5.96E-10	-5.96E-10	1.66E-14	-1.35E-10
214	Sulfur trioxide	Air	µPt	-1.40E-10	2.39E-09	-2.39E-09	1.80E-13	-1.40E-10
215	Phosmet	Soil	µPt	-1.40E-10	2.30E-09	-2.30E-09	1.80E-13	-1.40E-10
216	Pendimethalin	Soil	µPt	-1.41E-10	2.26E-09	-2.26E-09	1.77E-13	-1.41E-10
217	Isoxaflutole	Soil	µPt	-1.45E-10	2.67E-09	-2.67E-09	2.00E-13	-1.45E-10
218	Imazamox	Soil	µPt	-1.45E-10	2.18E-09	-2.18E-09	1.75E-13	-1.46E-10
219	Simazine	Soil	µPt	-1.58E-10	2.91E-09	-2.91E-09	2.18E-13	-1.58E-10
220	Maneb	Soil	µPt	-1.60E-10	2.63E-09	-2.63E-09	2.06E-13	-1.60E-10
221	Maleic hydrazide	Soil	µPt	-1.65E-10	2.73E-09	-2.73E-09	2.14E-13	-1.65E-10
222	Ethane, 1,2-dichloro-	Water	µPt	-1.65E-10	6.23E-10	-6.23E-10	2.83E-13	-1.66E-10
223	Dimethomorph	Soil	µPt	-1.76E-10	2.91E-09	-2.91E-09	2.27E-13	-1.76E-10
224	Trifluralin	Soil	µPt	-1.81E-10	2.94E-09	-2.94E-09	2.26E-13	-1.81E-10
225	Ioxynil	Soil	µPt	-2.14E-10	3.49E-09	-3.49E-09	2.73E-13	-2.14E-10
226	Chloridazon	Soil	µPt	-2.63E-10	4.18E-09	-4.18E-09	3.36E-13	-2.63E-10
227	Lambda-cyhalothrin	Soil	µPt	-3.13E-10	5.13E-09	-5.13E-09	4.01E-13	-3.13E-10
228	Formaldehyde	Water	µPt	-3.23E-10	1.52E-04	-1.52E-04	2.87E-14	-3.23E-10
229	Rimsulfuron	Soil	µPt	-3.66E-10	6.24E-09	-6.24E-09	4.82E-13	-3.66E-10
230	Toluene	Air	µPt	-3.71E-10	3.66E-08	-3.66E-08	2.54E-14	-3.72E-10
231	Benzene, pentachloronitro-	Soil	µPt	-4.83E-10	7.97E-09	-7.97E-09	6.24E-13	-4.83E-10
232	Ethene	Air	µPt	-4.93E-10	2.09E-10	-2.09E-10	2.80E-14	-4.93E-10
233	Malathion	Soil	µPt	-5.10E-10	7.64E-09	-7.64E-09	5.92E-13	-5.10E-10
234	Difenoconazole	Soil	µPt	-5.29E-10	8.89E-09	-8.89E-09	6.87E-13	-5.29E-10
235	Cyprodinil	Soil	µPt	-5.39E-10	8.91E-09	-8.91E-09	6.96E-13	-5.40E-10
236	Azoxystrobin	Soil	µPt	-5.59E-10	9.01E-09	-9.01E-09	7.01E-13	-5.60E-10
237	Oryzalin	Soil	µPt	-7.87E-10	1.30E-08	-1.30E-08	1.02E-12	-7.88E-10
238	Prometryn	Soil	µPt	-8.50E-10	1.38E-08	-1.38E-08	1.08E-12	-8.51E-10
239	Mepiquat chloride	Soil	µPt	-9.09E-10	1.49E-08	-1.49E-08	1.15E-12	-9.10E-10
240	Glyphosate	Air	µPt	-9.32E-10	1.32E-08	-1.32E-08	1.06E-12	-9.33E-10
241	Acetone	Air	µPt	-9.43E-10	1.19E-10	-1.19E-10	5.55E-15	-9.43E-10
242	Ammonia	Water	µPt	-1.08E-09	0.00E+00	0.00E+00	0.00E+00	-1.08E-09
243	Glufosinate ammonium	Soil	µPt	-1.12E-09	1.85E-08	-1.85E-08	1.45E-12	-1.12E-09
244	Ethoprop	Soil	µPt	-1.18E-09	1.94E-08	-1.94E-08	1.52E-12	-1.18E-09
245	Parathion	Soil	µPt	-1.20E-09	9.83E-09	-9.83E-09	7.19E-13	-1.20E-09
246	Occupation, grassland, not used	Raw	µPt	-1.20E-09	1.95E-06	-1.95E-06	9.03E-12	-1.21E-09
247	Metalaxyl-M	Soil	µPt	-1.28E-09	2.11E-08	-2.11E-08	1.65E-12	-1.28E-09
248	Carbetamide	Soil	µPt	-1.35E-09	4.39E-08	-4.39E-08	1.37E-12	-1.35E-09
249	Ametryn	Soil	µPt	-1.57E-09	2.59E-08	-2.59E-08	2.03E-12	-1.57E-09
250	Fentin hydroxide	Soil	µPt	-1.62E-09	2.67E-08	-2.67E-08	2.09E-12	-1.62E-09
251	Methane, bromotrifluoro-, Halon 1301	Air	µPt	-1.77E-09	1.19E-08	-1.19E-08	1.38E-14	-1.77E-09
252	Ethanol	Air	µPt	-1.93E-09	1.67E-10	-1.67E-10	3.03E-14	-1.93E-09
253	Acenaphthene	Water	µPt	-2.12E-09	1.43E-09	-1.43E-09	1.32E-14	-2.12E-09
254	Iprodione	Soil	µPt	-2.31E-09	4.01E-08	-4.01E-08	3.04E-12	-2.31E-09
255	Ethofumesate	Soil	µPt	-2.32E-09	3.75E-08	-3.75E-08	2.97E-12	-2.32E-09
256	Bromacil	Soil	µPt	-2.63E-09	4.34E-08	-4.34E-08	3.40E-12	-2.63E-09
257	Acephate	Soil	µPt	-2.71E-09	4.40E-08	-4.40E-08	3.44E-12	-2.71E-09
258	Cypermethrin	Soil	µPt	-2.84E-09	3.90E-08	-3.90E-08	2.93E-12	-2.84E-09
259	Acetochlor	Soil	µPt	-2.92E-09	5.39E-08	-5.39E-08	4.04E-12	-2.93E-09
260	Dimethenamid	Soil	µPt	-2.94E-09	5.92E-08	-5.92E-08	4.12E-12	-2.95E-09
261	Carbendazim	Soil	µPt	-3.38E-09	4.26E-08	-4.26E-08	3.05E-12	-3.38E-09
262	2,4-D	Soil	µPt	-3.52E-09	6.04E-08	-6.04E-08	4.45E-12	-3.53E-09
263	Ethephon	Soil	µPt	-3.65E-09	5.72E-08	-5.72E-08	4.47E-12	-3.65E-09
264	Pentane	Air	µPt	-4.01E-09	7.18E-09	-7.18E-09	3.85E-14	-4.01E-09
265	Paraquat	Soil	µPt	-4.02E-09	6.45E-08	-6.45E-08	5.00E-12	-4.03E-09
266	Benzene, 1,2-dichloro-	Water	µPt	-4.71E-09	1.68E-07	-1.68E-07	2.91E-11	-4.74E-09
267	Sulfentrazone	Soil	µPt	-4.88E-09	7.31E-08	-7.31E-08	5.85E-12	-4.88E-09
268	Acetaldehyde	Air	µPt	-5.41E-09	4.87E-09	-4.87E-09	3.30E-14	-5.41E-09
269	Endosulfan	Soil	µPt	-5.80E-09	8.72E-08	-8.72E-08	6.97E-12	-5.81E-09
270	Phorate	Soil	µPt	-7.03E-09	1.16E-07	-1.16E-07	9.09E-12	-7.04E-09
271	Benzene, chloro-	Water	µPt	-7.28E-09	2.97E-07	-2.97E-07	3.49E-11	-7.31E-09
272	Butane	Air	µPt	-7.84E-09	2.25E-08	-2.25E-08	6.99E-14	-7.84E-09
273	Methanol	Air	µPt	-8.71E-09	1.21E-05	-1.21E-05	4.61E-14	-8.71E-09
274	Isoproturon	Soil	µPt	-9.49E-09	1.19E-07	-1.19E-07	9.08E-12	-9.50E-09
275	Oxamyl	Soil	µPt	-9.49E-09	1.57E-07	-1.57E-07	1.23E-11	-9.50E-09
276	Hydramethylnon	Soil	µPt	-1.01E-08	1.68E-07	-1.68E-07	1.31E-11	-1.02E-08
277	Propanal	Air	µPt	-1.02E-08	5.08E-13	-5.08E-13	3.98E-17	-1.02E-08
278	Azinphos-methyl	Soil	µPt	-1.06E-08	1.76E-07	-1.76E-07	1.37E-11	-1.07E-08
279	Chlorpyrifos	Soil	µPt	-1.18E-08	1.92E-07	-1.92E-07	1.50E-11	-1.19E-08
280	Thiram	Soil	µPt	-1.19E-08	8.49E-08	-8.49E-08	5.68E-12	-1.20E-08
281	Cymoxanil	Soil	µPt	-1.21E-08	2.00E-07	-2.00E-07	1.57E-11	-1.21E-08
282	o-Xylene	Water	µPt	-1.23E-08	2.88E-07	-2.88E-07	1.15E-13	-1.23E-08
283	Acrolein	Air	µPt	-1.27E-08	2.06E-06	-2.06E-06	3.83E-12	-1.27E-08
284	Metolachlor	Soil	µPt	-1.81E-08	2.74E-07	-2.74E-07	1.91E-11	-1.82E-08
285	Pirimicarb	Soil	µPt	-1.98E-08	3.26E-07	-3.26E-07	2.55E-11	-1.98E-08
286	Propane	Air	µPt	-2.07E-08	2.00E-07	-2.00E-07	1.94E-13	-2.07E-08
287	Antimony	Soil	µPt	-2.18E-08	3.66E-06	-3.66E-06	8.88E-11	-2.18E-08
288	m-Xylene	Water	µPt	-2.25E-08	5.27E-07	-5.27E-07	2.12E-13	-2.25E-08
289	Dicrotophos	Soil	µPt	-2.85E-08	4.62E-07	-4.62E-07	3.61E-11	-2.86E-08
290	Metribuzin	Soil	µPt	-2.93E-08	5.91E-07	-5.91E-07	3.77E-11	-2.94E-08
291	Occupation, pasture and meadow, extensive	Raw	µPt	-2.95E-08	1.99E-06	-1.99E-06	1.34E-11	-2.95E-08
292	Thiazole, 2-(thiocyanatemethylthio)benzo-	Soil	µPt	-3.36E-08	5.55E-07	-5.55E-07	4.34E-11	-3.36E-08
293	Chromium III	Water	µPt	-3.40E-08	0.00E+00	0.00E+00	0.00E+00	-3.40E-08
294	Terbacil	Soil	µPt	-4.56E-08	7.53E-07	-7.53E-07	5.90E-11	-4.57E-08
295	Barium	Soil	µPt	-4.82E-08	6.05E-06	-6.05E-06	4.99E-11	-4.82E-08
296	Fenamiphos	Soil	µPt	-5.67E-08	9.35E-07	-9.35E-07	7.32E-11	-5.67E-08
297	Diazinon	Soil	µPt	-6.40E-08	1.06E-06	-1.06E-06	8.27E-11	-6.41E-08
298	Occupation, urban/industrial fallow	Raw	µPt	-6.86E-08	4.12E-07	-4.12E-07	2.51E-11	-6.87E-08
299	PAH, polycyclic aromatic hydrocarbons	Air	µPt	-7.64E-08	2.60E-07	-2.60E-07	2.40E-12	-7.64E-08
300	Linuron	Soil	µPt	-7.89E-08	2.40E-06	-2.40E-06	1.36E-10	-7.91E-08
301	Carbofuran	Soil	µPt	-8.90E-08	6.56E-07	-6.56E-07	4.44E-11	-8.90E-08
302	Occupation, traffic area, road network	Raw	µPt	-9.01E-08	1.78E-06	-1.78E-06	6.06E-11	-9.02E-08
303	Fipronil	Soil	µPt	-1.03E-07	1.67E-06	-1.67E-06	1.30E-10	-1.03E-07
304	Metamitron	Soil	µPt	-1.12E-07	1.81E-06	-1.81E-06	1.44E-10	-1.12E-07
305	Chlorothalonil	Soil	µPt	-1.22E-07	2.76E-06	-2.76E-06	1.58E-10	-1.22E-07
306	Selenium	Soil	µPt	-1.27E-07	2.13E-05	-2.13E-05	2.36E-11	-1.27E-07
307	Atrazine	Soil	µPt	-1.51E-07	6.47E-06	-6.47E-06	3.19E-10	-1.51E-07
308	Occupation, urban, discontinuously built	Raw	µPt	-1.80E-07	3.90E-06	-3.90E-06	1.79E-10	-1.80E-07
309	Propachlor	Soil	µPt	-1.86E-07	3.07E-06	-3.07E-06	2.40E-10	-1.86E-07
310	Dimethoate	Soil	µPt	-2.32E-07	3.79E-06	-3.79E-06	2.97E-10	-2.32E-07
311	Diuron	Soil	µPt	-2.64E-07	4.35E-06	-4.35E-06	3.41E-10	-2.65E-07
312	Glyphosate	Soil	µPt	-3.76E-07	6.33E-06	-6.33E-06	4.72E-10	-3.76E-07
313	Captan	Soil	µPt	-3.84E-07	6.34E-06	-6.34E-06	4.96E-10	-3.84E-07
314	Occupation, arable, non-irrigated	Raw	µPt	-4.56E-07	3.50E-06	-3.50E-06	2.41E-10	-4.56E-07
315	Benzene, ethyl-	Water	µPt	-4.58E-07	1.26E-06	-1.26E-06	2.98E-12	-4.58E-07
316	Sulfur monoxide	Air	µPt	-5.33E-07	0.00E+00	0.00E+00	0.00E+00	-5.33E-07
317	Formaldehyde	Air	µPt	-5.73E-07	5.25E-07	-5.25E-07	5.83E-12	-5.73E-07
318	Barium	Air	µPt	-6.26E-07	6.06E-05	-6.06E-05	3.64E-10	-6.26E-07
319	Xylene	Water	µPt	-7.32E-07	3.45E-06	-3.45E-06	4.95E-12	-7.32E-07
320	Occupation, arable, greenhouse	Raw	µPt	-8.35E-07	1.38E-05	-1.38E-05	1.08E-09	-8.36E-07
321	Ethene	Water	µPt	-1.01E-06	1.30E-08	-1.30E-08	9.04E-14	-1.01E-06
322	Toluene	Water	µPt	-1.05E-06	6.99E-06	-6.99E-06	7.39E-12	-1.05E-06
323	Mancozeb	Soil	µPt	-1.32E-06	2.37E-05	-2.37E-05	1.70E-09	-1.32E-06
324	Selenium	Water	µPt	-1.37E-06	1.83E-05	-1.83E-05	1.57E-09	-1.38E-06
325	PAH, polycyclic aromatic hydrocarbons	Water	µPt	-1.86E-06	1.26E-06	-1.26E-06	1.23E-11	-1.86E-06
326	Occupation, arable, irrigated	Raw	µPt	-3.31E-06	4.70E-05	-4.70E-05	3.77E-09	-3.31E-06
327	Mercury	Water	µPt	-3.60E-06	6.44E-06	-6.44E-06	1.73E-08	-3.62E-06
328	Occupation, construction site	Raw	µPt	-4.14E-06	7.03E-05	-7.03E-05	6.74E-08	-4.20E-06
329	Aldicarb	Soil	µPt	-4.56E-06	7.39E-05	-7.39E-05	5.78E-09	-4.57E-06
330	Arsenic	Water	µPt	-5.29E-06	1.24E-04	-1.24E-04	6.36E-09	-5.30E-06
331	Acetic acid	Air	µPt	-6.37E-06	3.67E-06	-3.67E-06	3.23E-11	-6.37E-06
332	Occupation, permanent crop	Raw	µPt	-6.86E-06	4.87E-05	-4.87E-05	3.26E-09	-6.86E-06
333	Cadmium	Water	µPt	-7.42E-06	1.31E-04	-1.31E-04	7.28E-09	-7.42E-06
334	Cobalt	Water	µPt	-7.84E-06	1.22E-04	-1.22E-04	5.58E-08	-7.90E-06
335	Arsenic	Soil	µPt	-7.93E-06	4.96E-04	-4.96E-04	5.14E-07	-8.44E-06
336	Lead	Water	µPt	-8.41E-06	1.20E-04	-1.20E-04	4.58E-09	-8.41E-06
337	Cobalt	Soil	µPt	-8.72E-06	2.75E-04	-2.75E-04	1.06E-06	-9.78E-06
338	Mercury	Soil	µPt	-9.67E-06	1.85E-05	-1.85E-05	3.87E-06	-1.35E-05
339	Occupation, arable, irrigated, intensive	Raw	µPt	-9.86E-06	1.74E-04	-1.74E-04	1.30E-08	-9.88E-06
340	Aldrin	Soil	µPt	-1.06E-05	5.84E-04	-5.84E-04	2.67E-08	-1.06E-05
341	Occupation, permanent crops, non-irrigated, intensive	Raw	µPt	-1.11E-05	1.83E-04	-1.83E-04	1.43E-08	-1.11E-05
342	Occupation, forest, extensive	Raw	µPt	-1.22E-05	1.20E-04	-1.20E-04	5.45E-09	-1.22E-05
343	Hydrocarbons, aromatic	Air	µPt	-1.30E-05	3.15E-04	-3.15E-04	1.31E-10	-1.30E-05
344	Occupation, permanent crops, irrigated, intensive	Raw	µPt	-1.35E-05	2.01E-04	-2.01E-04	1.40E-08	-1.35E-05
345	Chromium	Water	µPt	-1.55E-05	3.19E-04	-3.19E-04	3.61E-10	-1.55E-05
346	Occupation, pasture and meadow, intensive	Raw	µPt	-1.62E-05	2.64E-04	-2.64E-04	2.09E-08	-1.62E-05
347	Selenium	Air	µPt	-2.02E-05	6.84E-05	-6.84E-05	2.16E-09	-2.02E-05
348	Cadmium	Soil	µPt	-2.32E-05	5.28E-04	-5.28E-04	7.81E-07	-2.40E-05
349	Occupation, industrial area	Raw	µPt	-3.00E-05	9.82E-04	-9.82E-04	2.54E-07	-3.03E-05
350	Antimony	Air	µPt	-3.25E-05	5.42E-03	-5.42E-03	9.16E-09	-3.25E-05
351	Chromium	Soil	µPt	-3.52E-05	1.61E-03	-1.61E-03	1.43E-05	-4.94E-05
352	Chromium VI	Air	µPt	-3.69E-05	2.09E-04	-2.09E-04	5.50E-09	-3.69E-05
353	Nickel	Water	µPt	-5.20E-05	3.22E-04	-3.22E-04	8.82E-08	-5.21E-05
354	Occupation, mineral extraction site	Raw	µPt	-9.21E-05	2.65E-03	-2.65E-03	1.29E-07	-9.23E-05
355	Lead	Soil	µPt	-9.46E-05	2.04E-03	-2.04E-03	6.10E-06	-1.01E-04
356	Occupation, arable, non-irrigated, extensive	Raw	µPt	-1.14E-04	1.83E-03	-1.83E-03	1.45E-07	-1.14E-04
357	Occupation, arable	Raw	µPt	-1.27E-04	2.01E-03	-2.01E-03	1.58E-07	-1.28E-04
358	Occupation, arable, non-irrigated, intensive	Raw	µPt	-1.33E-04	2.90E-03	-2.90E-03	1.89E-07	-1.34E-04
359	Nickel	Soil	µPt	-1.36E-04	1.77E-03	-1.77E-03	9.02E-06	-1.45E-04
360	Ammonia	Air	µPt	-1.37E-04	3.57E-03	-3.57E-03	1.97E-06	-1.39E-04
361	Occupation, traffic area, rail/road embankment	Raw	µPt	-1.67E-04	9.70E-04	-9.70E-04	8.00E-08	-1.67E-04
362	Hydrocarbons, aromatic	Water	µPt	-2.05E-04	1.38E-04	-1.38E-04	1.27E-09	-2.05E-04
363	Copper	Soil	µPt	-2.67E-04	2.04E-02	-2.04E-02	2.06E-04	-4.73E-04
364	Copper	Water	µPt	-2.73E-04	4.11E-03	-4.11E-03	3.44E-06	-2.76E-04
365	Zinc	Water	µPt	-2.85E-04	1.15E-03	-1.15E-03	8.19E-07	-2.85E-04
366	Occupation, dump site	Raw	µPt	-2.91E-04	1.66E-02	-1.66E-02	5.78E-07	-2.91E-04
367	Aluminium	Soil	µPt	-6.60E-04	3.49E-02	-3.49E-02	1.21E-03	-1.87E-03
368	Mercury	Air	µPt	-8.13E-04	7.00E-03	-7.00E-03	2.05E-07	-8.14E-04
369	Arsenic	Air	µPt	-8.69E-04	4.60E-03	-4.60E-03	8.06E-08	-8.69E-04
370	Cadmium	Air	µPt	-1.10E-03	3.39E-03	-3.39E-03	4.23E-08	-1.10E-03
371	Chromium	Air	µPt	-1.29E-03	5.24E-03	-5.24E-03	7.38E-08	-1.29E-03
372	Lead	Air	µPt	-1.33E-03	6.18E-03	-6.18E-03	5.91E-08	-1.33E-03
373	Barium	Water	µPt	-1.50E-03	3.15E-02	-3.15E-02	1.35E-08	-1.50E-03
374	Cobalt	Air	µPt	-2.17E-03	1.47E-03	-1.47E-03	1.63E-08	-2.17E-03
375	Occupation, forest, intensive	Raw	µPt	-2.87E-03	1.90E-02	-1.90E-02	1.35E-06	-2.87E-03
376	Aluminium	Water	µPt	-3.93E-03	9.16E-02	-9.16E-02	3.95E-06	-3.94E-03
377	Aluminium	Air	µPt	-5.83E-03	3.99E-01	-3.99E-01	4.47E-06	-5.84E-03
378	Zinc	Soil	µPt	-5.88E-03	6.40E-01	-6.40E-01	4.72E-04	-6.35E-03
379	Zinc	Air	µPt	-1.09E-02	1.12E-01	-1.12E-01	1.03E-06	-1.09E-02
380	Copper	Air	µPt	-1.68E-02	1.88E-01	-1.88E-01	3.99E-07	-1.68E-02
381	Sulfur dioxide	Air	µPt	-2.64E-02	2.19E-01	-2.19E-01	1.11E-06	-2.64E-02
382	Nickel	Air	µPt	-4.44E-02	2.58E-02	-2.58E-02	3.28E-07	-4.44E-02
383	Nitrogen oxides	Air	µPt	-7.02E-02	2.67E-01	-2.67E-01	3.90E-06	-7.03E-02
	Total		µPt	-2.00E-01
Climate change
No	Substance	Compartment	Unit	Total	Methanol (Used)	Methanol (Recovered)	Energy for extraction and solvent recovery (photovoltaic)	Propyl gallate (Avoided)
1	Methane, chlorodifluoro-, HCFC-22	Air	µPt	5.64E-06	1.06E-03	-1.06E-03	3.47E-09	5.64E-06
2	Methane, dichlorofluoro-, HCFC-21	Air	µPt	-2.70E-11	1.07E-09	-1.07E-09	4.61E-14	-2.70E-11
3	Methane, bromo-, Halon 1001	Air	µPt	-1.79E-10	6.73E-12	-6.73E-12	3.09E-18	-1.79E-10
4	Methane, trichlorofluoro-, CFC-11	Air	µPt	-1.04E-09	4.24E-08	-4.24E-08	1.83E-12	-1.04E-09
5	Carbon monoxide	Air	µPt	-1.41E-09	0.00E+00	0.00E+00	0.00E+00	-1.41E-09
6	Ethane, 1,1,1-trichloro-, HCFC-140	Air	µPt	-6.15E-09	2.14E-07	-2.14E-07	8.84E-12	-6.16E-09
7	Methane, dichloro-, HCC-30	Air	µPt	-6.77E-09	2.25E-07	-2.25E-07	1.03E-11	-6.78E-09
8	Ethane, 2-chloro-1,1,1,2-tetrafluoro-, HCFC-124	Air	µPt	-7.33E-09	2.96E-07	-2.96E-07	7.32E-12	-7.33E-09
9	Chloroform	Air	µPt	-1.30E-08	4.75E-07	-4.75E-07	2.04E-11	-1.30E-08
10	Methane, monochloro-, R-40	Air	µPt	-1.94E-08	6.73E-07	-6.73E-07	2.79E-11	-1.94E-08
11	Ethane, 1,1,2-trichloro-1,2,2-trifluoro-, CFC-113	Air	µPt	-1.04E-07	4.21E-06	-4.21E-06	1.04E-10	-1.04E-07
12	Ethane, 1,1-difluoro-, HFC-152a	Air	µPt	-1.25E-07	3.22E-06	-3.22E-06	1.15E-09	-1.27E-07
13	Ethane, hexafluoro-, HFC-116	Air	µPt	-3.78E-07	3.35E-05	-3.35E-05	5.26E-10	-3.79E-07
14	Methane, bromochlorodifluoro-, Halon 1211	Air	µPt	-5.88E-07	2.24E-04	-2.24E-04	1.77E-10	-5.88E-07
15	Ethane, 1,1,1,2-tetrafluoro-, HFC-134a	Air	µPt	-6.15E-07	1.35E-05	-1.35E-05	6.83E-10	-6.16E-07
16	Methane, dichlorodifluoro-, CFC-12	Air	µPt	-6.79E-07	1.24E-04	-1.24E-04	1.19E-09	-6.80E-07
17	Methane, trifluoro-, HFC-23	Air	µPt	-1.32E-06	5.23E-05	-5.23E-05	2.26E-09	-1.32E-06
18	Methane, tetrafluoro-, CFC-14	Air	µPt	-1.89E-06	2.20E-04	-2.20E-04	3.28E-09	-1.89E-06
19	Methane, tetrachloro-, CFC-10	Air	µPt	-2.96E-06	1.42E-05	-1.42E-05	3.73E-09	-2.96E-06
20	Carbon dioxide	Air	µPt	-8.89E-06	6.00E-04	-6.00E-04	2.11E-08	-8.91E-06
21	Methane, biogenic	Air	µPt	-6.40E-05	1.48E-03	-1.48E-03	1.26E-06	-6.52E-05
22	Ethane, 1,2-dichloro-1,1,2,2-tetrafluoro-, CFC-114	Air	µPt	-1.01E-04	1.11E-03	-1.11E-03	6.27E-08	-1.01E-04
23	Methane	Air	µPt	-1.68E-04	7.75E-09	-7.75E-09	3.65E-13	-1.68E-04
24	Methane, bromotrifluoro-, Halon 1301	Air	µPt	-2.06E-04	1.39E-03	-1.39E-03	1.61E-09	-2.06E-04
25	Carbon dioxide, land transformation	Air	µPt	-1.30E-03	1.33E-02	-1.33E-02	6.38E-07	-1.30E-03
26	Carbon monoxide, fossil	Air	µPt	-4.10E-03	4.11E-02	-4.11E-02	2.35E-07	-4.10E-03
27	Dinitrogen monoxide	Air	µPt	-5.30E-02	1.12E-01	-1.12E-01	9.24E-06	-5.30E-02
28	Methane, fossil	Air	µPt	-1.18E-01	3.44E+00	-3.44E+00	9.72E-06	-1.18E-01
29	Sulfur hexafluoride	Air	µPt	-1.28E-01	3.84E-02	-3.84E-02	1.73E-06	-1.28E-01
30	Carbon dioxide, fossil	Air	µPt	-8.57E+00	2.44E+01	-2.44E+01	2.71E-04	-8.57E+00
	Total		µPt	-8.87E+00
Resources
No	Substance	Compartment	Unit	Total	Methanol (Used)	Methanol (Recovered)	Energy for extraction and solvent recovery (photovoltaic)	Propyl gallate (Avoided)
1	Aluminium	Raw	µPt	3.03E-06	1.50E-03	-1.50E-03	2.22E-07	2.81E-06
2	Chromium	Raw	µPt	1.02E-07	3.14E-05	-3.14E-05	3.31E-10	1.02E-07
3	Lead, Pb 3.6E-1%, in mixed ore	Raw	µPt	-4.00E-09	1.53E-07	-1.53E-07	1.94E-12	-4.00E-09
4	Manganese	Raw	µPt	-4.28E-09	2.95E-07	-2.95E-07	3.06E-10	-4.58E-09
5	Zinc, Zn 0.63%, Au 9.7E-4%, Ag 9.7E-4%, Cu 0.38%, Pb 0.014%, in ore	Raw	µPt	-4.43E-09	1.76E-05	-1.76E-05	1.48E-11	-4.45E-09
6	Molybdenum, 0.014% in sulfide, Mo 8.2E-3% and Cu 0.81% in crude ore	Raw	µPt	-5.23E-09	2.44E-05	-2.44E-05	1.93E-11	-5.25E-09
7	Lead, Pb 0.014%, Au 9.7E-4%, Ag 9.7E-4%, Zn 0.63%, Cu 0.38%, in ore	Raw	µPt	-9.67E-09	3.83E-05	-3.83E-05	3.22E-11	-9.70E-09
8	Zinc, Zn 3.1%, in mixed ore	Raw	µPt	-1.21E-08	4.65E-07	-4.65E-07	5.89E-12	-1.21E-08
9	Molybdenum	Raw	µPt	-1.90E-08	1.51E-03	-1.51E-03	8.79E-11	-1.91E-08
10	Copper, Cu 0.2%, in mixed ore	Raw	µPt	-2.13E-08	8.13E-07	-8.13E-07	1.03E-11	-2.13E-08
11	Molybdenum, 0.022% in sulfide, Mo 8.2E-3% and Cu 0.36% in crude ore	Raw	µPt	-2.34E-08	1.09E-04	-1.09E-04	1.25E-10	-2.36E-08
12	Copper, 1.42% in sulfide, Cu 0.81% and Mo 8.2E-3% in crude ore	Raw	µPt	-2.54E-08	1.19E-04	-1.19E-04	9.38E-11	-2.55E-08
13	Cinnabar	Raw	µPt	-2.84E-08	1.04E-07	-1.04E-07	8.40E-11	-2.85E-08
14	Molybdenum, 0.022% in sulfide, Mo 8.2E-3% and Cu 0.22% in crude ore	Raw	µPt	-3.10E-08	1.32E-03	-1.32E-03	1.29E-10	-3.11E-08
15	Molybdenum, 0.025% in sulfide, Mo 8.2E-3% and Cu 0.39% in crude ore	Raw	µPt	-3.17E-08	1.24E-03	-1.24E-03	1.31E-10	-3.18E-08
16	Molybdenum, 0.010% in sulfide, Mo 8.2E-3% and Cu 1.83% in crude ore	Raw	µPt	-3.20E-08	1.48E-04	-1.48E-04	1.60E-10	-3.21E-08
17	Copper, 2.19% in sulfide, Cu 1.83% and Mo 8.2E-3% in crude ore	Raw	µPt	-5.08E-08	2.35E-04	-2.35E-04	2.54E-10	-5.10E-08
18	Molybdenum, 0.016% in sulfide, Mo 8.2E-3% and Cu 0.27% in crude ore	Raw	µPt	-5.70E-08	1.50E-03	-1.50E-03	2.27E-10	-5.73E-08
19	Copper, 0.97% in sulfide, Cu 0.36% and Mo 4.1E-2% in crude ore	Raw	µPt	-1.70E-07	1.35E-02	-1.35E-02	7.86E-10	-1.70E-07
20	Copper, 1.18% in sulfide, Cu 0.39% and Mo 8.2E-3% in crude ore	Raw	µPt	-3.41E-07	1.33E-02	-1.33E-02	1.41E-09	-3.42E-07
21	Copper, 0.59% in sulfide, Cu 0.22% and Mo 8.2E-3% in crude ore	Raw	µPt	-5.24E-07	2.23E-02	-2.23E-02	2.19E-09	-5.26E-07
22	Copper, 0.52% in sulfide, Cu 0.27% and Mo 8.2E-3% in crude ore	Raw	µPt	-7.42E-07	1.94E-02	-1.94E-02	2.95E-09	-7.45E-07
23	Nickel, Ni 2.3E+0%, Pt 2.5E-4%, Pd 7.3E-4%, Rh 2.0E-5%, Cu 3.2E+0% in ore	Raw	µPt	-7.64E-07	2.03E-04	-2.03E-04	2.94E-11	-7.64E-07
24	Copper, Cu 3.2E+0%, Pt 2.5E-4%, Pd 7.3E-4%, Rh 2.0E-5%, Ni 2.3E+0% in ore	Raw	µPt	-8.88E-07	2.36E-04	-2.36E-04	3.42E-11	-8.88E-07
25	Copper, Cu 0.38%, Au 9.7E-4%, Ag 9.7E-4%, Zn 0.63%, Pb 0.014%, in ore	Raw	µPt	-1.16E-06	4.59E-03	-4.59E-03	3.86E-09	-1.16E-06
26	Tin	Raw	µPt	-1.91E-06	8.65E-05	-8.65E-05	4.32E-09	-1.92E-06
27	Copper, 1.13% in sulfide, Cu 0.76% and Ni 0.76% in crude ore	Raw	µPt	-2.35E-06	1.05E-03	-1.05E-03	1.62E-09	-2.35E-06
28	Iron	Raw	µPt	-2.63E-06	7.00E-05	-7.00E-05	6.40E-09	-2.64E-06
29	Copper, Cu 5.2E-2%, Pt 4.8E-4%, Pd 2.0E-4%, Rh 2.4E-5%, Ni 3.7E-2% in ore	Raw	µPt	-4.60E-06	1.69E-04	-1.69E-04	1.82E-10	-4.60E-06
30	Nickel, 1.13% in sulfide, Ni 0.76% and Cu 0.76% in crude ore	Raw	µPt	-5.82E-06	2.60E-03	-2.60E-03	4.02E-09	-5.82E-06
31	Nickel, Ni 3.7E-2%, Pt 4.8E-4%, Pd 2.0E-4%, Rh 2.4E-5%, Cu 5.2E-2% in ore	Raw	µPt	-7.90E-06	2.91E-04	-2.91E-04	3.14E-10	-7.90E-06
32	Lead	Raw	µPt	-7.94E-06	3.72E-04	-3.72E-04	7.97E-09	-7.95E-06
33	Zinc	Raw	µPt	-7.96E-06	3.72E-04	-3.72E-04	7.98E-09	-7.97E-06
34	Nickel, 1.98% in silicates, 1.04% in crude ore	Raw	µPt	-9.99E-06	2.68E-03	-2.68E-03	3.29E-08	-1.00E-05
35	Copper, 0.99% in sulfide, Cu 0.36% and Mo 8.2E-3% in crude ore	Raw	µPt	-1.40E-05	1.85E-03	-1.85E-03	1.53E-08	-1.41E-05
36	Peat	Raw	µPt	-1.07E-04	7.07E-03	-7.07E-03	6.46E-07	-1.07E-04
37	Gas, mine, off-gas, process, coal mining/m3	Raw	µPt	-1.07E-03	4.08E-02	-4.08E-02	2.00E-06	-1.07E-03
38	Coal, 26.4 MJ per kg	Raw	µPt	-5.36E-03	0.00E+00	0.00E+00	0.00E+00	-5.36E-03
39	Coal, brown	Raw	µPt	-3.40E-02	6.68E-01	-6.68E-01	3.31E-05	-3.41E-02
40	Coal, hard	Raw	µPt	-5.59E-02	2.09E+00	-2.09E+00	9.99E-05	-5.60E-02
41	Uranium	Raw	µPt	-9.10E-02	1.10E+00	-1.10E+00	6.19E-05	-9.11E-02
42	Oil, crude	Raw	µPt	-3.85E+00	2.55E+00	-2.55E+00	2.56E-05	-3.85E+00
43	Gas, natural/m3	Raw	µPt	-5.45E+00	1.28E+02	-1.28E+02	5.98E-05	-5.45E+00
	Total		µPt	-9.49E+00
