# Supplementary material for: Data on environmental analysis of natural antioxidant production from walnut husk by a solar photovoltaic-driven system as a replacement for potentially carcinogenic synthetic antioxidants
Source: Data Brief. 2019 Dec 4;28:104933. doi: 10.1016/j.dib.2019.104933 (PMC6921098; doi:10.1016/j.dib.2019.104933)
Supplement: Weighting- Walnut husk processing.csv [file mmc20.csv]

Inventory Data for 5000 mg WHME based on weighting- Processing step of walnut husk
Human health
No	Substance	Compartment	Unit	Energy for walnut husk processing (photovoltaic)
1	Particulates, < 2.5 um	Air	nPt	8.60E-03
2	Zinc	Soil	nPt	3.35E-03
3	Nitrogen oxides	Air	nPt	2.36E-03
4	Sulfur dioxide	Air	nPt	2.27E-03
5	Arsenic	Soil	nPt	1.36E-03
6	Dioxin, 2,3,7,8 Tetrachlorodibenzo-p-	Air	nPt	5.27E-04
7	Molybdenum	Soil	nPt	4.25E-04
8	Ammonia	Air	nPt	4.16E-04
9	Arsenic	Water	nPt	4.01E-04
10	Hydrocarbons, aromatic	Air	nPt	3.49E-04
11	Aluminium	Soil	nPt	2.05E-04
12	Zinc	Water	nPt	1.68E-04
13	Cadmium	Soil	nPt	3.62E-05
14	Arsenic	Air	nPt	3.62E-05
15	Copper	Soil	nPt	2.44E-05
16	Barium	Water	nPt	1.81E-05
17	Carbon-14	Air	nPt	1.22E-05
18	Benzo(a)pyrene	Air	nPt	9.96E-06
19	PAH, polycyclic aromatic hydrocarbons	Air	nPt	6.39E-06
20	Aluminium	Water	nPt	4.87E-06
21	Aldrin	Soil	nPt	4.61E-06
22	Nickel	Soil	nPt	4.47E-06
23	Lead	Soil	nPt	3.86E-06
24	Cadmium	Water	nPt	3.85E-06
25	Antimony	Water	nPt	3.22E-06
26	Mercury	Soil	nPt	2.59E-06
27	Hydrocarbons, aromatic	Water	nPt	2.50E-06
28	Mercury	Water	nPt	1.88E-06
29	Nickel	Water	nPt	1.64E-06
30	Copper	Water	nPt	1.49E-06
31	NMVOC, non-methane volatile organic compounds, unspecified origin	Air	nPt	1.40E-06
32	Zinc	Air	nPt	1.30E-06
33	Molybdenum	Air	nPt	1.20E-06
34	Chromium	Soil	nPt	9.97E-07
35	Selenium	Water	nPt	9.33E-07
36	Antimony	Air	nPt	9.22E-07
37	Benzene	Air	nPt	8.66E-07
38	Molybdenum	Water	nPt	7.90E-07
39	Cesium-137	Water	nPt	7.59E-07
40	Chromium VI	Water	nPt	6.53E-07
41	Radon-222	Air	nPt	6.01E-07
42	Selenium	Air	nPt	4.32E-07
43	Lead	Water	nPt	4.03E-07
44	Chromium	Air	nPt	3.70E-07
45	Cadmium	Air	nPt	3.70E-07
46	Mercury	Air	nPt	2.78E-07
47	Aluminium	Air	nPt	2.30E-07
48	Methane, bromotrifluoro-, Halon 1301	Air	nPt	2.10E-07
49	Ethane, 1,2-dichloro-1,1,2,2-tetrafluoro-, CFC-114	Air	nPt	1.99E-07
50	Methane, tetrachloro-, CFC-10	Air	nPt	1.58E-07
51	Formaldehyde	Air	nPt	1.43E-07
52	Xylene	Air	nPt	1.04E-07
53	Methane, bromochlorodifluoro-, Halon 1211	Air	nPt	8.00E-08
54	Nickel	Air	nPt	7.07E-08
55	Barium	Air	nPt	6.56E-08
56	Hydrocarbons, chlorinated	Air	nPt	5.22E-08
57	Pentane	Air	nPt	4.26E-08
58	Ethane	Air	nPt	3.98E-08
59	Ethene	Air	nPt	3.97E-08
60	Toluene	Air	nPt	3.79E-08
61	Linuron	Soil	nPt	3.64E-08
62	Ethene, chloro-	Water	nPt	3.49E-08
63	Cobalt-60	Water	nPt	3.13E-08
64	Butane	Air	nPt	2.89E-08
65	Hexane	Air	nPt	2.60E-08
66	Chlorpyrifos	Soil	nPt	2.57E-08
67	Antimony	Soil	nPt	2.49E-08
68	Chromium VI	Air	nPt	2.46E-08
69	PAH, polycyclic aromatic hydrocarbons	Water	nPt	2.42E-08
70	Propane	Air	nPt	2.19E-08
71	Iodine-129	Air	nPt	2.12E-08
72	Hydrocarbons, aliphatic, alkanes, unspecified	Air	nPt	2.01E-08
73	Phenol, pentachloro-	Air	nPt	1.92E-08
74	Uranium-234	Air	nPt	1.80E-08
75	Dimethoate	Soil	nPt	1.79E-08
76	Lead	Air	nPt	1.61E-08
77	Acrolein	Air	nPt	1.51E-08
78	Hydrogen sulfide	Air	nPt	1.43E-08
79	Benzene, hexachloro-	Air	nPt	1.32E-08
80	Barium	Soil	nPt	1.11E-08
81	Benzene	Water	nPt	1.05E-08
82	Hydrogen-3, Tritium	Water	nPt	1.03E-08
83	Methane, chlorodifluoro-, HCFC-22	Air	nPt	9.44E-09
84	Copper	Air	nPt	9.29E-09
85	Radium-226	Water	nPt	8.93E-09
86	Ethanol	Air	nPt	8.78E-09
87	Atrazine	Soil	nPt	8.77E-09
88	Chromium	Water	nPt	7.76E-09
89	Ethane, 1,2-dichloro-	Air	nPt	6.95E-09
90	Methane, dichlorodifluoro-, CFC-12	Air	nPt	6.75E-09
91	Polonium-210	Air	nPt	6.45E-09
92	Propene	Air	nPt	6.26E-09
93	Aldicarb	Soil	nPt	6.15E-09
94	Uranium-238	Air	nPt	5.42E-09
95	Ethane, 1,2-dichloro-	Water	nPt	4.84E-09
96	Selenium	Soil	nPt	4.50E-09
97	Thorium-230	Air	nPt	4.15E-09
98	Acephate	Soil	nPt	3.76E-09
99	Lead-210	Air	nPt	3.66E-09
100	Heptane	Air	nPt	3.41E-09
101	Acetaldehyde	Air	nPt	3.28E-09
102	Methane, monochloro-, R-40	Air	nPt	3.28E-09
103	Cesium-134	Water	nPt	3.18E-09
104	Uranium-238	Water	nPt	3.04E-09
105	Hydrogen-3, Tritium	Air	nPt	2.77E-09
106	Antimony-124	Water	nPt	1.85E-09
107	Diuron	Soil	nPt	1.83E-09
108	Acetic acid	Air	nPt	1.75E-09
109	Trifluralin	Soil	nPt	1.69E-09
110	Beryllium	Air	nPt	1.60E-09
111	Ethene, chloro-	Air	nPt	1.43E-09
112	Ethane, 1,1,2-trichloro-1,2,2-trifluoro-, CFC-113	Air	nPt	1.13E-09
113	Methanol	Air	nPt	1.06E-09
114	Benzene, chloro-	Water	nPt	1.05E-09
115	m-Xylene	Air	nPt	1.02E-09
116	PAH, polycyclic aromatic hydrocarbons	Soil	nPt	9.58E-10
117	Radium-226	Air	nPt	8.63E-10
118	Propylene oxide	Water	nPt	7.58E-10
119	Butene	Air	nPt	7.50E-10
120	Ethane, 1,1,1-trichloro-, HCFC-140	Air	nPt	7.43E-10
121	Benzene, ethyl-	Air	nPt	6.66E-10
122	Aldehydes, unspecified	Air	nPt	5.90E-10
123	Uranium-235	Water	nPt	5.89E-10
124	Uranium-234	Water	nPt	5.51E-10
125	Acetone	Air	nPt	4.49E-10
126	Toluene	Water	nPt	4.36E-10
127	2,4-D	Soil	nPt	4.20E-10
128	Chloroform	Air	nPt	4.04E-10
129	Acephate	Air	nPt	4.00E-10
130	Sulfur trioxide	Air	nPt	3.66E-10
131	Captan	Soil	nPt	3.32E-10
132	Propylene oxide	Air	nPt	2.99E-10
133	Fenamiphos	Soil	nPt	2.99E-10
134	Chlorothalonil	Soil	nPt	2.82E-10
135	Carbon disulfide	Air	nPt	2.59E-10
136	Silver-110	Water	nPt	2.55E-10
137	Metolachlor	Soil	nPt	2.49E-10
138	Ethyne	Air	nPt	2.37E-10
139	Ethylene oxide	Air	nPt	2.33E-10
140	Terbacil	Soil	nPt	2.21E-10
141	Iodine-131	Water	nPt	2.21E-10
142	Beryllium	Water	nPt	2.18E-10
143	Nitrobenzene	Water	nPt	2.08E-10
144	Endosulfan	Soil	nPt	1.84E-10
145	Lambda-cyhalothrin	Soil	nPt	1.77E-10
146	Iodine-131	Air	nPt	1.67E-10
147	Dicrotophos	Soil	nPt	1.53E-10
148	Benzene, pentachloronitro-	Soil	nPt	1.49E-10
149	Propachlor	Soil	nPt	1.47E-10
150	2,4-D	Air	nPt	1.21E-10
151	Cumene	Air	nPt	1.19E-10
152	Chlorpyrifos	Air	nPt	1.11E-10
153	Ethylene oxide	Water	nPt	1.07E-10
154	Xenon-133	Air	nPt	9.87E-11
155	Phenol, 2,4-dichloro-	Air	nPt	9.00E-11
156	Benzene, 1,2-dichloro-	Water	nPt	8.77E-11
157	Uranium-235	Air	nPt	8.61E-11
158	Atrazine	Air	nPt	8.30E-11
159	Methane, dichloro-, HCC-30	Air	nPt	7.79E-11
160	Cypermethrin	Soil	nPt	7.29E-11
161	Carbofuran	Soil	nPt	6.93E-11
162	Benzene, ethyl-	Water	nPt	5.90E-11
163	o-Xylene	Air	nPt	5.59E-11
164	Amitraz	Soil	nPt	5.23E-11
165	Methyl ethyl ketone	Air	nPt	5.01E-11
166	Cobalt-58	Water	nPt	4.42E-11
167	Pendimethalin	Soil	nPt	4.15E-11
168	Cyhalothrin, gamma-	Air	nPt	4.07E-11
169	Trifluralin	Air	nPt	4.03E-11
170	Methane, trichlorofluoro-, CFC-11	Air	nPt	3.36E-11
171	Glyphosate	Soil	nPt	2.88E-11
172	Ethyl acetate	Air	nPt	2.82E-11
173	Ametryn	Soil	nPt	2.68E-11
174	Acetochlor	Soil	nPt	2.55E-11
175	Xylene	Water	nPt	2.31E-11
176	Ethane, 2-chloro-1,1,1,2-tetrafluoro-, HCFC-124	Air	nPt	2.26E-11
177	Phorate	Soil	nPt	1.89E-11
178	2-Propanol	Air	nPt	1.83E-11
179	Hydrogen sulfide	Water	nPt	1.71E-11
180	Styrene	Air	nPt	1.69E-11
181	Cumene	Water	nPt	1.65E-11
182	Propanal	Air	nPt	1.31E-11
183	Manganese-54	Water	nPt	1.25E-11
184	Furan	Air	nPt	1.19E-11
185	Metolachlor	Air	nPt	1.12E-11
186	1-Propanol	Air	nPt	1.10E-11
187	Carbaryl	Air	nPt	1.03E-11
188	Tribufos	Soil	nPt	8.84E-12
189	Formic acid	Air	nPt	8.65E-12
190	Carbaryl	Soil	nPt	8.40E-12
191	Acetonitrile	Air	nPt	6.90E-12
192	Ethene, tetrachloro-	Air	nPt	6.51E-12
193	Ethephon	Soil	nPt	6.29E-12
194	Paraquat	Air	nPt	5.99E-12
195	Dicamba	Air	nPt	5.42E-12
196	Prometryn	Soil	nPt	4.88E-12
197	Benfluralin	Soil	nPt	4.39E-12
198	Bromoxynil	Soil	nPt	4.39E-12
199	Isoprene	Air	nPt	4.34E-12
200	t-Butyl methyl ether	Air	nPt	4.32E-12
201	Bifenthrin	Soil	nPt	3.80E-12
202	2-Methyl-4-chlorophenoxyacetic acid	Soil	nPt	3.50E-12
203	Aniline	Air	nPt	3.42E-12
204	Lactofen	Air	nPt	3.31E-12
205	Prochloraz	Soil	nPt	3.24E-12
206	Glufosinate ammonium	Soil	nPt	3.13E-12
207	Cobalt-60	Air	nPt	2.62E-12
208	Phenol	Water	nPt	2.52E-12
209	Metribuzin	Soil	nPt	2.51E-12
210	Alachlor	Soil	nPt	2.18E-12
211	Oxamyl	Soil	nPt	2.07E-12
212	Krypton-85m	Air	nPt	2.01E-12
213	Formaldehyde	Water	nPt	1.97E-12
214	Krypton-85	Air	nPt	1.89E-12
215	Cesium-137	Air	nPt	1.87E-12
216	Alachlor	Air	nPt	1.70E-12
217	Pendimethalin	Air	nPt	1.63E-12
218	Simazine	Soil	nPt	1.47E-12
219	Aniline	Water	nPt	1.41E-12
220	Dipropylthiocarbamic acid S-ethyl ester	Soil	nPt	1.40E-12
221	Dimethylamine	Water	nPt	1.21E-12
222	Hydramethylnon	Soil	nPt	1.20E-12
223	Dibenz(a,h)anthracene	Air	nPt	1.17E-12
224	Iprodione	Soil	nPt	1.13E-12
225	Malathion	Soil	nPt	1.13E-12
226	Phenol	Air	nPt	1.10E-12
227	Bentazone	Air	nPt	1.09E-12
228	Metribuzin	Air	nPt	1.08E-12
229	Glyphosate	Air	nPt	1.04E-12
230	Cypermethrin	Air	nPt	1.00E-12
231	Parathion, methyl	Air	nPt	9.71E-13
232	Acetamide	Air	nPt	9.54E-13
233	Benzene, pentachloro-	Air	nPt	8.55E-13
234	Methane, dichlorofluoro-, HCFC-21	Air	nPt	8.34E-13
235	Acifluorfen	Air	nPt	7.11E-13
236	Methane, dichloro-, HCC-30	Water	nPt	6.27E-13
237	Ethane, 1,1-difluoro-, HFC-152a	Air	nPt	5.93E-13
238	Acetaldehyde	Water	nPt	5.86E-13
239	Permethrin	Air	nPt	5.26E-13
240	Chloroform	Water	nPt	5.26E-13
241	Cyhalothrin, gamma-	Soil	nPt	5.25E-13
242	Benzo(a)anthracene	Air	nPt	5.11E-13
243	Ethane, 1,1,1,2-tetrafluoro-, HFC-134a	Air	nPt	4.83E-13
244	Cyfluthrin	Soil	nPt	4.72E-13
245	Dicamba	Soil	nPt	4.40E-13
246	Pentane, 3-methyl-	Air	nPt	4.08E-13
247	2-Methyl-4-chlorophenoxyacetic acid	Air	nPt	3.79E-13
248	Paraquat	Soil	nPt	3.63E-13
249	Chromium VI	Soil	nPt	3.35E-13
250	Benomyl	Soil	nPt	2.77E-13
251	Carbon disulfide	Water	nPt	2.63E-13
252	Mecoprop	Soil	nPt	2.62E-13
253	Butadiene	Air	nPt	2.40E-13
254	Metalaxil	Soil	nPt	2.30E-13
255	Propiconazole	Air	nPt	2.24E-13
256	Flusilazole	Soil	nPt	2.19E-13
257	Acetone	Water	nPt	2.19E-13
258	Phosmet	Soil	nPt	2.08E-13
259	1-Butanol	Air	nPt	2.04E-13
260	Toluene, 2-chloro-	Water	nPt	1.96E-13
261	Bromoxynil	Air	nPt	1.89E-13
262	Benzo(k)fluoranthene	Air	nPt	1.87E-13
263	Oryzalin	Soil	nPt	1.52E-13
264	Tribenuron-methyl	Soil	nPt	1.51E-13
265	Hydrogen peroxide	Water	nPt	1.50E-13
266	Methanol	Water	nPt	1.47E-13
267	Benzo(b)fluoranthene	Air	nPt	1.47E-13
268	Nitrobenzene	Air	nPt	1.44E-13
269	Butyric acid, 4-(2,4-dichlorophenoxy)-	Soil	nPt	1.34E-13
270	Allyl chloride	Water	nPt	1.33E-13
271	t-Butyl methyl ether	Water	nPt	1.25E-13
272	Ethanol	Water	nPt	1.09E-13
273	Atrazine	Water	nPt	1.06E-13
274	Chlorimuron-ethyl	Soil	nPt	1.05E-13
275	Cyfluthrin	Air	nPt	1.02E-13
276	Cesium-134	Air	nPt	9.50E-14
277	1-Pentene	Air	nPt	9.35E-14
278	2-Methyl-1-propanol	Air	nPt	8.18E-14
279	Xenon-133m	Air	nPt	7.17E-14
280	Triallate	Soil	nPt	7.14E-14
281	Parathion, methyl	Soil	nPt	7.02E-14
282	Acrylic acid	Air	nPt	5.63E-14
283	Propiconazole	Soil	nPt	5.14E-14
284	Acetamide	Soil	nPt	5.00E-14
285	Dimethylamine	Air	nPt	4.93E-14
286	Benzaldehyde	Air	nPt	4.78E-14
287	1-Butanol	Water	nPt	4.70E-14
288	Chrysene	Air	nPt	4.68E-14
289	Bentazone	Soil	nPt	4.61E-14
290	Butyric acid, 4-(2,4-dichlorophenoxy)-	Air	nPt	4.23E-14
291	Methane, bromo-, Halon 1001	Air	nPt	3.99E-14
292	Quizalofop ethyl ester	Air	nPt	3.81E-14
293	Propargite	Soil	nPt	3.77E-14
294	Sethoxydim	Soil	nPt	3.70E-14
295	Hydrogen peroxide	Air	nPt	3.53E-14
296	Maneb	Soil	nPt	3.18E-14
297	Permethrin	Soil	nPt	3.15E-14
298	MCPB	Soil	nPt	3.08E-14
299	Pronamide	Soil	nPt	2.88E-14
300	2-Methyl-4-chlorophenoxyacetic acid	Water	nPt	2.68E-14
301	Cyclohexane	Air	nPt	2.30E-14
302	Fluoranthene	Air	nPt	1.89E-14
303	Flutolanil	Soil	nPt	1.84E-14
304	Indeno(1,2,3-cd)pyrene	Air	nPt	1.76E-14
305	Pyrene	Air	nPt	1.72E-14
306	Methane	Air	nPt	1.72E-14
307	Acetonitrile	Water	nPt	1.63E-14
308	Iodine-133	Air	nPt	1.53E-14
309	Vinclozolin	Soil	nPt	1.14E-14
310	Phenanthrene	Air	nPt	1.05E-14
311	Cobalt-58	Air	nPt	9.47E-15
312	MCPB	Air	nPt	9.18E-15
313	Triasulfuron	Soil	nPt	7.77E-15
314	Acenaphthene	Water	nPt	7.03E-15
315	Thiram	Soil	nPt	6.79E-15
316	Diethylene glycol	Air	nPt	5.46E-15
317	Metsulfuron-methyl	Soil	nPt	3.85E-15
318	Acenaphthene	Air	nPt	3.64E-15
319	Thifensulfuron-methyl	Soil	nPt	2.99E-15
320	Rotenone	Soil	nPt	2.87E-15
321	Mepiquat chloride	Soil	nPt	2.77E-15
322	Napropamide	Soil	nPt	2.44E-15
323	Maleic hydrazide	Soil	nPt	2.15E-15
324	Dichlorprop	Air	nPt	2.13E-15
325	Methyl formate	Air	nPt	1.88E-15
326	Imazethapyr	Soil	nPt	1.77E-15
327	Imazethapyr	Air	nPt	1.66E-15
328	Ethyl acetate	Water	nPt	1.65E-15
329	Diethyl ether	Air	nPt	1.64E-15
330	Methyl acetate	Air	nPt	1.57E-15
331	Phosphoric acid	Air	nPt	1.37E-15
332	Toluene, 2-chloro-	Air	nPt	1.35E-15
333	2-Butene, 2-methyl-	Air	nPt	1.02E-15
334	Chlorimuron-ethyl	Air	nPt	9.92E-16
335	Benzene, 1,2-dichloro-	Air	nPt	9.30E-16
336	MCPB	Water	nPt	8.47E-16
337	2-Methyl-1-propanol	Water	nPt	7.81E-16
338	Benzo(g,h,i)perylene	Air	nPt	7.79E-16
339	Acifluorfen	Soil	nPt	7.14E-16
340	Chlorsulfuron	Soil	nPt	6.82E-16
341	Chloridazon	Soil	nPt	6.19E-16
342	Plutonium-alpha	Air	nPt	5.85E-16
343	4-Methyl-2-pentanone	Air	nPt	5.37E-16
344	Imazaquin	Air	nPt	5.12E-16
345	Glyphosate	Water	nPt	3.93E-16
346	Acenaphthylene	Water	nPt	2.39E-16
347	Plutonium-238	Air	nPt	2.06E-16
348	Phenol, pentachloro-	Soil	nPt	1.98E-16
349	Fluorene	Air	nPt	1.40E-16
350	Bromoxynil	Water	nPt	1.31E-16
351	Lactofen	Soil	nPt	1.21E-16
352	Ethephon	Air	nPt	1.03E-16
353	Endothall	Soil	nPt	1.01E-16
354	Acenaphthylene	Air	nPt	9.32E-17
355	Dicamba	Water	nPt	8.76E-17
356	Sethoxydim	Air	nPt	7.94E-17
357	Metolachlor	Water	nPt	7.11E-17
358	Imazaquin	Soil	nPt	2.36E-17
359	Methomyl	Soil	nPt	1.56E-17
360	Methomyl	Air	nPt	9.71E-18
361	Quizalofop ethyl ester	Soil	nPt	5.42E-18
362	Lambda-cyhalothrin	Air	nPt	2.94E-18
363	Carbaryl	Water	nPt	1.33E-18
364	Pendimethalin	Water	nPt	3.66E-19
365	Bentazone	Water	nPt	3.42E-19
366	Phenmedipham	Soil	nPt	5.35E-20
367	Asulam	Soil	nPt	1.68E-20
368	Propiconazole	Water	nPt	4.05E-22
369	Methomyl	Water	nPt	3.95E-22
370	Ethephon	Water	nPt	3.09E-22
371	Lambda-cyhalothrin	Water	nPt	1.52E-25
	Total		nPt	2.06E-02
Ecosystem quality
No	Substance	Compartment	Unit	Energy for walnut husk processing (photovoltaic)
1	Aluminium	Soil	nPt	2.42E-02
2	Zinc	Soil	nPt	9.46E-03
3	Copper	Soil	nPt	4.12E-03
4	Chromium	Soil	nPt	2.86E-04
5	Nickel	Soil	nPt	1.81E-04
6	Lead	Soil	nPt	1.22E-04
7	Aluminium	Air	nPt	8.96E-05
8	Aluminium	Water	nPt	7.93E-05
9	Nitrogen oxides	Air	nPt	7.83E-05
10	Mercury	Soil	nPt	7.75E-05
11	Copper	Water	nPt	6.91E-05
12	Ammonia	Air	nPt	3.95E-05
13	Occupation, forest, intensive	Raw	nPt	2.70E-05
14	Sulfur dioxide	Air	nPt	2.23E-05
15	Cobalt	Soil	nPt	2.13E-05
16	Zinc	Air	nPt	2.08E-05
17	Zinc	Water	nPt	1.64E-05
18	Cadmium	Soil	nPt	1.57E-05
19	Occupation, dump site	Raw	nPt	1.16E-05
20	Arsenic	Soil	nPt	1.03E-05
21	Copper	Air	nPt	8.00E-06
22	Nickel	Air	nPt	6.58E-06
23	Occupation, industrial area	Raw	nPt	5.09E-06
24	Mercury	Air	nPt	4.11E-06
25	Occupation, arable, non-irrigated, intensive	Raw	nPt	3.79E-06
26	Occupation, arable	Raw	nPt	3.16E-06
27	Occupation, arable, non-irrigated, extensive	Raw	nPt	2.91E-06
28	Occupation, mineral extraction site	Raw	nPt	2.60E-06
29	Nickel	Water	nPt	1.77E-06
30	Arsenic	Air	nPt	1.62E-06
31	Occupation, traffic area, rail/road embankment	Raw	nPt	1.60E-06
32	Chromium	Air	nPt	1.48E-06
33	Occupation, construction site	Raw	nPt	1.35E-06
34	Lead	Air	nPt	1.19E-06
35	Cobalt	Water	nPt	1.12E-06
36	Chromium VI	Water	nPt	1.03E-06
37	Cadmium	Air	nPt	8.47E-07
38	Aldrin	Soil	nPt	5.36E-07
39	Occupation, pasture and meadow, intensive	Raw	nPt	4.19E-07
40	Mercury	Water	nPt	3.46E-07
41	Cobalt	Air	nPt	3.27E-07
42	Occupation, permanent crops, non-irrigated, intensive	Raw	nPt	2.87E-07
43	Occupation, permanent crops, irrigated, intensive	Raw	nPt	2.80E-07
44	Barium	Water	nPt	2.71E-07
45	Occupation, arable, irrigated, intensive	Raw	nPt	2.60E-07
46	Antimony	Air	nPt	1.84E-07
47	Cadmium	Water	nPt	1.46E-07
48	Arsenic	Water	nPt	1.28E-07
49	Aldicarb	Soil	nPt	1.16E-07
50	Chromium VI	Air	nPt	1.10E-07
51	Occupation, forest, extensive	Raw	nPt	1.09E-07
52	Lead	Water	nPt	9.18E-08
53	Antimony	Water	nPt	7.91E-08
54	Occupation, arable, irrigated	Raw	nPt	7.57E-08
55	Occupation, permanent crop	Raw	nPt	6.54E-08
56	Selenium	Air	nPt	4.34E-08
57	Mancozeb	Soil	nPt	3.42E-08
58	Selenium	Water	nPt	3.15E-08
59	Hydrocarbons, aromatic	Water	nPt	2.56E-08
60	Occupation, arable, greenhouse	Raw	nPt	2.16E-08
61	Captan	Soil	nPt	9.95E-09
62	Glyphosate	Soil	nPt	9.46E-09
63	Barium	Air	nPt	7.31E-09
64	Chromium	Water	nPt	7.23E-09
65	Diuron	Soil	nPt	6.83E-09
66	Atrazine	Soil	nPt	6.40E-09
67	Dimethoate	Soil	nPt	5.95E-09
68	Occupation, arable, non-irrigated	Raw	nPt	4.83E-09
69	Propachlor	Soil	nPt	4.82E-09
70	Occupation, urban, discontinuously built	Raw	nPt	3.59E-09
71	Chlorothalonil	Soil	nPt	3.18E-09
72	Metamitron	Soil	nPt	2.88E-09
73	Linuron	Soil	nPt	2.74E-09
74	Hydrocarbons, aromatic	Air	nPt	2.63E-09
75	Fipronil	Soil	nPt	2.61E-09
76	Antimony	Soil	nPt	1.78E-09
77	Diazinon	Soil	nPt	1.66E-09
78	Fenamiphos	Soil	nPt	1.47E-09
79	Occupation, traffic area, road network	Raw	nPt	1.22E-09
80	Terbacil	Soil	nPt	1.18E-09
81	Barium	Soil	nPt	1.00E-09
82	Carbofuran	Soil	nPt	8.90E-10
83	Thiazole, 2-(thiocyanatemethylthio)benzo-	Soil	nPt	8.71E-10
84	Metribuzin	Soil	nPt	7.55E-10
85	Dicrotophos	Soil	nPt	7.24E-10
86	Benzene, chloro-	Water	nPt	6.99E-10
87	Acetic acid	Air	nPt	6.48E-10
88	Benzene, 1,2-dichloro-	Water	nPt	5.83E-10
89	Pirimicarb	Soil	nPt	5.12E-10
90	Occupation, urban/industrial fallow	Raw	nPt	5.03E-10
91	Selenium	Soil	nPt	4.72E-10
92	Metolachlor	Soil	nPt	3.84E-10
93	Chromium VI	Soil	nPt	3.31E-10
94	Cymoxanil	Soil	nPt	3.14E-10
95	Propene	Water	nPt	3.09E-10
96	Chlorpyrifos	Soil	nPt	3.01E-10
97	Azinphos-methyl	Soil	nPt	2.76E-10
98	Occupation, pasture and meadow, extensive	Raw	nPt	2.70E-10
99	Hydramethylnon	Soil	nPt	2.63E-10
100	PAH, polycyclic aromatic hydrocarbons	Water	nPt	2.48E-10
101	Oxamyl	Soil	nPt	2.46E-10
102	Phorate	Soil	nPt	1.82E-10
103	Isoproturon	Soil	nPt	1.82E-10
104	Occupation, grassland, not used	Raw	nPt	1.81E-10
105	Toluene	Water	nPt	1.48E-10
106	Endosulfan	Soil	nPt	1.40E-10
107	Sulfentrazone	Soil	nPt	1.17E-10
108	Formaldehyde	Air	nPt	1.17E-10
109	Thiram	Soil	nPt	1.14E-10
110	Paraquat	Soil	nPt	1.00E-10
111	Xylene	Water	nPt	9.93E-11
112	Ethephon	Soil	nPt	8.97E-11
113	2,4-D	Soil	nPt	8.92E-11
114	Dimethenamid	Soil	nPt	8.26E-11
115	Acetochlor	Soil	nPt	8.10E-11
116	Acrolein	Air	nPt	7.68E-11
117	Benzo(a)pyrene	Air	nPt	7.52E-11
118	Benzene	Water	nPt	7.16E-11
119	Acephate	Soil	nPt	6.90E-11
120	Bromacil	Soil	nPt	6.81E-11
121	Carbendazim	Soil	nPt	6.13E-11
122	Iprodione	Soil	nPt	6.10E-11
123	Occupation, traffic area, rail network	Raw	nPt	6.00E-11
124	Benzene, ethyl-	Water	nPt	5.97E-11
125	Ethofumesate	Soil	nPt	5.96E-11
126	Cypermethrin	Soil	nPt	5.88E-11
127	Ethene, chloro-	Water	nPt	5.46E-11
128	PAH, polycyclic aromatic hydrocarbons	Air	nPt	4.82E-11
129	Fentin hydroxide	Soil	nPt	4.20E-11
130	Ametryn	Soil	nPt	4.07E-11
131	Metalaxyl-M	Soil	nPt	3.31E-11
132	Ethoprop	Soil	nPt	3.05E-11
133	Glufosinate ammonium	Soil	nPt	2.90E-11
134	Carbetamide	Soil	nPt	2.75E-11
135	Mepiquat chloride	Soil	nPt	2.31E-11
136	Prometryn	Soil	nPt	2.16E-11
137	Glyphosate	Air	nPt	2.13E-11
138	Oryzalin	Soil	nPt	2.04E-11
139	Phenol, pentachloro-	Air	nPt	1.48E-11
140	Parathion	Soil	nPt	1.44E-11
141	Azoxystrobin	Soil	nPt	1.41E-11
142	Cyprodinil	Soil	nPt	1.40E-11
143	Difenoconazole	Soil	nPt	1.38E-11
144	Benzene, pentachloronitro-	Soil	nPt	1.25E-11
145	Malathion	Soil	nPt	1.19E-11
146	Rimsulfuron	Soil	nPt	9.66E-12
147	Lambda-cyhalothrin	Soil	nPt	8.05E-12
148	Chloridazon	Soil	nPt	6.73E-12
149	Ethane, 1,2-dichloro-	Water	nPt	5.68E-12
150	Ioxynil	Soil	nPt	5.48E-12
151	Phenol	Water	nPt	5.21E-12
152	Dimethomorph	Soil	nPt	4.56E-12
153	Trifluralin	Soil	nPt	4.53E-12
154	Simazine	Soil	nPt	4.37E-12
155	Maleic hydrazide	Soil	nPt	4.28E-12
156	m-Xylene	Water	nPt	4.25E-12
157	Alachlor	Soil	nPt	4.19E-12
158	Maneb	Soil	nPt	4.13E-12
159	Isoxaflutole	Soil	nPt	4.01E-12
160	Propane	Air	nPt	3.89E-12
161	Phosmet	Soil	nPt	3.62E-12
162	Sulfur trioxide	Air	nPt	3.60E-12
163	Pendimethalin	Soil	nPt	3.56E-12
164	Imazamox	Soil	nPt	3.50E-12
165	Fludioxonil	Soil	nPt	3.34E-12
166	Ethane, 1,2-dichloro-	Air	nPt	3.33E-12
167	Dicamba	Soil	nPt	2.82E-12
168	Flufenacet	Soil	nPt	2.46E-12
169	Bromoxynil	Soil	nPt	2.44E-12
170	Carbaryl	Soil	nPt	2.40E-12
171	Terbufos	Soil	nPt	2.37E-12
172	o-Xylene	Water	nPt	2.30E-12
173	Pyrithiobac sodium salt	Soil	nPt	2.18E-12
174	Cyfluthrin	Soil	nPt	2.10E-12
175	Acetic acid	Water	nPt	1.96E-12
176	Ethene	Water	nPt	1.81E-12
177	Cyhalothrin, gamma-	Air	nPt	1.75E-12
178	Methoxyfenozide	Soil	nPt	1.67E-12
179	Thidiazuron	Soil	nPt	1.54E-12
180	Fluroxypyr	Soil	nPt	1.47E-12
181	Trinexapac-ethyl	Soil	nPt	1.43E-12
182	Butane	Air	nPt	1.40E-12
183	Metribuzin	Air	nPt	1.35E-12
184	Trichlorfon	Soil	nPt	1.29E-12
185	Metalaxil	Soil	nPt	1.16E-12
186	Methane, tetrafluoro-, CFC-14	Air	nPt	1.07E-12
187	Methanol	Air	nPt	9.25E-13
188	Occupation, shrub land, sclerophyllous	Raw	nPt	9.21E-13
189	Phenol	Air	nPt	8.65E-13
190	Benzene	Air	nPt	8.14E-13
191	Methane, tetrachloro-, CFC-10	Air	nPt	8.12E-13
192	Thifensulfuron-methyl	Soil	nPt	7.88E-13
193	Pentane	Air	nPt	7.72E-13
194	Propiconazole	Soil	nPt	7.14E-13
195	Sulfentrazone	Air	nPt	7.13E-13
196	Metolachlor	Air	nPt	6.90E-13
197	Acetaldehyde	Air	nPt	6.61E-13
198	Flumetsulam	Soil	nPt	6.53E-13
199	Benfluralin	Soil	nPt	6.37E-13
200	Ethanol	Air	nPt	6.07E-13
201	Paraquat	Air	nPt	5.90E-13
202	Formaldehyde	Water	nPt	5.76E-13
203	Ethene	Air	nPt	5.61E-13
204	Ethane, 1,1,2-trichloro-1,2,2-trifluoro-, CFC-113	Air	nPt	5.45E-13
205	Dipropylthiocarbamic acid S-ethyl ester	Soil	nPt	5.28E-13
206	Toluene	Air	nPt	5.10E-13
207	Chlorpyrifos	Air	nPt	4.94E-13
208	Pymetrozine	Soil	nPt	4.38E-13
209	Benomyl	Soil	nPt	3.79E-13
210	Xylene	Air	nPt	3.70E-13
211	Acetaldehyde	Water	nPt	3.34E-13
212	Tebuconazole	Soil	nPt	3.23E-13
213	Tefluthrin	Soil	nPt	2.78E-13
214	Methane, bromotrifluoro-, Halon 1301	Air	nPt	2.77E-13
215	Dimethylamine	Water	nPt	2.72E-13
216	Propargite	Soil	nPt	2.64E-13
217	Acenaphthene	Water	nPt	2.64E-13
218	Clomazone	Soil	nPt	2.42E-13
219	Ethane, 1,1-difluoro-, HFC-152a	Air	nPt	2.19E-13
220	Atrazine	Air	nPt	2.17E-13
221	Pyrethrin	Soil	nPt	2.10E-13
222	Dioxin, 2,3,7,8 Tetrachlorodibenzo-p-	Air	nPt	2.04E-13
223	Methane, dichloro-, HCC-30	Air	nPt	1.97E-13
224	Chloroform	Air	nPt	1.84E-13
225	Ethane, 1,1,1,2-tetrafluoro-, HFC-134a	Air	nPt	1.67E-13
226	Trifluralin	Air	nPt	1.62E-13
227	Amitraz	Soil	nPt	1.45E-13
228	Methane, chlorodifluoro-, HCFC-22	Air	nPt	1.36E-13
229	Napropamide	Soil	nPt	1.23E-13
230	2-Methyl-4-chlorophenoxyacetic acid	Soil	nPt	1.20E-13
231	Triasulfuron	Soil	nPt	1.18E-13
232	Sulfosulfuron	Soil	nPt	1.17E-13
233	Acetone	Air	nPt	1.11E-13
234	Flutolanil	Soil	nPt	1.04E-13
235	Kresoxim-methyl	Soil	nPt	1.03E-13
236	Oxydemeton methyl	Soil	nPt	9.99E-14
237	Carbaryl	Air	nPt	9.69E-14
238	Prochloraz	Soil	nPt	8.94E-14
239	Imazethapyr	Soil	nPt	8.73E-14
240	Diclofop-methyl	Soil	nPt	7.22E-14
241	Tribufos	Soil	nPt	7.03E-14
242	Ethyne	Air	nPt	6.96E-14
243	Butene	Water	nPt	6.64E-14
244	Cyfluthrin	Air	nPt	5.89E-14
245	Bentazone	Soil	nPt	5.80E-14
246	Bifenthrin	Soil	nPt	5.68E-14
247	Cypermethrin	Air	nPt	5.12E-14
248	Pendimethalin	Air	nPt	5.01E-14
249	Atrazine	Water	nPt	4.84E-14
250	Bifenox	Soil	nPt	4.61E-14
251	Methane, bromochlorodifluoro-, Halon 1211	Air	nPt	4.58E-14
252	PAH, polycyclic aromatic hydrocarbons	Soil	nPt	4.46E-14
253	Polychlorinated biphenyls	Air	nPt	3.93E-14
254	Dimethylamine	Air	nPt	3.64E-14
255	Cyproconazole	Soil	nPt	3.48E-14
256	Thiodicarb	Soil	nPt	3.34E-14
257	Permethrin	Soil	nPt	3.20E-14
258	Polychlorinated biphenyls	Water	nPt	3.18E-14
259	Ethane, 1,1,1-trichloro-, HCFC-140	Air	nPt	3.18E-14
260	Butyric acid, 4-(2,4-dichlorophenoxy)-	Soil	nPt	3.11E-14
261	Ethene, chloro-	Air	nPt	2.92E-14
262	2,4-D	Air	nPt	2.88E-14
263	Permethrin	Air	nPt	2.62E-14
264	Methane, dichlorodifluoro-, CFC-12	Air	nPt	2.42E-14
265	Azoxystrobin	Air	nPt	2.41E-14
266	Cyhalothrin, gamma-	Soil	nPt	2.39E-14
267	Benzene, hexachloro-	Air	nPt	2.29E-14
268	Parathion, methyl	Air	nPt	2.14E-14
269	Vinclozolin	Soil	nPt	1.87E-14
270	m-Xylene	Air	nPt	1.80E-14
271	Prosulfuron	Soil	nPt	1.73E-14
272	Imazamox	Air	nPt	1.73E-14
273	Alachlor	Air	nPt	1.70E-14
274	Parathion, methyl	Soil	nPt	1.64E-14
275	Thiodicarb	Air	nPt	1.52E-14
276	Bromuconazole	Soil	nPt	1.49E-14
277	Fenbuconazole	Soil	nPt	1.45E-14
278	Acephate	Air	nPt	1.44E-14
279	Ethene, tetrachloro-	Air	nPt	1.39E-14
280	Methane, dichloro-, HCC-30	Water	nPt	1.34E-14
281	Methanol	Water	nPt	1.26E-14
282	Chloroform	Water	nPt	1.13E-14
283	Ethanol	Water	nPt	1.12E-14
284	Endothall	Soil	nPt	1.12E-14
285	Benzene, ethyl-	Air	nPt	1.11E-14
286	Dicamba	Air	nPt	1.08E-14
287	Flufenacet	Air	nPt	9.67E-15
288	Sethoxydim	Soil	nPt	9.27E-15
289	Deltamethrin	Soil	nPt	8.89E-15
290	Dimethenamid	Air	nPt	8.50E-15
291	t-Butyl methyl ether	Water	nPt	8.37E-15
292	Benzene, pentachloro-	Air	nPt	8.35E-15
293	Ethyl acetate	Air	nPt	7.62E-15
294	Ethalfluralin	Soil	nPt	7.46E-15
295	Triadimenol	Soil	nPt	6.90E-15
296	Mecoprop	Soil	nPt	6.88E-15
297	Methyl ethyl ketone	Air	nPt	6.13E-15
298	Propene	Air	nPt	6.11E-15
299	Imazapyr	Soil	nPt	6.08E-15
300	Chlorsulfuron	Soil	nPt	5.62E-15
301	t-Butyl methyl ether	Air	nPt	3.78E-15
302	Flumetsulam	Air	nPt	2.99E-15
303	Propiconazole	Air	nPt	2.88E-15
304	Acetone	Water	nPt	2.72E-15
305	Fenoxaprop ethyl ester	Soil	nPt	2.31E-15
306	Benzo(k)fluoranthene	Air	nPt	2.25E-15
307	Methomyl	Soil	nPt	1.97E-15
308	Hexane	Air	nPt	1.69E-15
309	Phenmedipham	Soil	nPt	1.63E-15
310	Dibenz(a,h)anthracene	Air	nPt	1.56E-15
311	Acenaphthene	Air	nPt	1.52E-15
312	Ethyl acetate	Water	nPt	1.37E-15
313	Imazethapyr	Air	nPt	1.35E-15
314	Butene	Air	nPt	1.33E-15
315	Phenanthrene	Air	nPt	1.29E-15
316	Benzene, 1,2-dichloro-	Air	nPt	1.26E-15
317	Propanal	Water	nPt	1.26E-15
318	Ethane, 2-chloro-1,1,1,2-tetrafluoro-, HCFC-124	Air	nPt	1.20E-15
319	2-Methyl-4-chlorophenoxyacetic acid	Water	nPt	1.19E-15
320	Bromoxynil	Air	nPt	1.18E-15
321	Triallate	Soil	nPt	1.09E-15
322	Quizalofop ethyl ester	Soil	nPt	1.07E-15
323	Acenaphthylene	Water	nPt	1.03E-15
324	o-Xylene	Air	nPt	9.68E-16
325	Metolachlor	Water	nPt	9.23E-16
326	Propanal	Air	nPt	7.97E-16
327	Indeno(1,2,3-cd)pyrene	Air	nPt	7.60E-16
328	Bentazone	Air	nPt	7.33E-16
329	Pronamide	Soil	nPt	7.18E-16
330	Pyrene	Air	nPt	6.90E-16
331	Benzo(a)anthracene	Air	nPt	5.85E-16
332	Bromoxynil	Water	nPt	5.23E-16
333	Styrene	Air	nPt	4.30E-16
334	Tefluthrin	Air	nPt	4.22E-16
335	Methane, trichlorofluoro-, CFC-11	Air	nPt	3.45E-16
336	Benzo(g,h,i)perylene	Air	nPt	3.42E-16
337	Benzo(b)fluoranthene	Air	nPt	3.06E-16
338	Quizalofop ethyl ester	Air	nPt	2.72E-16
339	Glyphosate	Water	nPt	2.51E-16
340	Dimethenamid	Water	nPt	1.35E-16
341	Butyric acid, 4-(2,4-dichlorophenoxy)-	Air	nPt	1.33E-16
342	Chrysene	Air	nPt	1.09E-16
343	Triethylene glycol	Water	nPt	8.68E-17
344	Sethoxydim	Air	nPt	5.82E-17
345	Fluoranthene	Air	nPt	5.05E-17
346	Methomyl	Air	nPt	4.73E-17
347	Pendimethalin	Water	nPt	3.71E-17
348	2-Methyl-4-chlorophenoxyacetic acid	Air	nPt	3.42E-17
349	Asulam	Soil	nPt	3.26E-17
350	Methane, dichlorofluoro-, HCFC-21	Air	nPt	2.76E-17
351	Dicamba	Water	nPt	2.33E-17
352	Heptane	Air	nPt	1.76E-17
353	Phenol, pentachloro-	Soil	nPt	1.74E-17
354	Methane, bromo-, Halon 1001	Air	nPt	1.55E-17
355	Fluorene	Air	nPt	1.07E-17
356	Flumiclorac-pentyl	Air	nPt	3.43E-18
357	Acenaphthylene	Air	nPt	1.02E-18
358	Butadiene	Air	nPt	7.97E-19
359	2,4-D, dimethylamine salt	Air	nPt	6.91E-19
360	Carbaryl	Water	nPt	6.09E-19
361	Flumiclorac-pentyl	Soil	nPt	4.55E-19
362	Ethane, 1,1,1-trichloro-, HCFC-140	Water	nPt	2.48E-19
363	Lambda-cyhalothrin	Air	nPt	1.27E-19
364	Ethephon	Air	nPt	6.52E-20
365	Bentazone	Water	nPt	4.67E-20
366	Methomyl	Water	nPt	1.11E-20
367	Tebuconazole	Air	nPt	4.97E-21
368	Tefluthrin	Water	nPt	3.34E-21
369	Propiconazole	Water	nPt	3.23E-21
370	Tebuconazole	Water	nPt	9.60E-23
371	Lambda-cyhalothrin	Water	nPt	2.36E-23
372	Ethephon	Water	nPt	3.50E-24
	Total		nPt	3.90E-02
Climate change
No	Substance	Compartment	Unit	Energy for walnut husk processing (photovoltaic)
1	Carbon dioxide, fossil	Air	nPt	5.43E-03
2	Methane, fossil	Air	nPt	1.95E-04
3	Dinitrogen monoxide	Air	nPt	1.85E-04
4	Sulfur hexafluoride	Air	nPt	3.46E-05
5	Methane, biogenic	Air	nPt	2.52E-05
6	Carbon dioxide, land transformation	Air	nPt	1.28E-05
7	Carbon monoxide, fossil	Air	nPt	4.71E-06
8	Ethane, 1,2-dichloro-1,1,2,2-tetrafluoro-, CFC-114	Air	nPt	1.26E-06
9	Carbon dioxide	Air	nPt	4.23E-07
10	Methane, tetrachloro-, CFC-10	Air	nPt	7.48E-08
11	Methane, chlorodifluoro-, HCFC-22	Air	nPt	6.95E-08
12	Methane, tetrafluoro-, CFC-14	Air	nPt	6.58E-08
13	Methane, trifluoro-, HFC-23	Air	nPt	4.52E-08
14	Methane, bromotrifluoro-, Halon 1301	Air	nPt	3.22E-08
15	Methane, dichlorodifluoro-, CFC-12	Air	nPt	2.39E-08
16	Ethane, 1,1-difluoro-, HFC-152a	Air	nPt	2.31E-08
17	Ethane, 1,1,1,2-tetrafluoro-, HFC-134a	Air	nPt	1.37E-08
18	Ethane, hexafluoro-, HFC-116	Air	nPt	1.05E-08
19	Methane, bromochlorodifluoro-, Halon 1211	Air	nPt	3.55E-09
20	Ethane, 1,1,2-trichloro-1,2,2-trifluoro-, CFC-113	Air	nPt	2.09E-09
21	Methane, monochloro-, R-40	Air	nPt	5.59E-10
22	Chloroform	Air	nPt	4.09E-10
23	Methane, dichloro-, HCC-30	Air	nPt	2.06E-10
24	Ethane, 1,1,1-trichloro-, HCFC-140	Air	nPt	1.77E-10
25	Ethane, 2-chloro-1,1,1,2-tetrafluoro-, HCFC-124	Air	nPt	1.47E-10
26	Methane, trichlorofluoro-, CFC-11	Air	nPt	3.66E-11
27	Methane	Air	nPt	7.31E-12
28	Methane, dichlorofluoro-, HCFC-21	Air	nPt	9.24E-13
29	Methane, bromo-, Halon 1001	Air	nPt	6.20E-17
	Total		nPt	5.89E-03
Resources
No	Substance	Compartment	Unit	Energy for walnut husk processing (photovoltaic)
1	Coal, hard	Raw	nPt	2.00E-03
2	Uranium	Raw	nPt	1.24E-03
3	Gas, natural/m3	Raw	nPt	1.20E-03
4	Coal, brown	Raw	nPt	6.64E-04
5	Oil, crude	Raw	nPt	5.14E-04
6	Gas, mine, off-gas, process, coal mining/m3	Raw	nPt	4.00E-05
7	Peat	Raw	nPt	1.30E-05
8	Aluminium	Raw	nPt	4.46E-06
9	Nickel, 1.98% in silicates, 1.04% in crude ore	Raw	nPt	6.60E-07
10	Copper, 0.99% in sulfide, Cu 0.36% and Mo 8.2E-3% in crude ore	Raw	nPt	3.07E-07
11	Zinc	Raw	nPt	1.60E-07
12	Lead	Raw	nPt	1.60E-07
13	Iron	Raw	nPt	1.28E-07
14	Tin	Raw	nPt	8.66E-08
15	Nickel, 1.13% in sulfide, Ni 0.76% and Cu 0.76% in crude ore	Raw	nPt	8.07E-08
16	Copper, Cu 0.38%, Au 9.7E-4%, Ag 9.7E-4%, Zn 0.63%, Pb 0.014%, in ore	Raw	nPt	7.74E-08
17	Copper, 0.52% in sulfide, Cu 0.27% and Mo 8.2E-3% in crude ore	Raw	nPt	5.91E-08
18	Copper, 0.59% in sulfide, Cu 0.22% and Mo 8.2E-3% in crude ore	Raw	nPt	4.39E-08
19	Copper, 1.13% in sulfide, Cu 0.76% and Ni 0.76% in crude ore	Raw	nPt	3.25E-08
20	Copper, 1.18% in sulfide, Cu 0.39% and Mo 8.2E-3% in crude ore	Raw	nPt	2.83E-08
21	Copper, 0.97% in sulfide, Cu 0.36% and Mo 4.1E-2% in crude ore	Raw	nPt	1.58E-08
22	Chromium	Raw	nPt	6.64E-09
23	Nickel, Ni 3.7E-2%, Pt 4.8E-4%, Pd 2.0E-4%, Rh 2.4E-5%, Cu 5.2E-2% in ore	Raw	nPt	6.29E-09
24	Manganese	Raw	nPt	6.14E-09
25	Copper, 2.19% in sulfide, Cu 1.83% and Mo 8.2E-3% in crude ore	Raw	nPt	5.10E-09
26	Molybdenum, 0.016% in sulfide, Mo 8.2E-3% and Cu 0.27% in crude ore	Raw	nPt	4.55E-09
27	Copper, Cu 5.2E-2%, Pt 4.8E-4%, Pd 2.0E-4%, Rh 2.4E-5%, Ni 3.7E-2% in ore	Raw	nPt	3.66E-09
28	Molybdenum, 0.010% in sulfide, Mo 8.2E-3% and Cu 1.83% in crude ore	Raw	nPt	3.21E-09
29	Molybdenum, 0.025% in sulfide, Mo 8.2E-3% and Cu 0.39% in crude ore	Raw	nPt	2.63E-09
30	Molybdenum, 0.022% in sulfide, Mo 8.2E-3% and Cu 0.22% in crude ore	Raw	nPt	2.59E-09
31	Molybdenum, 0.022% in sulfide, Mo 8.2E-3% and Cu 0.36% in crude ore	Raw	nPt	2.52E-09
32	Copper, 1.42% in sulfide, Cu 0.81% and Mo 8.2E-3% in crude ore	Raw	nPt	1.88E-09
33	Molybdenum	Raw	nPt	1.76E-09
34	Cinnabar	Raw	nPt	1.68E-09
35	Copper, Cu 3.2E+0%, Pt 2.5E-4%, Pd 7.3E-4%, Rh 2.0E-5%, Ni 2.3E+0% in ore	Raw	nPt	6.85E-10
36	Lead, Pb 0.014%, Au 9.7E-4%, Ag 9.7E-4%, Zn 0.63%, Cu 0.38%, in ore	Raw	nPt	6.46E-10
37	Nickel, Ni 2.3E+0%, Pt 2.5E-4%, Pd 7.3E-4%, Rh 2.0E-5%, Cu 3.2E+0% in ore	Raw	nPt	5.90E-10
38	Molybdenum, 0.014% in sulfide, Mo 8.2E-3% and Cu 0.81% in crude ore	Raw	nPt	3.87E-10
39	Zinc, Zn 0.63%, Au 9.7E-4%, Ag 9.7E-4%, Cu 0.38%, Pb 0.014%, in ore	Raw	nPt	2.96E-10
40	Copper, Cu 0.2%, in mixed ore	Raw	nPt	2.07E-10
41	Zinc, Zn 3.1%, in mixed ore	Raw	nPt	1.18E-10
42	Lead, Pb 3.6E-1%, in mixed ore	Raw	nPt	3.89E-11
	Total		nPt	5.68E-03
